# Supplementary material for: Transcriptome innovations in primates revealed by single-molecule long-read sequencing
Source: Genome Res. 2022 Aug;32(8):1448–62. doi: 10.1101/gr.276395.121 (PMC9435740; doi:10.1101/gr.276395.121)
Supplement: Supplemental Material [file supp_gr.276395.121_Supp_Data_S1.zip]

Archive with 6 entries (6 files):
- Gorilla_gorilla.isoform.classification.txt.zip
- Homo_sapiens.isoform.classification.txt.zip
- Macaca_mulatta.isoform.classification.txt.zip
- Pan_troglodytes.isoform.classification.txt.zip
- Pongo_abelii.isoform.classification.txt.zip
- Supp_Data_S1_legend.txt
