# Supplementary material for: Transcriptome innovations in primates revealed by single-molecule long-read sequencing
Source: Genome Res. 2022 Aug;32(8):1448–62. doi: 10.1101/gr.276395.121 (PMC9435740; doi:10.1101/gr.276395.121)
Supplement: Supplemental Material [file supp_gr.276395.121_Supp_Data_S2.zip › S2_detected_peptides_from_pacbio.txt]

Peptide Groups Peptide Group ID	Checked	Confidence	Annotated Sequence	Modifications	Qvality PEP	Qvality q-value	# Protein Groups	# Proteins	# PSMs	Master Protein Accessions	Positions in Master Proteins	Modifications in Master Proteins	# Missed Cleavages	Theo. MH+ [Da]	Abundance Ratio: (Chimpanzee, Sample) / (Pool, Control)	Abundance Ratio: (Gorilla, Sample) / (Pool, Control)	Abundance Ratio: (Human, Sample) / (Pool, Control)	Abundance Ratio: (Macaque, Sample) / (Pool, Control)	Abundance Ratio: (Orangutan, Sample) / (Pool, Control)	Abundance Ratio Adj. P-Value: (Chimpanzee, Sample) / (Pool, Control)	Abundance Ratio Adj. P-Value: (Gorilla, Sample) / (Pool, Control)	Abundance Ratio Adj. P-Value: (Human, Sample) / (Pool, Control)	Abundance Ratio Adj. P-Value: (Macaque, Sample) / (Pool, Control)	Abundance Ratio Adj. P-Value: (Orangutan, Sample) / (Pool, Control)	Abundance Ratio Variability [%]: (Chimpanzee, Sample) / (Pool, Control)	Abundance Ratio Variability [%]: (Gorilla, Sample) / (Pool, Control)	Abundance Ratio Variability [%]: (Human, Sample) / (Pool, Control)	Abundance Ratio Variability [%]: (Macaque, Sample) / (Pool, Control)	Abundance Ratio Variability [%]: (Orangutan, Sample) / (Pool, Control)	Abundances (Grouped): Chimpanzee, Sample	Abundances (Grouped): Gorilla, Sample	Abundances (Grouped): Human, Sample	Abundances (Grouped): Macaque, Sample	Abundances (Grouped): Orangutan, Sample	Abundances (Grouped): Pool, Control	Abundances (Grouped) CV [%]: Chimpanzee, Sample	Abundances (Grouped) CV [%]: Gorilla, Sample	Abundances (Grouped) CV [%]: Human, Sample	Abundances (Grouped) CV [%]: Macaque, Sample	Abundances (Grouped) CV [%]: Orangutan, Sample	Abundances (Grouped) CV [%]: Pool, Control	Abundance: F1: 127, Sample, 1, Chimpanzee	Abundance: F2: 128, Sample, 2, Chimpanzee	Abundance: F3: 129, Sample, 3, Chimpanzee	Abundance: F1: 128, Sample, 1, Gorilla	Abundance: F2: 129, Sample, 2, Gorilla	Abundance: F3: 130, Sample, 3, Gorilla	Abundance: F1: 126, Sample, 1, Human	Abundance: F2: 127, Sample, 2, Human
29723	False	High	[K].EGIPPDQQR.[L]	1xTMT6plex [N-Term]	0.000283986	2.06754E-05	1	11	172	PROTEINSEQ_45884	PROTEINSEQ_45884 [34-42]		0	1268.67963	1.303	0.675	1.042	1.023	0.911	0.696871777955606	0.604165609108789	0.950475004529389	0.814092943204085	0.990036990093373	7.07	28.59	29.61	24.71	12.29	19196.0	10041.4	17576.2	12274.4	15360.1	14058.5	38.09	35.51	40.31	55.33	11.78	24.49	16449.3	9303.7	8089.1	5513.5	9206.1	5703.5	13329.9	7158.0
104688	False	High	[K].QVHPDTGISSK.[A]	1xTMT6plex [K11]; 1xTMT6plex [N-Term]	2.21882E-05	2.06754E-05	3	11	91	PROTEINSEQ_42611; PROTEINSEQ_42610; PROTEINSEQ_42615	PROTEINSEQ_42611 [48-58]; PROTEINSEQ_42610 [48-58]; PROTEINSEQ_42615 [48-58]		0	1626.92154	1.290	0.945	1.206	1.166	0.864	0.666309979825404	0.721966494024645	0.488800266678188	0.319925093062341	0.510125637557248	11.48	7.64	6.36	11.35	1.28	8644.3	5875.3	7504.3	7749.0	5419.2	6220.5	10.49	49.16	36.60	30.62	19.17	30.76	7407.4	6560.6	3107.6	5318.9	3408.8	4426.2	5691.3	5722.3
30667	False	High	[R].EIAQDFK.[T]	1xTMT6plex [K7]; 1xTMT6plex [N-Term]	0.00383461	0.000533452	2	4	122	PROTEINSEQ_12500; PROTEINSEQ_12498	PROTEINSEQ_12500 [74-80]; PROTEINSEQ_12498 [74-80]		0	1308.75637	1.208	0.604	0.921	1.174	0.775	0.568143102592697	0.63556671883611	0.95447411521753	0.556710460701309	0.679120704152458	14.13	18.49	9.52	24.87	24.25	4503.7	2280.3	3671.4	4146.3	2887.1	3727.1	26.33	33.65	23.51	16.79	16.22	9.71	5430.4	3246.7	1458.0	2064.4	1951.5	1670.4	2784.4	2793.5
19161	False	High	[K].DHENIVIAK.[M]	1xTMT6plex [K9]; 1xTMT6plex [N-Term]	0.00106989	0.000119249	2	28	5	PROTEINSEQ_60506; PROTEINSEQ_38935	PROTEINSEQ_60506 [416-424]; PROTEINSEQ_38935 [418-426]		0	1496.88370	1.324	0.650	1.424	0.654	0.710	0.950231652378015	0.619077466521051	0.91631793223543	0.721379523547698	0.698330325764773	117.46	38.37	98.60	88.36	51.35	1618.8	1085.8	1763.7	799.7	1130.8	1238.9	93.18	18.07	37.63	64.39	21.47	57.64	4644.3	1365.2	273.6	983.0	728.0	495.7	1337.6	2520.7
62635	False	High	[R].LLLPGELAK.[H]	1xTMT6plex [K9]; 1xTMT6plex [N-Term]	3.13973E-05	2.06754E-05	3	10	89	PROTEINSEQ_42611; PROTEINSEQ_42610; PROTEINSEQ_42615	PROTEINSEQ_42611 [101-109]; PROTEINSEQ_42610 [101-109]; PROTEINSEQ_42615 [101-109]		0	1411.92886	1.304	0.746	1.161	1.085	0.667	0.661353214221084	0.654466516367335	0.524028761206978	0.570083883812857	0.559543410048853	0.37	0.61	5.92	13.02	32.04	4731.4	3039.0	4542.1	4421.1	2234.4	4074.8	42.97	63.02	45.29	58.28	39.88	49.42	4566.0	1742.4	1531.7	2751.2	1078.6	2237.8	3444.8	1796.2
32505	False	High	[K].EITALAPSTMK.[I]	1xOxidation [M10]; 1xTMT6plex [K11]; 1xTMT6plex [N-Term]	2.78142E-06	2.06754E-05	4	15	90	PROTEINSEQ_17253; PROTEINSEQ_59283; PROTEINSEQ_16443; PROTEINSEQ_21659	PROTEINSEQ_17253 [316-326]; PROTEINSEQ_59283 [273-283]; PROTEINSEQ_16443 [318-328]; PROTEINSEQ_21659 [316-326]		0	1635.93917	1.083	0.667	1.322	0.562	1.731	0.921730613627428	0.814504357108223	0.978641691405649	0.34387804679705	0.768029605245364	15.14	26.19	47.18	15.75	12.32	4736.4	2570.3	6252.6	2426.1	7439.1	3967.0	39.64	119.16	12.41	21.19	19.52	75.54	4058.7	3522.3	2714.6	2034.9	2356.5	8076.2	3977.1	5787.9
23876	False	High	[K].DSYVGDEAQSK.[R]	1xTMT6plex [K11]; 1xTMT6plex [N-Term]	1.83809E-07	2.06754E-05	4	17	100	PROTEINSEQ_17253; PROTEINSEQ_59283; PROTEINSEQ_16443; PROTEINSEQ_21659	PROTEINSEQ_17253 [51-61]; PROTEINSEQ_59283 [8-18]; PROTEINSEQ_16443 [53-63]; PROTEINSEQ_21659 [51-61]		0	1656.84810	1.167	0.779	1.785	0.539	1.484	0.979538140040215	0.764604904768881	0.807458158084794	0.179059058610172	0.59480505543608	12.20	51.06	13.33	6.44	24.79	4279.0	2641.6	6473.2	2042.6	6281.7	3626.6	8.65	79.25	19.75	29.97	17.17	42.93	3625.6	3608.6	1594.3	1876.6	2421.9	3649.0	4909.3	5679.9
53787	False	High	[K].HNLNILIK.[R]	1xTMT6plex [K8]; 1xTMT6plex [N-Term]	0.000554395	8.74561E-05	1	5	2	PROTEINSEQ_33103	PROTEINSEQ_33103 [94-101]		0	1422.91969	3.207	0.140	0.028	0.022	0.016						31.71	397.39	31.45	20.22	72.65	2577.0	112.7	22.3	17.8	9.5	803.6	60.49	135.89	60.29	15.33	68.45	33.95	3487.9	1375.9		722.3	14.6		26.7	12.2
42884	False	High	[K].GADSELSTVPSVTK.[T]	1xTMT6plex [K14]; 1xTMT6plex [N-Term]	0.000297776	2.06754E-05	2	10	3	PROTEINSEQ_30722; PROTEINSEQ_30729	PROTEINSEQ_30722 [656-669]; PROTEINSEQ_30729 [658-671]		0	1849.03188	2.162	0.014	1.794	0.014	0.098						26.28	55.80	10.50	51.13	680.67	2226.2	13.1	1847.0	12.6	100.5	1029.5	67.02	96.64	37.01	94.95	135.11	46.15	3193.0	1121.7		27.3	5.2		1831.2	1217.2
121857	False	High	[K].TCDSSHGCFSEK.[R]	2xCarbamidomethyl [C2; C8]; 1xTMT6plex [K12]; 1xTMT6plex [N-Term]	8.17457E-08	2.06754E-05	1	1	2	PROTEINSEQ_52547	PROTEINSEQ_52547 [45-56]		0	1872.86205	2.740	0.025	0.021	0.011	0.010						38.88	21.57	5.92	9.91	0.00	3021.8	27.5	22.9	10.2	5.0	1102.7	24.37	8.43	17.61	40.54	83.35	12.03	3081.7		822.0	26.4		11.4	15.3
38454	False	High	[K].EVVDPTK.[C]	1xTMT6plex [K7]; 1xTMT6plex [N-Term]	0.0129744	0.00202261	1	1	13	CON_P12763	CON_P12763 [212-218]		0	1245.74547	1.636	0.818	1.605	1.239	0.342	0.453329557363772	0.731621386681306	0.77287417932575	0.655005749211534	0.697137087448893	17.94	32.25	82.14	43.49	61.23	3238.3	1447.4	2834.8	3295.7	643.8	1770.1	10.79	79.00	55.74	67.43	86.20	24.96	3081.2	2731.0	937.5	2517.3	335.3	637.5	1445.0	2442.2
134259	False	High	[R].VRGEVAPDAK.[S]	1xTMT6plex [K10]; 1xTMT6plex [N-Term]	4.56521E-05	2.06754E-05	1	2	7	PROTEINSEQ_4675	PROTEINSEQ_4675 [20-29]		1	1499.89460	1.566	1.356	0.432	0.110	0.066	0.909632214756863	0.691642705290664	0.772646538093264	0.134736597450957	0.280843563680273	17.61	17.20	91.68	11.17	11.02	1145.1	2835.9	679.6	229.8	138.5	2027.4	87.41	10.49	22.74	67.16	69.15	63.14	3043.5	540.9	370.7	2199.6	2739.3	1249.1	664.5	585.5
139948	False	High	[R].YRPGTVALR.[E]	1xTMT6plex [N-Term]	0.00109154	0.000119249	2	4	46	PROTEINSEQ_12500; PROTEINSEQ_12498	PROTEINSEQ_12500 [42-50]; PROTEINSEQ_12498 [42-50]		0	1261.75782	1.295	0.804	1.083	1.246	0.733	0.696871777955606	0.604951051143351	0.707999781107698	0.659188696482376	0.505449591240417	19.71	21.06	11.92	0.12	3.57	3331.3	2391.1	3242.1	3184.4	2489.0	2770.4	29.33	17.59	17.15	9.96	21.88	22.14	2854.6	3851.3	822.9	1652.5	2192.2	1143.8	1864.6	2973.3
19594	False	High	[R].DIDTAAK.[F]	1xTMT6plex [K7]; 1xTMT6plex [N-Term]	0.0133004	0.00203702	1	7	21	PROTEINSEQ_26354	PROTEINSEQ_26354 [68-74]		0	1191.69852	1.324	0.951	0.706	0.925	0.854	0.969922666331395	0.978055303704002	0.620597357330777	0.897546104903181	0.790241549200357	63.84	13.42	28.52	0.61	43.97	3313.6	2379.8	2173.8	2314.3	1181.4	2503.2	84.24	60.95	63.59	37.18	37.28	49.82	2839.5	378.3	1888.6	2154.4	778.0	1599.2	1658.7	365.2
49642	False	High	[R].GQPLSPEK.[Y]	1xTMT6plex [K8]; 1xTMT6plex [N-Term]	0.00200934	0.000290424	2	6	17	PROTEINSEQ_20351; PROTEINSEQ_45853	PROTEINSEQ_20351 [383-390]; PROTEINSEQ_45853 [291-298]		0	1313.78292	3.174	0.270	0.682	0.253	0.230	0.426905496724093	0.58936968545975	0.63247637406941	0.226651035508948	0.414807886538903	35.31	72.24	28.77	20.88	36.51	3268.0	285.2	702.1	334.2	303.6	1055.6	38.21	71.31	31.18	32.51	41.11	14.16	2800.4	2091.6	1679.7	491.1	261.5	45.1	532.5	769.6
19967	False	High	[K].DLIAALK.[Y]	1xTMT6plex [K7]; 1xTMT6plex [N-Term]	0.0273352	0.00334445	1	10	3	PROTEINSEQ_28109	PROTEINSEQ_28109 [184-190]		0	1201.79203	3.624	0.012	0.025	0.010	0.010	0.426905496724093	0.555727835109234	0.515528655998888	0.289880907251647	0.510125637557248	30.43	29.77	131.29	0.00	0.00	2888.5	10.4	22.0	8.1	7.5	835.2	14.95	140.99	114.73	139.48	142.79	29.87	2789.1	2028.8	935.1	8.4	9.5	61.1	16.7	7.7
47348	False	High	[K].GIIDPTK.[V]	1xTMT6plex [K7]; 1xTMT6plex [N-Term]	0.0283767	0.00358498	1	9	19	PROTEINSEQ_48952	PROTEINSEQ_48952 [523-529]		0	1201.75564	1.142	0.873	1.792	2.081	1.660						9.46	8.89	65.69	127.74	21.36	1900.8	1453.3	2984.6	3464.7	2764.3	1665.1	69.43	81.88	24.00	25.05	60.53	76.05	2787.4	936.7		2547.9	688.0		2686.6	2166.4
18671	False	High	[K].DGIEFAFK.[YE]	1xTMT6plex [K8]; 1xTMT6plex [N-Term]	0.00123894	0.000148268	2	4	2	PROTEINSEQ_33688; PROTEINSEQ_32552	PROTEINSEQ_33688 [980-987]; PROTEINSEQ_32552 [976-983]		0	1384.78767	1.033	0.638	1.726	0.610	1.370						33.09	6.13	56.06	29.86	0.50	1044.2	645.4	1745.6	617.0	1385.1	1011.3	111.43	100.32	118.50	110.27	97.58	97.33	2598.1	303.3		1417.0	244.0		4458.1	446.6
16466	False	High	[K].DAHLLVESK.[N]	1xTMT6plex [K9]; 1xTMT6plex [N-Term]	0.00190613	0.000290424	2	15	2	PROTEINSEQ_2524; PROTEINSEQ_2515	PROTEINSEQ_2524 [641-649]; PROTEINSEQ_2515 [641-649]		0	1469.87280	3.046	0.020	2.254	0.020	0.018						6.11	110.12	15.24	108.46	11.86	3090.2	20.2	2286.8	39.1	18.6	1014.6	7.07	83.61	13.22		10.04	1.25	2518.8		1051.7	36.0		4.5	1904.8
130117	False	High	[K].VEHSDLSFSK.[D]	1xTMT6plex [K10]; 1xTMT6plex [N-Term]	3.87727E-05	2.06754E-05	2	4	10	PROTEINSEQ_53963; PROTEINSEQ_53962	PROTEINSEQ_53963 [69-78]; PROTEINSEQ_53962 [69-78]		0	1606.88409	1.262	0.427	0.896	0.873	0.819	0.426905496724093	0.449611305116991	0.940763699087872	0.860589715019862	0.851005394602559	6.25	8.01	20.90	49.15	57.91	2687.1	838.9	1543.6	1717.4	1233.7	1966.3	21.35	42.91	65.22	12.53	64.60	23.18	2502.6	1602.9	869.9	1269.0	558.8	369.5	3077.3	1161.9
6108	False	High	[K].ALAAAGYDVEK.[N]	1xTMT6plex [K11]; 1xTMT6plex [N-Term]	3.30128E-07	2.06754E-05	7	17	39	PROTEINSEQ_50622; PROTEINSEQ_50617; PROTEINSEQ_50602; PROTEINSEQ_50616; PROTEINSEQ_50608; PROTEINSEQ_50604; PROTEINSEQ_50620	PROTEINSEQ_50622 [66-76]; PROTEINSEQ_50617 [65-75]; PROTEINSEQ_50602 [65-75]; PROTEINSEQ_50616 [66-76]; PROTEINSEQ_50608 [65-75]; PROTEINSEQ_50604 [65-75]; PROTEINSEQ_50620 [66-76]		0	1565.89393	1.462	0.656	0.979	1.129	0.740	0.47755726800292	0.601715589728156	0.772646538093264	0.806253383430108	0.486160754034618	16.53	34.63	5.77	19.60	17.69	1835.7	559.3	990.6	1318.6	801.0	1256.0	59.62	42.80	46.78	34.00	53.52	45.94	2448.3	1548.1	230.0	915.5	512.8	206.2	1144.8	853.4
67806	False	High	[K].LSDGVAVLK.[V]	1xTMT6plex [K9]; 1xTMT6plex [N-Term]	0.000115922	2.06754E-05	1	12	43	PROTEINSEQ_48952	PROTEINSEQ_48952 [403-411]		0	1359.86117	0.798	0.798	1.380	1.254	1.011	0.717656084199904	0.638773386483937	0.600603171903295	0.269684465513302	0.856428280301709	6.65	2.04	31.62	9.90	13.06	1443.8	1911.6	2606.8	2211.8	1909.4	1889.5	55.19	36.50	13.98	32.19	21.49	36.63	2377.7	791.3	467.4	1812.6	859.5	842.0	2094.7	1806.6
12811	False	High	[K].AVASVAK.[K]	1xTMT6plex [K7]; 1xTMT6plex [N-Term]	0.0165222	0.00257612	1	4	4	PROTEINSEQ_13625	PROTEINSEQ_13625 [425-431]		0	1103.71887	1.099	0.482	0.888	2.832	0.048	0.720737714438859	0.456527036751741	0.857627230975326	0.320685471571973	0.60611297243007	17.57	31.21	65.79	10.21	141.66	689.5	343.1	1135.9	2015.4	83.6	711.7	94.90	51.40	76.01	25.64	145.20	70.87	2350.7	421.7	223.2	631.5	254.7	151.1	1185.1	132.2
97867	False	High	[R].NVIHGSDSVK.[S]	1xTMT6plex [K10]; 1xTMT6plex [N-Term]	0.000165046	2.06754E-05	1	1	2	PROTEINSEQ_10408	PROTEINSEQ_10408 [115-124]		0	1513.87386	3.698	0.082	0.170	0.089	0.068						20.28	284.86	233.68	418.11	414.36	2101.1	46.6	96.6	50.6	38.7	568.1	32.78	122.16	115.01	131.56	131.39	14.06	2279.9	1399.3		11.4	158.0		23.5	259.2
30422	False	High	[K].EHYVDLK.[D]	1xTMT6plex [K7]; 1xTMT6plex [N-Term]	0.0133004	0.00203702	1	2	4	PROTEINSEQ_10358	PROTEINSEQ_10358 [50-56]		0	1361.78292	1.554	1.065	1.199	0.027	0.878						19.01	35.69	6.86	7.92	26.06	1094.9	750.0	845.0	19.0	618.8	704.5	100.38	107.55	94.32	94.88	103.58	90.58	2277.5	380.4		1840.8	253.6		1433.7	325.4
13087	False	High	[R].AVGAYSK.[S]	1xTMT6plex [K7]; 1xTMT6plex [N-Term]	0.0221193	0.00302773	1	1	15	CON_P15636	CON_P15636 [229-235]		0	1153.69813	1.279	0.455	0.967	2.221	1.068	0.95071328414525	0.687947245458471	0.908611015445622	0.707278989252299	0.883708010103251	73.70	89.95	19.44	15.48	74.81	2655.0	1121.2	2007.1	2152.0	2216.6	2075.9	87.08	54.23	71.88	89.27	55.55	48.38	2275.1	414.1	1776.8	322.7	1027.9	574.7	1522.2	713.4
19090	False	High	[K].DGVTVAK.[S]	1xTMT6plex [K7]; 1xTMT6plex [N-Term]	0.0218459	0.00302773	1	15	28	PROTEINSEQ_48952	PROTEINSEQ_48952 [82-88]		0	1147.70869	0.854	0.609	0.837	1.212	0.853	0.878579598062139	0.368031714907245	0.600603171903295	0.322656606015857	0.551145242730037	6.58	10.48	4.79	5.10	4.28	2646.8	1444.4	1843.3	2761.4	1934.3	2203.3	47.26	56.14	48.09	46.77	40.08	55.37	2268.1	971.2	1088.5	1307.6	693.3	1102.8	1398.0	1140.4
99200	False	Medium	[K].QAVEMK.[N]	1xOxidation [M5]; 1xTMT6plex [K6]; 1xTMT6plex [N-Term]	0.0861742	0.0101292	2	6	12	PROTEINSEQ_13514; PROTEINSEQ_62507	PROTEINSEQ_13514 [211-216]; PROTEINSEQ_62507 [89-94]		0	1179.68077	1.391	0.898	1.361	1.608	0.716						27.42	7.37	18.81	0.89	16.30	1805.9	1166.0	1765.9	2086.7	929.8	1298.0	51.23	34.00	44.04	26.49	12.11	27.31	2261.7		400.0	1349.0		401.9	1848.3
17455	False	High	[K].DDSPDLPK.[L]	1xTMT6plex [K8]; 1xTMT6plex [N-Term]	0.0113172	0.00175712	1	1	7	CON_P02769	CON_P02769 [131-138]		0	1344.74112	1.467	0.326	0.730	1.281	0.412	0.570469437363883	0.449611305116991	0.951188983138418	0.540726536489986	0.57048002317706	19.85	29.85	14.28	28.16	75.45	1265.2	385.7	1299.7	1247.4	422.9	1184.7	57.51	76.26	89.18	37.96	73.90	53.91	2238.0	738.2	409.6	741.2	130.8	169.9	985.7	301.9
51535	False	High	[K].GTLVQTK.[G]	1xTMT6plex [K7]; 1xTMT6plex [N-Term]	0.00563477	0.000892801	9	23	95	PROTEINSEQ_50622; PROTEINSEQ_50611; PROTEINSEQ_50617; PROTEINSEQ_50602; PROTEINSEQ_50612; PROTEINSEQ_50616; PROTEINSEQ_50608; PROTEINSEQ_50604; PROTEINSEQ_50620	PROTEINSEQ_50622 [92-98]; PROTEINSEQ_50611 [94-100]; PROTEINSEQ_50617 [91-97]; PROTEINSEQ_50602 [91-97]; PROTEINSEQ_50612 [94-100]; PROTEINSEQ_50616 [92-98]; PROTEINSEQ_50608 [91-97]; PROTEINSEQ_50604 [91-97]; PROTEINSEQ_50620 [92-98]		0	1204.76654	1.449	0.723	0.853	1.065	0.575	0.568437565947615	0.577710289229937	0.524028761206978	0.767531193975206	0.513820251171539	5.22	22.59	6.03	18.50	33.63	3483.1	1390.5	2156.1	3027.6	1325.8	2528.1	18.49	48.35	23.77	37.63	32.64	32.03	2185.5	3090.3	1127.6	1112.5	1274.8	1243.0	1146.0	1857.5
119622	False	High	[K].STELLIRK.[L]	1xTMT6plex [K8]; 1xTMT6plex [N-Term]	0.00202262	0.000290424	2	4	7	PROTEINSEQ_12500; PROTEINSEQ_12498	PROTEINSEQ_12500 [58-65]; PROTEINSEQ_12498 [58-65]		1	1417.91427	1.298	0.565	1.097	1.402	0.723	0.581341371136363	0.705805631596087	0.765592059349707	0.26767894076852	0.566348636528194	26.78	61.36	20.34	15.40	10.36	2517.5	338.5	1438.1	2129.2	599.6	1519.1	66.11	117.05	103.71	85.01	91.96	75.00	2157.3	384.2	885.0	71.7	310.3	639.9	1090.7	331.7
52675	False	Medium	[R].GYPTIK.[FL]	1xTMT6plex [K6]; 1xTMT6plex [N-Term]	0.209797	0.0233954	5	35	8	PROTEINSEQ_60506; PROTEINSEQ_4606; PROTEINSEQ_38935; PROTEINSEQ_4610; PROTEINSEQ_4604	PROTEINSEQ_60506 [98-103]; PROTEINSEQ_4606 [98-103]; PROTEINSEQ_38935 [100-105]; PROTEINSEQ_4610 [98-103]; PROTEINSEQ_4604 [98-103]		0	1136.70797	1.845	0.432	0.765	0.788	0.387	0.454037446539016	0.441110945469898	0.65959615602491	0.523252544964474	0.40195226218409	26.63	12.08	27.86	5.45	15.36	2509.1	567.0	1359.7	1259.5	687.7	1657.9	33.90	43.63	59.71	53.18	52.60	42.98	2150.1	2765.0	520.8	705.4	519.8	132.6	1184.5	1171.4
36761	False	High	[K].ESTVEKDEL.[-]	1xTMT6plex [K6]; 1xTMT6plex [N-Term]	0.0209157	0.00290718	1	3	3	PROTEINSEQ_46919	PROTEINSEQ_46919 [795-803]		1	1507.82557	3.320	0.010	0.023	0.010	0.010						23.97	0.00	16.28	0.00	0.00	3611.3		25.5	6.2	12.9	1087.9	52.53		81.85	47.19		70.89	2095.0		1726.9				10.0
140606	False	High	[K].YVTSAPMPEPQAPGR.[Y]	1xOxidation [M7]; 1xTMT6plex [N-Term]	7.37269E-07	2.06754E-05	2	6	24	PROTEINSEQ_20351; PROTEINSEQ_45853	PROTEINSEQ_20351 [391-405]; PROTEINSEQ_45853 [299-313]		0	1845.93665	2.606	0.049	0.818	0.333	0.328	0.446036012579228	0.412486796303821	0.511459909157638	0.276733373187383	0.516397147159301	15.57	6.97	0.78	48.97	36.76	2360.1	69.8	581.6	249.0	308.4	819.7	15.15	47.58	46.11	32.17	67.24	39.57	2022.4	2089.8	596.8	86.4	64.0	14.5	410.9	1009.4
128567	False	High	[R].VADISGDTQK.[A]	1xTMT6plex [K10]; 1xTMT6plex [N-Term]	6.54756E-05	2.06754E-05	2	23	5	PROTEINSEQ_13780; PROTEINSEQ_13771	PROTEINSEQ_13780 [504-513]; PROTEINSEQ_13771 [504-513]		0	1491.84189	1.087	0.390	0.705	0.893	0.496	0.929110051131212	0.530847289616716	0.765592059349707	0.448222480624277	0.528405530032815	11.77	5.23	15.17	9.60	7.13	940.0	312.9	540.4	684.7	380.5	801.3	69.14	100.27	97.95	73.94	96.85	63.97	2012.4	549.4	304.3	1395.9	265.1	137.8	1958.0	465.6
4739	False	High	[K].AGAHLQGGAK.[R]	1xTMT6plex [K10]; 1xTMT6plex [N-Term]	0.000102571	2.06754E-05	3	11	14	PROTEINSEQ_29563; PROTEINSEQ_61140; PROTEINSEQ_29564	PROTEINSEQ_29563 [108-117]; PROTEINSEQ_61140 [66-75]; PROTEINSEQ_29564 [108-117]		0	1367.81595	0.926	0.870	0.983	0.728	1.255	0.930579868390177	0.899468101274264	0.790199424918007	0.27138017737317	0.554658001901927	4.89	7.41	6.35	13.03	13.68	2344.3	2096.2	2488.6	1504.2	2883.6	2530.9	57.84	18.10	15.00	47.91	40.59	51.44	2008.9	614.9	974.3	1897.7	1466.5	1014.9	1887.4	1634.7
124919	False	Medium	[R].TLYGFGG.[-]	1xTMT6plex [N-Term]	0.0846927	0.010011	1	1	13	PROTEINSEQ_51394	PROTEINSEQ_51394 [97-103]		0	943.50865	1.262	0.890	1.080	0.969	0.935	0.883616155460407	0.99088223544794	0.921976533440339	0.963589318593102	0.844815750544823	73.29	20.94	34.73	1.30	27.62	1804.3	938.0	1280.5	1278.3	1382.5	1203.4	31.22	93.03	63.77	58.45	38.36	60.98	1991.4	1022.9	584.1	849.2	783.7	1768.5	730.5	1103.2
53970	False	High	[R].HQGVMVGMGQK.[D]	2xOxidation [M5; M8]; 1xTMT6plex [K11]; 1xTMT6plex [N-Term]	1.87158E-05	2.06754E-05	3	13	57	PROTEINSEQ_17253; PROTEINSEQ_16443; PROTEINSEQ_21659	PROTEINSEQ_17253 [40-50]; PROTEINSEQ_16443 [42-52]; PROTEINSEQ_21659 [40-50]		0	1661.88675	0.916	0.864	1.530	0.473	1.249	0.93374338601026	0.633835215396159	0.77905369857256	0.510385581919916	0.859276847164836	59.81	4.75	80.70	56.31	30.32	2313.2	1730.9	4644.5	1095.0	2266.7	2312.9	34.53	22.50	53.26	26.11	40.39	33.46	1982.2	2344.5	431.0	1178.2	1586.9	909.0	4326.7	4001.3
39560	False	High	[R].FDPGTSIK.[Y]	1xTMT6plex [K8]; 1xTMT6plex [N-Term]	0.0526381	0.00609281	2	6	1	PROTEINSEQ_27708; PROTEINSEQ_27703	PROTEINSEQ_27708 [429-436]; PROTEINSEQ_27703 [429-436]		0	1322.77202	4.156	0.064	3.111	0.026	0.339						0.00	0.00	0.00	0.00	0.00	2256.4	34.6	1689.3	13.9	184.2	543.0							1933.5			31.3			1281.2
42161	False	High	[R].FTCTVTHTDLPSPLK.[Q]	1xCarbamidomethyl [C3]; 1xTMT6plex [K15]; 1xTMT6plex [N-Term]	1.70144E-05	2.06754E-05	1	3	4	PROTEINSEQ_20351	PROTEINSEQ_20351 [315-329]		0	2175.18840	2.622	0.353	0.724	0.015	0.010						35.49	126.15	51.30	62.31	4.75	733.0	98.7	202.2	15.3	7.2	279.5	114.28	131.48	70.24			100.21	1928.0		77.3	468.4		8.3	264.5
20383	False	High	[K].DLPEHAVLK.[M]	1xTMT6plex [K9]; 1xTMT6plex [N-Term]	0.000765547	8.74561E-05	2	11	8	PROTEINSEQ_54637; PROTEINSEQ_54653	PROTEINSEQ_54637 [608-616]; PROTEINSEQ_54653 [627-635]		0	1479.89354	1.188	0.809	1.091	0.964	0.828						21.87	9.66	39.41	6.47	36.73	2378.1	1619.4	2183.0	1928.9	1657.2	2001.7	8.49	37.57	61.96	22.91	59.94	28.87	1919.0	2129.7		1116.7	1949.2		1034.9	3008.7
51417	False	High	[K].GTGASGSFK.[L]	1xTMT6plex [K9]; 1xTMT6plex [N-Term]	4.23594E-05	2.06754E-05	9	23	60	PROTEINSEQ_50622; PROTEINSEQ_50611; PROTEINSEQ_50617; PROTEINSEQ_50602; PROTEINSEQ_50612; PROTEINSEQ_50616; PROTEINSEQ_50608; PROTEINSEQ_50604; PROTEINSEQ_50620	PROTEINSEQ_50622 [99-107]; PROTEINSEQ_50611 [101-109]; PROTEINSEQ_50617 [98-106]; PROTEINSEQ_50602 [98-106]; PROTEINSEQ_50612 [101-109]; PROTEINSEQ_50616 [99-107]; PROTEINSEQ_50608 [98-106]; PROTEINSEQ_50604 [98-106]; PROTEINSEQ_50620 [99-107]		0	1269.72032	1.178	0.787	0.878	1.071	0.694	0.630768675317027	0.6858701422364	0.694269137289154	0.741403268945243	0.486160754034618	16.73	31.61	18.97	7.39	1.08	1732.1	1059.8	1345.1	1575.4	940.7	1470.8	17.52	37.99	16.85	15.31	16.66	6.51	1898.2	1460.7	517.9	959.4	642.5	674.8	1028.4	854.1
44954	False	High	[R].GEVAPDAK.[S]	1xTMT6plex [K8]; 1xTMT6plex [N-Term]	0.0219822	0.00302773	1	2	2	PROTEINSEQ_4675	PROTEINSEQ_4675 [22-29]		0	1244.72507	1.535	5.253	1.110	0.085	0.028						22.14	122.37	105.03	59.59	180.12	981.4	3358.1	709.3	54.1	14.7	639.3	94.88	12.51	0.58	37.52	70.97	82.14	1895.1	367.3		2782.1	3364.3		540.2	608.6
46030	False	High	[K].GGIMLPEK.[S]	1xOxidation [M4]; 1xTMT6plex [K8]; 1xTMT6plex [N-Term]	0.00608127	0.000950742	1	4	21	PROTEINSEQ_8246	PROTEINSEQ_8246 [29-36]		0	1318.78048	0.957	0.616	0.549	1.226	0.655	0.777599885688459	0.633835215396159	0.539379147170399	0.532281144084386	0.465511750813743	17.45	24.57	15.26	29.88	17.37	2208.6	1420.6	1268.1	3161.0	1550.2	2307.7	65.31	83.05	67.94	19.20	20.18	39.89	1892.6	977.8	1461.2	1286.1	358.7	1352.4	961.7	897.1
5274	False	High	[R].AGLQFPVGR.[VI]	1xTMT6plex [N-Term]	5.16009E-05	2.06754E-05	4	16	113	PROTEINSEQ_51399; PROTEINSEQ_7886; PROTEINSEQ_51396; PROTEINSEQ_51405	PROTEINSEQ_51399 [22-30]; PROTEINSEQ_7886 [24-32]; PROTEINSEQ_51396 [22-30]; PROTEINSEQ_51405 [22-30]		0	1173.69416	1.335	0.789	1.167	1.070	0.736	0.457575409268594	0.612101512254794	0.750278115450746	0.568517584728585	0.280843563680273	5.49	18.24	7.41	7.66	0.13	2205.8	1417.5	1838.7	1685.4	1254.8	1652.8	17.12	37.32	37.92	45.30	26.42	27.35	1868.0	1860.2	943.3	1283.3	837.9	875.6	1394.5	1332.5
43664	False	High	[R].GCAADDIMDPK.[S]	1xCarbamidomethyl [C2]; 1xOxidation [M8]; 1xTMT6plex [K11]; 1xTMT6plex [N-Term]	8.42136E-05	2.06754E-05	1	6	4	PROTEINSEQ_37304	PROTEINSEQ_37304 [72-82]		0	1666.81806	4.328	0.033	0.056	0.057	0.044						0.00	0.00	0.00	0.00	0.00	2152.1	16.2	28.0	28.3	21.8	497.3							1844.2			14.7			21.2
69594	False	High	[R].ITINPDTSK.[N]	1xTMT6plex [K9]; 1xTMT6plex [N-Term]	0.000239721	2.06754E-05	1	1	2	PROTEINSEQ_55534	PROTEINSEQ_55534 [91-99]		0	1446.85682	0.325	0.028	0.050	0.024	0.031						1501.05	181.38	159.23	146.60	166.70	175.5	25.3	27.1	18.5	16.8	540.4	139.50		55.48		59.48	67.37	1818.1		4.7	22.9			31.1
30565	False	High	[R].ELAEAMAAQR.[T]	1xOxidation [M6]; 1xTMT6plex [N-Term]	0.000593007	8.74561E-05	1	1	2	PROTEINSEQ_57104	PROTEINSEQ_57104 [788-797]		0	1334.69357	6.051	0.023	0.043	0.018	0.010						0.00	0.00	0.00	0.00	0.00	2114.6	8.0	15.0	6.3	3.0	349.4							1812.0			7.2			11.4
45618	False	High	[K].GGEIQPVSVK.[V]	1xTMT6plex [K10]; 1xTMT6plex [N-Term]	6.33973E-06	2.06754E-05	1	1	13	PROTEINSEQ_8246	PROTEINSEQ_8246 [57-66]		0	1471.88845	1.136	0.412	0.728	1.812	1.064	0.927668347878738	0.611231155599573	0.945712783254674	0.23548420547069	0.853732108319049	6.27	79.38	6.22	18.69	9.14	1367.2	482.6	1293.5	2389.8	1229.0	1171.3	39.04	48.38	38.64	11.45	15.29	28.53	1801.6	813.4	442.6	420.7	442.5	451.1	981.0	734.8
16833	False	High	[R].DAVTYTEHAK.[R]	1xTMT6plex [K10]; 1xTMT6plex [N-Term]	3.24842E-05	2.06754E-05	1	1	19	PROTEINSEQ_51394	PROTEINSEQ_51394 [69-78]		0	1592.86844	1.487	0.634	0.970	1.193	0.761	0.72737539182793	0.671596319532442	0.937598757568357	0.827673874316082	0.534242266406112	30.55	58.58	49.69	26.78	20.92	2344.1	1132.7	1631.4	3240.2	1434.9	2300.6	38.75	55.14	50.99	49.52	29.21	32.63	1797.0	1976.9	1335.5	809.6	1038.5	1062.1	1038.1	1405.5
137612	False	High	[K].YAATSQVLLPSK.[D]	1xTMT6plex [K12]; 1xTMT6plex [N-Term]	5.34743E-06	2.06754E-05	1	2	8	PROTEINSEQ_20351	PROTEINSEQ_20351 [79-90]		0	1736.03584	2.819	0.474	0.853	0.052	0.093						10.41	49.45	32.00	67.56	252.84	3255.7	547.1	984.9	59.7	107.3	1155.1	59.15	26.29	88.11	105.06	134.18	67.09	1786.8	4287.0		410.4	605.4		360.0	1760.6
111609	False	High	[M].SETAPVAPTTPAPAEK.[T]	1xAcetyl [N-Term]; 1xTMT6plex [K16]	3.85662E-06	2.06754E-05	1	3	14	PROTEINSEQ_50622	PROTEINSEQ_50622 [2-17]	PROTEINSEQ_50622 1xAcetyl [N-Term]	0	1837.97447	2.675	1.070	0.032	0.012	1.015	0.354247909369785	0.813542372440882	0.375373495482579	0.256132132157723	0.995838557561956	12.15	0.96	28.83	30.89	62.89	2068.1	734.2	24.7	8.2	785.1	681.5	24.42	23.87	48.61	142.79	37.35	18.21	1772.2	1105.7	679.1	749.2	465.2	323.4	18.7	7.7
32233	False	High	[R].EIQTAVR.[L]	1xTMT6plex [N-Term]	0.00944617	0.00155377	2	9	66	PROTEINSEQ_42611; PROTEINSEQ_42610	PROTEINSEQ_42611 [94-100]; PROTEINSEQ_42610 [94-100]		0	1045.62032	1.307	0.925	1.122	1.283	0.777	0.568437565947615	0.702177619151213	0.592195450940497	0.417336874149788	0.549382072247121	23.92	6.95	0.61	1.26	21.09	3376.9	1526.5	2899.2	3316.1	2008.1	2583.9	28.24	50.04	32.60	50.52	27.84	42.16	1741.3	2847.9	1165.3	1176.4	1399.5	1374.0	1445.8	2497.7
30668	False	High	[R].EIAQDFKTDLR.[F]	1xTMT6plex [K7]; 1xTMT6plex [N-Term]	0.0638494	0.00739722	2	4	3	PROTEINSEQ_12500; PROTEINSEQ_12498	PROTEINSEQ_12500 [74-84]; PROTEINSEQ_12498 [74-84]		1	1794.01617	1.308	1.626	0.637	1.179	0.476						0.00	0.00	0.00	0.00	0.00	2031.7	2525.7	989.0	1830.7	739.3	1552.9							1741.0			2286.5			750.1
115992	False	High	[K].SPEIHVTNPK.[Q]	1xTMT6plex [K10]; 1xTMT6plex [N-Term]	0.00887376	0.00140594	1	7	2	PROTEINSEQ_39911	PROTEINSEQ_39911 [72-81]		0	1579.92081	2.639	0.338	2.087	0.054	0.203						15.75	3.87	16.57	268.07	12.56	833.8	106.9	659.6	17.0	64.0	316.0	100.65	90.54	83.01	72.87	85.46	92.68	1740.9	288.6		206.6	45.9		980.5	289.9
13417	False	High	[M].AVPPTYADLGK.[S]	1xAcetyl [N-Term]; 1xTMT6plex [K11]	8.65359E-05	2.06754E-05	1	1	20	PROTEINSEQ_15915	PROTEINSEQ_15915 [2-12]	PROTEINSEQ_15915 1xAcetyl [N-Term]	0	1402.77795	1.183	1.155	1.335	0.670	0.813	0.629629416358291	0.668125366243382	0.466649340724114	0.282507318957079	0.436947463587093	15.59	13.29	9.31	25.99	1.74	1991.4	2009.9	2065.1	949.9	1213.7	1692.1	1.09	9.23	19.95	35.19	22.42	23.00	1714.8	1652.9	644.7	1610.2	1960.6	885.3	1566.2	2129.8
127643	False	High	[K].TVAPTECS.[-]	1xCarbamidomethyl [C7]; 1xTMT6plex [N-Term]	0.0744937	0.00861973	3	9	3	PROTEINSEQ_4657; PROTEINSEQ_44; PROTEINSEQ_48181	PROTEINSEQ_4657 [132-139]; PROTEINSEQ_44 [112-119]; PROTEINSEQ_48181 [207-214]		0	1093.53969	1.166	0.019	1.640	0.010	0.049						30.51	133.30	136.04	0.00	45.58	1660.6	140.0	1438.6	7.7	60.2	1215.7	56.74	133.94	91.76	53.25	99.25	59.89	1707.9	419.7	537.6	20.9	778.8		124.7	1239.4
140547	False	High	[K].YVPFADVK.[S]	1xTMT6plex [K8]; 1xTMT6plex [N-Term]	0.00319816	0.000437032	2	3	4	PROTEINSEQ_42717; PROTEINSEQ_42719	PROTEINSEQ_42717 [394-401]; PROTEINSEQ_42719 [285-292]		0	1396.82406	4.568	0.010	0.011	0.010	0.010						31.89	0.00	17.84	0.00	0.00	1584.6	2.4	9.0	3.0	6.1	358.9	31.82		45.66			38.00	1707.2	1062.9			2.2		9.5
55979	False	High	[R].IAGEASR.[L]	1xTMT6plex [N-Term]	0.0258444	0.00328126	1	9	36	PROTEINSEQ_42610	PROTEINSEQ_42610 [74-80]		0	932.53626	0.866	1.208	0.688	1.298	0.707	0.736727453617566	0.921394926276625	0.782214919178401	0.619784425124186	0.866686427402595	26.53	16.65	80.69	45.12	33.77	1988.5	2533.0	1296.7	3676.7	1565.2	2718.2	47.95	47.45	101.62	25.82	67.47	20.85	1704.0	692.0	794.0	2293.1	1082.0	1506.8	983.4	351.2
28928	False	High	[K].EFHGNIIK.[V]	1xTMT6plex [K8]; 1xTMT6plex [N-Term]	0.000377358	2.06754E-05	2	5	4	PROTEINSEQ_50132; PROTEINSEQ_50126	PROTEINSEQ_50132 [307-314]; PROTEINSEQ_50126 [307-314]		0	1415.84111	1.195	1.370	0.983	0.790	0.786						19.35	29.83	0.13	15.62	32.58	1959.0	2246.9	1610.9	1295.8	1289.2	1639.5	1.83	43.40	16.38	1.71	45.72	16.51	1700.5	1630.9		1481.4	2828.7		1087.5	1559.1
51170	False	High	[K].GSVIQK.[A]	1xTMT6plex [K6]; 1xTMT6plex [N-Term]	0.0573013	0.00662734	1	1	14	CON_P12763	CON_P12763 [232-237]		0	1089.70322	1.477	0.511	0.767	1.465	0.309	0.427697780865836	0.668125366243382	0.952341678705467	0.580086754614492	0.587934568891949	7.57	70.58	63.30	57.34	30.41	1706.6	495.6	721.1	1009.7	343.6	970.0	49.48	99.09	81.88	46.42	85.86	48.52	1696.5	533.3	552.5	1183.6	76.1	218.3	546.9	298.4
135865	False	Medium	[K].VVLDDK.[D]	1xTMT6plex [K6]; 1xTMT6plex [N-Term]	0.117678	0.0138291	1	1	12	PROTEINSEQ_8246	PROTEINSEQ_8246 [81-86]		0	1146.71345	1.009	0.448	1.013	1.786	1.151	0.794356245135163	0.63556671883611	0.782214919178401	0.416053315859996	0.710607902814334	5.11	81.85	8.81	48.33	15.60	1728.6	489.0	1616.5	2107.0	1606.8	1696.0	49.75	92.93	70.00	23.76	40.19	45.32	1695.3	529.1	559.6	442.7	264.8	755.5	1226.0	562.5
10964	False	High	[K].ASEVISK.[L]	1xTMT6plex [K7]; 1xTMT6plex [N-Term]	0.024133	0.00313684	1	2	2	PROTEINSEQ_9541	PROTEINSEQ_9541 [460-466]		0	1191.73491	4.586	0.069	0.112	0.072	0.080						35.02	52.18	34.17	12.12	54.64	2780.2	41.7	68.1	43.6	48.7	606.2	46.58	60.03	45.87	26.51	61.82	15.22	1692.1		1267.2	24.0		28.9	36.9
35673	False	High	[K].ERLEELK.[Q]	1xTMT6plex [K7]; 1xTMT6plex [N-Term]	0.00589126	0.000933987	1	4	3	PROTEINSEQ_35833	PROTEINSEQ_35833 [69-75]		1	1374.83569	4.392	0.036	0.050	0.033	0.046						1.06	31.20	15.77	9.30	63.10	2464.4	20.2	28.3	18.7	25.7	561.1	31.49	3.50	46.29	23.95	25.19	32.46	1683.8		1000.6	17.8		9.1	15.3
18472	False	High	[R].DGDILGK.[Y]	1xTMT6plex [K7]; 1xTMT6plex [N-Term]	0.028554	0.00358498	1	1	14	PROTEINSEQ_8246	PROTEINSEQ_8246 [93-99]		0	1175.70361	0.748	0.900	1.157	1.503	1.046	0.505477412743824	0.690135043419556	0.641417052354872	0.208520706095092	0.938483353697223	1.83	13.87	12.88	4.88	40.45	1152.5	1387.0	2304.9	2317.6	1613.0	1541.8	54.36	58.03	46.17	35.61	14.00	43.09	1680.4	521.1	373.1	1913.9	503.0	610.9	1869.1	761.6
134521	False	High	[K].VSEDVAIGTK.[V]	1xTMT6plex [K10]; 1xTMT6plex [N-Term]	9.869E-06	2.06754E-05	2	8	2	PROTEINSEQ_33115; PROTEINSEQ_33113	PROTEINSEQ_33115 [575-584]; PROTEINSEQ_33113 [575-584]		0	1476.86738	3.187	0.405	0.023	0.256	0.014						26.54	621.90	60.33	48.93	41.20	1417.3	180.3	10.2	113.7	6.1	444.7	43.90	131.20	100.99	24.46	31.24	65.25	1674.2	867.1		31.6	853.6		19.0	3.6
3172	False	High	[K].AEAQIAAK.[N]	1xTMT6plex [K8]; 1xTMT6plex [N-Term]	0.00703364	0.00121079	1	5	14	PROTEINSEQ_9664	PROTEINSEQ_9664 [83-90]		0	1259.77236	1.238	0.762	1.038	0.976	0.878	0.718946346233628	0.745055377071891	0.835455511118628	0.811111572131734	0.691810953682699	39.24	52.26	7.21	24.37	20.09	1944.8	1196.8	1295.1	1037.0	1267.3	1247.6	47.84	59.67	52.23	13.96	44.91	32.53	1666.5	607.8	687.6	1083.5	301.1	646.8	1296.5	436.1
25817	False	High	[K].EAGEGGEAEAPAAEGGK.[D]	1xTMT6plex [K17]; 1xTMT6plex [N-Term]	8.00928E-08	2.06754E-05	3	6	3	PROTEINSEQ_27936; PROTEINSEQ_27934; PROTEINSEQ_27939	PROTEINSEQ_27936 [176-192]; PROTEINSEQ_27934 [177-193]; PROTEINSEQ_27939 [177-193]		0	1987.99728	2.092	0.226	0.650	0.680	0.429						0.00	0.00	0.00	0.00	0.00	1939.3	209.3	602.4	630.0	398.0	926.9							1661.8			189.5			456.9
113091	False	High	[R].SGYLLPDTK.[A]	1xTMT6plex [K9]; 1xTMT6plex [N-Term]	0.000267185	2.06754E-05	2	17	13	PROTEINSEQ_46919; PROTEINSEQ_46923	PROTEINSEQ_46919 [725-733]; PROTEINSEQ_46923 [753-761]		0	1451.85100	1.246	0.762	1.097	0.727	0.550	0.457575409268594	0.664101992540926	0.691595169022927	0.331670934178361	0.486160754034618	4.02	29.59	8.57	25.24	5.97	1630.4	752.4	1352.3	784.1	719.2	1308.3	14.83	51.44	45.11	38.67	45.77	23.36	1655.3	1215.4	527.8	1372.6	689.8	263.5	1877.8	933.6
35879	False	High	[K].ERSGVSLAALK.[K]	1xTMT6plex [K11]; 1xTMT6plex [N-Term]	3.34654E-07	2.06754E-05	7	16	12	PROTEINSEQ_50622; PROTEINSEQ_50617; PROTEINSEQ_50602; PROTEINSEQ_50616; PROTEINSEQ_50608; PROTEINSEQ_50604; PROTEINSEQ_50620	PROTEINSEQ_50622 [54-64]; PROTEINSEQ_50617 [53-63]; PROTEINSEQ_50602 [53-63]; PROTEINSEQ_50616 [54-64]; PROTEINSEQ_50608 [53-63]; PROTEINSEQ_50604 [53-63]; PROTEINSEQ_50620 [54-64]		1	1588.97866	1.966	0.772	2.110	1.833	0.935	0.426905496724093	0.800821344726886	0.610295994867628	0.291543503354529	0.839034088040408	18.12	56.95	4.91	25.57	33.84	1798.0	706.1	1864.7	1591.0	811.6	883.9	13.30	42.71	33.53	23.54	35.53	2.66	1641.2	1516.3	476.4	438.4	647.4	500.2	1434.9	831.0
101191	False	High	[R].QIDNPDYK.[G]	1xTMT6plex [K8]; 1xTMT6plex [N-Term]	0.00114372	0.000119249	1	12	11	PROTEINSEQ_38110	PROTEINSEQ_38110 [279-286]		0	1450.79422	1.556	0.548	0.861	0.890	0.645	0.359819375160864	0.789485253898813	0.980019116169747	0.949532372457271	0.515226971847883	3.38	5.67	38.30	17.44	28.75	1913.3	1227.5	1341.1	1120.3	811.0	1258.2	53.89	34.16	44.67	35.78	35.98	55.92	1639.5	1200.3	1252.9	601.4	1125.4	600.5	652.8	1155.4
1044	False	High	[K].AALPDLTK.[V]	1xTMT6plex [K8]; 1xTMT6plex [N-Term]	0.00483414	0.000671089	2	9	4	PROTEINSEQ_58730; PROTEINSEQ_58727	PROTEINSEQ_58730 [89-96]; PROTEINSEQ_58727 [89-96]		0	1286.80841	1.345	0.707	1.016	0.901	0.764						16.18	21.00	29.80	15.52	12.46	1108.2	582.7	837.0	742.1	629.3	823.9	70.35	40.66	32.95	45.37	47.96	58.15	1639.3	541.4		709.1	397.4		804.8	568.7
128692	False	High	[K].VAGAATPK.[K]	1xTMT6plex [K8]; 1xTMT6plex [N-Term]	0.00147266	0.00023703	2	3	9	PROTEINSEQ_50622; PROTEINSEQ_50616	PROTEINSEQ_50622 [142-149]; PROTEINSEQ_50616 [142-149]		0	1172.74033	1.838	1.476	1.875	0.261	0.171						24.36	47.63	17.04	90.48	96.15	994.6	1072.6	898.2	177.2	140.2	541.2	73.69	62.20	74.52	79.82	11.96	55.58	1637.6	838.8	106.4	1193.1	983.4	116.9	1674.8	773.8
40327	False	High	[R].FHVEEEGK.[G]	1xTMT6plex [K8]; 1xTMT6plex [N-Term]	9.26254E-05	2.06754E-05	1	10	3	PROTEINSEQ_52530	PROTEINSEQ_52530 [124-131]		0	1432.78365	1.017	0.459	0.998	0.866	0.520	0.892210869520352	0.61024658044089	0.852810394633991	0.782246212323979	0.518458720932058	68.46	63.63	48.77	59.86	40.48	1908.2	1033.2	1280.8	1864.2	1044.7	2319.1	45.96	38.86	86.62	45.52	9.67	33.00	1635.2	2194.9	304.3	935.4	1078.0	223.6	971.4	3278.2
124665	False	High	[R].TLSDYNIQK.[EV]	1xTMT6plex [K9]; 1xTMT6plex [N-Term]	2.20376E-05	2.06754E-05	1	11	15	PROTEINSEQ_45884	PROTEINSEQ_45884 [55-63]		0	1539.87828	0.862	0.862	1.184	1.394	1.705	0.977365855942878	0.764604904768881	0.868452040648225	0.510990313291551	0.922832528164571	12.09	35.52	66.20	36.50	8.31	773.6	611.0	742.4	1198.4	632.9	897.4	84.70	32.86	50.04	36.05	56.51	54.67	1621.6	652.4	88.1	553.1	708.9	170.4	1107.4	506.5
3247	False	High	[K].AEDGATPSPSNETPK.[K]	1xTMT6plex [K15]; 1xTMT6plex [N-Term]	1.30027E-08	2.06754E-05	3	6	6	PROTEINSEQ_27936; PROTEINSEQ_27934; PROTEINSEQ_27939	PROTEINSEQ_27936 [137-151]; PROTEINSEQ_27934 [138-152]; PROTEINSEQ_27939 [138-152]		0	1959.00712	1.843	0.548	0.345	0.912	0.240	0.774410188138424	0.71539194272994	0.784290740060967	0.931600762463564	0.671326493222121	41.88	78.71	30.24	9.50	2.20	1430.2	418.5	617.4	729.1	439.2	799.7	49.80	76.80	39.73	101.96	43.86	86.66	1619.6	509.6	463.0	259.2	383.7	520.0	209.3	547.2
54931	False	High	[K].KLEAAEER.[R]	1xTMT6plex [K1]; 1xTMT6plex [N-Term]	0.00115137	0.000148268	1	3	3	PROTEINSEQ_13804	PROTEINSEQ_13804 [53-60]		1	1403.82585	1.008	0.657	0.555	0.942	0.644	0.900015190797741	0.8723477990016	0.803399209209217	0.645238796271492	0.994663533428213	27.57	71.66	28.15	5.53	0.14	1017.9	883.9	769.4	702.9	1196.0	681.7	67.22	57.98	38.53	68.22	46.72	73.27	1605.9	858.4	130.7	1105.7	276.7	389.3	657.6	325.8
111598	False	High	[M].SETAPAAPAAAPPAEK.[A]	1xAcetyl [N-Term]; 1xTMT6plex [K16]	6.44117E-08	2.06754E-05	2	5	34	PROTEINSEQ_50602; PROTEINSEQ_50604	PROTEINSEQ_50602 [2-17]; PROTEINSEQ_50604 [2-17]	PROTEINSEQ_50602 1xAcetyl [N-Term]; PROTEINSEQ_50604 1xAcetyl [N-Term]	0	1749.92205	1.746	1.041	1.328	0.380	0.812	0.418647432404843	0.842446876563872	0.551125687264365	0.226651035508948	0.518339479017615	13.04	5.46	19.60	24.17	16.15	1863.9	1111.6	1692.8	420.4	772.1	1067.7	45.31	54.76	37.93	45.28	47.29	36.34	1597.2	1230.3	1093.9	1006.3	554.2	845.9	1283.8	919.8
119680	False	High	[R].STGEAFVQFASK.[E]	1xTMT6plex [K12]; 1xTMT6plex [N-Term]	4.80093E-07	2.06754E-05	1	3	4	PROTEINSEQ_20381	PROTEINSEQ_20381 [56-67]		0	1729.95251	1.107	0.866	1.541	0.951	1.009						12.05	14.86	8.75	44.83	8.45	1016.3	794.7	1414.4	873.0	926.6	918.0	75.56	77.45	60.36	94.92	60.60	67.01	1580.8	472.2		1330.8	393.9		1692.5	772.3
55748	False	Medium	[K].LAEDFLQ.[-]	1xTMT6plex [N-Term]	0.29264	0.0311731	1	3	2	PROTEINSEQ_58807	PROTEINSEQ_58807 [285-291]		0	1064.58254	2.098	1.870	1.766	0.019	0.220						0.00	0.00	0.00	0.00	0.00	1833.6	1634.0	1543.2	16.3	192.0	873.9							1571.2			1479.3			1170.4
25152	False	High	[K].DYIALNEDLR.[S]	1xTMT6plex [N-Term]	9.51794E-05	2.06754E-05	5	27	9	PROTEINSEQ_62097; PROTEINSEQ_49046; PROTEINSEQ_12594; PROTEINSEQ_48945; PROTEINSEQ_15816	PROTEINSEQ_62097 [25-34]; PROTEINSEQ_49046 [118-127]; PROTEINSEQ_12594 [157-166]; PROTEINSEQ_48945 [146-155]; PROTEINSEQ_15816 [146-155]		0	1450.77392	1.784	0.245	0.723	0.273	0.531						94.80	76.55	85.47	1.17	81.38	1164.0	160.0	471.9	177.9	346.2	652.4	59.47	46.53	53.07	22.70	50.12	21.61	1561.7	627.0		203.8	104.2		531.0	274.0
104583	False	High	[R].QVDGDNSHVEMK.[L]	1xOxidation [M11]; 1xTMT6plex [K12]; 1xTMT6plex [N-Term]	5.73075E-07	2.06754E-05	4	29	6	PROTEINSEQ_19201; PROTEINSEQ_40070; PROTEINSEQ_19215; PROTEINSEQ_19220	PROTEINSEQ_19201 [27-38]; PROTEINSEQ_40070 [28-39]; PROTEINSEQ_19215 [27-38]; PROTEINSEQ_19220 [27-38]		0	1832.92128	0.636	0.862	0.990	0.998	0.746	0.892356902034057	0.931279118534492	0.955591165087156	0.998824529046459	0.606228893461476	94.89	84.40	59.04	59.95	35.50	340.1	334.2	504.8	875.4	518.8	825.1	113.06	104.17	33.23	73.89	55.92	47.09	1509.3	164.5	110.1	1495.1	242.6	147.2	619.4	434.9
1787	False	High	[K].AASVPLK.[G]	1xTMT6plex [K7]; 1xTMT6plex [N-Term]	0.0278511	0.00345801	1	8	2	PROTEINSEQ_5962	PROTEINSEQ_5962 [726-732]		0	1143.75017	4.748	0.046	0.083	0.046	0.075						0.00	0.00	0.00	0.00	0.00	1760.5	17.1	30.9	17.0	27.8	370.8							1508.6			15.5			23.4
53828	False	High	[R].HNYELNEAVTLQR.[R]	1xTMT6plex [N-Term]	6.05829E-08	2.06754E-05	1	11	3	PROTEINSEQ_59895	PROTEINSEQ_59895 [107-119]		0	1815.95508	3.708	0.023	0.034	0.021	0.032						83.11	52.03	110.27	78.48	52.83	1360.5	10.9	20.3	12.8	15.2	366.9	87.10	51.64	87.87	6.02	66.86	36.05	1504.8	1147.4	6.2	9.9	3.8	6.1	30.8	2.7
25760	False	High	[K].EAFHLETR.[E]	1xTMT6plex [N-Term]	0.00098746	8.74561E-05	1	1	1	PROTEINSEQ_27703	PROTEINSEQ_27703 [1073-1080]		0	1231.66325	5.203	0.102	0.130	0.096	0.071						0.00	0.00	0.00	0.00	0.00	1754.9	34.5	43.9	32.3	23.9	337.3							1503.8			31.2			33.3
1944	False	High	[R].AAVAGEDGR.[M]	1xTMT6plex [N-Term]	0.0002998	2.06754E-05	1	7	18	PROTEINSEQ_13514	PROTEINSEQ_13514 [65-73]		0	1074.57410	1.261	0.903	0.694	1.149	0.853	0.911424246697652	0.667610264687417	0.620597357330777	0.35216961238171	0.622312373264412	34.13	3.01	21.35	6.22	9.95	1754.3	1042.9	917.6	1553.8	1139.4	1131.2	73.75	52.11	58.02	33.00	32.01	38.42	1503.3	213.2	741.9	944.1	483.3	723.2	695.9	267.8
135497	False	High	[K].VTSTLTIK.[E]	1xTMT6plex [K8]; 1xTMT6plex [N-Term]	0.000546976	8.74561E-05	1	3	10	PROTEINSEQ_20351	PROTEINSEQ_20351 [192-199]		0	1320.85027	2.344	0.415	1.163	0.080	0.053	0.426905496724093	0.633835215396159	0.831200077947443	0.174643366562103	0.436947463587093	0.68	73.33	54.46	25.12	53.34	650.5	42.4	324.3	22.2	14.9	278.8	98.79	100.99	50.08	61.97	31.30	79.15	1497.9	102.2	210.6	179.5	38.9	15.0	266.8	96.1
37770	False	High	[K].EVDEQMLNVQNK.[N]	1xOxidation [M6]; 1xTMT6plex [K12]; 1xTMT6plex [N-Term]	3.2045E-05	2.06754E-05	4	9	12	PROTEINSEQ_47100; PROTEINSEQ_47103; PROTEINSEQ_47110; PROTEINSEQ_47102	PROTEINSEQ_47100 [325-336]; PROTEINSEQ_47103 [325-336]; PROTEINSEQ_47110 [325-336]; PROTEINSEQ_47102 [325-336]		0	1921.01010	1.154	0.678	1.369	0.817	1.291	0.776552660601228	0.608209030064699	0.709597152646795	0.765207785879897	0.633947594430751	39.26	36.06	19.15	47.04	31.65	1747.8	737.2	1632.0	1238.5	1869.7	1515.0	26.10	38.88	20.39	17.40	12.52	19.61	1497.7	1089.0	713.4	1228.0	675.9	315.0	1573.4	1198.7
53969	False	High	[R].HQGVMVGMGQK.[D]	1xOxidation [M]; 1xTMT6plex [K11]; 1xTMT6plex [N-Term]	3.23453E-07	2.06754E-05	3	13	13	PROTEINSEQ_17253; PROTEINSEQ_16443; PROTEINSEQ_21659	PROTEINSEQ_17253 [40-50]; PROTEINSEQ_16443 [42-52]; PROTEINSEQ_21659 [40-50]		0	1645.89184	1.159	1.157	0.341	0.634	1.236	0.994458531159206	0.925816611115756	0.800420405529555	0.550540301772447	0.892458790614939	98.98	9.89	88.05	24.46	37.35	1746.3	1252.3	971.1	821.1	2056.0	1506.9	38.77	77.55	87.83	58.99	26.90	50.86	1496.4	2082.5	355.1	747.6	1148.1	1548.8	244.5	2129.0
113116	False	High	[K].SHCIAEVEK.[D]	1xCarbamidomethyl [C3]; 1xTMT6plex [K9]; 1xTMT6plex [N-Term]	0.000124075	2.06754E-05	1	1	4	CON_P02769	CON_P02769 [310-318]		0	1530.83503	2.368	0.212	0.331	2.175	0.087						25.12	334.56	45.84	30.29	17.49	1860.5	166.3	259.8	1708.3	68.2	785.6	9.99	122.35	70.13	5.15	17.12	33.22	1485.4	1684.0		560.0	41.0		114.4	385.6
129131	False	High	[K].VAVATPAK.[K]	1xTMT6plex [K8]; 1xTMT6plex [N-Term]	0.00226189	0.000309077	2	45	9	PROTEINSEQ_59563; PROTEINSEQ_59545	PROTEINSEQ_59563 [72-79]; PROTEINSEQ_59545 [72-79]		0	1214.78728	0.780	1.125	0.810	0.878	1.608	0.643767562892538	0.887263908890666	0.974692624283444	0.82082072394015	0.680040031486717	2.43	51.79	3.59	0.55	48.69	681.4	786.1	790.6	990.5	1001.1	873.2	77.15	61.09	37.38	55.08	69.64	60.53	1471.6	303.4	220.6	1689.9	720.7	281.5	1019.1	681.1
4973	False	High	[K].AGEVFIHK.[D]	1xTMT6plex [K8]; 1xTMT6plex [N-Term]	0.00114372	0.000119249	1	7	3	PROTEINSEQ_46554	PROTEINSEQ_46554 [100-107]		0	1358.81964	1.179	0.726	1.105	0.895	0.996						23.09	2.22	7.25	18.68	2.33	1257.5	774.8	1178.8	955.0	1062.9	1066.8	42.23	19.37	14.65	38.40	23.61	21.45	1466.2	779.4		805.1	618.9		992.0	915.3
36115	False	High	[K].ESEFDDEPK.[F]	1xTMT6plex [K9]; 1xTMT6plex [N-Term]	0.000283986	2.06754E-05	1	3	4	PROTEINSEQ_52152	PROTEINSEQ_52152 [443-451]		0	1553.77354	1.054	0.765	1.153	0.995	0.881	0.92913897442634	0.614538689163467	0.871583044528945	0.908703912610788	0.676723859762434	62.36	27.13	32.96	26.59	19.49	457.8	614.1	750.4	801.1	681.5	949.8	115.95	90.42	95.64	92.36	82.84	80.83	1465.0	50.6	148.2	1000.6	39.9	270.5	1219.4	56.5
19562	False	Medium	[K].DIDPEGK.[K]	1xTMT6plex [K7]; 1xTMT6plex [N-Term]	0.147435	0.0173425	1	2	4	PROTEINSEQ_7962	PROTEINSEQ_7962 [14-20]		0	1231.69344	1.137	0.625	0.568	1.011	0.735						0.00	0.00	0.00	0.00	0.00	1705.8	938.1	851.9	1518.0	1103.2	1500.9							1461.7			849.3			646.1
101000	False	High	[K].QHYIDLK.[D]	1xTMT6plex [K7]; 1xTMT6plex [N-Term]	0.00465173	0.000650996	1	1	2	PROTEINSEQ_10408	PROTEINSEQ_10408 [50-56]		0	1374.81456	1.914	1.660	1.762	0.023	0.012						8.40	3.48	2.95	59.07	28.90	1423.9	1234.7	1310.8	17.1	7.7	743.9	24.28	13.17	19.21	65.95	33.14	16.44	1451.2	1009.6		1227.2	1031.1		1139.7	985.0
21723	False	High	[K].DNVDDPTGNFR.[S]	1xTMT6plex [N-Term]	5.34743E-06	2.06754E-05	1	5	5	PROTEINSEQ_1640	PROTEINSEQ_1640 [304-314]		0	1478.70730	1.047	1.355	1.420	0.809	0.936						6.37	40.65	38.70	42.00	56.87	887.9	1148.5	1204.1	685.7	793.2	847.8	80.22	105.08	104.27	54.54	42.70	84.24	1447.9	393.5		2707.9	404.3		2348.4	403.4
4984	False	High	[K].AGFAGDDAPR.[A]	1xTMT6plex [N-Term]	8.7721E-05	2.06754E-05	3	15	78	PROTEINSEQ_17253; PROTEINSEQ_16443; PROTEINSEQ_21659	PROTEINSEQ_17253 [19-28]; PROTEINSEQ_16443 [21-30]; PROTEINSEQ_21659 [19-28]		0	1205.61122	1.177	0.692	1.610	0.422	1.233	0.899529340554945	0.800348395444821	0.897445023157828	0.198169780037975	0.760782874555406	6.21	23.98	20.77	0.85	44.32	2568.7	1509.9	3512.5	1223.7	3218.3	2181.9	59.16	118.66	18.16	73.26	40.97	82.52	1445.5	2166.3	1716.2	741.6	1384.3	3827.3	1914.3	3026.1
47774	False	Medium	[R].GLSLAQGGVK.[W]	1xTMT6plex [K10]; 1xTMT6plex [N-Term]	0.152316	0.0177379	1	1	3	PROTEINSEQ_2390	PROTEINSEQ_2390 [720-729]		0	1387.86732	1.501	0.636	0.627	1.460	0.750	0.619520607056455	0.58148276445241	0.694659825213287	0.948136745233819	0.563451778190768	1.38	31.68	8.45	110.20	2.33	1686.3	380.1	523.1	731.5	376.0	501.0	60.13	58.01	40.58	69.84	15.10	53.42	1445.0	634.4	931.9	653.2	202.6	167.4	539.2	256.1
51335	False	High	[K].GTDTQTPAVLSPSK.[T]	1xTMT6plex [K14]; 1xTMT6plex [N-Term]	4.32331E-05	2.06754E-05	1	7	2	PROTEINSEQ_30722	PROTEINSEQ_30722 [722-735]		0	1860.04786	2.199	1.763	1.333	0.043	0.010						4.52	11.70	29.65	71.03	0.95	619.2	496.4	375.3	12.0	7.5	281.6	107.82	110.58	116.57	66.35		105.97	1445.0		73.6	1284.6		76.5	917.2
116838	False	High	[K].SQIEELK.[Q]	1xTMT6plex [K7]; 1xTMT6plex [N-Term]	0.00611998	0.000950742	1	2	3	PROTEINSEQ_22341	PROTEINSEQ_22341 [975-981]		0	1304.78259	3.514	0.025	0.048	0.032	0.026	0.354247909369785	0.446955391022971	0.447725676198382	0.247204139113833	0.460774631728405	20.02	10.45	26.54	106.70	120.83	1539.5	12.0	20.6	16.0	12.9	421.3	17.28	62.41	37.91	90.06	106.40	19.94	1441.3	1002.3	498.4	9.7	28.0	5.3	15.3	32.3
36980	False	High	[K].ETEASSGTEAATGLEGEEK.[D]	1xTMT6plex [K19]; 1xTMT6plex [N-Term]	1.719E-08	2.06754E-05	1	4	3	PROTEINSEQ_29369	PROTEINSEQ_29369 [594-612]		0	2354.16111	3.274	0.029	0.035	0.035	0.032						51.03	34.84	24.32	156.55	209.11	753.7	6.7	8.0	8.2	7.4	230.2	93.63	31.40	78.14	61.01	84.14	60.67	1432.2	286.6		7.6	4.9		11.3	3.7
109318	False	High	[R].SAAETVTK.[G]	1xTMT6plex [K8]; 1xTMT6plex [N-Term]	0.000431962	2.06754E-05	1	4	22	PROTEINSEQ_8246	PROTEINSEQ_8246 [21-28]		0	1264.75129	0.773	0.919	0.979	1.485	0.889	0.719979446003819	0.804019373911754	0.850280404026618	0.293165617022225	0.818225375472082	45.04	41.66	37.68	15.56	33.68	1499.4	1369.0	1459.4	2576.4	1714.5	1790.3	37.82	66.79	55.60	27.84	17.79	13.12	1418.9	622.6	485.4	1239.4	488.7	1090.8	1106.8	676.7
67756	False	High	[K].LSCVIPGK.[S]	1xCarbamidomethyl [C3]; 1xTMT6plex [K8]; 1xTMT6plex [N-Term]	0.0101806	0.0015794	1	3	2	PROTEINSEQ_16770	PROTEINSEQ_16770 [152-159]		0	1331.81211	2.838	0.017	0.040	0.019	0.021						86.88	44.48	142.38	8.82	40.08	1133.3	7.0	15.9	7.7	8.3	399.4	50.95	16.35	83.06	16.90	59.28	25.12	1416.1	655.4		7.1	5.7		23.7	7.0
19898	False	High	[K].DLGNMEENK.[K]	1xOxidation [M5]; 1xTMT6plex [K9]; 1xTMT6plex [N-Term]	0.000200959	2.06754E-05	1	14	3	PROTEINSEQ_25325	PROTEINSEQ_25325 [551-559]		0	1523.77758	0.835	0.828	0.598	0.435	0.863	0.993669607252916	0.794359720301018	0.661179803736911	0.216176469040968	0.960636458523892	69.92	56.63	27.49	22.57	61.64	1116.2	634.9	740.0	504.5	1068.4	1238.5	41.05	76.60	7.92	10.37	43.28	27.37	1412.9	941.3	227.4	574.8	340.2	730.9	599.2	580.7
113296	False	High	[M].SHTILLVQPTK.[R]	1xAcetyl [N-Term]; 1xTMT6plex [K11]	3.27061E-05	2.06754E-05	1	1	29	PROTEINSEQ_51744	PROTEINSEQ_51744 [2-12]	PROTEINSEQ_51744 1xAcetyl [N-Term]	0	1507.90455	1.220	0.762	0.953	1.311	0.867	0.501567805537936	0.592502673541834	0.96318057744619	0.402105728431562	0.695027064083605	10.62	22.44	18.61	1.39	17.37	1555.9	959.7	1199.6	1570.6	1039.4	1259.1	12.13	22.05	14.10	13.28	15.65	3.27	1410.6	1092.9	503.7	868.8	668.8	504.5	909.8	1225.5
42607	False	High	[K].FYGDEEK.[D]	1xTMT6plex [K7]; 1xTMT6plex [N-Term]	0.0125001	0.00196691	1	7	10	PROTEINSEQ_38110	PROTEINSEQ_38110 [56-62]		0	1345.70400	1.548	0.608	0.734	1.191	0.357	0.611984339568642	0.449611305116991	0.49653481061071	0.946930636871639	0.445174806503727	2.28	2.30	0.08	10.72	22.30	1642.2	649.8	767.3	1334.6	590.1	1352.1	41.40	35.59	36.38	49.80	22.20	28.63	1407.2	2411.7	432.8	575.0	1045.9	286.2	581.9	1168.2
40680	False	Medium	[K].FIPEDPK.[V]	1xTMT6plex [K7]; 1xTMT6plex [N-Term]	0.193843	0.0221311	1	4	1	PROTEINSEQ_29051	PROTEINSEQ_29051 [150-156]		0	1303.76621	1.977	0.731	1.820	0.013	0.010						0.00	0.00	0.00	0.00	0.00	1640.4	606.8	1509.5	10.7	4.9	829.6							1405.7			549.3			1144.8
80353	False	High	[-].MFSWVSK.[D]	1xAcetyl [N-Term]; 1xOxidation [M1]; 1xTMT6plex [K7]	0.0566127	0.00661916	1	5	4	PROTEINSEQ_27481	PROTEINSEQ_27481 [1-7]	PROTEINSEQ_27481 1xAcetyl [N-Term]	0	1171.60190	2.917	0.795	1.231	1.042	1.811						59.85	48.47	34.18	6.46	95.33	1314.3	357.9	554.6	469.3	815.9	450.5	30.80	20.95	7.97	30.04	57.70	24.10	1405.2		341.0	376.2		135.8	445.0
17854	False	High	[K].DEPAAAAAPEAGASPVEK.[E]	1xTMT6plex [K18]; 1xTMT6plex [N-Term]	6.43403E-07	2.06754E-05	1	4	4	PROTEINSEQ_27934	PROTEINSEQ_27934 [88-105]		0	2139.13338	3.071	0.894	0.025	0.027	0.012	0.648065617364047	0.711396292102271	0.375373495482579	0.184880424883941	0.327616015019124	62.21	3.82	34.23	58.69	24.63	1075.9	293.5	10.7	13.2	5.1	374.3	27.61	108.54	37.29	18.45	84.91	81.08	1398.2	850.4	348.3	96.6	269.1	516.2	7.1	9.2
97874	False	Medium	[K].NVLINK.[D]	1xTMT6plex [K6]; 1xTMT6plex [N-Term]	0.185787	0.0211439	1	11	8	PROTEINSEQ_38110	PROTEINSEQ_38110 [154-159]		0	1158.76106	1.233	0.864	1.302	1.160	0.707	0.499752385894017	0.720745120214705	0.578469740908325	0.736580812824162	0.559543410048853	2.20	27.89	18.94	49.33	29.20	1625.7	1212.8	1692.1	1355.3	1144.3	1299.7	77.91	78.29	75.73	64.22	80.98	80.74	1393.1	110.7	607.5	1252.7	84.4	534.2	1283.3	150.2
2069	False	High	[K].AAVVVSK.[S]	1xTMT6plex [K7]; 1xTMT6plex [N-Term]	0.0136344	0.00214074	2	26	4	PROTEINSEQ_4834; PROTEINSEQ_4826	PROTEINSEQ_4834 [585-591]; PROTEINSEQ_4826 [584-590]		0	1131.75017	1.358	1.119	1.141	0.018	1.763	0.570469437363883	0.967137349834541	0.813099652771104	0.207289742080745	0.671326493222121	23.95	48.59	59.31	104.10	70.64	1430.8	707.9	728.5	11.1	972.7	1030.2	71.31	61.52	29.72	32.60	50.65	65.33	1392.5	167.5	463.2	1043.8	253.4	311.8	891.2	627.6
2947	False	High	[K].ADSSPVK.[A]	1xTMT6plex [K7]; 1xTMT6plex [N-Term]	0.0438079	0.00524665	1	3	3	PROTEINSEQ_44	PROTEINSEQ_44 [57-63]		0	1161.68796	1.194	0.025	1.531	0.043	0.062	0.883616155460407	0.368031714907245	0.860223616279203	0.15334571503879	0.40195226218409	91.84	25.42	110.95	12.43	18.48	452.5	8.8	1305.8	25.0	23.4	378.9	84.71	107.11	86.89	45.18	89.20	53.58	1391.5	326.9	146.5	8.0	45.7	3.6	102.2	1125.0
53951	False	High	[R].HQEGEIFDTEK.[E]	1xTMT6plex [K11]; 1xTMT6plex [N-Term]	3.29757E-06	2.06754E-05	2	5	4	PROTEINSEQ_7738; PROTEINSEQ_7739	PROTEINSEQ_7738 [227-237]; PROTEINSEQ_7739 [227-237]		0	1790.93250	0.953	0.638	0.814	0.614	0.889	0.914563171260279	0.77555556875319	0.883240729351786	0.696512010875848	0.707040479344423	74.46	82.64	79.22	76.03	10.49	968.3	648.8	690.3	623.9	754.1	847.8	85.21	85.94	97.58	83.35	71.77	50.79	1390.8	816.6	32.2	1107.2	594.8	42.2	523.5	1530.7
49246	False	High	[K].GPSSVEDIK.[A]	1xTMT6plex [K9]; 1xTMT6plex [N-Term]	0.000392979	2.06754E-05	2	7	23	PROTEINSEQ_18717; PROTEINSEQ_42204	PROTEINSEQ_18717 [234-242]; PROTEINSEQ_42204 [176-184]		0	1389.79897	1.212	1.158	0.860	1.285	0.919	0.893618981774396	0.940507523361457	0.734809023854836	0.713198244931589	0.853677458089951	16.81	42.37	21.37	19.62	4.25	1611.8	1383.8	1488.0	2137.7	1546.0	1469.5	30.35	49.32	27.58	38.46	30.94	18.30	1381.2	944.7	679.0	1252.8	928.5	1135.5	680.8	1341.5
62207	False	High	[K].ILEVDLK.[N]	1xTMT6plex [K7]; 1xTMT6plex [N-Term]	0.0327463	0.00401473	1	9	4	PROTEINSEQ_44702	PROTEINSEQ_44702 [28-34]		0	1287.82881	1.019	0.927	1.479	0.960	0.952	0.911424246697652	0.937801339992673	0.64183056734654	0.969427491892096	0.819997611340703	13.47	19.41	45.19	36.37	0.36	496.7	619.8	812.7	577.0	766.1	487.6	81.66	61.22	40.10	67.35	52.28	72.91	1364.7	418.9	121.3	1187.1	366.5	273.0	1102.7	621.2
21545	False	High	[R].DNIQGITKPAIRR.[L]	1xTMT6plex [K8]; 1xTMT6plex [N-Term]	0.000345595	2.06754E-05	1	1	7	PROTEINSEQ_51394	PROTEINSEQ_51394 [25-37]		1	1940.18055	1.370	0.549	0.871	1.052	0.392	0.695751839308835	0.343249030192101	0.813099652771104	0.643153822044914	0.542113684002637	15.64	7.38	3.31	9.69	70.21	1041.1	397.4	598.7	723.2	170.3	687.2	82.89	77.32	91.13	95.54	123.04	80.70	1361.8	878.0	31.9	541.7	364.3	26.4	982.1	515.8
38210	False	High	[K].EVPDAEK.[Q]	1xTMT6plex [K7]; 1xTMT6plex [N-Term]	0.0430061	0.00518281	2	8	3	PROTEINSEQ_50670; PROTEINSEQ_39751	PROTEINSEQ_50670 [351-357]; PROTEINSEQ_39751 [357-363]		0	1245.70909	2.607	0.383	1.227	0.020	0.579	0.437012923172271	0.7551788328264	0.860644403429771	0.267283573800095	0.755055426731871	36.63	117.73	72.15	99.32	29.55	1580.2	231.9	345.6	12.0	292.5	548.5	68.16	58.66	48.06	63.32	25.08	58.12	1354.1	238.9	612.7	209.9	245.8	27.4	563.9	297.7
61540	False	High	[K].IIAPPERK.[Y]	1xTMT6plex [K8]; 1xTMT6plex [N-Term]	0.00336875	0.000484522	4	8	11	PROTEINSEQ_17253; PROTEINSEQ_59283; PROTEINSEQ_16443; PROTEINSEQ_21659	PROTEINSEQ_17253 [329-336]; PROTEINSEQ_59283 [286-293]; PROTEINSEQ_16443 [331-338]; PROTEINSEQ_21659 [329-336]		1	1381.89314	1.203	0.585	1.172	0.492	1.155	0.625996479792131	0.618699461315135	0.86218605349106	0.134736597450957	0.958604982834954	2.66	56.42	60.05	5.54	54.71	1055.5	528.4	1042.5	450.2	1027.7	889.5	31.22	28.07	71.98	23.03	62.24	23.07	1354.0	739.5	341.7	478.4	476.7	364.8	1913.3	898.1
111603	False	High	[M].SETAPAETATPAPVEK.[S]	1xAcetyl [N-Term]; 1xTMT6plex [K16]	2.11556E-05	2.06754E-05	1	4	21	PROTEINSEQ_50612	PROTEINSEQ_50612 [2-17]	PROTEINSEQ_50612 1xAcetyl [N-Term]	0	1869.96430	1.446	0.841	1.306	1.445	0.012	0.574558011858317	0.852353124562023	0.578469740908325	0.454733304005012	0.357169985123623	37.07	12.26	22.22	38.83	2.14	1549.3	846.3	1334.7	1563.7	10.0	1081.9	15.72	32.36	8.46	21.79	42.52	13.42	1349.7	1306.6	379.7	766.2	656.6	574.8	1078.9	1149.9
28707	False	High	[K].EEVLPVGK.[L]	1xTMT6plex [K8]; 1xTMT6plex [N-Term]	0.00403787	0.000558843	3	5	4	PROTEINSEQ_61604; PROTEINSEQ_33825; PROTEINSEQ_61612	PROTEINSEQ_61604 [1651-1658]; PROTEINSEQ_33825 [338-345]; PROTEINSEQ_61612 [1650-1657]		0	1328.81897	1.332	0.503	0.790	0.110	1.301	0.640872802948532	0.343249030192101	0.765592059349707	0.289679192724519	0.587934568891949	3.99	8.99	15.51	103.16	28.95	480.8	234.0	356.9	125.9	649.0	498.8	92.11	85.83	102.03	84.32	94.93	80.29	1340.9	405.5	79.6	554.6	214.5	40.9	981.2	307.5
19538	False	High	[K].DIDIHEVR.[I]	1xTMT6plex [N-Term]	0.00085225	8.74561E-05	3	19	4	PROTEINSEQ_54635; PROTEINSEQ_54637; PROTEINSEQ_54653	PROTEINSEQ_54635 [334-341]; PROTEINSEQ_54637 [334-341]; PROTEINSEQ_54653 [353-360]		0	1225.67382	1.285	1.446	1.067	0.938	0.842	0.671649471774032	0.942933462334082	0.932639615202679	0.721385707461478	0.984261192876834	36.92	56.51	70.15	19.65	84.68	1379.8	609.9	970.4	795.7	848.7	848.0	55.65	90.37	40.15	55.62	33.33	42.40	1339.3	343.1	446.7	365.6	559.2	945.1	361.7	836.0
62630	False	High	[K].IILPEGAK.[N]	1xTMT6plex [K8]; 1xTMT6plex [N-Term]	0.00313637	0.000437032	2	14	6	PROTEINSEQ_20811; PROTEINSEQ_20854	PROTEINSEQ_20811 [372-379]; PROTEINSEQ_20854 [372-379]		0	1298.84479	1.298	0.725	1.322	1.016	0.659	0.536778784417085	0.751075525143822	0.58731533987285	0.599056535242071	0.516397147159301	0.77	9.98	19.20	0.19	5.91	965.5	662.4	1208.1	928.8	579.7	914.1	53.43	29.30	33.77	44.97	40.34	50.32	1328.1	814.2	156.5	730.4	607.3	192.6	1036.9	1040.8
12726	False	High	[K].AVAEGIPK.[L]	1xTMT6plex [K8]; 1xTMT6plex [N-Term]	0.00213197	0.000309077	1	4	3	PROTEINSEQ_38764	PROTEINSEQ_38764 [458-465]		0	1242.78219	1.678	0.455	0.599	1.050	0.504	0.426905496724093	0.329529160775776	0.565141706143152	0.59747180797211	0.40195226218409	10.21	6.51	19.87	7.14	3.60	721.6	183.0	241.0	495.3	207.9	402.4	55.97	58.62	80.18	48.45	34.58	53.18	1318.1	469.6	233.6	394.8	148.4	80.6	602.9	175.2
47693	False	High	[K].GLQTSQDAR.[F]	1xTMT6plex [N-Term]	0.000147048	2.06754E-05	1	7	29	PROTEINSEQ_38110	PROTEINSEQ_38110 [65-73]		0	1204.64833	1.764	0.856	1.073	0.853	0.603	0.489720440307162	0.967326786120228	0.751797300570963	0.918740886531207	0.455066248876313	13.64	0.71	13.25	4.21	10.92	1532.1	1032.5	1184.2	1231.1	680.2	1212.0	64.74	35.46	39.33	25.70	42.64	49.73	1312.9	1095.0	1274.4	934.7	867.6	770.3	898.1	988.1
93778	False	High	[R].NDEELNK.[L]	1xTMT6plex [K7]; 1xTMT6plex [N-Term]	0.00194421	0.000290424	3	11	24	PROTEINSEQ_51399; PROTEINSEQ_51396; PROTEINSEQ_51405	PROTEINSEQ_51399 [90-96]; PROTEINSEQ_51396 [90-96]; PROTEINSEQ_51405 [90-96]		0	1319.72072	0.538	1.152	1.002	1.473	1.270	0.768334211869611	0.989342929112975	0.864550557993077	0.182134582841072	0.91246072804746	97.69	52.41	109.71	3.33	32.47	936.3	1505.1	967.7	1950.9	1720.9	1354.8	59.79	45.44	99.63	23.57	60.05	28.58	1306.0	327.8	303.1	1362.6	668.5	882.1	733.9	254.3
65675	False	High	[K].LPQTSDDEK.[-K]	1xTMT6plex [K9]; 1xTMT6plex [N-Term]	0.00093601	8.74561E-05	1	2	6	PROTEINSEQ_3552	PROTEINSEQ_3552 [98-106]		0	1490.81026	1.905	0.763	0.834	0.032	0.036	0.623671016120815	0.813396458150878	0.552162568929791	0.194072327520877	0.327616015019124	66.35	10.91	6.73	39.10	34.92	893.7	357.9	341.1	13.2	20.6	469.1	47.00	49.39	24.66	56.29	34.54	16.70	1305.3	753.7	193.7	263.1	328.1	311.0	258.7	278.3
133184	False	High	[R].VNHVTLSQPK.[TI]	1xTMT6plex [K10]; 1xTMT6plex [N-Term]	6.72817E-05	2.06754E-05	2	4	6	PROTEINSEQ_53963; PROTEINSEQ_53962	PROTEINSEQ_53963 [102-111]; PROTEINSEQ_53962 [102-111]		0	1580.95245	1.530	0.473	1.105	0.038	0.694	0.489720440307162	0.57428388383276	0.845631697630527	0.269118060655762	0.912196558149743	6.21	30.91	47.07	96.61	8.19	1805.4	677.9	1582.8	53.9	941.3	1179.7	43.17	29.11	39.67	91.82	38.33	16.37	1305.3	1522.6	1067.6	766.6	423.7	298.6	1587.3	766.7
53102	False	High	[K].HESQMDSVVK.[D]	1xOxidation [M5]; 1xTMT6plex [K10]; 1xTMT6plex [N-Term]	0.000261807	2.06754E-05	1	2	4	PROTEINSEQ_49135	PROTEINSEQ_49135 [148-157]		0	1633.86198	1.237	1.099	1.676	0.665	0.075						51.19	117.12	136.14	10.32	134.28	1318.9	1172.0	1787.0	708.7	79.8	1066.3	19.50	68.09	78.18	18.34	77.26	27.91	1298.4	968.1		1793.3	635.7		2525.4	826.2
101466	False	High	[K].QIHEEALSK.[F]	1xTMT6plex [K9]; 1xTMT6plex [N-Term]	0.000735329	8.74561E-05	4	13	2	PROTEINSEQ_61630; PROTEINSEQ_61637; PROTEINSEQ_61629; PROTEINSEQ_61636	PROTEINSEQ_61630 [279-287]; PROTEINSEQ_61637 [279-287]; PROTEINSEQ_61629 [279-287]; PROTEINSEQ_61636 [279-287]		0	1512.87861	2.119	0.658	0.390	1.051	0.663						41.19	21.30	35.50	36.79	39.22	1982.4	616.0	365.2	983.3	620.3	935.6	37.33	20.66	33.46	33.52	35.63	0.57	1296.3		841.0	646.1		234.2	352.5
46528	False	High	[K].GGVADALLYR.[A]	1xTMT6plex [N-Term]	1.3407E-05	2.06754E-05	1	1	3	PROTEINSEQ_38922	PROTEINSEQ_38922 [47-56]		0	1263.72585	2.971	0.033	1.982	0.036	0.023	0.558184083822323	0.343249030192101	0.591625278371057	0.165565907343488	0.280843563680273	70.34	17.84	60.37	0.31	23.53	1504.5	9.1	595.1	9.0	6.4	273.5	68.23	11.43	6.52	11.48	25.46	46.22	1289.2	285.3	680.7	9.3	7.5	4.0	451.3	530.7
120081	False	High	[K].STTTGHLIYK.[C]	1xTMT6plex [K10]; 1xTMT6plex [N-Term]	0.0021602	0.000309077	1	3	6	PROTEINSEQ_29285	PROTEINSEQ_29285 [21-30]		0	1578.92556	1.315	0.734	1.017	0.738	0.845	0.646253416015238	0.520873197031626	0.81071701581007	0.471565045474915	0.935658877233381	8.28	17.41	5.52	1.29	0.54	1500.7	1300.0	1590.0	1154.3	1579.5	1563.7	50.74	50.13	57.66	31.11	66.15	43.90	1286.0	778.5	839.9	1176.9	401.4	603.9	1205.9	411.1
43844	False	High	[K].GCSFLPDPYQK.[Q]	1xCarbamidomethyl [C2]; 1xTMT6plex [K11]; 1xTMT6plex [N-Term]	0.000131008	2.06754E-05	1	14	6	PROTEINSEQ_61962	PROTEINSEQ_61962 [439-449]		0	1769.92966	0.978	1.921	1.074	0.558	0.370	0.83792604773016	0.729947289214933	0.803399209209217	0.271567742784534	0.822396837524443	16.17	17.45	23.42	15.74	33.21	254.8	411.6	299.8	164.3	460.8	214.3	111.75	81.06	114.72	122.03	73.78	128.34	1283.1	176.8	82.5	1168.9	377.4	133.4	1164.0	258.3
25975	False	Medium	[K].EAIELR.[E]	1xTMT6plex [N-Term]	0.197988	0.0225164	1	1	2	PROTEINSEQ_59173	PROTEINSEQ_59173 [343-348]		0	959.57231	2.149	1.013	1.125	0.015	0.510						10.80	36.40	28.08	25.97	37.03	1373.3	647.4	718.8	9.6	325.8	639.0	12.16	11.88	4.15	45.45	12.45	22.29	1282.7	1062.5		538.8	645.7		529.4	637.7
116640	False	High	[R].SQDGSHLLK.[S]	1xTMT6plex [K9]; 1xTMT6plex [N-Term]	0.00206297	0.000309077	1	8	2	PROTEINSEQ_33052	PROTEINSEQ_33052 [81-89]		0	1442.83675	0.998	1.019	0.462	1.276	0.654						2.84	24.52	53.83	46.42	6.75	938.0	957.9	434.7	1200.2	615.3	940.4	61.63	80.93	97.12	24.91	68.82	63.81	1282.3	495.9		1662.6	458.1		765.0	161.4
53101	False	High	[K].HESQMDSVVK.[D]	1xTMT6plex [K10]; 1xTMT6plex [N-Term]	0.000295766	2.06754E-05	1	2	2	PROTEINSEQ_49135	PROTEINSEQ_49135 [148-157]		0	1617.86706	0.862	0.800	0.142	0.172	0.018						52.46	28.42	339.09	145.12	90.71	838.4	777.5	138.5	166.9	17.2	972.3	73.82	56.46	123.03	113.13	48.57	32.26	1281.9		152.1	1074.2		224.4	27.7
1937	False	High	[M].AAVAATAAAK.[G]	1xTMT6plex [K10]; 1xTMT6plex [N-Term]	1.25246E-05	2.06754E-05	1	2	6	PROTEINSEQ_4218	PROTEINSEQ_4218 [2-11]		0	1302.81456	2.977	0.024	1.826	0.019	0.020	0.364264111278164	0.545773244077203	0.641417052354872	0.273556359214919	0.516397147159301	1.91	21.06	45.40	53.58	45.00	1162.4	11.9	888.5	8.7	9.6	486.7	76.22	12.42	83.66	16.42	30.89	75.20	1281.2	980.3	43.5	10.8	9.4	5.8	896.8	765.5
131362	False	High	[R].VHIEIGPDGR.[V]	1xTMT6plex [N-Term]	0.000364813	2.06754E-05	3	23	13	PROTEINSEQ_37370; PROTEINSEQ_40232; PROTEINSEQ_40279	PROTEINSEQ_37370 [316-325]; PROTEINSEQ_40232 [317-326]; PROTEINSEQ_40279 [317-326]		0	1321.74256	0.860	0.906	1.087	1.010	0.789	0.83456980425733	0.929476889202605	0.886319312177961	0.806962625521538	0.740067179604808	24.22	21.03	0.49	10.28	43.99	725.2	764.4	917.0	641.4	945.9	843.3	95.26	94.66	86.28	90.14	82.87	83.25	1277.2	611.6	16.7	1403.7	700.8	24.4	1037.9	790.0
103282	False	High	[R].QQLSEMK.[S]	1xOxidation [M6]; 1xTMT6plex [K7]; 1xTMT6plex [N-Term]	0.0477399	0.00564234	2	2	1	PROTEINSEQ_18208; PROTEINSEQ_59173	PROTEINSEQ_18208 [1286-1292]; PROTEINSEQ_59173 [597-603]		0	1337.74991	1.811	1.063	1.651	1.703	0.412						0.00	0.00	0.00	0.00	0.00	1483.9	870.6	1352.7	1395.0	337.8	819.4							1271.6			788.2			1025.9
122717	False	High	[M].TEQAISFAK.[D]	1xAcetyl [N-Term]; 1xTMT6plex [K9]	0.022536	0.00305568	1	1	17	PROTEINSEQ_56571	PROTEINSEQ_56571 [2-10]	PROTEINSEQ_56571 1xAcetyl [N-Term]	0	1265.69388	1.482	0.940	1.188	1.182	1.024	0.506166494247717	0.612101512254794	0.857306964544899	0.702384853780724	0.927010295774546	29.02	6.26	26.67	38.78	12.54	1482.6	872.5	1188.4	868.2	701.9	889.4	45.29	36.66	50.55	17.62	31.83	33.29	1270.5	490.0	510.2	851.0	398.2	384.3	901.3	339.0
53667	False	High	[K].HLVDEPQNLIK.[Q]	1xTMT6plex [K11]; 1xTMT6plex [N-Term]	0.00011831	2.06754E-05	1	1	3	CON_P02769	CON_P02769 [402-412]		0	1764.04199	2.002	0.415	0.683	1.871	0.166						8.73	127.96	88.26	8.02	49.56	1000.0	207.4	340.9	934.4	82.8	499.4	52.71	119.22	16.11	53.28	17.18	59.71	1267.6	570.1		643.4	55.5		230.6	329.3
19628	False	High	[K].DLEAQIEAANK.[A]	1xTMT6plex [K11]; 1xTMT6plex [N-Term]	0.000369781	2.06754E-05	1	4	1	PROTEINSEQ_11894	PROTEINSEQ_11894 [1628-1638]		0	1659.93177	2.622	2.353	0.632	0.087	0.036						0.00	0.00	0.00	0.00	0.00	1475.8	1324.1	355.7	49.1	20.3	562.8							1264.6			1198.7			269.8
46405	False	High	[K].GGSLPK.[V]	1xTMT6plex [K6]; 1xTMT6plex [N-Term]	0.0414443	0.00505315	2	6	20	PROTEINSEQ_18717; PROTEINSEQ_42204	PROTEINSEQ_18717 [252-257]; PROTEINSEQ_42204 [194-199]		0	1016.65045	0.969	0.789	0.704	1.091	0.861	0.838714386425846	0.494193227443924	0.597161826966347	0.425562351641648	0.622312373264412	22.18	6.57	27.46	6.93	11.77	1474.8	1147.0	1098.5	1411.6	1211.0	1341.7	45.32	33.57	12.25	45.39	11.60	35.71	1263.8	741.0	735.3	1038.4	928.9	814.1	690.5	998.0
13078	False	High	[R].AVFVSEGK.[I]	1xTMT6plex [K8]; 1xTMT6plex [N-Term]	0.0150558	0.00241994	1	12	9	PROTEINSEQ_53826	PROTEINSEQ_53826 [226-233]		0	1294.77711	1.143	0.758	1.030	0.700	1.182	0.676900807364748	0.87811351522567	0.831363893501814	0.452274826751773	0.870608106608951	21.68	4.21	19.78	11.21	36.46	1470.9	904.5	1148.1	859.2	1011.1	1227.0	49.73	14.20	23.26	55.61	51.23	40.10	1260.4	452.4	547.5	882.9	673.4	398.4	870.7	678.9
70307	False	Medium	[R].LVDSIK.[ND]	1xTMT6plex [K6]; 1xTMT6plex [N-Term]	0.132896	0.0155007	2	13	3	PROTEINSEQ_12050; PROTEINSEQ_12048	PROTEINSEQ_12050 [546-551]; PROTEINSEQ_12048 [546-551]		0	1132.73418	1.388	1.295	0.594	0.632	0.871						0.00	0.00	0.00	0.00	0.00	1470.7	1372.1	628.8	669.7	922.2	1059.3							1260.3			1242.2			476.9
61890	False	High	[K].LIDVNHYAK.[D]	1xTMT6plex [K9]; 1xTMT6plex [N-Term]	0.00477258	0.000650996	1	1	2	PROTEINSEQ_12748	PROTEINSEQ_12748 [361-369]		0	1530.90443	0.723	0.474	3.097	0.091	1.056						135.34	44.91	11.68	43.70	39.21	492.9	323.7	2112.7	62.4	720.6	682.2	112.72	3.73	27.01	72.13	1.50	37.55	1256.9	139.7		285.4	304.7		1944.2	1500.1
11924	False	High	[K].ATAEQISSQTGNK.[V]	1xTMT6plex [K13]; 1xTMT6plex [N-Term]	4.53425E-05	2.06754E-05	2	5	5	PROTEINSEQ_57145; PROTEINSEQ_35228	PROTEINSEQ_57145 [98-110]; PROTEINSEQ_35228 [98-110]		0	1792.98051	1.415	0.725	1.086	1.163	0.310	0.549667941793205	0.73124205121434	0.848419724446062	0.917105772275048	0.446180869691016	11.18	56.93	49.92	0.22	51.42	1466.7	750.9	1891.4	932.3	379.4	1036.4	54.74	81.82	59.25	60.09	9.38	40.98	1256.8	728.3	857.8	679.8	360.6	902.0	1892.5	497.7
51965	False	High	[R].GVGADPEAR.[A]	1xTMT6plex [N-Term]	0.00214604	0.000309077	3	7	3	PROTEINSEQ_60757; PROTEINSEQ_60755; PROTEINSEQ_60761	PROTEINSEQ_60757 [395-403]; PROTEINSEQ_60755 [395-403]; PROTEINSEQ_60761 [395-403]		0	1100.58975	1.521	0.899	1.449	0.010	1.489	0.600957786259255	0.968746801633602	0.557121728322553	0.170461544310253	0.452962021213743	29.07	34.96	16.90	1.71	15.50	1463.6	699.8	1389.4	9.7	1283.2	962.4	48.30	66.59	0.98	75.33	15.85	24.78	1254.2	558.0	637.3	633.5	536.2	810.1	1057.6	1179.4
82752	False	High	[K].MLDAAVIK.[M]	1xOxidation [M1]; 1xTMT6plex [K8]; 1xTMT6plex [N-Term]	0.0066032	0.00106838	1	14	4	PROTEINSEQ_28396	PROTEINSEQ_28396 [249-256]		0	1334.81178	1.055	1.324	1.611	1.388	1.177						27.13	44.04	43.63	13.95	37.93	1660.0	2082.9	2533.6	2182.8	1851.8	1573.1	18.26	2.68	3.06	54.43	8.29	42.72	1249.3		611.9	1850.3		935.0	1880.4
77015	False	Medium	[K].MDLAPSK.[D]	1xOxidation [M1]; 1xTMT6plex [K7]; 1xTMT6plex [N-Term]	0.119657	0.0140161	3	3	2	PROTEINSEQ_25476; PROTEINSEQ_52960; PROTEINSEQ_5449	PROTEINSEQ_25476 [85-91]; [111-117]; PROTEINSEQ_52960 [185-191]; [211-217]; PROTEINSEQ_5449 [321-327]; [347-353]		0	1235.70698	2.079	1.505	2.337	0.694	0.030						0.00	0.00	0.00	0.00	0.00	1457.3	1054.8	1638.0	486.2	21.2	700.8							1248.8			954.9			1242.3
26840	False	High	[K].ECTLASNTK.[C]	1xCarbamidomethyl [C2]; 1xTMT6plex [K9]; 1xTMT6plex [N-Term]	7.10448E-05	2.06754E-05	1	3	3	PROTEINSEQ_48644	PROTEINSEQ_48644 [171-179]		0	1481.80340	4.293	0.069	0.077	0.133	0.107						0.00	0.00	0.00	0.00	0.00	1456.9	23.3	26.0	45.2	36.3	339.4							1248.4			21.1			19.7
109426	False	High	[K].SADHPTLDK.[V]	1xTMT6plex [K9]; 1xTMT6plex [N-Term]	0.0264967	0.00329288	1	6	3	PROTEINSEQ_26011	PROTEINSEQ_26011 [284-292]		0	1441.80511	1.433	1.180	0.241	0.763	1.075						13.31	14.03	238.84	44.83	16.45	2722.6	2242.1	458.2	1449.2	2042.7	1900.1	78.50	58.68	87.13	96.53	56.77	69.30	1247.9		1647.8	1305.2		1535.8	713.1
5322	False	High	[K].AGLVDDFEK.[K]	1xTMT6plex [K9]; 1xTMT6plex [N-Term]	4.75547E-05	2.06754E-05	1	3	9	PROTEINSEQ_8304	PROTEINSEQ_8304 [64-72]		0	1451.81462	1.508	0.937	1.121	1.200	0.717	0.488043257892835	0.974150100166932	0.718185644475048	0.602579311554714	0.787066614846045	9.63	10.72	15.24	19.29	34.92	320.6	252.7	223.9	270.4	143.3	199.7	114.87	118.43	116.09	99.13	108.46	126.31	1247.7	94.6	103.8	1038.6	59.6	111.3	934.0	108.6
29200	False	Medium	[K].EFVTHPK.[W]	1xTMT6plex [K7]; 1xTMT6plex [N-Term]	0.207604	0.0232853	2	9	2	PROTEINSEQ_56979; PROTEINSEQ_56972	PROTEINSEQ_56979 [439-445]; PROTEINSEQ_56972 [439-445]		0	1315.77744	1.717	0.701	1.071	0.657	0.731						0.00	0.00	0.00	0.00	0.00	1452.7	593.3	905.8	556.1	618.2	846.0							1244.8			537.1			687.0
118837	False	High	[K].SSQPLASK.[Q]	1xTMT6plex [K8]; 1xTMT6plex [N-Term]	0.000617439	8.74561E-05	1	1	14	PROTEINSEQ_50601	PROTEINSEQ_50601 [8-15]		0	1275.76727	0.778	0.812	1.585	1.518	0.487	0.693672089486131	0.793996681740826	0.696010320207624	0.149781387849516	0.484324238102129	26.43	23.22	4.67	2.75	33.60	948.0	1165.6	2194.2	1951.2	494.9	1342.3	42.16	47.24	51.30	29.81	25.40	29.60	1244.1	515.4	306.9	1435.2	505.5	513.4	1664.1	606.6
28540	False	High	[R].EESGKPGAHVTVK.[K]	2xTMT6plex [K5; K13]; 1xTMT6plex [N-Term]	0.000305953	2.06754E-05	1	6	2	PROTEINSEQ_45769	PROTEINSEQ_45769 [116-128]		0	2026.19000	1.096	0.657	0.757	1.121	0.721						10.24	33.97	16.77	5.50	61.59	1078.9	646.9	745.5	1102.9	709.7	984.2	40.71	60.18	46.32	26.57	24.79	31.59	1243.3	676.6		922.5	376.5		794.4	457.1
67853	False	High	[K].ISDSEGFK.[A]	1xTMT6plex [K8]; 1xTMT6plex [N-Term]	0.00252864	0.000309077	1	6	15	PROTEINSEQ_53470	PROTEINSEQ_53470 [272-279]		0	1340.74620	1.001	0.598	1.052	0.933	0.750	0.93374338601026	0.584047656315045	0.802604177690956	0.954920603177817	0.65180272134212	34.20	38.66	2.31	38.52	31.14	1449.3	887.0	1237.9	1098.8	1112.5	1177.0	70.24	71.87	78.37	68.54	74.67	64.36	1241.9	1251.4	63.9	862.1	813.2	49.3	938.8	1364.7
19867	False	High	[K].DLGEEHFK.[G]	1xTMT6plex [K8]; 1xTMT6plex [N-Term]	0.0042242	0.000582192	1	1	4	CON_P02769	CON_P02769 [37-44]		0	1432.78365	1.775	0.465	0.675	2.207	0.224						22.85	158.67	50.40	68.72	41.09	1643.3	430.9	624.7	2043.1	207.2	925.8	17.70	105.12	41.97	56.21	34.11	3.92	1241.7	1571.7		1016.7	151.6		348.9	730.9
5805	False	High	[K].AGVETTTPSK.[Q]	1xTMT6plex [K10]; 1xTMT6plex [N-Term]	8.49612E-06	2.06754E-05	2	7	15	PROTEINSEQ_44; PROTEINSEQ_48181	PROTEINSEQ_44 [64-73]; PROTEINSEQ_48181 [159-168]		0	1448.83608	1.572	0.514	0.909	0.032	0.036	0.599681976165013	0.79724284786931	0.981571706059096	0.226651035508948	0.414807886538903	20.62	123.10	120.83	84.28	95.05	1445.2	414.4	2265.4	25.8	41.0	807.1	82.51	131.58	83.20	50.50	46.52	74.72	1238.4	611.5	1268.1	375.2	1986.3	9.8	166.9	3031.4
5802	False	High	[K].AGVEAMSK.[S]	1xOxidation [M6]; 1xTMT6plex [K8]; 1xTMT6plex [N-Term]	0.00581685	0.000933987	2	5	4	PROTEINSEQ_57145; PROTEINSEQ_35228	PROTEINSEQ_57145 [215-222]; PROTEINSEQ_35228 [225-232]		0	1266.71279	1.870	0.801	1.875	0.921	0.278	0.803047530616672	0.866555242564071	0.6956623495867	0.806253383430108	0.487119296796039	5.73	74.66	79.59	5.03	10.64	1441.8	617.4	2631.8	827.4	435.5	898.0	77.72	104.52	56.94	88.72	42.58	44.03	1235.5	488.7	1055.1	558.9	334.7	1192.1	1996.0	671.7
31386	False	High	[KR].EIGNIISDAMK.[K]	1xOxidation [M10]; 1xTMT6plex [K11]; 1xTMT6plex [N-Term]	0.000278272	2.06754E-05	1	10	12	PROTEINSEQ_48952	PROTEINSEQ_48952 [187-197]		0	1664.92933	1.159	0.079	1.795	1.703	1.550	0.545388508435472	0.329529160775776	0.906007869014061	0.450424882386782	0.582203636442952	8.40	27.06	72.99	47.01	31.43	1271.6	73.2	817.2	1355.4	1384.3	1097.3	52.41	69.25	69.33	45.59	61.02	58.71	1233.3	1072.4	135.8	115.9	67.1	10.6	396.1	1696.6
38718	False	High	[K].EYEATLEECCAK.[D]	2xCarbamidomethyl [C9; C10]; 1xTMT6plex [K12]; 1xTMT6plex [N-Term]	0.000617439	8.74561E-05	1	1	3	CON_P02769	CON_P02769 [375-386]		0	1960.93964	1.714	0.322	0.325	1.857	0.183						29.74	186.84	9.91	70.68	17.07	825.2	155.0	156.5	894.0	87.9	481.4	70.87	133.96	83.95	39.87	98.83	89.83	1226.7	401.2		852.5	23.4		235.1	68.1
100322	False	High	[K].QEYDESGPSIVHRK.[C]	1xTMT6plex [K14]; 1xTMT6plex [N-Term]	6.91377E-05	2.06754E-05	3	7	5	PROTEINSEQ_17253; PROTEINSEQ_59283; PROTEINSEQ_21659	PROTEINSEQ_17253 [360-373]; PROTEINSEQ_59283 [317-330]; PROTEINSEQ_21659 [360-373]		1	2103.12349	1.159	0.476	1.187	0.543	1.146						19.94	82.23	23.18	8.61	22.41	1240.3	509.5	1270.4	581.7	1226.8	1070.3	20.02	67.68	20.67	9.39	19.96	1.20	1225.6	907.0		273.9	786.5		831.6	1268.1
5963	False	High	[K].AHLGTALK.[A]	1xTMT6plex [K8]; 1xTMT6plex [N-Term]	0.000269002	2.06754E-05	1	2	3	PROTEINSEQ_29274	PROTEINSEQ_29274 [30-37]		0	1268.80908	1.111	1.119	0.989	1.026	1.268						0.00	0.00	0.00	0.00	0.00	1429.6	1439.5	1272.8	1319.9	1630.9	1286.5							1225.0			1303.2			965.3
123903	False	High	[K].TIDDLEEK.[L]	1xTMT6plex [K8]; 1xTMT6plex [N-Term]	0.0021041	0.000309077	1	3	4	PROTEINSEQ_8046	PROTEINSEQ_8046 [216-223]		0	1420.79355	0.941	1.175	1.279	0.470	1.134	0.907660877315727	0.9797531338527	0.690378493800758	0.232299892572717	0.881763747538916	40.72	100.59	23.61	30.75	48.20	562.5	770.4	1094.5	402.5	970.3	855.9	62.78	78.02	25.14	80.46	30.76	62.12	1224.2	418.0	182.1	1615.0	706.3	142.4	1238.3	921.4
45267	False	Medium	[R].GFPSVLR.[G]	1xTMT6plex [N-Term]	0.116375	0.0136295	1	2	4	PROTEINSEQ_20351	PROTEINSEQ_20351 [69-75]		0	1004.60903	3.729	0.010	0.914	0.010	0.010						32.96	0.00	37.71	0.00	4.09	1766.2	10.8	441.6	4.8	32.8	609.1	48.99		40.61		126.77	31.78	1220.0	1489.5	1116.6		9.9		264.7	643.3
77747	False	High	[-].MDWVMK.[H]	1xAcetyl [N-Term]; 1xOxidation [M1]; 1xTMT6plex [K6]	0.0827522	0.00988043	1	3	5	PROTEINSEQ_20381	PROTEINSEQ_20381 [1-6]	PROTEINSEQ_20381 1xAcetyl [N-Term]	0	1096.53686	1.105	0.705	0.381	0.801	0.975	0.763660373140344	0.745848702981051	0.783569622473417	0.740085278618866	0.909097341147595	27.51	28.87	126.10	74.75	40.36	647.8	507.4	274.6	311.3	399.6	720.0	61.61	52.63	83.00	101.14	84.30	74.41	1212.0	370.2	209.7	683.8	212.1	223.5	33.1	423.7
26500	False	High	[R].EATQILSVPK.[V]	1xTMT6plex [K10]; 1xTMT6plex [N-Term]	0.00155289	0.00023703	2	5	2	PROTEINSEQ_42709; PROTEINSEQ_42721	PROTEINSEQ_42709 [526-535]; PROTEINSEQ_42721 [526-535]		0	1543.94596	1.457	0.715	1.286	0.014	1.649						17.75	16.04	17.06	42.85	2.73	1438.2	705.7	1269.3	13.7	1627.9	987.0	2.37	0.76	1.72	52.25	17.04	14.47	1211.9	1233.4		635.5	650.5		951.0	1106.9
4336	False	High	[R].AFGDVVVK.[I]	1xTMT6plex [K8]; 1xTMT6plex [N-Term]	0.00106989	0.000119249	5	76	6	PROTEINSEQ_57246; PROTEINSEQ_57289; PROTEINSEQ_57270; PROTEINSEQ_57259; PROTEINSEQ_57209	PROTEINSEQ_57246 [775-782]; PROTEINSEQ_57289 [727-734]; PROTEINSEQ_57270 [775-782]; PROTEINSEQ_57259 [816-823]; PROTEINSEQ_57209 [779-786]		0	1292.79784	1.058	0.825	0.840	1.274	0.848	0.776550669039326	0.969632286427142	0.972478610688792	0.484776264123488	0.896954991372982	21.11	2.36	83.04	14.83	40.87	599.4	536.3	456.0	841.3	641.4	660.5	69.85	69.47	64.44	60.67	48.17	80.54	1207.6	505.5	115.7	994.6	491.7	107.0	848.5	306.4
120961	False	High	[K].SWVAAEK.[M]	1xTMT6plex [K7]; 1xTMT6plex [N-Term]	0.0526381	0.00609281	1	5	1	PROTEINSEQ_39114	PROTEINSEQ_39114 [1007-1013]		0	1248.73524	3.939	1.109	0.054	0.042	0.364						0.00	0.00	0.00	0.00	0.00	1396.1	392.9	19.0	14.8	128.8	354.4							1196.3			355.7			14.4
114473	False	High	[R].SLPVEEQPK.[Q]	1xTMT6plex [K9]; 1xTMT6plex [N-Term]	0.000525305	8.74561E-05	2	6	4	PROTEINSEQ_13223; PROTEINSEQ_8578	PROTEINSEQ_13223 [603-611]; PROTEINSEQ_8578 [1851-1859]		0	1484.87247	0.869	1.063	1.023	1.031	0.925	0.505477412743824	0.705807245081658	0.782214919178401	0.830738918722038	0.940348244905111	7.15	6.67	9.13	18.92	9.96	488.4	571.0	539.9	696.5	520.1	562.3	99.43	91.38	91.39	91.07	84.49	95.36	1196.0	92.6	158.1	1472.3	196.0	251.5	1186.9	182.6
138682	False	High	[R].YHQIGSGK.[C]	1xTMT6plex [K8]; 1xTMT6plex [N-Term]	0.00321902	0.000437032	1	9	2	PROTEINSEQ_21332	PROTEINSEQ_21332 [176-183]		0	1347.77851	0.975	0.694	0.874	1.066	0.730						131.69	31.87	35.76	74.07	13.76	923.7	657.9	828.0	1010.3	691.8	947.8	55.21	24.43	20.90	13.11	40.57	52.25	1195.4		198.0	500.2		345.0	541.1
22994	False	High	[K].DRVTDALNATR.[A]	1xTMT6plex [N-Term]	2.13001E-05	2.06754E-05	1	12	17	PROTEINSEQ_48952	PROTEINSEQ_48952 [425-435]		1	1460.80187	0.861	0.833	1.160	1.260	0.997	0.446036012579228	0.871125093385988	0.677449548743763	0.271567742784534	0.866686427402595	2.15	54.34	11.28	7.26	16.14	879.4	728.8	1184.9	1287.5	1018.4	1021.5	51.75	39.57	26.05	40.33	29.10	48.04	1194.0	741.6	147.0	1147.0	571.0	321.0	1236.0	1020.8
133339	False	High	[RK].VNVSPSK.[K]	1xTMT6plex [K7]; 1xTMT6plex [N-Term]	0.0562712	0.00657007	2	14	7	PROTEINSEQ_59892; PROTEINSEQ_59894	PROTEINSEQ_59892 [125-131]; PROTEINSEQ_59894 [125-131]		0	1188.73524	1.408	0.703	0.902	0.261	0.736						27.11	10.90	113.22	281.91	201.96	1771.7	884.0	1134.7	328.2	925.5	1258.2	33.60	18.81	80.24	123.22	110.86	8.52	1191.6	1903.6		700.1	926.5		1638.1	513.6
7865	False	High	[K].ALVATPGK.[K]	1xTMT6plex [K8]; 1xTMT6plex [N-Term]	0.00838746	0.00134256	2	45	5	PROTEINSEQ_59563; PROTEINSEQ_59545	PROTEINSEQ_59563 [117-124]; PROTEINSEQ_59545 [117-124]		0	1214.78728	1.163	0.913	0.906	0.966	0.968	0.941155707211182	0.955239792017051	0.816828782598413	0.888119781479538	0.908388343171949	8.00	39.39	44.83	17.68	23.27	1017.9	977.8	711.1	1132.9	994.3	1188.6	34.76	7.23	43.56	21.72	20.19	40.43	1184.7	858.4	217.2	982.2	868.0	430.7	385.7	1025.2
18466	False	High	[K].DGDGTITTK.[E]	1xTMT6plex [K9]; 1xTMT6plex [N-Term]	0.000216532	2.06754E-05	1	5	26	PROTEINSEQ_5555	PROTEINSEQ_5555 [23-31]		0	1365.76258	0.887	0.795	1.477	1.039	1.105	0.929110051131212	0.941782288063789	0.857733969032311	0.866824029971107	0.805481907685391	23.31	69.09	93.37	0.74	41.42	728.1	755.3	572.8	806.8	772.2	950.0	77.20	15.99	66.91	62.28	26.52	61.39	1183.3	614.0	63.6	523.8	692.5	347.7	1195.1	447.6
122670	False	High	[K].TENNDHINLK.[V]	1xTMT6plex [K10]; 1xTMT6plex [N-Term]	0.000362354	2.06754E-05	1	1	3	PROTEINSEQ_5041	PROTEINSEQ_5041 [12-21]		0	1655.91170	0.686	0.514	0.629	0.974	0.717	0.861954085900061	0.329529160775776	0.58725687168649	0.920804050151255	0.542113684002637	31.79	7.34	35.45	25.45	6.85	1237.7	505.6	736.4	1224.2	669.8	983.3	33.96	58.55	20.22	33.14	67.78	53.55	1181.5	568.9	400.7	392.7	463.5	522.0	558.5	533.0
128943	False	High	[R].VAPEEHPVLLTEAPLNPK.[A]	1xTMT6plex [K18]; 1xTMT6plex [N-Term]	7.23965E-09	2.06754E-05	3	17	81	PROTEINSEQ_17253; PROTEINSEQ_59283; PROTEINSEQ_21659	PROTEINSEQ_17253 [96-113]; PROTEINSEQ_59283 [53-70]; PROTEINSEQ_21659 [96-113]		0	2412.39027	1.052	0.728	1.575	0.437	1.343	0.874580006233053	0.723172054512659	0.973637593782398	0.226651035508948	0.87345999375641	23.50	41.81	27.69	31.54	16.57	1373.7	741.5	2365.0	655.6	1949.1	1305.5	78.72	56.22	81.19	71.48	75.01	65.57	1177.1	1543.4	44.1	671.3	1002.3	130.5	1851.0	2037.5
129690	False	High	[K].VDNDENEHQLSLR.[T]	1xTMT6plex [N-Term]	2.48292E-08	2.06754E-05	1	7	14	PROTEINSEQ_18717	PROTEINSEQ_18717 [27-39]		0	1797.89287	0.843	0.880	0.977	1.096	1.292	0.75873030968797	0.698510221782056	0.920868515148191	0.488576836212748	0.556099456121687	39.81	20.39	22.02	2.63	22.99	902.3	915.0	864.2	1279.9	1383.0	1070.2	56.85	11.80	28.11	5.63	33.21	14.81	1173.8	760.9	119.6	946.9	759.1	403.0	1034.6	744.5
110546	False	High	[K].SDHSFFK.[I]	1xTMT6plex [K7]; 1xTMT6plex [N-Term]	0.0501333	0.0058708	2	10	8	PROTEINSEQ_33103; PROTEINSEQ_33101	PROTEINSEQ_33103 [167-173]; PROTEINSEQ_33101 [167-173]		0	1325.72541	1.335	0.471	0.962	1.721	0.484	0.465978408290767	0.704479126301264	0.771325326865252	0.408188707328207	0.599509218108408	5.85	93.74	8.85	8.38	51.66	1369.5	562.0	863.8	2053.4	321.8	1193.4	72.48	123.64	48.56	81.51	36.52	69.23	1173.5	2455.3	193.2	508.8	2561.3	53.3	925.9	744.2
104778	False	High	[R].QVNEMK.[N]	1xOxidation [M5]; 1xTMT6plex [K6]; 1xTMT6plex [N-Term]	0.0507489	0.00593681	2	6	4	PROTEINSEQ_8489; PROTEINSEQ_8484	PROTEINSEQ_8489 [402-407]; PROTEINSEQ_8484 [402-407]		0	1222.68658	1.180	1.108	1.827	1.504	0.914	0.861266554867928	0.796857253788114	0.983965482896262	0.598697821956887	0.982904614528462	46.93	10.19	141.73	37.84	97.04	846.1	644.8	2118.6	1149.4	1059.4	1159.6	70.89	83.18	83.81	51.61	49.25	40.82	1172.9	185.3	273.9	1163.3	128.3	284.0	1606.8	92.1
32572	False	Medium	[K].EITQLK.[H]	1xTMT6plex [K6]; 1xTMT6plex [N-Term]	0.107609	0.0127148	1	8	10	PROTEINSEQ_48737	PROTEINSEQ_48737 [106-111]		0	1189.75564	1.338	1.312	0.894	1.026	1.233	0.988928598350118	0.78145233434641	0.857306964544899	0.84300719835923	0.706864170518787	15.96	48.26	17.54	49.27	36.19	538.4	744.0	799.2	731.9	964.6	923.7	67.08	73.94	11.61	16.55	36.24	51.68	1172.9	349.2	174.3	673.5	372.2	792.6	560.1	688.5
23054	False	High	[K].DSAQNSVIIVDK.[N]	1xTMT6plex [K12]; 1xTMT6plex [N-Term]	3.30494E-08	2.06754E-05	4	33	6	PROTEINSEQ_19201; PROTEINSEQ_40070; PROTEINSEQ_19215; PROTEINSEQ_19220	PROTEINSEQ_19201 [193-204]; PROTEINSEQ_40070 [194-205]; PROTEINSEQ_19215 [193-204]; PROTEINSEQ_19220 [193-204]		0	1747.00019	1.069	0.818	0.687	1.151	0.581	0.856892081606258	0.834246263373331	0.447725676198382	0.721497136622756	0.448955525503685	34.40	62.60	1.02	38.77	16.84	638.2	1046.1	533.9	894.4	405.9	777.4	49.18	67.86	46.46	24.87	71.27	55.16	1171.2	538.2	197.7	947.0	1009.2	73.9	562.0	460.0
25384	False	High	[K].EAAENSLVAYK.[A]	1xTMT6plex [K11]; 1xTMT6plex [N-Term]	4.57747E-07	2.06754E-05	1	2	4	PROTEINSEQ_17362	PROTEINSEQ_17362 [143-153]		0	1652.92596	1.186	0.902	0.824	0.867	0.822						11.19	39.40	32.66	10.27	1.61	515.3	391.9	357.9	376.8	357.2	434.5	106.20	79.60	83.77	96.28	100.53	101.29	1171.0	163.9		670.8	190.0		536.4	156.0
36846	False	High	[K].ESYSVYVYK.[V]	1xTMT6plex [K9]; 1xTMT6plex [N-Term]	4.23594E-05	2.06754E-05	2	6	53	PROTEINSEQ_42611; PROTEINSEQ_42610	PROTEINSEQ_42611 [36-44]; PROTEINSEQ_42610 [36-44]		0	1595.87213	1.338	0.753	1.244	1.393	0.701	0.568437565947615	0.598768477255118	0.62249443089448	0.301344129128096	0.452962021213743	0.49	18.19	23.31	8.72	5.96	1672.3	875.7	1469.1	1837.2	1047.2	1245.4	41.99	65.07	59.54	63.23	50.43	58.20	1170.1	1410.3	953.3	792.8	606.2	940.6	1114.2	1104.8
51673	False	High	[R].GTSFEAAATSGGSASSEK.[A]	1xTMT6plex [K18]; 1xTMT6plex [N-Term]	1.21468E-08	2.06754E-05	1	7	4	PROTEINSEQ_27182	PROTEINSEQ_27182 [170-187]		0	2103.06061	2.731	0.012	0.021	0.010	1.516						22.66	1.62	7.17	4.13	139.79	1043.9	4.6	8.1	4.0	579.6	382.2	36.92	17.72	22.89	20.06	87.72	16.19	1168.5	673.9		4.7	3.7		7.2	5.9
38357	False	High	[K].EVSSSFDHVIK.[E]	1xTMT6plex [K11]; 1xTMT6plex [N-Term]	1.60032E-05	2.06754E-05	2	5	3	PROTEINSEQ_4773; PROTEINSEQ_4775	PROTEINSEQ_4773 [103-113]; PROTEINSEQ_4775 [112-122]		0	1705.95251	1.453	1.048	1.489	0.014	1.117						14.78	23.07	4.01	49.11	37.12	989.8	713.7	1013.9	9.1	760.8	681.1	43.35	8.78	26.58	73.65	4.33	30.24	1164.2	608.1		687.6	614.9		930.0	722.2
38367	False	High	[K].EVSTYIK.[K]	1xTMT6plex [K7]; 1xTMT6plex [N-Term]	0.0366206	0.00450639	2	8	6	PROTEINSEQ_29285; PROTEINSEQ_19844	PROTEINSEQ_29285 [173-179]; PROTEINSEQ_19844 [19-25]		0	1297.77677	1.199	1.042	1.108	0.825	1.322						3.92	75.24	45.21	7.68	50.24	778.2	676.3	719.1	535.4	858.1	648.8	71.39	13.29	38.83	79.30	34.57	74.14	1162.5	376.5		672.8	564.3		722.9	467.4
96675	False	High	[K].NQFSLK.[L]	1xTMT6plex [K6]; 1xTMT6plex [N-Term]	0.0827522	0.00988043	1	2	4	PROTEINSEQ_34579	PROTEINSEQ_34579 [98-103]		0	1194.72468	1.994	0.073	0.172	0.080	0.051	0.552023629441076	0.329529160775776	0.52523878335164	0.178268565864351	0.549680741317944	25.90	9.40	26.14	57.10	133.63	1353.5	27.9	53.5	50.1	47.5	383.3	47.89	46.65	103.16	66.39	121.99	68.25	1159.8	531.9	597.8	18.0	25.6	21.6	40.6	8.9
62576	False	High	[R].LLLETHLPSK.[K]	1xTMT6plex [K10]; 1xTMT6plex [N-Term]	0.00721325	0.00121863	4	26	2	PROTEINSEQ_59835; PROTEINSEQ_59843; PROTEINSEQ_59851; PROTEINSEQ_59834	PROTEINSEQ_59835 [78-87]; PROTEINSEQ_59843 [78-87]; PROTEINSEQ_59851 [78-87]; PROTEINSEQ_59834 [78-87]		0	1609.00890	1.128	0.968	0.999	0.851	1.323						23.70	7.89	0.51	14.95	30.10	1011.7	867.5	895.5	763.4	1186.1	896.6	40.01	25.85	18.99	32.28	9.88	18.52	1159.6	637.9		944.8	661.1		777.4	674.0
31517	False	High	[K].ELIDHSPK.[A]	1xTMT6plex [K8]; 1xTMT6plex [N-Term]	0.0126563	0.00197957	2	3	3	PROTEINSEQ_2714; PROTEINSEQ_8139	PROTEINSEQ_2714 [177-184]; PROTEINSEQ_8139 [177-184]		0	1396.82004	0.805	1.008	0.809	1.231	0.712						2.30	10.50	22.84	8.30	48.05	909.9	1139.3	914.1	1391.1	804.3	1130.3	52.83	59.41	68.69	43.91	8.24	50.93	1154.5	518.2		1614.0	667.5		1178.3	463.3
128076	False	High	[K].TVTAMDVVYALK.[R]	1xOxidation [M5]; 1xTMT6plex [K12]; 1xTMT6plex [N-Term]	8.40959E-09	2.06754E-05	1	1	11	PROTEINSEQ_51394	PROTEINSEQ_51394 [81-92]		0	1785.02323	1.029	0.599	1.059	0.899	0.606	0.816101836552047	0.606420504744791	0.850280404026618	0.657929619426301	0.486160754034618	3.79	45.25	12.64	23.77	5.52	873.2	732.0	974.8	877.8	672.6	1151.2	31.99	25.81	36.76	31.89	36.62	20.09	1153.0	628.6	282.7	691.7	420.0	322.4	1023.5	539.8
136691	False	Medium	[K].WDGSAVK.[N]	1xTMT6plex [K7]; 1xTMT6plex [N-Term]	0.0960963	0.0112375	1	4	3	PROTEINSEQ_618	PROTEINSEQ_618 [51-57]		0	1220.70394	1.030	0.481	1.664	1.132	0.680	0.831909865025692	0.453816726402659	0.903370797835182	0.700839325685297	0.280843563680273	15.32	16.14	14.91	6.17	2.41	882.5	338.7	1749.8	970.7	650.2	955.7	66.54	66.26	77.54	55.37	59.98	59.04	1149.6	210.1	285.7	514.7	106.7	149.2	1328.7	109.0
56706	False	High	[K].IAVVTADGK.[L]	1xTMT6plex [K9]; 1xTMT6plex [N-Term]	0.00093601	8.74561E-05	2	5	4	PROTEINSEQ_9507; PROTEINSEQ_9508	PROTEINSEQ_9507 [119-127]; PROTEINSEQ_9508 [119-127]		0	1331.82987	0.940	0.709	1.049	1.235	0.936	0.954175897252881	0.687730308645769	0.874585143759838	0.462555048716646	0.881004485042243	11.75	30.19	12.69	3.11	36.28	590.6	680.4	715.2	832.2	660.5	673.7	51.50	29.76	30.09	13.92	18.27	28.11	1144.9	494.9	191.2	659.1	363.8	299.7	816.7	532.5
104360	False	High	[K].QTISRPK.[G]	1xTMT6plex [K7]; 1xTMT6plex [N-Term]	0.00690176	0.00121079	2	4	2	PROTEINSEQ_20351; PROTEINSEQ_45853	PROTEINSEQ_20351 [330-336]; PROTEINSEQ_45853 [238-244]		0	1287.81489	3.226	0.613	0.716	0.482	0.010						0.00	0.00	0.00	0.00	0.00	1335.8	253.9	296.4	199.5	3.2	414.1							1144.7			229.9			224.8
3042	False	Medium	[K].ADVVPK.[T]	1xTMT6plex [K6]; 1xTMT6plex [N-Term]	0.235303	0.0259051	1	8	3	PROTEINSEQ_36606	PROTEINSEQ_36606 [70-75]		0	1086.69232	1.131	0.488	0.359	0.918	0.365	0.489720440307162	0.469416573873796	0.375373495482579	0.657929619426301	0.40195226218409	1.79	26.33	2.55	19.74	17.83	981.7	360.8	315.3	929.6	364.7	878.3	24.31	37.49	24.79	36.46	31.06	17.19	1141.8	827.9	270.6	560.8	293.2	158.9	289.0	271.6
131548	False	High	[K].VLATTVK.[K]	1xTMT6plex [K7]; 1xTMT6plex [N-Term]	0.0188201	0.00269496	1	12	4	PROTEINSEQ_56527	PROTEINSEQ_56527 [451-457]		0	1189.79203	1.095	0.903	1.350	0.152	1.472						25.28	98.43	62.15	248.38	86.07	772.8	637.6	952.8	107.6	1039.3	706.0	69.94	34.70	92.32	131.56	25.14	50.36	1138.7	379.0		449.3	750.9		1576.6	376.2
43002	False	High	[K].GAFTDNER.[I]	1xTMT6plex [N-Term]	0.00235275	0.000309077	4	13	3	PROTEINSEQ_61630; PROTEINSEQ_61637; PROTEINSEQ_61629; PROTEINSEQ_61636	PROTEINSEQ_61630 [208-215]; PROTEINSEQ_61637 [208-215]; PROTEINSEQ_61629 [208-215]; PROTEINSEQ_61636 [208-215]		0	1138.56902	1.643	0.648	0.453	0.771	0.771						0.00	0.00	0.00	0.00	0.00	1324.5	522.7	365.5	621.1	621.8	806.1							1135.0			473.2			277.2
23783	False	Medium	[K].DSVADPHNLK.[I]	1xTMT6plex [K10]; 1xTMT6plex [N-Term]	0.271518	0.02914	1	1	2	PROTEINSEQ_39826	PROTEINSEQ_39826 [225-234]		0	1553.86878	1.133	0.972	0.312	0.261	2.077						48.34	45.56	10.89	47.34	24.17	1466.8	1258.1	403.5	338.2	2688.2	1294.2	14.53	87.79	47.60	15.42	36.13	56.56	1133.8		526.4	550.9		1145.6	215.6
70319	False	High	[K].LVDVTTAQV.[-]	1xTMT6plex [N-Term]	0.0150558	0.00241994	1	6	2	PROTEINSEQ_7747	PROTEINSEQ_7747 [582-590]		0	1174.68807	2.007	1.877	0.430	0.015	0.010						41.66	13.69	143.74	66.26	0.00	1060.9	991.7	227.2	11.9		528.5	30.54	21.08	94.04			8.19	1132.1	718.4		772.6	1056.5		384.1	87.8
95250	False	Medium	[K].NLGIGK.[V]	1xTMT6plex [K6]; 1xTMT6plex [N-Term]	0.297003	0.0318188	1	6	4	PROTEINSEQ_39168	PROTEINSEQ_39168 [302-307]		0	1059.69265	1.316	1.023	1.199	0.089	0.907	0.693711628145967	0.76386661083237	0.73062221505451	0.276831150036125	0.986490985661997	44.41	6.24	20.41	62.88	74.22	1064.7	792.6	881.7	38.2	734.0	735.1	51.45	56.10	30.62	98.38	30.60	30.50	1131.7	897.9	128.4	680.5	726.7	828.5	668.7	721.1
122936	False	High	[K].TFEEDPAVGAIVLTGGDK.[A]	1xTMT6plex [K18]; 1xTMT6plex [N-Term]	4.82825E-06	2.06754E-05	2	4	2	PROTEINSEQ_2561; PROTEINSEQ_2563	PROTEINSEQ_2561 [75-92]; PROTEINSEQ_2563 [75-92]		0	2277.23785	3.114	0.010	2.203	0.010	0.010						0.00	0.00	0.00	0.00	0.00	1319.4	4.1	933.4			423.7							1130.6			3.7			707.9
99374	False	High	[K].QDAQSLHGDIPQK.[Q]	1xTMT6plex [K13]; 1xTMT6plex [N-Term]	7.07755E-07	2.06754E-05	1	10	3	PROTEINSEQ_43110	PROTEINSEQ_43110 [462-474]		0	1895.03870	0.875	0.754	0.638	0.673	1.329						64.14	29.88	31.33	44.00	20.97	760.9	656.2	555.2	585.1	1156.3	870.0	70.71	44.96	11.37	56.35	37.30	18.17	1129.4	370.5		825.8	432.8		388.5	518.5
90755	False	High	[-].MTEADVNPK.[A]	1xAcetyl [N-Term]; 1xOxidation [M1]; 1xTMT6plex [K9]	0.00275302	0.000389457	1	1	5	PROTEINSEQ_56435	PROTEINSEQ_56435 [1-9]	PROTEINSEQ_56435 1xAcetyl [N-Term]	0	1291.64013	1.859	0.785	0.619	1.685	0.354	0.522670677635704	0.569162108385787	0.503740210014659	0.61981340473835	0.504340959449262	46.86	6.55	0.33	66.34	60.83	1313.4	460.9	438.7	1343.3	250.4	706.6	48.33	11.99	39.32	56.56	30.36	18.74	1125.5	573.4	631.5	502.4	410.4	203.0	332.7	181.9
57270	False	High	[KR].LDDTDPVPR.[G]	1xTMT6plex [N-Term]	0.0302008	0.00376096	4	5	3	PROTEINSEQ_49762; PROTEINSEQ_49758; PROTEINSEQ_49759; PROTEINSEQ_49760	PROTEINSEQ_49762 [170-178]; PROTEINSEQ_49758 [170-178]; PROTEINSEQ_49759 [170-178]; PROTEINSEQ_49760 [170-178]		0	1256.66840	1.528	0.967	1.515	1.085	0.218						7.13	112.18	18.30	15.25	71.18	1077.6	681.9	1068.7	765.5	153.5	705.4	26.95	60.53	49.34	19.44	30.93	33.44	1119.9	749.3		390.7	987.8		1166.6	639.7
29130	False	High	[K].EFSIYMTK.[D]	1xOxidation [M6]; 1xTMT6plex [K8]; 1xTMT6plex [N-Term]	0.0010557	0.000119249	1	3	3	PROTEINSEQ_9664	PROTEINSEQ_9664 [397-404]		0	1492.81217	1.819	0.666	1.742	1.582	0.579						18.76	89.42	72.28	34.06	60.21	1140.5	417.4	1091.8	991.5	362.7	626.9	19.06	96.48	88.27	4.81	81.56	36.20	1119.2		322.4	869.4		79.9	1721.3
11942	False	High	[R].ATALDNVV.[-]	1xTMT6plex [N-Term]	0.0520012	0.00609281	1	9	2	PROTEINSEQ_39911	PROTEINSEQ_39911 [325-332]		0	1031.59344	1.805	0.154	2.427	0.291	0.563						35.35	229.58	29.94	67.22	3.77	926.6	78.8	1245.9	149.6	289.3	513.4	46.36	122.77	41.81	70.07	11.11	14.67	1115.9	556.0		268.6	19.2		1281.5	791.4
128977	False	High	[K].VAQGVSGAVQDK.[G]	1xTMT6plex [K12]; 1xTMT6plex [N-Term]	2.56891E-08	2.06754E-05	1	5	3	PROTEINSEQ_5768	PROTEINSEQ_5768 [439-450]		0	1616.93719	0.864	0.990	1.207	0.836	1.402	0.963491036847237	0.77555556875319	0.997634403257365	0.476188481435663	0.484825745890251	14.21	0.10	32.16	16.33	20.58	1139.8	943.6	543.5	953.3	1337.0	953.5	83.97	85.72	111.63	83.47	84.15	88.20	1115.6	25.8	369.0	854.2	54.3	630.4	412.2	44.8
53147	False	High	[K].HFILDECDK.[M]	1xCarbamidomethyl [C7]; 1xTMT6plex [K9]; 1xTMT6plex [N-Term]	9.01399E-05	2.06754E-05	1	9	2	PROTEINSEQ_6664	PROTEINSEQ_6664 [192-200]		0	1634.86125	1.170	0.908	1.069	1.005	0.939						10.18	37.80	19.58	17.34	30.55	958.9	744.3	876.3	823.6	769.9	819.7	41.82	64.07	14.74	47.94	58.60	32.80	1114.6	596.2		1098.3	418.7		737.9	680.0
63598	False	High	[R].LITLEEEMTK.[Y]	1xOxidation [M8]; 1xTMT6plex [K10]; 1xTMT6plex [N-Term]	2.46059E-06	2.06754E-05	2	30	7	PROTEINSEQ_60506; PROTEINSEQ_38935	PROTEINSEQ_60506 [317-326]; PROTEINSEQ_38935 [319-328]		0	1680.94940	2.711	1.051	1.347	1.308	0.693						73.95	70.94	55.12	66.33	4.35	643.3	249.3	319.7	310.3	164.4	237.3	85.34	86.97	95.08	89.41	115.62	116.96	1108.6	269.8		462.2	111.6		547.7	121.9
115325	False	High	[R].SMPEQTGEK.[-]	1xOxidation [M2]; 1xTMT6plex [K9]; 1xTMT6plex [N-Term]	0.000293769	2.06754E-05	1	1	17	PROTEINSEQ_58569	PROTEINSEQ_58569 [107-115]		0	1480.77177	1.257	0.734	1.047	1.462	0.643						10.98	15.34	22.64	16.87	30.42	1923.1	1122.6	1601.0	2235.4	983.7	1529.3	53.48	49.88	78.33	48.61	83.25	62.18	1107.0		926.8	703.0		714.8	650.6
58279	False	High	[K].LEDPHVDIIR.[R]	1xTMT6plex [N-Term]	0.0048652	0.000671089	3	14	2	PROTEINSEQ_2768; PROTEINSEQ_2776; PROTEINSEQ_2770	PROTEINSEQ_2768 [211-220]; PROTEINSEQ_2776 [211-220]; PROTEINSEQ_2770 [211-220]		0	1435.81064	0.914	1.580	0.952	0.669	1.495						9.54	12.26	15.21	17.95	10.25	982.7	1698.2	1023.5	718.9	1606.7	1074.9	37.63	17.69	42.58	12.34	38.25	29.04	1106.0	631.0		1743.3	1373.0		1059.1	646.3
32504	False	High	[K].EITALAPSTMK.[I]	1xTMT6plex [K11]; 1xTMT6plex [N-Term]	2.51136E-06	2.06754E-05	4	15	30	PROTEINSEQ_17253; PROTEINSEQ_59283; PROTEINSEQ_16443; PROTEINSEQ_21659	PROTEINSEQ_17253 [316-326]; PROTEINSEQ_59283 [273-283]; PROTEINSEQ_16443 [318-328]; PROTEINSEQ_21659 [316-326]		0	1619.94425	0.823	1.459	0.854	0.451	1.574	0.908890099235755	0.881408995049987	0.982981502094306	0.656254233342844	0.656826272870615	89.31	101.74	124.42	107.13	57.85	1289.5	1971.4	1154.1	707.4	1450.0	1350.7	79.65	51.15	95.40	63.51	37.49	39.58	1105.0	2887.1	224.5	649.8	2174.5	868.3	319.0	3033.9
39065	False	High	[R].FADGSIR.[T]	1xTMT6plex [N-Term]	0.0289121	0.00362107	2	6	3	PROTEINSEQ_51578; PROTEINSEQ_51573	PROTEINSEQ_51578 [501-507]; PROTEINSEQ_51573 [501-507]		0	994.55191	0.825	0.676	0.657	1.114	0.676	0.872781153600335	0.61024658044089	0.583030393878341	0.595164588656713	0.55525161160811	21.76	19.01	30.60	18.73	9.38	464.1	380.1	369.6	786.3	529.4	562.5	81.44	75.42	75.51	51.38	43.60	51.36	1102.0	391.4	82.9	864.8	348.5	93.9	627.2	318.4
130920	False	High	[K].VGEVIVTK.[D]	1xTMT6plex [K8]; 1xTMT6plex [N-Term]	0.000494381	8.74561E-05	1	17	15	PROTEINSEQ_48952	PROTEINSEQ_48952 [351-358]		0	1302.83971	0.817	0.792	1.361	1.380	1.246	0.774902225745648	0.668125366243382	0.652608053749495	0.491397662470571	0.546906970216603	44.98	25.69	30.71	40.70	14.64	1046.2	745.1	1279.5	1709.8	1482.6	1086.6	25.03	59.35	53.07	35.74	27.62	31.29	1101.1	647.9	338.7	475.3	683.1	704.6	826.2	1102.3
90639	False	High	[R].MTAMDNASK.[N]	1xOxidation [M]; 1xTMT6plex [K9]; 1xTMT6plex [N-Term]	6.8669E-05	2.06754E-05	2	8	9	PROTEINSEQ_14847; PROTEINSEQ_27420	PROTEINSEQ_14847 [230-238]; PROTEINSEQ_27420 [254-262]		0	1442.73836	0.988	0.852	0.282	0.974	0.803	0.904183238140016	0.958037796128384	0.741258440019212	0.907194933005758	0.804964944449119	68.96	20.81	121.41	95.24	59.40	944.5	845.3	318.7	1127.4	554.7	1131.4	26.50	19.91	97.00	64.79	51.43	49.58	1099.9	796.5	247.0	1002.0	698.3	372.3	9.9	554.7
43884	False	High	[K].GCVVGTK.[K]	1xCarbamidomethyl [C2]; 1xTMT6plex [K7]; 1xTMT6plex [N-Term]	0.00611998	0.000950742	1	5	5	PROTEINSEQ_51734	PROTEINSEQ_51734 [335-341]		0	1178.69675	1.131	0.801	0.618	0.794	1.409	0.58498569741145	0.901143914279589	0.972942381156776	0.32853371518816	0.740067179604808	7.25	14.03	33.36	12.45	59.71	1146.0	591.7	499.8	511.8	680.0	808.3	67.32	33.31	13.13	79.58	65.62	70.51	1088.9	166.9	371.0	857.0	476.6	260.6	452.3	400.1
330	False	High	[K].AAATPESQEPQAK.[G]	1xTMT6plex [K13]; 1xTMT6plex [N-Term]	0.000443788	2.06754E-05	1	2	3	PROTEINSEQ_31313	PROTEINSEQ_31313 [145-157]		0	1785.97470	1.614	1.257	1.663	0.223	0.307	0.457575409268594	0.755020970128972	0.684328078282016	0.174643366562103	0.515990222941083	24.68	47.20	23.26	7.00	71.57	1269.8	657.7	1100.6	164.5	216.0	661.9	32.21	85.31	5.59	32.22	24.11	46.45	1088.1	712.3	535.2	513.4	603.0	1053.6	834.7	867.2
6897	False	High	[K].AIHDLGK.[A]	1xTMT6plex [K7]; 1xTMT6plex [N-Term]	0.0373081	0.00457401	3	5	3	PROTEINSEQ_8188; PROTEINSEQ_7137; PROTEINSEQ_7136	PROTEINSEQ_8188 [263-269]; PROTEINSEQ_7137 [229-235]; PROTEINSEQ_7136 [229-235]		0	1211.75123	1.544	0.458	0.531	0.305	0.890	0.285010576104782	0.368031714907245	0.611894157065002	0.232896644620606	0.9791788390326	2.80	10.49	60.16	24.55	31.63	1188.3	361.9	419.7	250.1	703.3	790.3	38.12	45.29	70.49	61.69	63.89	39.23	1086.0	1002.1	183.3	385.5	331.8	67.8	567.4	361.6
22362	False	High	[R].DQHFVK.[I]	1xTMT6plex [K6]; 1xTMT6plex [N-Term]	0.0422184	0.00513702	4	34	3	PROTEINSEQ_19201; PROTEINSEQ_40070; PROTEINSEQ_19215; PROTEINSEQ_19220	PROTEINSEQ_19201 [183-188]; PROTEINSEQ_40070 [184-189]; PROTEINSEQ_19215 [183-188]; PROTEINSEQ_19220 [183-188]		0	1231.71993	1.367	0.642	0.383	1.414	0.608	0.830173281493306	0.588130932486675	0.447725676198382	0.76806601278644	0.487922886045889	74.54	34.32	12.34	55.55	3.26	677.2	639.2	352.5	641.1	335.0	926.8	61.82	75.10	60.73	71.92	73.34	67.08	1085.6	571.1	109.3	700.4	586.0	32.1	269.4	303.7
46472	False	High	[R].GGTAVPTSQK.[V]	1xTMT6plex [K10]; 1xTMT6plex [N-Term]	5.49507E-06	2.06754E-05	1	6	4	PROTEINSEQ_32678	PROTEINSEQ_32678 [91-100]		0	1403.82585	1.387	1.727	1.042	0.018	1.121	0.457575409268594	0.521775997709071	0.813099652771104	0.132477556175135	0.855689102819117	12.90	31.16	30.80	1.50	22.32	1259.3	1238.8	750.0	16.6	1006.6	780.5	49.61	49.75	5.15	49.87	54.14	44.52	1079.1	358.6	420.4	1121.5	531.8	778.3	568.8	638.3
61539	False	High	[K].IIAPPER.[K]	1xTMT6plex [N-Term]	0.0352821	0.0042134	4	8	8	PROTEINSEQ_17253; PROTEINSEQ_59283; PROTEINSEQ_16443; PROTEINSEQ_21659	PROTEINSEQ_17253 [329-335]; PROTEINSEQ_59283 [286-292]; PROTEINSEQ_16443 [331-337]; PROTEINSEQ_21659 [329-335]		0	1024.63525	0.814	1.039	0.833	0.493	1.271	0.809338582022905	0.937801339992673	0.936760876041223	0.222120512530211	0.626013475248255	32.59	58.93	6.66	16.46	17.91	1181.8	1067.3	1158.3	506.7	1546.2	1027.2	45.93	74.99	55.10	53.36	23.14	36.60	1077.9	383.8	382.6	966.2	324.7	928.8	1438.7	489.8
114160	False	Medium	[K].SLLPEK.[T]	1xTMT6plex [K6]; 1xTMT6plex [N-Term]	0.0983081	0.0116003	1	4	3	PROTEINSEQ_2839	PROTEINSEQ_2839 [183-188]		0	1144.73418	1.912	1.694	1.384	0.055	0.042						8.55	11.86	37.60	12.88	67.99	989.2	876.0	715.9	28.2	21.5	517.2	33.04	36.00	57.48	13.20	36.42	25.24	1075.4		252.4	1028.8		297.4	835.8
2514	False	Medium	[M].ADELSEK.[Q]	1xAcetyl [N-Term]; 1xTMT6plex [K7]	0.263402	0.0285115	1	1	2	PROTEINSEQ_5043	PROTEINSEQ_5043 [2-8]		0	1062.55164	2.204	1.730	0.934	0.091	0.059						66.37	41.10	73.56	15.10	135.72	871.7	684.4	369.3	36.0	23.2	395.5	49.19	46.91	70.65	4.34	89.77	10.01	1073.8		196.3	438.9		425.5	161.8
25078	False	High	[R].DYDHLFK.[L]	1xTMT6plex [K7]; 1xTMT6plex [N-Term]	0.0239832	0.00313684	1	3	2	PROTEINSEQ_12103	PROTEINSEQ_12103 [4-10]		0	1395.76727	1.361	0.400	1.548	0.959	0.812						12.64	14.41	20.28	13.50	11.67	1205.1	354.3	1370.1	849.4	718.6	885.3	5.53	20.10	12.73	19.25	17.55	6.51	1073.8	977.3		278.0	374.8		1137.3	1078.5
26908	False	High	[K].EDALVTK.[N]	1xTMT6plex [K7]; 1xTMT6plex [N-Term]	0.0146872	0.00231594	1	4	6	PROTEINSEQ_35521	PROTEINSEQ_35521 [105-111]		0	1233.74547	0.965	0.325	0.647	1.138	0.670	0.856461639778881	0.555727835109234	0.467393829494651	0.330819286016864	0.752355588244878	12.37	69.95	2.73	10.36	38.05	1250.9	432.5	513.0	818.5	870.8	778.7	38.51	57.41	38.54	61.18	28.66	54.33	1071.9	572.0	505.6	127.9	396.5	251.0	389.1	391.6
130319	False	High	[K].VEQHVVDGK.[E]	1xTMT6plex [K9]; 1xTMT6plex [N-Term]	0.00521976	0.000719658	2	4	3	PROTEINSEQ_53733; PROTEINSEQ_53968	PROTEINSEQ_53733 [358-366]; PROTEINSEQ_53968 [358-366]		0	1468.85240	1.085	1.422	1.293	0.959	1.195	0.492209909894061	0.633835215396159	0.467883435699441	0.674855474956408	0.525307880451186	0.38	3.18	2.72	11.01	11.14	1249.1	1347.1	1512.2	928.6	1372.2	1148.5	16.16	28.00	13.70	26.73	27.53	18.75	1070.4	848.2	451.6	1026.5	1235.0	849.6	1146.9	1032.8
62059	False	High	[K].LIELGMEGK.[V]	1xOxidation [M6]; 1xTMT6plex [K9]; 1xTMT6plex [N-Term]	0.000258282	2.06754E-05	1	4	5	PROTEINSEQ_60110	PROTEINSEQ_60110 [834-842]		0	1463.85437	1.832	0.764	0.033	0.022	1.036						73.55	99.47	32.65	8.36	30.98	913.9	381.1	16.4	11.0	516.8	498.9	42.71	61.13	7.41	30.94	50.50	23.27	1069.5	564.3		548.0	220.0		13.1	13.4
138687	False	High	[K].YHSDDYIK.[F]	1xTMT6plex [K8]; 1xTMT6plex [N-Term]	0.00505562	0.000671089	1	7	3	PROTEINSEQ_11958	PROTEINSEQ_11958 [67-74]		0	1498.79422	1.101	0.797	0.981	1.138	0.692						10.08	67.22	32.80	49.11	96.11	795.5	575.4	708.6	821.9	500.0	722.4	59.50	95.45	75.96	86.02	107.13	51.38	1067.6	428.4		1182.5	232.4		979.4	335.0
26678	False	High	[K].ECADLWPR.[I]	1xCarbamidomethyl [C2]; 1xTMT6plex [N-Term]	0.0112471	0.0017461	1	2	10	PROTEINSEQ_52033	PROTEINSEQ_52033 [124-131]		0	1275.63532	0.918	0.917	0.789	0.883	0.923						3.25	2.32	32.26	11.54	36.14	639.5	638.5	549.2	614.7	643.0	696.3	82.41	81.83	57.18	87.46	100.34	80.34	1067.3		106.3	1118.8		145.3	639.6
36868	False	High	[K].ETAEAYLGK.[K]	1xTMT6plex [K9]; 1xTMT6plex [N-Term]	4.09423E-05	2.06754E-05	1	13	9	PROTEINSEQ_35268	PROTEINSEQ_35268 [155-163]		0	1439.81462	1.658	0.292	0.928	0.981	0.669	0.285010576104782	0.607627532328667	0.936760876041223	0.993059023515489	0.644194136445376	3.50	87.37	45.11	50.48	27.10	732.1	219.3	615.5	686.1	378.0	461.5	75.56	86.72	74.21	75.23	83.72	74.94	1066.6	617.4	53.7	198.5	300.8	4.7	528.5	530.3
106171	False	High	[R].RFDDAVVQSDMK.[H]	1xOxidation [M11]; 1xTMT6plex [K12]; 1xTMT6plex [N-Term]	2.46059E-06	2.06754E-05	2	6	10	PROTEINSEQ_51879; PROTEINSEQ_41641	PROTEINSEQ_51879 [77-88]; PROTEINSEQ_41641 [17-28]		1	1884.98897	0.873	0.886	0.830	0.908	1.051	0.774837692537967	0.842578887178603	0.899074648821015	0.880606705956499	0.993234458350557	35.24	48.84	1.09	21.38	18.75	564.4	728.3	790.7	755.9	755.7	952.4	54.75	33.98	13.25	48.60	30.24	32.21	1064.7	476.0	155.8	870.2	432.5	320.8	677.8	681.2
69204	False	High	[R].LTDDVSK.[I]	1xTMT6plex [K7]; 1xTMT6plex [N-Term]	0.0289121	0.00362107	2	5	4	PROTEINSEQ_18442; PROTEINSEQ_18439	PROTEINSEQ_18442 [175-181]; PROTEINSEQ_18439 [175-181]		0	1235.72474	1.391	0.165	0.123	1.687	1.475	0.611984339568642	0.5116522755328	0.466649340724114	0.301344129128096	0.447556120548124	25.28	60.86	61.87	14.49	5.35	1040.7	56.8	55.6	1846.9	786.0	639.2	59.12	94.04	119.34	64.72	82.12	74.84	1064.1	238.7	336.9	184.3	52.1	14.8	230.6	21.6
24655	False	High	[K].DVNAAIATIK.[T]	1xTMT6plex [K10]; 1xTMT6plex [N-Term]	4.54126E-06	2.06754E-05	1	7	9	PROTEINSEQ_47075	PROTEINSEQ_47075 [327-336]		0	1473.90410	1.236	1.043	1.284	0.810	1.242	0.546091039290304	0.947683172145665	0.73062221505451	0.23548420547069	0.736242061455807	18.93	54.92	42.26	5.69	36.78	1241.4	751.9	1051.5	833.5	1070.1	1145.4	81.79	79.00	78.71	79.82	67.41	79.35	1063.8	1371.2	26.4	1086.6	689.4	51.2	1120.9	905.9
43276	False	High	[R].GAPAAATAPAPTAQK.[A]	1xTMT6plex [K15]; 1xTMT6plex [N-Term]	0.000153165	2.06754E-05	1	1	1	PROTEINSEQ_55314	PROTEINSEQ_55314 [129-143]		0	1781.03215	2.864	0.050	0.029	0.023	0.014						0.00	0.00	0.00	0.00	0.00	1240.7	21.5	12.5	10.0	6.3	433.2							1063.2			19.5			9.5
49152	False	High	[K].GPQDPSACR.[Y]	1xCarbamidomethyl [C8]; 1xTMT6plex [N-Term]	0.00233736	0.000309077	1	4	3	PROTEINSEQ_8143	PROTEINSEQ_8143 [225-233]		0	1216.59419	2.187	0.732	1.518	0.015	0.010						0.00	0.00	0.00	0.00	0.00	1238.2	414.3	859.4	8.4	3.8	566.0							1061.0			375.1			651.8
99510	False	High	[K].QDIHLAK.[R]	1xTMT6plex [K7]; 1xTMT6plex [N-Term]	0.0646172	0.00749413	1	7	1	PROTEINSEQ_48956	PROTEINSEQ_48956 [682-688]		0	1282.78834	1.231	0.931	1.011	0.957	0.536						0.00	0.00	0.00	0.00	0.00	1237.4	936.2	1016.3	962.5	538.9	1005.3							1060.3			847.5			770.8
57937	False	High	[K].LDSTDFTGTIK.[L]	1xTMT6plex [K11]; 1xTMT6plex [N-Term]	1.39829E-06	2.06754E-05	1	16	4	PROTEINSEQ_19215	PROTEINSEQ_19215 [134-144]		0	1655.92562	2.559	0.010	1.969	0.018	0.010						25.58	0.00	54.61	77.12	0.00	488.9		376.2	3.4	3.9	191.1	103.11		113.99	35.43		90.25	1058.4	163.2					870.5	106.2
23977	False	High	[K].DTFEHDPSESIDEFNK.[S]	1xTMT6plex [K16]; 1xTMT6plex [N-Term]	3.23811E-08	2.06754E-05	2	47	2	PROTEINSEQ_30905; PROTEINSEQ_30920	PROTEINSEQ_30905 [189-204]; PROTEINSEQ_30920 [189-204]		0	2368.13451	1.429	0.271	1.229	1.187	0.822						0.00	0.00	0.00	0.00	0.00	1234.9	234.1	1062.1	1025.7	710.3	864.1							1058.2			211.9			805.5
110076	False	High	[R].SAVPPGADK.[K]	1xTMT6plex [K9]; 1xTMT6plex [N-Term]	0.036169	0.00437712	1	1	18	PROTEINSEQ_38248	PROTEINSEQ_38248 [130-138]		0	1299.76727	0.892	1.107	1.071	0.951	0.995	0.518852688573171	0.588130932486675	0.930318662946208	0.990477930106962	0.993234458350557	2.83	9.09	2.31	0.91	11.28	1143.8	1608.9	1077.5	1411.2	1372.9	1354.4	15.87	23.42	25.03	23.28	19.52	19.29	1056.0	757.4	370.3	1456.5	958.5	723.6	807.7	928.3
104672	False	High	[K].QVGSGVTTDQVQAEAK.[E]	1xTMT6plex [K16]; 1xTMT6plex [N-Term]	1.0831E-09	2.06754E-05	1	3	9	PROTEINSEQ_20351	PROTEINSEQ_20351 [168-183]		0	2076.13372	2.550	0.235	0.803	0.138	0.045	0.456144728270712	0.614538689163467	0.67843949883814	0.226651035508948	0.412298079215615	32.65	96.20	15.71	19.74	47.21	1726.6	158.8	543.6	93.6	51.7	677.0	55.47	49.57	40.42	21.15	62.95	85.56	1055.6	1456.1	1134.3	239.4	145.6	41.8	269.6	468.3
8672	False	High	[K].ANFSLPEK.[C]	1xTMT6plex [K8]; 1xTMT6plex [N-Term]	0.00164826	0.00023703	1	3	6	PROTEINSEQ_26032	PROTEINSEQ_26032 [595-602]		0	1363.79857	0.979	0.910	0.940	1.319	0.700						24.57	28.42	18.60	0.05	17.06	883.1	820.3	847.9	1189.4	631.4	901.9	45.18	3.45	40.06	23.23	7.25	23.28	1053.7		205.3	724.7		370.2	860.5
77748	False	High	[-].MDWVMK.[H]	1xAcetyl [N-Term]; 2xOxidation [M1; M5]; 1xTMT6plex [K6]	0.0368484	0.00452304	1	3	12	PROTEINSEQ_20381	PROTEINSEQ_20381 [1-6]	PROTEINSEQ_20381 1xAcetyl [N-Term]	0	1112.53177	1.842	0.996	1.559	1.453	0.958	0.489720440307162	0.81962110724423	0.466649340724114	0.211762426791799	0.93454609482026	12.32	4.27	0.14	11.26	40.67	311.7	249.3	378.8	353.4	320.9	243.2	88.32	65.44	65.26	79.69	44.63	72.43	1053.4	240.5	100.9	501.4	141.3	109.8	728.6	265.0
28283	False	High	[R].EENAEQQALAAK.[R]	1xTMT6plex [K12]; 1xTMT6plex [N-Term]	0.000840903	8.74561E-05	1	6	3	PROTEINSEQ_62157	PROTEINSEQ_62157 [475-486]		0	1759.95905	0.799	1.112	0.870	0.812	1.101						21.26	42.70	57.85	11.75	43.75	775.0	1077.7	843.6	786.8	1066.9	969.5	60.93	76.17	85.37	53.39	3.82	43.51	1052.9	412.2		1781.6	541.1		1286.9	361.3
13362	False	High	[K].AVNWAK.[S]	1xTMT6plex [K6]; 1xTMT6plex [N-Term]	0.0842039	0.00998306	1	3	2	PROTEINSEQ_61630	PROTEINSEQ_61630 [947-952]		0	1146.70355	3.437	0.058	0.057	0.061	0.054						18.81	87.54	4.67	157.82	56.67	994.0	16.7	16.4	17.7	15.6	289.2	29.33	62.74	7.41	97.16	39.85	11.84	1051.3	679.2		9.4	24.7		13.1	13.4
61120	False	High	[K].LHDALDAK.[S]	1xTMT6plex [K8]; 1xTMT6plex [N-Term]	0.00512067	0.000696501	3	10	2	PROTEINSEQ_62352; PROTEINSEQ_62353; PROTEINSEQ_13638	PROTEINSEQ_62352 [214-221]; PROTEINSEQ_62353 [214-221]; PROTEINSEQ_13638 [171-178]		0	1340.79382	1.010	1.122	1.392	0.770	0.517						98.11	20.01	33.45	53.42	34.21	926.6	1029.4	1277.2	706.1	474.0	917.6	38.55	28.84	16.57	1.63	15.87	46.49	1050.2		226.8	757.8		557.6	861.1
19983	False	High	[R].DLIDDLK.[S]	1xTMT6plex [K7]; 1xTMT6plex [N-Term]	0.0190552	0.00270686	3	7	6	PROTEINSEQ_10213; PROTEINSEQ_15518; PROTEINSEQ_10211	PROTEINSEQ_10213 [65-71]; PROTEINSEQ_15518 [65-71]; PROTEINSEQ_10211 [65-71]		0	1289.77169	1.240	0.836	4.198	0.239	0.544	0.764453665625021	0.754089429687283	0.591776330955019	0.216176469040968	0.831985409377998	24.71	38.62	66.95	17.16	107.11	1225.2	678.5	2518.6	303.0	494.9	910.2	28.09	10.46	60.55	42.98	62.71	42.27	1049.9	627.6	426.4	559.8	622.1	335.3	1361.1	2169.8
80381	False	High	[K].MFVGQVPR.[T]	1xTMT6plex [N-Term]	0.0156261	0.00241994	1	2	1	PROTEINSEQ_1842	PROTEINSEQ_1842 [45-52]		0	1162.66042	2.625	1.387	1.346	0.342	0.400						0.00	0.00	0.00	0.00	0.00	1223.7	646.7	627.2	159.2	186.3	466.1							1048.6			585.5			475.7
25436	False	High	[K].EAALEPSMEK.[I]	1xOxidation [M8]; 1xTMT6plex [K10]; 1xTMT6plex [N-Term]	1.00726E-05	2.06754E-05	1	6	5	PROTEINSEQ_36512	PROTEINSEQ_36512 [64-73]		0	1578.84493	1.913	1.076	2.362	0.028	1.579	0.729130199634492	0.847674962041297	0.612904396849755	0.132477556175135	0.65180272134212	10.68	49.25	52.30	6.03	7.17	1046.6	733.1	1505.6	14.5	594.4	637.8	34.45	20.37	26.16	78.48	87.86	72.65	1045.7	882.6	189.8	621.5	907.9	322.9	1142.3	1297.1
114683	False	High	[K].SLSGPGQ.[-]	1xTMT6plex [N-Term]	0.0202759	0.00285133	1	1	6	PROTEINSEQ_42516	PROTEINSEQ_42516 [172-178]		0	874.48316	1.137	0.540	0.673	0.663	0.930	0.871003541564669	0.622183261900921	0.816357295096546	0.370603791136306	0.690451517036578	3.51	5.37	44.85	28.19	2.27	952.0	569.0	734.4	515.0	974.4	1048.0	17.45	48.12	65.99	34.50	39.69	17.51	1045.5	745.4	308.2	945.3	384.9	250.6	1175.2	345.9
46724	False	Medium	[K].GHSGLHPTGLVS.[-]	1xTMT6plex [N-Term]	0.113808	0.0134473	2	4	2	PROTEINSEQ_58854; PROTEINSEQ_58851	PROTEINSEQ_58854 [255-266]; PROTEINSEQ_58851 [255-266]		0	1390.76403	2.341	1.371	0.211	0.025	0.011						27.75	10.18	769.05	3.29	17.47	1196.1	700.6	107.9	12.6	7.6	511.0	2.58	32.83	137.86	26.55		23.52	1043.8	990.5		500.7	813.7		724.3	10.5
44381	False	High	[R].GDVTAEEAAGASPAK.[A]	1xTMT6plex [K15]; 1xTMT6plex [N-Term]	0.000374815	2.06754E-05	1	2	4	PROTEINSEQ_31313	PROTEINSEQ_31313 [11-25]		0	1831.98018	1.296	1.506	0.998	0.214	0.322	0.549978017227201	0.946089641616351	0.933750883823772	0.228350787091681	0.436947463587093	15.46	37.72	93.59	62.54	32.96	1213.3	1050.5	1887.1	363.7	407.3	984.1	67.78	113.75	63.78	67.31	39.38	73.26	1039.7	963.6	1116.5	951.0	427.9	2213.7	1431.2	453.7
57765	False	Medium	[K].LDPITGR.[S]	1xTMT6plex [N-Term]	0.113174	0.0132873	2	7	8	PROTEINSEQ_50344; PROTEINSEQ_50347	PROTEINSEQ_50344 [130-136]; PROTEINSEQ_50347 [111-117]		0	1000.59886	0.902	0.608	1.133	1.028	0.690	0.929761529378246	0.553614417107569	0.874825688972156	0.835288672983447	0.509227592444108	56.23	10.37	0.47	19.25	15.46	1212.0	506.7	948.3	1197.4	578.8	1164.5	36.33	59.41	59.59	21.31	53.63	37.38	1038.6	1337.1	237.2	458.7	1052.6	174.4	719.2	1716.2
32506	False	High	[K].ELTAPDENIPAK.[I]	1xTMT6plex [K12]; 1xTMT6plex [N-Term]	0.000740283	8.74561E-05	2	5	3	PROTEINSEQ_50987; PROTEINSEQ_50990	PROTEINSEQ_50987 [606-617]; PROTEINSEQ_50990 [604-615]		0	1755.98929	1.359	0.739	0.871	0.881	0.922						4.43	34.89	58.05	13.86	2.47	1193.3	648.5	764.6	773.8	809.2	877.9	2.01	30.29	49.62	10.96	4.57	2.22	1037.2	992.2		729.7	478.3		836.5	456.6
106856	False	High	[R].RLEVLDSTK.[S]	1xTMT6plex [K9]; 1xTMT6plex [N-Term]	0.000202327	2.06754E-05	2	4	3	PROTEINSEQ_39531; PROTEINSEQ_39527	PROTEINSEQ_39531 [93-101]; PROTEINSEQ_39527 [93-101]		1	1518.92556	1.083	0.642	0.703	1.241	0.300						0.00	0.00	0.00	0.00	0.00	1208.4	716.1	784.7	1384.0	334.8	1115.6							1035.5			648.3			595.1
13715	False	High	[R].AVVPLVYGGETK.[M]	1xTMT6plex [K12]; 1xTMT6plex [N-Term]	1.41097E-08	2.06754E-05	1	1	4	PROTEINSEQ_35444	PROTEINSEQ_35444 [134-145]		0	1691.01438	6.278	0.010	0.055	0.010	0.010						40.57	0.00	104.33	0.00	0.00	1260.8		11.1	2.2		200.8	6.15		57.18			31.54	1034.4		426.3				5.5
30968	False	High	[K].EIEEATK.[K]	1xTMT6plex [K7]; 1xTMT6plex [N-Term]	0.0117474	0.00175712	1	3	4	PROTEINSEQ_48279	PROTEINSEQ_48279 [345-351]		0	1277.73530	2.169	1.988	1.166	0.171	0.031	0.599681976165013	0.451360786066357	0.983965482896262	0.134736597450957	0.452250297408692	69.09	15.41	1.77	0.31	10.03	1206.1	882.0	578.4	95.1	14.5	496.2	59.69	13.55	45.10	27.14	123.43	23.77	1033.5	302.0	510.8	798.5	688.0	434.5	497.4	206.2
83492	False	Medium	[K].MILQQF.[-]	1xOxidation [M1]; 1xTMT6plex [N-Term]	0.110052	0.0129866	1	5	4	PROTEINSEQ_13884	PROTEINSEQ_13884 [890-895]		0	1024.56987	0.469	0.023	0.771	0.790	0.849						11.90	91.49	2.69	89.72	20.49	513.6	33.0	582.4	863.7	929.0	741.9	90.20	39.35	76.43	90.29	72.01	59.40	1032.4	433.1	37.3	39.7	22.7		441.7	726.5
98931	False	High	[K].QALAHGLK.[C]	1xTMT6plex [K8]; 1xTMT6plex [N-Term]	0.00797692	0.00127928	3	13	3	PROTEINSEQ_11465; PROTEINSEQ_11478; PROTEINSEQ_11473	PROTEINSEQ_11465 [402-409]; PROTEINSEQ_11478 [402-409]; PROTEINSEQ_11473 [402-409]		0	1295.81998	1.257	0.893	1.159	1.337	0.800	0.615489654861483	0.990356723791171	0.850280404026618	0.282507318957079	0.744504454398008	24.08	84.10	51.19	6.54	43.54	900.1	598.4	830.3	1000.0	501.4	716.1	64.73	40.90	56.98	70.58	75.22	76.90	1032.4	759.1	72.3	541.7	586.2	117.0	658.8	715.3
52491	False	High	[R].GYADSPSK.[A]	1xTMT6plex [K8]; 1xTMT6plex [N-Term]	0.00051479	8.74561E-05	1	2	2	PROTEINSEQ_5461	PROTEINSEQ_5461 [30-37]		0	1282.70434	2.316	1.546	2.389	0.104	0.042						26.28	86.20	94.62	207.41	251.24	595.8	397.8	614.5	26.8	10.8	257.2	85.73	44.59	38.33	35.71	55.99	99.85	1031.1		95.5	499.1		126.4	615.4
3307	False	High	[K].AEEAQKTESVDNEGE.[-]	1xTMT6plex [K6]; 1xTMT6plex [N-Term]	1.36836E-05	2.06754E-05	1	1	3	PROTEINSEQ_43651	PROTEINSEQ_43651 [85-99]		1	2094.02389	1.633	1.094	1.519	0.051	0.859	0.442057482624234	0.967326786120228	0.576441875560172	0.151910025461757	0.674368620109159	17.36	51.40	13.18	22.30	24.17	2199.0	1657.4	1245.2	56.8	1149.2	1124.9	31.98	59.62	50.72	28.16	30.66	37.45	1030.2	1943.7	711.9	359.0	1603.2	730.0	848.1	2277.9
31149	False	High	[K].ELESQVSGLEK.[E]	1xTMT6plex [K11]; 1xTMT6plex [N-Term]	1.51903E-07	2.06754E-05	2	2	5	PROTEINSEQ_18208; PROTEINSEQ_59173	PROTEINSEQ_18208 [1021-1031]; PROTEINSEQ_59173 [332-342]		0	1676.94709	1.467	0.620	0.760	1.299	0.356						11.68	33.31	41.61	19.46	24.68	769.3	324.9	398.4	681.2	186.8	524.4	59.23	89.64	94.08	53.02	84.63	68.10	1030.0	415.2		621.3	141.0		673.9	153.9
22225	False	Medium	[K].DQALWR.[K]	1xTMT6plex [N-Term]	0.202211	0.0227592	1	8	2	PROTEINSEQ_39197	PROTEINSEQ_39197 [285-290]		0	1017.56790	3.045	0.186	0.242	0.050	0.226						0.00	0.00	0.00	0.00	0.00	1200.1	73.3	95.5	19.7	89.0	394.1							1028.4			66.4			72.4
13115	False	Medium	[R].AVGILQEAPVGSR.[G]	1xTMT6plex [N-Term]	0.441454	0.0458954	1	1	3	PROTEINSEQ_35896	PROTEINSEQ_35896 [300-312]		0	1525.88996	4.203	0.015	0.052	0.012	0.052						11.65	79.03	1.69	23.09	1.57	1200.0	5.4	9.6	4.9	9.2	183.9	26.83	17.69	25.19	43.64	25.65	33.75	1028.3	651.9	434.8	4.3	5.6		10.7	8.3
67568	False	High	[K].IRTSPTFR.[R]	1xTMT6plex [N-Term]	0.016625	0.0026146	1	3	3	PROTEINSEQ_10857	PROTEINSEQ_10857 [40-47]		1	1206.71562	1.743	1.435	2.125	1.185	0.398						31.91	22.73	30.69	4.58	130.65	452.1	372.2	551.1	307.3	103.1	259.4	106.20	109.79	106.70	116.02	136.17	117.41	1027.4	143.8		949.7	121.1		1117.2	177.6
11082	False	High	[K].ASGPPVSELITK.[A]	1xTMT6plex [K12]; 1xTMT6plex [N-Term]	1.05886E-07	2.06754E-05	7	16	77	PROTEINSEQ_50622; PROTEINSEQ_50617; PROTEINSEQ_50602; PROTEINSEQ_50616; PROTEINSEQ_50608; PROTEINSEQ_50604; PROTEINSEQ_50620	PROTEINSEQ_50622 [36-47]; PROTEINSEQ_50617 [35-46]; PROTEINSEQ_50602 [35-46]; PROTEINSEQ_50616 [36-47]; PROTEINSEQ_50608 [35-46]; PROTEINSEQ_50604 [35-46]; PROTEINSEQ_50620 [36-47]		0	1656.99364	1.487	0.775	1.162	1.059	0.665	0.492719487063335	0.508155219726714	0.466649340724114	0.654897039434738	0.446853968466073	11.51	4.79	5.46	13.27	6.52	1198.6	579.5	868.9	766.4	424.8	748.0	22.29	48.08	42.98	37.53	49.85	38.76	1027.1	801.6	482.6	524.6	369.4	452.7	659.0	616.2
110638	False	Medium	[R].SDIVSR.[A]	1xTMT6plex [N-Term]	0.107005	0.0126204	2	22	6	PROTEINSEQ_9662; PROTEINSEQ_9719	PROTEINSEQ_9662 [259-264]; PROTEINSEQ_9719 [259-264]		0	905.52536	0.977	1.101	1.241	0.927	0.811						12.97	14.24	11.04	53.81	15.78	1087.8	1225.8	1382.2	1032.9	903.3	1113.7	13.63	14.83	9.19	49.41	13.66	1.32	1026.7		319.7	1232.9		486.0	982.2
62377	False	Medium	[R].LLGSELSK.[V]	1xTMT6plex [K8]; 1xTMT6plex [N-Term]	0.148238	0.0174113	1	1	3	PROTEINSEQ_59950	PROTEINSEQ_59950 [635-642]		0	1304.81897	0.959	0.852	0.589	1.799	0.803	0.803021874608672	0.946422321817412	0.670630665593632	0.979521637798656	0.823262648033834	41.01	37.14	34.75	74.44	33.07	1197.8	1064.1	595.6	1612.9	1002.4	896.5	109.77	39.97	44.22	71.45	43.20	32.06	1026.4	568.2	1856.7	963.3	560.2	634.2	451.7	816.3
26861	False	High	[K].ECVQPATK.[S]	1xCarbamidomethyl [C2]; 1xTMT6plex [K8]; 1xTMT6plex [N-Term]	0.000750288	8.74561E-05	3	6	5	PROTEINSEQ_29578; PROTEINSEQ_23826; PROTEINSEQ_37178	PROTEINSEQ_29578 [871-878]; PROTEINSEQ_23826 [996-1003]; PROTEINSEQ_37178 [790-797]		0	1390.77646	1.027	0.534	1.084	1.088	0.915	0.959783061933095	0.78024621227056	0.932639615202679	0.346262392939726	0.881004485042243	33.63	21.01	64.31	3.92	38.29	1171.6	609.1	923.5	1241.3	1014.9	1140.6	43.87	14.46	28.43	54.83	40.94	58.65	1023.6	393.0	379.3	636.9	482.6	268.3	700.4	601.0
132216	False	High	[K].VINSVDIK.[Q]	1xTMT6plex [K8]; 1xTMT6plex [N-Term]	0.00371263	0.000484522	1	5	5	PROTEINSEQ_45397	PROTEINSEQ_45397 [148-155]		0	1345.84552	1.062	0.797	0.811	0.520	1.006	0.976309909515642	0.460366357230365	0.63247637406941	0.48682720572839	0.870350358407639	3.41	8.27	16.18	72.17	4.62	917.4	874.5	687.3	540.5	912.9	1039.3	20.69	23.49	21.69	34.13	17.31	19.03	1021.9	676.0	297.0	791.7	522.2	395.8	675.3	592.1
2664	False	High	[M].ADKPDMGEIASFDK.[A]	1xAcetyl [N-Term]; 1xOxidation [M6]; 2xTMT6plex [K3; K14]	0.00019294	2.06754E-05	1	1	6	PROTEINSEQ_5333	PROTEINSEQ_5333 [2-15]	PROTEINSEQ_5333 1xAcetyl [N-Term]	0	2040.03598	2.083	0.871	0.714	0.751	0.789	0.581287558224586	0.912940607843378	0.957968082711847	0.574617682664123	0.606228893461476	61.58	27.54	52.71	34.13	28.82	844.2	602.7	781.2	439.0	261.3	405.2	23.31	53.08	59.33	53.65	75.66	75.26	1021.8	663.7	273.3	862.7	552.6	131.1	592.5	812.7
135588	False	High	[K].VTVYPAK.[T]	1xTMT6plex [K7]; 1xTMT6plex [N-Term]	0.0344162	0.00416852	3	9	7	PROTEINSEQ_36723; PROTEINSEQ_58846; PROTEINSEQ_58850	PROTEINSEQ_36723 [154-160]; PROTEINSEQ_58846 [128-134]; PROTEINSEQ_58850 [128-134]		0	1235.77638	1.218	0.047	0.017	1.483	0.471	0.794356245135163	0.527759021061759	0.433570960982512	0.432136655432629	0.667165140330624	50.73	93.09	28.37	25.63	80.26	1192.1	46.2	47.2	2831.8	1004.5	1082.8	131.16	155.90	64.49	74.07	101.49	104.19	1021.5	731.7	3448.0	41.8	5.5	318.1	35.8	16.0
111132	False	High	[K].SEESSHYSTEK.[E]	1xTMT6plex [K11]; 1xTMT6plex [N-Term]	3.33808E-05	2.06754E-05	3	27	3	PROTEINSEQ_41590; PROTEINSEQ_41602; PROTEINSEQ_52998	PROTEINSEQ_41590 [580-590]; PROTEINSEQ_41602 [581-591]; PROTEINSEQ_52998 [590-600]		0	1741.86448	0.966	0.856	2.478	1.052	0.010						15.26	9.65	43.78	9.13	0.00	502.9	491.7	811.9	641.7	2.2	574.3	90.72	49.44	80.98	68.26		71.44	1021.1	424.1	36.4	606.1	450.8	96.1	1565.4	699.5
93658	False	High	[K].NCLNLDK.[N]	1xCarbamidomethyl [C2]; 1xTMT6plex [K7]; 1xTMT6plex [N-Term]	0.0149628	0.00241908	1	23	2	PROTEINSEQ_57270	PROTEINSEQ_57270 [433-439]		0	1334.75024	2.976	0.016	0.030	0.014	0.018						3.44	75.49	0.80	45.71	93.62	938.5	10.4	9.5	7.2	12.8	315.3	32.80		28.95			29.68	1018.5		239.9	9.4			8.9
130822	False	High	[K].VGDAIPAVEVFEGEPGNK.[V]	1xTMT6plex [K18]; 1xTMT6plex [N-Term]	2.67307E-07	2.06754E-05	1	3	2	PROTEINSEQ_10840	PROTEINSEQ_10840 [6-23]		0	2286.23818	0.963	0.610	1.766	1.214	0.684						1.87	13.30	15.93	0.01	28.39	569.0	360.8	1044.1	717.7	404.0	591.1	88.65	79.31	96.30	87.55	102.25	87.56	1018.0	229.8		615.8	175.5		1817.4	391.9
46467	False	High	[K].GGSYSQAASSDSAQGSDVSLTA.[-]	1xTMT6plex [N-Term]	3.85607E-12	2.06754E-05	1	2	11	PROTEINSEQ_30237	PROTEINSEQ_30237 [215-236]		0	2275.05234	2.338	0.532	0.881	0.107	0.010						20.01	84.48	25.03	139.78	0.00	407.7	46.9	179.5	13.3	14.2	203.9	99.14	80.65	137.31	161.90		95.41	1017.9	84.8	132.0	15.8	43.0	47.8	957.6	24.6
58278	False	Medium	[R].LEDPDGK.[V]	1xTMT6plex [K7]; 1xTMT6plex [N-Term]	0.28547	0.0303832	2	4	1	PROTEINSEQ_44609; PROTEINSEQ_44608	PROTEINSEQ_44609 [77-83]; PROTEINSEQ_44608 [77-83]		0	1231.69344	1.249	1.070	1.240	0.846	0.795						0.00	0.00	0.00	0.00	0.00	1185.9	1015.7	1177.5	803.2	754.9	949.3							1016.2			919.5			893.0
22558	False	High	[K].DQSIAPK.[T]	1xTMT6plex [K7]; 1xTMT6plex [N-Term]	0.0176881	0.00264599	2	32	5	PROTEINSEQ_11014; PROTEINSEQ_11029	PROTEINSEQ_11014 [386-392]; PROTEINSEQ_11029 [402-408]		0	1216.73016	1.089	0.712	1.498	1.182	0.998	0.701096883789153	0.656052242682854	0.56828775276848	0.765207785879897	0.906183669102332	15.81	10.12	30.49	27.63	9.41	1185.7	364.2	1506.8	909.2	1087.1	1088.9	33.65	76.55	27.89	41.46	49.88	42.70	1016.0	1080.6	206.0	217.9	922.8	160.4	1237.1	1298.1
20513	False	High	[K].DIQLAR.[R]	1xTMT6plex [N-Term]	0.0188201	0.00269496	2	3	129	PROTEINSEQ_12500; PROTEINSEQ_12498	PROTEINSEQ_12500 [124-129]; PROTEINSEQ_12498 [124-129]		0	944.57265	1.313	0.850	1.402	1.535	0.755	0.470211214613065	0.514025445840073	0.704312691643358	0.465637446527288	0.848312032535494	13.32	5.51	41.59	39.34	59.99	1185.5	679.8	826.6	1018.2	485.0	902.9	69.19	78.17	83.24	69.30	70.83	75.68	1015.9	257.3	592.9	615.4	163.7	573.6	626.9	312.8
57141	False	High	[K].LDAEEVVR.[G]	1xTMT6plex [N-Term]	0.00174935	0.000264423	1	5	3	PROTEINSEQ_13662	PROTEINSEQ_13662 [504-511]		0	1159.65202	3.261	0.024	0.022	0.028	0.015						27.04	42.04	86.56	125.07	75.11	1183.0	5.8	8.0	27.2	8.4	362.7	9.68	70.05	87.84	105.98	96.33	24.16	1013.7	1081.9	341.9	2.9	5.3	5.8	6.1	2.5
11220	False	High	[K].ASLIEEEEPAEK.[E]	1xTMT6plex [K12]; 1xTMT6plex [N-Term]	5.74346E-09	2.06754E-05	1	10	2	PROTEINSEQ_960	PROTEINSEQ_960 [99-110]		0	1802.97878	3.541	0.049	0.081	0.041	0.034						32.43	57.53	8.54	136.88	147.85	1314.3	18.1	29.9	15.2	12.7	371.1	14.95	85.65	51.38	115.61	118.01	44.17	1012.9	1232.5		8.1	33.4		15.5	37.7
62424	False	High	[KR].LLHDQIEK.[L]	1xTMT6plex [K8]; 1xTMT6plex [N-Term]	0.00046213	6.082E-05	3	8	2	PROTEINSEQ_4432; PROTEINSEQ_4419; PROTEINSEQ_46071	PROTEINSEQ_4432 [1158-1165]; PROTEINSEQ_4419 [1158-1165]; PROTEINSEQ_46071 [558-565]		0	1453.87789	1.007	1.448	1.375	0.790	1.091						12.82	52.19	64.65	14.91	43.38	304.5	437.8	415.8	239.0	330.0	302.5	123.80	102.94	97.44	124.26	106.54	120.72	1012.3	66.2		998.8	159.3		734.8	153.7
40424	False	High	[R].FIDPLAK.[E]	1xTMT6plex [K7]; 1xTMT6plex [N-Term]	0.016625	0.0026146	2	11	4	PROTEINSEQ_54446; PROTEINSEQ_54449	PROTEINSEQ_54446 [173-179]; PROTEINSEQ_54449 [173-179]		0	1261.79203	0.620	0.449	0.508	1.161	0.996	0.592153976680481	0.555727835109234	0.50984106798279	0.447397539888583	0.958621481086737	49.94	53.76	28.53	13.68	77.17	655.5	374.8	539.0	1070.3	1053.3	1058.0	80.13	73.40	64.18	56.40	96.19	57.95	1012.2	552.8	42.2	339.3	682.7	59.6	408.8	668.1
121832	False	High	[K].TAWLDGK.[H]	1xTMT6plex [K7]; 1xTMT6plex [N-Term]	0.0520012	0.00609281	1	4	4	PROTEINSEQ_38913	PROTEINSEQ_38913 [159-165]		0	1248.73524	1.479	0.522	0.956	0.819	0.561	0.668490773203728	0.607627532328667	0.997634403257365	0.530688606365309	0.486160754034618	22.41	55.38	36.55	27.57	15.70	1180.9	401.2	734.7	606.9	430.9	768.1	28.41	50.72	32.80	26.22	31.76	3.72	1011.9	1064.3	229.6	602.4	211.1	176.7	818.5	489.8
103607	False	High	[R].QREMEEQMR.[R]	1xOxidation [M]; 1xTMT6plex [N-Term]	0.000364813	2.06754E-05	1	4	4	PROTEINSEQ_53470	PROTEINSEQ_53470 [582-590]		1	1481.70381	1.182	0.766	0.030	0.987	1.112						0.00	0.00	0.00	0.00	0.00	1179.5	764.6	29.8	984.5	1109.8	997.9							1010.7			692.2			22.6
82792	False	High	[-RK].MLDHEYTTK.[E]	1xTMT6plex [K9]; 1xTMT6plex [N-Term]	0.00707813	0.00121863	3	8	2	PROTEINSEQ_48982; PROTEINSEQ_50987; PROTEINSEQ_50990	PROTEINSEQ_48982 [99-107]; PROTEINSEQ_50987 [265-273]; PROTEINSEQ_50990 [263-271]		0	1595.85035	0.812	0.727	0.104	0.234	0.788						0.51	11.40	337.82	155.75	74.98	1059.3	949.3	135.8	305.2	1028.8	1305.3	14.72	3.43	126.96	108.74	74.68	14.24	1007.7		308.9	880.5		408.1	23.9
13195	False	Medium	[K].AVIDFK.[S]	1xTMT6plex [K6]; 1xTMT6plex [N-Term]	0.22928	0.0252507	2	8	4	PROTEINSEQ_13975; PROTEINSEQ_13973	PROTEINSEQ_13975 [709-714]; PROTEINSEQ_13973 [719-724]		0	1150.72362	0.955	1.067	0.790	0.881	1.135						9.27	2.06	13.84	9.17	31.54	908.9	1015.6	751.5	838.5	1079.8	951.6	35.58	29.08	39.62	35.50	54.44	27.18	1007.2	592.7		1132.6	755.8		760.1	485.5
136098	False	High	[K].VVTAAAQVK.[Q]	1xTMT6plex [K9]; 1xTMT6plex [N-Term]	0.0170423	0.00263762	1	8	1	PROTEINSEQ_5962	PROTEINSEQ_5962 [812-820]		0	1344.86151	4.902	0.022	0.041	0.027	0.012						0.00	0.00	0.00	0.00	0.00	1175.4	5.3	9.8	6.5	2.9	239.8							1007.2			4.8			7.4
20260	False	High	[K].DLMPHDLAR.[A]	1xTMT6plex [N-Term]	0.000807751	8.74561E-05	2	11	3	PROTEINSEQ_58178; PROTEINSEQ_58184	PROTEINSEQ_58178 [74-82]; PROTEINSEQ_58184 [74-82]		0	1296.69317	0.890	1.295	0.366	0.566	0.482	0.845643401971719	0.942180441320929	0.774184044782199	0.83173225399988	0.697137087448893	24.21	94.31	123.70	121.93	11.32	666.3	622.4	285.8	412.8	389.9	871.1	44.27	61.12	68.92	72.30	60.11	77.74	1007.1	431.4	215.7	563.5	274.6	496.9	34.3	246.2
35160	False	High	[K].EQQMVMR.[G]	1xOxidation [M6]; 1xTMT6plex [N-Term]	0.0702265	0.00814271	1	12	9	PROTEINSEQ_52986	PROTEINSEQ_52986 [437-443]		0	1166.58593	2.047	0.817	0.231	1.072	0.966						85.44	135.13	990.90	73.45	67.33	1164.1	464.6	131.1	609.4	549.4	568.6	1.13	36.09	136.74	11.18	16.40	71.45	1005.5	973.9		324.0	553.0		12.9	870.2
25533	False	High	[K].EACDQHGPDLYPK.[F]	1xCarbamidomethyl [C3]; 1xTMT6plex [K13]; 1xTMT6plex [N-Term]	1.07218E-06	2.06754E-05	2	4	3	PROTEINSEQ_60215; PROTEINSEQ_9843	PROTEINSEQ_60215 [201-213]; PROTEINSEQ_9843 [302-314]		0	1987.99478	1.035	1.140	0.682	0.017	1.595	0.861569724452705	0.673139488857244	0.771132145594759	0.156516159608266	0.637692547703913	38.41	6.12	7.21	0.16	9.96	1060.4	1289.8	905.9	19.5	1804.5	1131.3	33.51	59.10	12.18	53.25	49.10	26.08	1003.2	894.3	187.8	1167.7	815.6	1201.6	584.9	848.5
14132	False	High	[K].AYSEAHEISK.[E]	1xTMT6plex [K10]; 1xTMT6plex [N-Term]	0.00034095	2.06754E-05	1	1	3	PROTEINSEQ_58939	PROTEINSEQ_58939 [153-162]		0	1592.86844	1.118	0.431	0.377	0.855	0.681	0.643109760790505	0.412486796303821	0.467883435699441	0.530688606365309	0.452250297408692	12.94	15.13	19.88	21.91	10.55	1169.3	450.5	394.2	894.0	712.2	1045.8	21.63	50.37	62.97	53.42	48.99	35.96	1002.0	1351.9	351.1	407.8	690.8	116.7	299.0	742.9
70468	False	High	[R].LVEVDSGR.[Q]	1xTMT6plex [N-Term]	0.00668722	0.00106838	2	2	10	PROTEINSEQ_14415; PROTEINSEQ_14414	PROTEINSEQ_14415 [227-234]; PROTEINSEQ_14414 [227-234]		0	1103.62580	1.061	0.744	1.026	0.870	0.817	0.987589685048229	0.668125366243382	0.913331612668323	0.577371755808075	0.510125637557248	42.73	30.84	24.38	20.77	5.63	857.9	784.9	903.5	889.4	698.8	855.0	23.82	43.96	14.84	20.56	4.75	14.42	1001.8	723.5	240.9	727.6	286.2	345.7	834.4	714.2
121582	False	High	[K].TANDMIHAENMR.[L]	1xOxidation [M]; 1xTMT6plex [N-Term]	3.10156E-06	2.06754E-05	1	5	4	PROTEINSEQ_43686	PROTEINSEQ_43686 [539-550]		0	1647.77804	1.305	0.764	0.482	0.398	1.038	0.850911718663591	0.984652105296882	0.773962613400108	0.487127133203319	0.9791788390326	83.55	20.13	109.01	76.87	23.42	1137.7	602.0	205.7	271.2	394.1	426.7	61.86	34.53	102.26	73.80	60.03	55.14	1001.6	959.5	78.7	545.0	619.9	143.5	29.1	514.3
52431	False	High	[K].GWIPGNEENK.[Q]	1xTMT6plex [K10]; 1xTMT6plex [N-Term]	6.15867E-05	2.06754E-05	1	5	2	PROTEINSEQ_39114	PROTEINSEQ_39114 [1819-1828]		0	1601.86878	3.356	1.458	0.050	0.042	0.484						33.52	35.11	70.28	94.48	21.20	541.5	235.2	8.1	6.7	78.0	161.3	91.38	42.47	12.22	7.91	53.98	70.20	1000.8	211.7		290.3	158.2		6.7	6.4
3446	False	High	[K].AEFVEVTK.[L]	1xTMT6plex [K8]; 1xTMT6plex [N-Term]	0.00034095	2.06754E-05	1	1	13	CON_P02769	CON_P02769 [249-256]		0	1380.81389	1.712	0.373	0.596	1.290	0.241	0.262753941553304	0.676381712901735	0.819455935705904	0.749584594092866	0.509227592444108	2.35	100.17	17.70	65.91	24.71	1148.2	250.2	356.9	865.0	161.6	670.3	16.80	98.16	72.62	42.76	72.67	14.97	999.1	717.3	371.7	698.0	73.0	110.2	270.7	262.1
66510	False	Medium	[K].IQLPEDE.[-]	1xTMT6plex [N-Term]	0.22223	0.0246139	1	3	5	PROTEINSEQ_2077	PROTEINSEQ_2077 [147-153]		0	1072.57237	1.109	0.017	1.462	1.635	0.722	0.669539707898731	0.261441500258359	0.750278115450746	0.170461544310253	0.743395829977109	16.28	14.16	0.58	1.62	9.18	1163.1	18.3	1533.7	1696.1	757.0	1048.7	25.08	32.30	37.77	18.38	15.71	13.42	996.7	701.5	451.9	16.6	9.8	9.3	1163.2	627.1
1295	False	High	[R].AAPGAEFAPNK.[R]	1xTMT6plex [K11]; 1xTMT6plex [N-Term]	6.72817E-05	2.06754E-05	1	3	3	PROTEINSEQ_46554	PROTEINSEQ_46554 [457-467]		0	1530.86805	1.283	0.773	0.854	1.016	0.764						0.00	0.00	0.00	0.00	0.00	1162.4	700.5	773.6	921.0	692.4	906.3							996.1			634.2			586.7
24388	False	High	[K].DVDSVIIK.[V]	1xTMT6plex [K8]; 1xTMT6plex [N-Term]	0.00528683	0.00074368	1	8	2	PROTEINSEQ_47251	PROTEINSEQ_47251 [196-203]		0	1346.82954	3.072	0.159	0.842	0.049	0.226						16.96	100.01	59.99	48.91	177.17	500.2	25.9	137.1	8.0	36.7	162.8	97.07	123.90	114.27	54.07	39.35	87.85	994.0	181.9		91.2	6.1		319.2	38.5
55578	False	Medium	[K].LAATPK.[K]	1xTMT6plex [K6]; 1xTMT6plex [N-Term]	0.212011	0.0237142	1	1	3	PROTEINSEQ_56560	PROTEINSEQ_56560 [150-155]		0	1058.69740	1.005	0.534	0.162	0.360	0.551	0.895873128202123	0.695937208868395	0.447725676198382	0.247204139113833	0.934050365366151	68.73	75.57	7.34	42.74	73.74	474.8	166.0	95.3	170.1	260.2	472.5	59.94	86.63	22.77	77.66	134.98	45.91	992.3	400.4	136.6	150.3	471.5	42.2	72.3	65.9
27874	False	High	[K].EEFEHQQK.[E]	1xTMT6plex [K8]; 1xTMT6plex [N-Term]	0.000605101	8.74561E-05	2	6	7	PROTEINSEQ_51879; PROTEINSEQ_41641	PROTEINSEQ_51879 [590-597]; PROTEINSEQ_41641 [530-537]		0	1532.81093	0.843	0.283	0.594	1.071	0.716	0.615344796185103	0.489676752552819	0.58725687168649	0.769863933532546	0.744504454398008	2.93	4.39	19.35	23.96	49.05	990.6	324.5	698.1	1030.1	635.0	1146.9	22.12	25.30	39.10	26.68	48.28	14.88	988.2	617.9	320.7	293.8	449.2	142.3	785.5	401.2
138131	False	High	[R].YEEIVK.[E]	1xTMT6plex [K6]; 1xTMT6plex [N-Term]	0.0837175	0.00990276	1	7	7	PROTEINSEQ_29285	PROTEINSEQ_29285 [167-172]		0	1238.73966	1.056	0.414	0.646	1.068	1.003	0.655143672113747	0.553614417107569	0.620597357330777	0.880606705956499	0.851035007058697	8.20	42.24	34.41	0.65	3.25	1152.3	571.9	855.6	1086.5	1020.3	1016.9	59.49	54.65	69.43	51.61	63.09	59.42	987.4	407.6	607.1	667.9	183.8	251.9	648.9	145.3
56145	False	High	[R].IAIPDASK.[L]	1xTMT6plex [K8]; 1xTMT6plex [N-Term]	0.0050234	0.000671089	1	3	4	PROTEINSEQ_8111	PROTEINSEQ_8111 [76-83]		0	1272.79276	0.974	1.092	1.158	1.096	1.080	0.833830391966924	0.873353907726224	0.671685246554501	0.446813145285753	0.812611060951911	21.06	42.81	15.54	9.88	20.00	454.0	771.4	732.9	774.6	763.2	706.7	84.04	52.83	71.48	70.07	66.30	74.96	985.3	382.9	58.4	829.6	707.2	115.6	1037.1	631.4
104582	False	High	[R].QVDGDNSHVEMK.[L]	1xTMT6plex [K12]; 1xTMT6plex [N-Term]	1.4369E-06	2.06754E-05	4	29	3	PROTEINSEQ_19201; PROTEINSEQ_40070; PROTEINSEQ_19215; PROTEINSEQ_19220	PROTEINSEQ_19201 [27-38]; PROTEINSEQ_40070 [28-39]; PROTEINSEQ_19215 [27-38]; PROTEINSEQ_19220 [27-38]		0	1816.92637	1.310	0.915	0.152	0.827	0.610	0.967267480585756	0.743207022913391	0.67843949883814	0.806253383430108	0.603089504529044	125.03	15.99	128.83	93.71	47.59	409.6	395.0	145.1	331.0	318.7	876.1	85.39	73.17	72.44	79.72	89.21	67.57	983.5	345.4	63.6	725.7	138.4	174.0	14.7	146.7
40422	False	High	[K].FIDPFCK.[I]	1xCarbamidomethyl [C6]; 1xTMT6plex [K7]; 1xTMT6plex [N-Term]	0.0406839	0.00500638	3	8	2	PROTEINSEQ_10651; PROTEINSEQ_10656; PROTEINSEQ_10649	PROTEINSEQ_10651 [192-198]; PROTEINSEQ_10656 [192-198]; PROTEINSEQ_10649 [192-198]		0	1384.76992	0.961	1.094	1.139	1.084	1.052						0.70	12.01	87.67	18.47	21.37	562.4	640.3	666.4	634.4	615.8	585.3	86.43	78.44	20.31	96.25	72.08	86.01	980.9	233.0		1083.1	314.2		584.0	496.8
37187	False	High	[K].ETIEQEK.[Q]	1xTMT6plex [K7]; 1xTMT6plex [N-Term]	0.00433436	0.00060489	1	1	18	CON_P21752	CON_P21752 [33-39]		0	1334.75677	1.204	0.885	1.677	0.470	1.558	0.911424246697652	0.958037796128384	0.82243564836557	0.228060434374639	0.915347105763487	12.39	31.08	63.34	7.03	4.09	1143.5	840.9	1262.1	446.4	1227.2	949.7	39.23	41.34	15.10	54.80	27.04	67.51	979.9	580.1	511.5	761.3	670.4	668.3	1208.1	1087.3
61020	False	High	[K].LGVIEDHSNR.[T]	1xTMT6plex [N-Term]	2.0728E-05	2.06754E-05	2	31	9	PROTEINSEQ_46919; PROTEINSEQ_46923	PROTEINSEQ_46919 [494-503]; PROTEINSEQ_46923 [494-503]		0	1368.74329	1.433	0.990	1.419	0.835	0.882	0.426905496724093	0.813396458150878	0.597380130067272	0.174643366562103	0.959795848122364	7.27	2.47	17.96	1.51	49.56	919.7	625.0	800.8	536.0	566.1	642.0	40.32	38.95	27.99	44.14	11.70	46.68	979.6	775.6	153.3	794.9	573.0	170.6	954.9	689.9
47828	False	High	[R].GISSLPR.[S]	1xTMT6plex [N-Term]	0.0446238	0.00530978	1	2	4	PROTEINSEQ_42073	PROTEINSEQ_42073 [495-501]		0	958.58830	3.271	0.146	1.687	0.243	0.495						0.00	0.00	0.00	0.00	0.00	1142.0	50.8	588.9	84.7	172.9	349.1							978.6			46.0			446.6
13947	False	Medium	[K].AYDHLFK.[L]	1xTMT6plex [K7]; 1xTMT6plex [N-Term]	0.471192	0.0490121	1	3	2	PROTEINSEQ_8980	PROTEINSEQ_8980 [4-10]		0	1351.77744	1.523	0.148	0.808	0.058	0.514						29.00	27.64	127.49	141.36	304.96	566.1	55.2	300.3	21.6	191.0	371.6	85.61	84.79	121.35	46.43	136.09	66.14	978.3	236.7		99.8	25.3		823.9	71.5
110384	False	High	[R].SDAGLESDTAMK.[KR]	1xOxidation [M11]; 1xTMT6plex [K12]; 1xTMT6plex [N-Term]	2.67008E-06	2.06754E-05	1	12	4	PROTEINSEQ_43110	PROTEINSEQ_43110 [7-18]		0	1698.86204	1.060	0.737	1.443	0.683	1.246						0.00	0.00	0.00	0.00	0.00	1138.0	791.3	1550.4	733.0	1338.7	1074.0							975.2			716.4			1175.8
43698	False	High	[K].GCDVVVIPAGVPR.[K]	1xCarbamidomethyl [C2]; 1xTMT6plex [N-Term]	2.53135E-07	2.06754E-05	3	6	15	PROTEINSEQ_39171; PROTEINSEQ_39173; PROTEINSEQ_39168	PROTEINSEQ_39171 [92-104]; PROTEINSEQ_39173 [92-104]; PROTEINSEQ_39168 [92-104]		0	1567.88276	0.974	0.879	0.687	1.174	0.681	0.843339458955796	0.55915659281589	0.58725687168649	0.49948858928341	0.65180272134212	4.40	6.76	31.56	9.46	50.24	1108.6	781.9	562.1	927.1	508.4	818.3	41.94	37.87	16.94	24.86	38.99	40.82	974.8	393.6	358.9	889.5	397.9	344.4	457.6	371.1
11994	False	High	[R].ATATHTDVLK.[D]	1xTMT6plex [K10]; 1xTMT6plex [N-Term]	0.00921303	0.00151604	1	4	2	PROTEINSEQ_30234	PROTEINSEQ_30234 [779-788]		0	1514.89426	1.445	0.068	0.730	1.312	1.045						7.72	322.76	6.68	30.36	56.25	600.6	28.2	303.4	545.2	434.3	415.6	79.26	103.89	78.57	51.05	104.77	74.06	969.8		103.2	10.0		31.8	430.5
13673	False	Medium	[K].AVTTPGK.[K]	1xTMT6plex [K7]; 1xTMT6plex [N-Term]	0.12929	0.0151526	1	36	4	PROTEINSEQ_59563	PROTEINSEQ_59563 [103-109]		0	1131.71378	1.393	1.308	0.696	0.031	1.248	0.701565246618183	0.847674962041297	0.99816754287064	0.174643366562103	0.827537717390631	8.06	75.01	39.32	53.84	64.25	1130.7	719.5	612.3	17.3	787.1	769.7	70.18	28.16	10.18	46.71	19.39	61.35	968.9	187.2	502.0	911.7	533.9	316.9	406.3	565.9
19131	False	High	[K].DGYVPPK.[S]	1xTMT6plex [K7]; 1xTMT6plex [N-Term]	0.0213093	0.00298343	1	14	15	PROTEINSEQ_53826	PROTEINSEQ_53826 [394-400]		0	1233.72434	1.097	1.148	1.428	0.856	1.318	0.714577445502283	0.588130932486675	0.455136617242622	0.279361087329957	0.486160754034618	13.37	2.84	9.87	9.92	10.70	1129.3	1347.4	1499.3	973.5	1435.7	1137.6	45.60	50.61	44.91	48.90	35.66	44.78	967.7	1147.4	157.7	1219.8	1488.4	220.2	1137.1	1492.4
4163	False	High	[K].AEVHESYK.[H]	1xTMT6plex [K8]; 1xTMT6plex [N-Term]	0.00152232	0.00023703	1	3	1	PROTEINSEQ_41503	PROTEINSEQ_41503 [644-651]		0	1420.78365	1.224	0.518	1.093	0.034	1.288						0.00	0.00	0.00	0.00	0.00	1127.4	477.2	1006.5	31.6	1186.0	921.1							966.1			432.0			763.3
8728	False	High	[K].ANLEIMTK.[R]	1xOxidation [M6]; 1xTMT6plex [K8]; 1xTMT6plex [N-Term]	0.000295766	2.06754E-05	2	7	39	PROTEINSEQ_26491; PROTEINSEQ_16011	PROTEINSEQ_26491 [46-53]; PROTEINSEQ_16011 [93-100]		0	1393.81251	0.591	0.678	0.641	1.275	0.467						13.18	30.23	33.34	38.61	99.73	817.9	938.3	887.0	1765.4	647.0	1384.3	43.53	3.79	0.89	63.89	98.43	31.87	963.3	501.8		872.5	837.5		677.0	759.4
54316	False	High	[K].HTFGYGYQCCQAEGCNK.[A]	3xCarbamidomethyl [C9; C10; C15]; 1xTMT6plex [K17]; 1xTMT6plex [N-Term]	2.4688E-09	2.06754E-05	1	1	3	PROTEINSEQ_52547	PROTEINSEQ_52547 [93-109]		0	2538.13645	4.058	0.083	0.096	0.132	0.134						24.74	85.12	134.15	81.49	116.76	952.6	19.4	22.6	31.0	31.5	234.8	23.20	29.93	63.20	27.03	52.67	45.25	963.3	680.8		14.2	22.1		10.6	31.5
128284	False	Medium	[K].TYEDIK.[E]	1xTMT6plex [K6]; 1xTMT6plex [N-Term]	0.294089	0.0313695	2	8	5	PROTEINSEQ_6777; PROTEINSEQ_13574	PROTEINSEQ_6777 [185-190]; PROTEINSEQ_13574 [165-170]		0	1226.70328	1.189	1.398	1.605	0.950	1.456						7.00	45.83	63.49	13.38	42.80	573.8	674.3	774.6	458.2	702.3	482.5	82.85	55.43	41.51	94.59	57.75	87.11	962.2	247.3		923.6	408.6		794.9	493.2
43932	False	High	[K].GDAMIMEETGK.[I]	2xOxidation [M4; M6]; 1xTMT6plex [K11]; 1xTMT6plex [N-Term]	1.40614E-05	2.06754E-05	1	3	3	PROTEINSEQ_51007	PROTEINSEQ_51007 [52-62]		0	1671.83338	1.653	1.519	1.408	1.685	0.847						0.00	0.00	0.00	0.00	0.00	1117.9	1027.3	952.1	1138.9	572.9	676.1							957.9			930.0			722.1
46974	False	High	[R].GLDISHISQR.[L]	1xTMT6plex [N-Term]	1.04926E-05	2.06754E-05	2	20	3	PROTEINSEQ_19976; PROTEINSEQ_19987	PROTEINSEQ_19976 [68-77]; PROTEINSEQ_19987 [68-77]		0	1354.76403	1.138	1.395	1.165	1.095	1.444	0.769407045700797	0.730359086846712	0.849906217540288	0.522573810147151	0.881004485042243	17.95	9.15	47.24	10.35	22.61	1117.9	853.6	773.2	1000.5	769.1	982.2	49.15	45.21	29.33	45.20	46.58	38.01	957.9	354.9	422.4	772.8	591.1	667.1	586.4	611.5
104492	False	High	[R].QTVAVGVIK.[A]	1xTMT6plex [K9]; 1xTMT6plex [N-Term]	1.73654E-05	2.06754E-05	2	2	17	PROTEINSEQ_29285; PROTEINSEQ_19844	PROTEINSEQ_29285 [431-439]; PROTEINSEQ_19844 [276-284]		0	1372.89281	1.082	0.715	0.821	0.997	0.858	0.741042836133839	0.590242489401509	0.593201727090461	0.776031221876744	0.85734457804614	17.70	10.85	9.73	16.49	50.58	1091.3	497.7	687.4	701.0	676.0	1032.7	23.94	38.05	34.32	28.70	55.68	35.69	957.2	592.4	353.3	721.6	352.9	219.2	688.4	380.7
17548	False	High	[R].DDYPSR.[G]	1xTMT6plex [N-Term]	0.0542619	0.00620652	4	7	6	PROTEINSEQ_58983; PROTEINSEQ_58988; PROTEINSEQ_58985; PROTEINSEQ_58987	PROTEINSEQ_58983 [253-258]; PROTEINSEQ_58988 [253-258]; PROTEINSEQ_58985 [253-258]; PROTEINSEQ_58987 [252-257]		0	981.48389	0.794	1.081	0.867	0.908	1.095						54.80	90.44	66.73	1.58	83.13	866.2	1179.6	946.1	990.7	1194.9	1090.9	34.76	61.59	44.46	17.09	80.43	15.60	954.0	568.4		1703.0	678.2		993.5	588.7
115521	False	High	[K].SNEDQSMGNWQIK.[R]	1xOxidation [M7]; 1xTMT6plex [K13]; 1xTMT6plex [N-Term]	3.25662E-07	2.06754E-05	2	19	10	PROTEINSEQ_25798; PROTEINSEQ_25786	PROTEINSEQ_25798 [457-469]; PROTEINSEQ_25786 [458-470]		0	2010.99551	0.692	0.683	0.525	0.073	1.334	0.664801464150817	0.597961226836725	0.583464890274007	0.230510153172014	0.974042858097104	26.98	35.58	16.22	89.04	132.01	719.3	897.5	612.3	95.6	837.7	1039.0	77.67	45.42	65.48	47.57	128.55	34.76	953.4	606.6	36.6	812.5	855.6	152.2	523.3	527.5
129761	False	High	[K].VDSGYRVHEELR.[N]	1xTMT6plex [N-Term]	0.00137806	0.000180864	3	13	3	PROTEINSEQ_4221; PROTEINSEQ_4222; PROTEINSEQ_4224	PROTEINSEQ_4221 [495-506]; PROTEINSEQ_4222 [473-484]; PROTEINSEQ_4224 [495-506]		1	1688.89175	1.562	2.124	1.715	0.025	0.974	0.505477412743824	0.897260014683546	0.691595169022927	0.244111726394928	0.971289011000774	30.48	49.70	22.08	40.23	48.59	682.9	568.5	631.5	18.1	388.0	332.4	55.09	57.50	18.39	80.90	56.56	54.88	952.7	575.9	107.5	238.6	864.3	250.4	478.9	564.2
137985	False	High	[K].YDLHQVK.[K]	1xTMT6plex [K7]; 1xTMT6plex [N-Term]	0.0495246	0.00582204	1	3	2	PROTEINSEQ_25503	PROTEINSEQ_25503 [119-125]		0	1360.79891	1.062	0.783	0.920	0.020	1.559						10.11	60.04	59.35	3.14	21.48	897.1	662.0	777.4	16.9	1317.6	845.1	29.50	69.53	69.06	17.22	39.63	20.16	950.0	612.2		1026.5	354.3		1005.6	392.7
84414	False	High	[RK].MLVELSK.[A]	1xOxidation [M1]; 1xTMT6plex [K7]; 1xTMT6plex [N-Term]	0.00677225	0.00111742	2	6	5	PROTEINSEQ_42784; PROTEINSEQ_42780	PROTEINSEQ_42784 [90-96]; PROTEINSEQ_42780 [90-96]		0	1293.78523	0.710	0.736	0.917	1.018	0.959						48.70	121.08	77.55	44.57	46.01	911.6	945.7	1177.7	1306.9	1231.2	1284.2	27.17	77.68	50.49	23.53	24.80	18.05	948.9	632.9		1587.3	467.7		1297.5	698.4
34965	False	Medium	[R].EQLNLR.[E]	1xTMT6plex [N-Term]	0.0966451	0.0113695	2	5	6	PROTEINSEQ_20351; PROTEINSEQ_45853	PROTEINSEQ_20351 [353-358]; PROTEINSEQ_45853 [261-266]		0	1001.59411	3.105	0.282	0.519	0.271	0.300						24.59	31.56	27.72	38.27	31.67	1105.2	94.7	205.9	111.6	172.2	305.3	87.86	22.56	75.22	82.79	77.46	84.83	947.1	467.0	1067.9	99.0	63.1	41.7	101.3	177.4
49413	False	High	[K].GQDPLADRGEK.[D]	1xTMT6plex [K11]; 1xTMT6plex [N-Term]	0.00256196	0.000335601	2	6	3	PROTEINSEQ_14516; PROTEINSEQ_14517	PROTEINSEQ_14516 [430-440]; PROTEINSEQ_14517 [430-440]		1	1643.91170	1.177	0.714	0.849	1.069	0.416						0.00	0.00	0.00	0.00	0.00	1102.8	668.8	795.2	1001.4	389.6	936.8							945.0			605.5			603.1
125446	False	High	[K].TPASPVVHIR.[G]	1xTMT6plex [N-Term]	1.66704E-05	2.06754E-05	3	9	6	PROTEINSEQ_53858; PROTEINSEQ_24015; PROTEINSEQ_59638	PROTEINSEQ_53858 [98-107]; PROTEINSEQ_24015 [10-19]; PROTEINSEQ_59638 [67-76]		0	1305.78404	0.986	0.706	1.183	1.180	1.142	0.987362790919255	0.668125366243382	0.750278115450746	0.467070084123713	0.994295280453857	40.10	19.00	20.57	17.57	5.01	559.1	226.2	964.5	847.6	611.3	729.8	61.08	70.49	52.33	46.82	37.48	42.56	944.2	266.3	181.0	148.9	207.4	260.5	731.5	255.1
13254	False	High	[R].AVILGPPGSGK.[G]	1xTMT6plex [K11]; 1xTMT6plex [N-Term]	1.3966E-05	2.06754E-05	2	6	3	PROTEINSEQ_13309; PROTEINSEQ_13312	PROTEINSEQ_13309 [8-18]; PROTEINSEQ_13312 [8-18]		0	1453.91427	0.502	0.954	1.186	0.499	1.677	0.736727453617566	0.971330984486687	0.974692624283444	0.476188481435663	0.460774631728405	96.98	96.22	49.25	40.60	4.28	181.2	347.8	362.1	87.8	1158.1	690.7	126.54	48.92	92.17	90.71	55.24	65.85	944.0	152.8	20.8	655.4	290.9	153.2	274.6	940.4
112236	False	High	[R].SGDSEVYQLGDVSQK.[T]	1xTMT6plex [K15]; 1xTMT6plex [N-Term]	1.67843E-05	2.06754E-05	1	2	6	PROTEINSEQ_27277	PROTEINSEQ_27277 [67-81]		0	2070.07553	1.812	1.401	1.483	0.086	0.090	0.511076368605743	0.668125366243382	0.691595169022927	0.198835561658657	0.396830252120244	6.61	21.38	48.58	36.99	25.51	1101.4	977.9	1034.9	60.0	62.6	581.9	40.97	53.99	42.26	57.55	51.70	22.76	943.8	1066.7	167.1	631.6	896.6	853.4	439.9	891.6
61674	False	High	[K].IIDAALR.[A]	1xTMT6plex [N-Term]	0.00690176	0.00121079	1	1	15	PROTEINSEQ_37197	PROTEINSEQ_37197 [88-94]		0	1000.63525	1.121	0.902	1.146	1.320	0.730	0.669947604886429	0.984590047976235	0.672722062662365	0.269684465513302	0.554836397938129	0.17	17.13	13.04	9.24	24.37	1101.0	793.2	1124.5	1214.7	522.4	981.4	71.74	62.42	61.53	75.88	81.45	69.61	943.5	1090.0	50.0	718.1	953.4	93.1	852.8	1038.3
127815	False	High	[K].TVGVEPAADGK.[G]	1xTMT6plex [K11]; 1xTMT6plex [N-Term]	7.0694E-06	2.06754E-05	1	1	10	PROTEINSEQ_49438	PROTEINSEQ_49438 [48-58]		0	1501.86263	0.902	0.593	0.646	0.813	0.649	0.76284334228466	0.480720698406968	0.375373495482579	0.863149023034695	0.413745055850434	23.58	24.21	2.18	10.75	7.36	1100.8	604.9	649.5	1337.7	662.0	1019.6	42.95	35.89	52.57	45.79	41.21	54.42	943.3	488.0	478.9	547.6	416.9	404.6	492.6	382.3
96498	False	High	[K].NPNTSEPR.[H]	1xTMT6plex [N-Term]	0.0109026	0.0016821	1	9	10	PROTEINSEQ_29339	PROTEINSEQ_29339 [495-502]		0	1143.59557	1.519	0.963	0.011	1.153	1.387						0.00	0.00	0.00	0.00	0.00	1098.0	696.3	7.6	833.8	1002.4	722.9							940.9			630.4			5.8
135181	False	High	[R].VTEFNPDK.[N]	1xTMT6plex [K8]; 1xTMT6plex [N-Term]	0.0305793	0.00385449	1	1	1	PROTEINSEQ_60218	PROTEINSEQ_60218 [118-125]		0	1407.78840	4.359	0.027	0.032	0.017	0.019						0.00	0.00	0.00	0.00	0.00	1092.8	6.7	8.0	4.3	4.9	250.7							936.4			6.1			6.1
69919	False	High	[K].LTSDDVK.[E]	1xTMT6plex [K7]; 1xTMT6plex [N-Term]	0.0148704	0.00233355	1	1	7	PROTEINSEQ_30761	PROTEINSEQ_30761 [28-34]		0	1235.72474	0.843	0.882	1.047	1.018	1.081	0.64530706692404	0.906729900222259	0.784852063212926	0.858163889840645	0.73004920914771	19.53	10.97	18.24	17.72	13.86	864.9	842.3	984.4	1044.6	1005.1	1025.8	52.28	9.18	15.13	56.30	26.96	42.55	935.7	269.8	280.0	855.8	724.5	371.0	746.6	682.9
45273	False	Medium	[QR].GFPTIK.[I]	1xTMT6plex [K6]; 1xTMT6plex [N-Term]	0.31949	0.0340896	2	22	4	PROTEINSEQ_9662; PROTEINSEQ_9719	PROTEINSEQ_9662 [97-102]; [236-241]; PROTEINSEQ_9719 [97-102]; [236-241]		0	1120.71305	1.053	0.658	0.762	1.092	0.567						15.24	76.31	62.52	27.86	68.16	845.3	528.3	612.0	877.2	455.0	803.1	35.19	97.81	91.23	23.80	94.04	48.42	934.0	552.9		1120.2	206.8		999.3	244.9
99030	False	High	[R].QAMQEQLSK.[N]	1xOxidation [M3]; 1xTMT6plex [K9]; 1xTMT6plex [N-Term]	4.01148E-05	2.06754E-05	2	5	3	PROTEINSEQ_56181; PROTEINSEQ_56180	PROTEINSEQ_56181 [321-329]; PROTEINSEQ_56180 [321-329]		0	1536.84560	1.319	0.964	1.234	0.010	0.871						72.24	19.69	53.70	0.00	23.08	1089.4	719.9	663.1	10.7	588.6	537.3	74.48	57.90	22.11	61.17	32.02	71.24	933.5	142.9	492.1	651.7	221.3	431.7	502.9	521.0
52114	False	High	[R].GVNLDPLGK.[W]	1xTMT6plex [K9]; 1xTMT6plex [N-Term]	0.000395644	2.06754E-05	3	20	2	PROTEINSEQ_30722; PROTEINSEQ_30724; PROTEINSEQ_30729	PROTEINSEQ_30722 [332-340]; PROTEINSEQ_30724 [327-335]; PROTEINSEQ_30729 [334-342]		0	1370.84077	0.965	0.899	0.795	0.811	0.898						27.47	22.57	31.85	11.40	11.21	819.5	763.1	674.7	688.7	762.4	849.0	39.20	34.91	15.89	24.80	24.63	14.15	933.5	519.9		888.9	543.8		457.1	650.7
132831	False	High	[R].VMEHFIK.[L]	1xTMT6plex [K7]; 1xTMT6plex [N-Term]	0.0163187	0.00253513	1	14	4	PROTEINSEQ_35268	PROTEINSEQ_35268 [262-268]		0	1361.80155	2.208	1.237	0.237	1.272	0.920						152.03	109.97	1036.22	114.56	20.52	1283.4	718.8	137.7	739.5	534.5	581.3	23.06	6.80	135.33	3.32	75.62	88.52	932.9	1275.9		682.8	628.0		15.5	799.6
12955	False	High	[K].AVEDIEYLK.[F]	1xTMT6plex [K9]; 1xTMT6plex [N-Term]	2.83498E-05	2.06754E-05	1	1	3	PROTEINSEQ_9919	PROTEINSEQ_9919 [269-277]		0	1537.88778	5.557	0.010	0.069	0.010	0.013						33.59	0.00	27.27	0.00	44.97	896.9		11.2	2.1	4.5	161.4	27.01		32.65			55.90	932.5		239.3				10.7
46993	False	High	[R].GLDQDHAR.[T]	1xTMT6plex [N-Term]	0.000660389	8.74561E-05	1	10	3	PROTEINSEQ_45296	PROTEINSEQ_45296 [204-211]		0	1140.59590	1.370	1.462	0.789	0.021	0.756						55.40	6.62	5.28	12.62	23.76	559.0	596.5	321.9	8.7	308.3	408.1	82.00	34.91	36.11	51.51	60.39	40.77	928.8	243.1		694.8	425.0		317.0	213.6
47090	False	Medium	[R].GLEPER.[I]	1xTMT6plex [N-Term]	0.178987	0.0205186	1	2	4	PROTEINSEQ_29397	PROTEINSEQ_29397 [116-121]		0	929.52536	1.188	1.975	0.989	0.638	0.981	0.472870975360858	0.58936968545975	0.904614568304117	0.253703378723008	0.915214966157741	10.44	13.09	26.52	15.90	1.24	1082.5	1671.5	921.4	540.2	829.9	846.3	38.77	60.43	23.83	53.55	44.70	37.43	927.6	590.9	506.3	1513.2	666.2	1246.0	772.8	540.3
87735	False	Medium	[R].MQVDPQK.[Y]	1xTMT6plex [K7]; 1xTMT6plex [N-Term]	0.107609	0.0127148	2	6	3	PROTEINSEQ_27442; PROTEINSEQ_27441	PROTEINSEQ_27442 [92-98]; PROTEINSEQ_27441 [92-98]		0	1303.74443	1.458	0.830	0.178	1.530	0.647						140.59	93.04	458.44	140.00	18.44	1204.7	686.4	147.0	1264.5	535.1	826.5	15.21	20.23	113.75	14.81	77.18	88.66	926.7	1131.8		717.7	544.9		36.7	384.5
38289	False	High	[R].EVQTAVR.[L]	1xTMT6plex [N-Term]	0.00854662	0.00136	1	1	9	PROTEINSEQ_42615	PROTEINSEQ_42615 [94-100]		0	1031.60467	2.138	0.538	0.362	0.050	0.803	0.433368099019373	0.472276638216079	0.750937463098196	0.134736597450957	0.879337867612625	17.38	15.55	2.28	16.08	69.60	1079.0	216.2	130.0	14.5	288.6	359.3	67.64	52.31	138.16	87.15	114.74	73.74	924.6	277.9	568.4	195.7	86.2	136.3	98.6	53.6
47965	False	High	[K].GIVPLAK.[V]	1xTMT6plex [K7]; 1xTMT6plex [N-Term]	0.0744937	0.00861973	1	12	5	PROTEINSEQ_47872	PROTEINSEQ_47872 [76-82]		0	1155.78655	1.196	0.954	1.188	1.104	1.025	0.574814323050008	0.793001362567812	0.874585143759838	0.234781915689835	0.816330203748981	3.46	21.87	59.09	0.34	9.44	1196.6	1120.3	1693.6	1104.9	1025.3	1000.6	63.28	57.77	50.19	35.13	66.53	38.22	923.3	1009.1	1002.4	399.7	1027.1	746.1	499.9	1459.1
3651	False	Medium	[K].AELMER.[L]	1xTMT6plex [N-Term]	0.153975	0.0178764	3	23	2	PROTEINSEQ_54635; PROTEINSEQ_54637; PROTEINSEQ_54653	PROTEINSEQ_54635 [32-37]; PROTEINSEQ_54637 [32-37]; PROTEINSEQ_54653 [32-37]		0	977.52873	1.020	0.603	0.024	0.626	0.971						0.00	0.00	0.00	0.00	0.00	1077.2	636.7	25.8	661.5	1025.2	1056.4							923.1			576.4			19.6
47988	False	High	[K].GLVVPSGGGR.[F]	1xTMT6plex [N-Term]	8.26786E-06	2.06754E-05	2	2	4	PROTEINSEQ_9185; PROTEINSEQ_9184	PROTEINSEQ_9185 [63-72]; PROTEINSEQ_9184 [63-72]		0	1127.67342	1.111	1.265	1.496	0.437	0.609						69.57	48.75	0.16	2.90	30.44	489.3	557.5	659.1	192.4	268.1	440.5	92.98	81.60	45.51	43.16	18.40	45.65	922.3	187.6		974.4	264.7		697.8	406.7
101866	False	High	[R].QIRVDQAGK.[S]	1xTMT6plex [K9]; 1xTMT6plex [N-Term]	0.0164202	0.00253513	2	4	3	PROTEINSEQ_12749; PROTEINSEQ_12750	PROTEINSEQ_12749 [76-84]; PROTEINSEQ_12750 [76-84]		1	1472.89493	1.140	0.559	0.914	0.954	0.543						15.16	79.63	19.08	16.07	97.64	1120.6	549.4	898.4	937.8	533.5	982.7	5.88	81.60	2.18	5.03	62.50	20.19	921.1		378.2	257.6		467.2	670.9
56123	False	High	[R].LALHELK.[N]	1xTMT6plex [K7]; 1xTMT6plex [N-Term]	0.036169	0.00437712	2	6	2	PROTEINSEQ_27964; PROTEINSEQ_27961	PROTEINSEQ_27964 [74-80]; PROTEINSEQ_27961 [74-80]		0	1281.82948	0.989	0.991	0.890	1.246	0.794						26.20	20.78	24.73	3.04	74.74	844.6	846.9	760.5	1064.5	678.6	854.3	33.44	10.51	14.21	12.10	56.10	9.21	921.0	559.7		711.7	836.5		521.5	724.7
49031	False	High	[K].GPLLEDGALSR.[A]	1xTMT6plex [N-Term]	6.83279E-06	2.06754E-05	1	4	3	PROTEINSEQ_21020	PROTEINSEQ_21020 [21-31]		0	1356.76845	3.883	0.010	0.057	0.037	0.010						1.66	3.90	115.89	75.67	0.00	1074.3	4.5	16.1	7.3	3.0	279.8	42.32	60.76	50.41	50.77	15.88	59.48	920.6	935.2	145.4	2.6	6.6		12.2	4.7
80327	False	High	[-].MFSSSAK.[I]	1xAcetyl [N-Term]; 1xOxidation [M1]; 1xTMT6plex [K7]	0.018588	0.00269496	1	2	15	PROTEINSEQ_27439	PROTEINSEQ_27439 [1-7]	PROTEINSEQ_27439 1xAcetyl [N-Term]	0	1044.52331	1.021	0.991	0.752	0.859	0.724	0.894806897276822	0.888252680256645	0.693949965833823	0.607802044503222	0.549038500588792	18.23	23.68	16.19	26.56	3.77	1074.2	1240.7	1032.8	925.4	969.2	1051.7	38.84	37.99	31.10	5.40	23.43	23.07	920.5	659.6	543.8	1123.2	555.0	599.7	853.5	509.9
26573	False	High	[K].EAVLLLK.[K]	1xTMT6plex [K7]; 1xTMT6plex [N-Term]	0.00763368	0.00121863	2	7	8	PROTEINSEQ_4655; PROTEINSEQ_4652	PROTEINSEQ_4655 [166-172]; PROTEINSEQ_4652 [166-172]		0	1243.83898	1.049	0.957	1.038	0.886	1.017	0.988928598350118	0.932050928621924	0.920858311775335	0.289880907251647	0.770640567468603	2.95	49.77	43.35	0.66	5.79	594.9	542.6	588.8	504.6	576.8	567.3	66.06	19.76	25.13	64.11	41.03	60.40	920.5	200.3	192.6	651.1	458.8	239.0	559.4	380.3
131653	False	High	[K].VLDSGAPIK.[I]	1xTMT6plex [K9]; 1xTMT6plex [N-Term]	0.000387702	2.06754E-05	2	16	18	PROTEINSEQ_18049; PROTEINSEQ_37319	PROTEINSEQ_18049 [13-21]; PROTEINSEQ_37319 [125-133]		0	1357.84552	1.093	1.046	1.065	1.171	1.045	0.561080170996309	0.966154577349413	0.957175903041425	0.564877799016834	0.882937266153355	2.66	0.22	22.73	19.92	2.45	1072.3	856.7	1183.9	1527.9	1006.7	963.6	47.76	58.20	32.43	44.13	32.90	52.97	918.9	754.1	677.1	775.6	784.1	949.4	897.9	750.7
36180	False	High	[K].ESFDGSVR.[A]	1xTMT6plex [N-Term]	0.00230688	0.000309077	1	14	16	PROTEINSEQ_59545	PROTEINSEQ_59545 [591-598]		0	1125.57377	0.868	1.073	0.695	0.937	0.905	0.580016008153819	0.945255053603371	0.447725676198382	0.292451832901007	0.974042858097104	5.88	42.07	4.27	3.75	43.21	2327.1	1556.7	1882.4	2611.6	1952.6	2770.8	38.67	41.66	46.02	45.72	23.43	44.18	918.6	1962.5	778.6	1353.4	1427.2	1310.1	571.6	1621.7
124208	False	High	[K].TLHPDLGTDK.[D]	1xTMT6plex [K10]; 1xTMT6plex [N-Term]	0.000550673	8.74561E-05	2	8	2	PROTEINSEQ_28656; PROTEINSEQ_14849	PROTEINSEQ_28656 [242-251]; PROTEINSEQ_14849 [213-222]		0	1554.88918	1.116	0.528	0.908	0.688	1.080						13.88	104.50	19.51	54.60	10.61	933.8	441.5	759.6	575.4	903.7	836.8	19.24	56.88	13.98	18.29	22.28	32.01	917.6	686.8		261.0	620.0		636.1	592.6
131370	False	High	[R].VHLSQK.[Y-]	1xTMT6plex [K6]; 1xTMT6plex [N-Term]	0.0170423	0.00263762	3	60	2	PROTEINSEQ_52113; PROTEINSEQ_37211; PROTEINSEQ_37210	PROTEINSEQ_52113 [468-473]; PROTEINSEQ_37211 [180-185]; PROTEINSEQ_37210 [180-185]		0	1169.74066	1.064	0.634	1.091	1.126	0.688						31.69	30.05	23.81	40.09	23.54	859.9	512.7	881.7	910.4	556.2	808.5	30.32	28.86	21.64	37.66	21.39	0.80	916.2	583.3		570.9	382.2		573.1	886.3
60623	False	High	[R].LGNDFHTNK.[R]	1xTMT6plex [K9]; 1xTMT6plex [N-Term]	0.00635719	0.000950742	1	2	3	PROTEINSEQ_30986	PROTEINSEQ_30986 [24-32]		0	1503.83200	0.865	0.717	0.790	0.940	0.702	0.51698447604045	0.685984270244843	0.467883435699441	0.948136745233819	0.688991644162308	11.66	24.85	3.79	6.53	17.22	1067.4	1224.2	967.9	1294.2	1252.0	1193.7	45.33	32.87	43.83	44.79	34.70	53.65	914.7	871.2	701.4	1108.3	785.0	739.3	681.0	833.9
46977	False	High	[K].GIDLTQVK.[G]	1xTMT6plex [K8]; 1xTMT6plex [N-Term]	0.00436233	0.00060489	2	10	3	PROTEINSEQ_61709; PROTEINSEQ_45488	PROTEINSEQ_61709 [369-376]; PROTEINSEQ_45488 [267-274]		0	1331.82987	1.139	1.006	1.145	0.791	1.116	0.713546300405985	0.806633122799968	0.750937463098196	0.253703378723008	0.713284941837133	24.23	8.48	25.05	12.78	16.88	1000.5	632.1	633.9	526.8	743.5	666.2	58.80	45.36	38.25	48.31	32.13	54.67	914.6	210.3	323.9	853.3	328.6	278.4	813.4	461.4
3515	False	High	[K].AEGSEIR.[L]	1xTMT6plex [N-Term]	0.0653932	0.00759347	2	28	5	PROTEINSEQ_60506; PROTEINSEQ_38935	PROTEINSEQ_60506 [72-78]; PROTEINSEQ_38935 [74-80]		0	990.54174	1.058	0.548	0.540	1.135	0.733						63.93	46.67	64.15	23.68	9.68	155.8	80.7	79.5	167.1	107.9	147.2	135.51	117.66	135.52	123.45	126.37	128.12	913.6	19.2		241.2	22.4		413.4	10.0
57214	False	High	[R].LDDDPPPSTLLK.[D]	1xTMT6plex [K12]; 1xTMT6plex [N-Term]	0.00137806	0.000180864	1	3	3	PROTEINSEQ_39106	PROTEINSEQ_39106 [63-74]		0	1769.00969	2.059	2.453	1.673	0.016	0.010						0.00	0.00	0.00	0.00	0.00	1065.6	1269.4	865.8	8.4	2.2	517.5							913.1			1149.2			656.6
6803	False	High	[K].ALGGEDVR.[V]	1xTMT6plex [N-Term]	0.011108	0.00172657	1	1	7	CON_P12763	CON_P12763 [238-245]		0	1045.58394	1.413	0.409	1.339	1.194	0.421	0.285010576104782	0.702994542187113	0.938383464893954	0.687510491286578	0.598218108143343	1.35	102.90	49.88	42.57	75.07	1062.2	705.2	853.7	1275.1	268.6	758.4	59.58	71.40	98.79	23.46	117.42	57.22	910.2	760.0	814.6	918.3	129.3	310.6	312.2	735.5
46569	False	High	[R].GGVVTSNPLGF.[-]	1xTMT6plex [N-Term]	0.001715	0.000264423	1	17	4	PROTEINSEQ_46838	PROTEINSEQ_46838 [677-687]		0	1276.70987	1.243	0.787	1.239	1.288	0.823	0.536778784417085	0.591635634004074	0.831779758430411	0.704250856455049	0.660874107960685	12.65	13.00	8.46	23.01	17.54	1061.1	544.1	1156.4	777.8	414.0	933.4	61.62	51.05	62.90	52.93	59.10	49.34	909.3	405.0	608.1	492.6	305.6	415.5	877.0	273.4
122093	False	High	[K].TDGCHAYLSK.[N]	1xCarbamidomethyl [C4]; 1xTMT6plex [K10]; 1xTMT6plex [N-Term]	0.00288172	0.000389457	1	1	2	PROTEINSEQ_5461	PROTEINSEQ_5461 [413-422]		0	1609.84085	1.051	0.549	1.096	0.714	0.796						30.37	38.02	8.95	26.74	23.60	1354.6	707.8	1412.6	920.4	1026.0	1288.8	34.64	27.88	52.90	37.81	40.54	60.07	904.0		563.1	524.8		380.7	723.1
110023	False	High	[M].SATSVDQRPK.[G]	1xAcetyl [N-Term]; 1xTMT6plex [K10]	0.0182452	0.00268085	1	3	3	PROTEINSEQ_49729	PROTEINSEQ_49729 [2-11]	PROTEINSEQ_49729 1xAcetyl [N-Term]	0	1359.74296	2.953	0.463	1.618	0.898	0.790						128.40	67.58	36.59	295.36	28.71	1764.6	276.5	966.6	536.7	472.2	597.5	67.01	24.21	3.40	116.65	10.72	37.07	903.5		956.1	210.6		144.8	750.9
21920	False	High	[K].DPGMGAMGGMGGGMGGGMF.[-]	5xOxidation [M4; M7; M10; M14; M18]; 1xTMT6plex [N-Term]	2.82898E-09	2.06754E-05	1	9	27	PROTEINSEQ_48952	PROTEINSEQ_48952 [561-579]		0	1983.75764	1.127	0.476	0.720	0.927	0.946	0.930557506554737	0.668125366243382	0.94927698580116	0.960280125554085	0.810814663258832	73.49	81.45	45.12	81.81	28.82	249.7	157.7	375.2	630.5	643.3	624.9	108.16	113.54	131.54	95.44	79.87	68.83	902.9	210.6	35.5	597.8	144.6	20.4	1713.5	323.2
40400	False	High	[K].FLDAGHK.[L]	1xTMT6plex [K7]; 1xTMT6plex [N-Term]	0.0136344	0.00214074	1	12	4	PROTEINSEQ_47872	PROTEINSEQ_47872 [290-296]		0	1245.73558	1.224	0.795	1.302	0.734	1.008						10.33	7.37	26.25	10.25	14.96	1029.5	669.1	1095.2	617.8	848.0	841.4	3.26	6.07	37.13	3.34	27.02	13.07	902.8	848.4		632.3	587.6		1086.8	721.1
98693	False	High	[R].QAASSLQQASLK.[L]	1xTMT6plex [K12]; 1xTMT6plex [N-Term]	2.71272E-08	2.06754E-05	1	12	12	PROTEINSEQ_33489	PROTEINSEQ_33489 [635-646]		0	1689.98995	0.793	0.854	0.843	1.615	0.857	0.505477412743824	0.654466516367335	0.56828775276848	0.202993239775476	0.698330325764773	7.54	20.71	7.13	1.65	23.08	330.4	297.9	369.1	570.6	422.8	416.6	113.04	121.94	109.01	116.13	105.57	109.88	900.1	278.6	6.8	1129.3	273.1	12.9	804.2	318.0
24916	False	High	[K].DVVQEATK.[V]	1xTMT6plex [K8]; 1xTMT6plex [N-Term]	0.0156261	0.00241994	2	7	3	PROTEINSEQ_38008; PROTEINSEQ_38012	PROTEINSEQ_38008 [488-495]; PROTEINSEQ_38012 [513-520]		0	1347.78840	1.597	0.560	1.466	0.815	0.160	0.750650080790681	0.847674962041297	0.990714167586807	0.686015540081059	0.40195226218409	79.44	116.74	127.29	48.57	41.14	1049.8	227.5	536.1	331.6	90.3	406.6	85.28	56.44	41.28	117.86	58.76	88.49	899.6	113.1	605.0	206.0	436.6	73.6	452.0	461.9
24575	False	High	[K].DVLLPLK.[S]	1xTMT6plex [K7]; 1xTMT6plex [N-Term]	0.0727601	0.00837811	1	11	3	PROTEINSEQ_25842	PROTEINSEQ_25842 [158-164]		0	1255.83898	1.164	0.813	1.205	1.688	0.010						0.78	27.30	41.89	24.81	0.00	891.6	622.9	922.9	1292.3	3.3	765.8	22.71	3.74	17.20	44.19	58.71	21.98	898.4	639.5		549.2	586.4		619.4	898.5
113124	False	High	[K].SHEAEVLK.[Q]	1xTMT6plex [K8]; 1xTMT6plex [N-Term]	0.00241529	0.000309077	1	1	2	PROTEINSEQ_13804	PROTEINSEQ_13804 [63-70]		0	1370.80439	1.932	0.894	1.086	1.080	0.944						15.36	113.64	10.45	50.18	63.48	1134.5	524.7	637.9	634.2	554.1	587.3	11.19	67.95	35.06	21.00	32.42	25.55	898.1	1035.7		801.9	285.0		375.6	707.9
9399	False	High	[K].APSEASAR.[E]	1xTMT6plex [N-Term]	0.00433436	0.00060489	1	1	3	PROTEINSEQ_2670	PROTEINSEQ_2670 [61-68]		0	1017.55264	5.844	0.030	0.039	0.058	0.087						0.55	96.30	5.68	68.74	50.09	1047.9	5.7	7.0	7.5	9.1	178.7	81.36	7.27	41.02	68.98	82.81	49.85	898.0	51.3	415.9	4.9	5.5		5.3	2.9
20788	False	Medium	[K].DLTGDQSR.[S]	1xTMT6plex [N-Term]	0.308858	0.0329662	1	6	3	PROTEINSEQ_39114	PROTEINSEQ_39114 [90-97]		0	1120.57958	4.152	1.011	0.031	0.021	0.352						0.00	0.00	0.00	0.00	0.00	1046.1	254.6	7.8	5.4	88.7	252.0							896.4			230.5			5.9
10267	False	High	[R].AQVMEVK.[A]	1xOxidation [M4]; 1xTMT6plex [K7]; 1xTMT6plex [N-Term]	0.0138045	0.00219783	1	10	1	PROTEINSEQ_29391	PROTEINSEQ_29391 [858-864]		0	1278.74918	1.128	1.350	1.245	1.144	0.869						0.00	0.00	0.00	0.00	0.00	1045.4	1251.4	1153.9	1060.1	806.0	927.1							895.8			1132.9			875.1
65171	False	High	[K].LNYSDHDVIK.[W]	1xTMT6plex [K10]; 1xTMT6plex [N-Term]	8.65359E-05	2.06754E-05	1	5	2	PROTEINSEQ_32841	PROTEINSEQ_32841 [438-447]		0	1661.92629	1.289	0.726	1.156	1.011	0.864						26.05	13.93	8.80	15.78	5.94	774.6	436.4	694.8	607.5	519.1	600.8	40.91	30.19	25.50	31.86	22.86	17.31	894.0	485.0		490.7	322.1		632.3	498.8
24565	False	Medium	[R].DVIGSR.[W]	1xTMT6plex [N-Term]	0.181873	0.0208275	1	3	2	PROTEINSEQ_2839	PROTEINSEQ_2839 [193-198]		0	875.51480	2.950	0.015	1.543	0.017	0.028						7.41	33.05	2.37	84.67	58.52	1533.3	7.7	801.7	7.7	14.8	519.7	52.21	30.13	56.31	35.20	7.40	58.20	891.8		731.3	5.6		4.2	398.9
17619	False	Medium	[R].DEDIFR.[Y]	1xTMT6plex [N-Term]	0.204353	0.0230176	1	6	3	PROTEINSEQ_19456	PROTEINSEQ_19456 [284-289]		0	1023.53084	0.918	0.840	1.015	0.758	1.102						0.15	51.52	57.85	26.03	95.43	634.1	580.0	701.0	523.6	760.8	690.5	64.69	96.68	99.62	82.71	15.61	64.80	890.6	326.3		1211.3	230.5		1276.6	251.5
37975	False	High	[K].EVGSIIGK.[K]	1xTMT6plex [K8]; 1xTMT6plex [N-Term]	0.00121443	0.000148268	4	24	5	PROTEINSEQ_20020; PROTEINSEQ_51455; PROTEINSEQ_20022; PROTEINSEQ_16987	PROTEINSEQ_20020 [24-31]; PROTEINSEQ_51455 [28-35]; PROTEINSEQ_20022 [24-31]; PROTEINSEQ_16987 [24-31]		0	1260.79276	1.020	0.715	0.830	1.024	0.868						15.72	11.40	26.56	11.46	29.54	734.5	515.3	598.0	737.8	625.4	720.4	47.02	22.85	8.70	43.38	5.91	33.28	889.2	438.4		549.1	401.4		482.3	484.4
23284	False	High	[K].DSGPYSCSVNVQDK.[Q]	1xCarbamidomethyl [C7]; 1xTMT6plex [K14]; 1xTMT6plex [N-Term]	0.00277105	0.000389457	1	5	1	PROTEINSEQ_33524	PROTEINSEQ_33524 [120-133]		0	2013.99518	3.124	0.138	1.017	0.142	0.067						0.00	0.00	0.00	0.00	0.00	1036.4	45.6	337.5	47.1	22.3	331.7							888.1			41.3			256.0
70994	False	High	[K].LVTDLTK.[V]	1xTMT6plex [K7]; 1xTMT6plex [N-Term]	0.007779	0.0012384	2	2	17	CON_P02769; CON_P02768	CON_P02769 [257-263]; CON_P02768 [258-264]		0	1247.79751	1.647	0.423	0.674	1.373	0.229	0.465978408290767	0.650978608032133	0.813099652771104	0.635216342913062	0.508063520978632	28.30	53.05	75.33	55.90	40.40	1035.9	341.3	739.6	1066.8	250.8	777.2	46.03	63.59	45.00	86.83	45.57	28.88	887.7	1817.1	333.5	745.1	312.9	116.4	263.6	637.2
25560	False	High	[R].EADCTYLK.[C]	1xCarbamidomethyl [C4]; 1xTMT6plex [K8]; 1xTMT6plex [N-Term]	0.00273509	0.000389457	1	3	3	PROTEINSEQ_1186	PROTEINSEQ_1186 [592-599]		0	1457.77104	3.330	0.031	0.037	0.026	0.036						36.97	101.16	68.68	101.29	172.36	1868.1	17.1	20.8	14.3	20.5	561.1	74.97	27.78	52.41	27.68	21.70	96.78	887.1		1091.3	12.7		9.2	10.7
7915	False	High	[K].ALVNQLHER.[V]	1xTMT6plex [N-Term]	4.01148E-05	2.06754E-05	2	6	3	PROTEINSEQ_61158; PROTEINSEQ_61204	PROTEINSEQ_61158 [51-59]; PROTEINSEQ_61204 [51-59]		0	1308.75855	1.830	0.023	1.813	0.867	0.462	0.426905496724093	0.406957829864826	0.495845728519023	0.595884280033677	0.40195226218409	3.46	57.61	9.24	23.54	3.88	1034.6	19.3	1535.0	652.0	290.5	632.8	29.27	62.54	21.97	35.83	4.76	21.56	886.6	795.3	513.4	8.4	32.9	8.5	1271.1	926.7
55028	False	High	[K].KLSLDTDAR.[F]	1xTMT6plex [K1]; 1xTMT6plex [N-Term]	0.0319413	0.00393161	2	3	3	PROTEINSEQ_1263; PROTEINSEQ_54684	PROTEINSEQ_1263 [746-754]; PROTEINSEQ_54684 [315-323]		1	1476.87861	1.055	0.939	1.077	0.938	0.909						1.18	22.39	1.65	10.52	33.75	933.6	831.2	953.4	830.1	804.9	885.1	14.40	36.05	13.96	25.33	45.79	15.51	886.1	710.9		976.5	587.2		798.3	743.9
552	False	High	[K].AAEEPSKVEEK.[K]	2xTMT6plex [K7; K11]; 1xTMT6plex [N-Term]	0.00115908	0.000148268	3	6	5	PROTEINSEQ_27936; PROTEINSEQ_27934; PROTEINSEQ_27939	PROTEINSEQ_27936 [256-266]; PROTEINSEQ_27934 [257-267]; PROTEINSEQ_27939 [257-267]		1	1904.09437	1.845	0.629	0.423	0.940	0.363	0.697542563796004	0.646740218802823	0.684328078282016	0.836260713106642	0.516397147159301	39.67	46.79	31.23	1.58	48.81	1033.1	248.8	154.3	411.1	120.6	441.8	65.97	36.05	107.19	30.97	91.66	45.19	885.3	1008.6	64.8	191.1	373.6	109.6	117.0	649.5
37824	False	High	[K].EVEEDEYK.[A]	1xTMT6plex [K8]; 1xTMT6plex [N-Term]	0.000225527	2.06754E-05	2	31	9	PROTEINSEQ_46919; PROTEINSEQ_46923	PROTEINSEQ_46919 [349-356]; PROTEINSEQ_46923 [349-356]		0	1498.76773	1.374	0.630	1.366	0.691	0.656	0.512600327561746	0.495329425419066	0.572052151714679	0.180346675817058	0.487119296796039	19.36	25.59	2.36	2.23	17.49	1029.7	489.3	1128.7	562.0	565.3	813.6	26.38	10.82	27.24	9.39	27.98	15.17	882.4	740.9	468.9	491.8	448.6	192.6	892.7	589.7
54669	False	High	[K].KDDTDDEIAK.[Y]	2xTMT6plex [K1; K10]; 1xTMT6plex [N-Term]	3.93041E-05	2.06754E-05	2	15	2	PROTEINSEQ_57146; PROTEINSEQ_62336	PROTEINSEQ_57146 [168-177]; PROTEINSEQ_62336 [144-153]		1	1837.01578	1.074	0.425	0.863	1.047	0.819						23.02	152.78	4.81	20.08	100.69	787.2	311.9	632.6	767.8	600.5	733.1	37.09	93.02	11.49	2.99	67.73	16.03	882.3	507.5		128.3	629.4		520.5	502.4
109653	False	High	[K].SALDPTPK.[H]	1xTMT6plex [K8]; 1xTMT6plex [N-Term]	0.00860032	0.00136	3	26	3	PROTEINSEQ_14436; PROTEINSEQ_14449; PROTEINSEQ_14439	PROTEINSEQ_14436 [267-274]; PROTEINSEQ_14449 [268-275]; PROTEINSEQ_14439 [268-275]		0	1286.77202	0.890	1.097	1.089	1.292	0.937						5.53	6.94	18.28	23.63	36.61	964.9	1188.4	1180.6	1399.9	1016.0	1083.7	9.14	7.80	31.29	8.01	20.02	14.37	882.1		292.8	1136.9		495.3	1121.3
98345	False	High	[M].PEFLEDPSVLTK.[D]	1xTMT6plex [K12]; 1xTMT6plex [N-Term]	2.53135E-07	2.06754E-05	7	22	5	PROTEINSEQ_42702; PROTEINSEQ_42701; PROTEINSEQ_42709; PROTEINSEQ_42717; PROTEINSEQ_42719; PROTEINSEQ_42721; PROTEINSEQ_42707	PROTEINSEQ_42702 [2-13]; PROTEINSEQ_42701 [2-13]; PROTEINSEQ_42709 [2-13]; PROTEINSEQ_42717 [2-13]; PROTEINSEQ_42719 [2-13]; PROTEINSEQ_42721 [2-13]; PROTEINSEQ_42707 [2-13]		0	1833.04099	1.253	1.084	1.407	0.010	1.216						24.65	12.14	10.65	0.00	16.90	800.9	539.1	707.5	15.1	583.8	541.8	44.04	49.99	49.24		37.45	39.35	880.5	675.4	125.1	927.2	494.3	176.6	1001.0	609.5
138725	False	High	[K].YKPESEELTAER.[I]	1xTMT6plex [K2]; 1xTMT6plex [N-Term]	2.30119E-07	2.06754E-05	1	28	6	PROTEINSEQ_60506	PROTEINSEQ_60506 [327-338]		0	1910.02713	1.712	0.889	1.094	0.034	0.797	0.426905496724093	0.690135043419556	0.735737319416297	0.178268565864351	0.534242266406112	5.68	10.75	16.52	75.93	15.25	1027.3	497.5	656.2	35.2	557.7	600.1	39.68	60.09	34.90	62.38	41.27	49.26	880.3	678.8	551.2	450.4	312.7	469.5	497.7	442.2
47946	False	Medium	[K].GLVIAK.[M]	1xTMT6plex [K6]; 1xTMT6plex [N-Term]	0.0944661	0.011017	2	7	4	PROTEINSEQ_48241; PROTEINSEQ_48237	PROTEINSEQ_48241 [576-581]; PROTEINSEQ_48237 [625-630]		0	1058.73379	1.420	0.729	0.942	0.720	0.717	0.574558011858317	0.619077466521051	0.808604581454977	0.449056944853852	0.690833075014849	16.80	1.90	21.99	31.75	45.44	1025.3	326.5	790.8	586.2	351.8	814.4	102.19	80.63	74.56	69.32	71.21	77.45	878.6	109.8	888.2	544.6	61.3	143.8	683.0	74.4
13037	False	High	[R].AVEVLPK.[A]	1xTMT6plex [K7]; 1xTMT6plex [N-Term]	0.0215759	0.00299559	2	8	3	PROTEINSEQ_60918; PROTEINSEQ_60917	PROTEINSEQ_60918 [527-533]; PROTEINSEQ_60917 [527-533]		0	1213.79203	1.919	0.817	0.254	0.544	1.025						41.46	29.56	90.16	33.19	37.63	952.5	405.4	126.2	269.8	508.9	496.3	10.35	21.24	103.00	17.92	76.01	47.50	878.3	746.5		427.0	319.5		241.4	43.1
11880	False	High	[R].ASYGVSK.[G]	1xTMT6plex [K7]; 1xTMT6plex [N-Term]	0.0122695	0.00194803	3	21	13	PROTEINSEQ_54635; PROTEINSEQ_54637; PROTEINSEQ_54653	PROTEINSEQ_54635 [306-312]; PROTEINSEQ_54637 [306-312]; PROTEINSEQ_54653 [325-331]		0	1169.69304	1.423	0.714	0.871	0.790	0.927	0.689352901590359	0.611156105222267	0.881072630739809	0.226651035508948	0.866686427402595	30.73	10.22	70.29	7.82	52.67	1018.1	478.4	519.8	497.7	552.7	596.4	34.43	13.50	58.44	15.63	49.98	12.37	877.8	432.8	329.6	385.8	510.5	210.7	394.2	813.7
61485	False	High	[K].ILAEGGGAK.[F]	1xTMT6plex [K9]; 1xTMT6plex [N-Term]	0.000241352	2.06754E-05	4	14	6	PROTEINSEQ_1290; PROTEINSEQ_1288; PROTEINSEQ_1281; PROTEINSEQ_1287	PROTEINSEQ_1290 [80-88]; PROTEINSEQ_1288 [80-88]; PROTEINSEQ_1281 [80-88]; PROTEINSEQ_1287 [80-88]		0	1273.78801	0.668	0.754	0.841	1.441	1.162	0.527107154598455	0.921394926276625	0.857306964544899	0.153303493870577	0.984261192876834	3.47	4.79	58.22	3.67	85.56	542.3	825.5	682.9	1124.2	943.5	812.2	51.81	52.13	12.53	35.01	33.16	32.89	877.3	457.3	122.3	747.3	561.7	714.1	477.2	588.3
2748	False	High	[K].ADLSAMSAER.[D]	1xOxidation [M6]; 1xTMT6plex [N-Term]	0.00047158	6.082E-05	3	3	3	PROTEINSEQ_59827; PROTEINSEQ_25745; PROTEINSEQ_25743	PROTEINSEQ_59827 [258-267]; PROTEINSEQ_25745 [298-307]; PROTEINSEQ_25743 [298-307]		0	1295.64628	2.159	2.240	0.430	0.027	0.018						55.47	94.58	435.73	169.91	89.68	1173.5	1218.0	233.9	13.8	7.6	543.6	19.91	13.17	121.55	67.71	41.18	66.20	872.7	1140.3		1210.6	1017.1		645.3	55.4
42622	False	High	[K].FYIDPYK.[L]	1xTMT6plex [K7]; 1xTMT6plex [N-Term]	0.0771624	0.00900905	1	3	1	PROTEINSEQ_50860	PROTEINSEQ_50860 [144-150]		0	1403.79751	1.651	0.804	1.191	1.107	1.124						0.00	0.00	0.00	0.00	0.00	1018.2	495.5	734.0	682.8	693.2	616.5							872.5			448.6			556.7
20819	False	High	[K].DITPSYK.[I]	1xTMT6plex [K7]; 1xTMT6plex [N-Term]	0.0762636	0.00887971	2	9	3	PROTEINSEQ_33931; PROTEINSEQ_33934	PROTEINSEQ_33931 [268-274]; PROTEINSEQ_33934 [268-274]		0	1281.74547	1.475	0.937	0.954	0.869	0.741						20.12	13.10	35.49	12.08	14.65	1129.7	717.9	730.4	665.6	567.5	765.8	14.76	21.29	0.40	43.95	19.86	33.30	871.8		406.1	558.4		368.0	552.4
53859	False	High	[K].HPELADK.[N]	1xTMT6plex [K7]; 1xTMT6plex [N-Term]	0.00409028	0.000558843	1	1	6	PROTEINSEQ_38248	PROTEINSEQ_38248 [32-38]		0	1267.74106	1.091	1.086	1.195	0.888	0.973	0.871961919107092	0.607818057269659	0.691595169022927	0.560359555575332	0.921777568255247	4.17	6.40	15.42	15.75	24.68	1014.9	1094.0	870.0	928.8	881.0	905.1	91.62	84.15	95.19	80.37	74.43	89.72	869.7	195.9	799.1	990.4	255.2	1035.9	659.8	291.3
31624	False	High	[R].ELIIGDR.[Q]	1xTMT6plex [N-Term]	0.00433436	0.00060489	2	8	14	PROTEINSEQ_54283; PROTEINSEQ_39539	PROTEINSEQ_54283 [158-164]; PROTEINSEQ_39539 [208-214]		0	1044.62508	1.040	1.121	0.934	1.124	0.810	0.918181167056664	0.631653804260765	0.691595169022927	0.550029536745434	0.855242308964703	7.41	4.72	8.88	18.04	42.34	1014.7	1058.9	885.9	1161.8	915.0	975.7	21.16	32.14	8.89	13.75	29.69	13.24	869.5	677.4	399.4	958.6	892.7	751.5	735.2	699.0
1084	False	High	[K].AALTIDEK.[G]	1xTMT6plex [K8]; 1xTMT6plex [N-Term]	0.00195707	0.000290424	1	1	5	CON_P34955	CON_P34955 [358-365]		0	1318.79824	1.273	0.510	1.148	1.258	0.538	0.574814323050008	0.670648661827794	0.849906217540288	0.666811832519755	0.605597436000903	0.50	11.62	54.18	47.95	51.47	1013.4	580.6	623.3	1001.7	317.8	796.3	35.72	69.09	48.73	82.41	41.75	55.54	868.4	1217.8	225.3	803.5	532.3	64.8	439.8	1125.7
99190	False	High	[K].QAVAYR.[Q]	1xTMT6plex [N-Term]	0.0462989	0.00558941	2	7	9	PROTEINSEQ_54283; PROTEINSEQ_39539	PROTEINSEQ_54283 [267-272]; PROTEINSEQ_39539 [317-322]		0	936.54643	0.994	1.101	0.825	1.184	0.663	0.925837101212522	0.811769628921498	0.750278115450746	0.43327632571769	0.805820270203756	13.58	28.72	16.51	18.80	41.86	946.5	758.6	705.3	1074.6	504.9	854.8	46.33	41.36	32.04	45.20	23.55	46.42	867.1	304.7	306.4	686.8	447.4	503.8	534.9	341.7
132622	False	High	[K].VLVAQHDVYK.[G]	1xTMT6plex [K10]; 1xTMT6plex [N-Term]	0.00144364	0.00023703	1	9	2	PROTEINSEQ_27190	PROTEINSEQ_27190 [76-85]		0	1629.97285	1.869	1.867	1.453	0.018	0.010						1.63	3.24	5.58	69.64	0.00	1114.7	1113.2	866.5	10.9	5.3	596.3	13.66	18.24	9.91	47.08	23.19	15.19	867.0	1035.7		885.2	1161.9		612.6	800.8
26399	False	High	[K].EASDPQPEEADGGLK.[S]	1xTMT6plex [K15]; 1xTMT6plex [N-Term]	1.78248E-10	2.06754E-05	1	3	2	PROTEINSEQ_5052	PROTEINSEQ_5052 [104-118]		0	2001.01769	2.323	0.012	3.840	0.010	0.010						18.01	30.71	64.08	0.00	0.00	1620.0	6.2	2677.7			697.4	62.33	24.23	9.58			47.82	864.9	2192.8		6.7	4.8		2173.3	2155.6
30531	False	High	[K].ELAALPK.[A]	1xTMT6plex [K7]; 1xTMT6plex [N-Term]	0.034203	0.00416852	1	6	6	PROTEINSEQ_56952	PROTEINSEQ_56952 [34-40]		0	1199.77638	1.081	0.650	0.974	1.111	0.670						26.11	19.40	6.04	5.21	34.58	1108.8	667.0	998.5	1138.8	687.1	1025.4	13.31	19.55	42.54	32.57	65.44	37.23	864.6	1027.7		525.4	702.8		555.2	1173.3
13223	False	Medium	[R].AVIFDR.[F]	1xTMT6plex [N-Term]	0.0955502	0.011192	1	3	6	PROTEINSEQ_2326	PROTEINSEQ_2326 [36-41]		0	949.56683	1.137	1.471	0.955	0.959	1.804	0.91784654178088	0.751211803521133	0.816828782598413	0.997508107810202	0.840524416479959	16.45	68.71	2.92	22.46	3.75	590.9	1099.8	770.2	583.7	865.5	516.5	59.00	50.16	27.36	20.37	26.11	36.78	864.6	231.2	191.3	1182.0	373.8	484.4	643.0	416.9
44308	False	High	[K].GDSSGDPCTDLFK.[R]	1xCarbamidomethyl [C8]; 1xTMT6plex [K13]; 1xTMT6plex [N-Term]	8.23043E-08	2.06754E-05	1	1	4	PROTEINSEQ_41997	PROTEINSEQ_41997 [30-42]		0	1856.91005	0.844	1.098	0.502	1.212	0.653	0.745814173902795	0.946706890240868	0.592195450940497	0.398683571038092	0.549038500588792	4.32	5.52	36.19	10.65	6.02	320.6	429.3	259.7	635.0	255.4	390.9	86.90	83.50	82.96	59.35	89.81	71.45	864.5	270.4	61.4	957.1	393.6	71.8	353.4	223.7
31750	False	High	[R].ELISNASDALDK.[I]	1xTMT6plex [K12]; 1xTMT6plex [N-Term]	1.65019E-08	2.06754E-05	4	43	19	PROTEINSEQ_42696; PROTEINSEQ_46919; PROTEINSEQ_46923; PROTEINSEQ_44372	PROTEINSEQ_42696 [42-53]; PROTEINSEQ_46919 [103-114]; PROTEINSEQ_46923 [103-114]; PROTEINSEQ_44372 [94-105]		0	1733.96855	1.305	0.679	0.935	0.790	0.702	0.573339089478248	0.55915659281589	0.806639437095484	0.209246379757408	0.413745055850434	16.03	21.08	23.59	8.50	0.47	1008.2	588.3	809.7	684.4	607.9	865.9	73.98	82.78	82.84	78.84	79.08	77.37	863.9	1093.7	45.0	532.6	721.4	15.7	614.1	951.8
33489	False	Medium	[K].ENDPSVR.[L]	1xTMT6plex [N-Term]	0.26074	0.0282815	1	5	3	PROTEINSEQ_2202	PROTEINSEQ_2202 [83-89]		0	1045.54755	0.863	1.113	1.083	1.007	1.417						0.00	0.00	0.00	0.00	0.00	1008.0	1299.8	1265.0	1176.4	1655.2	1168.3							863.8			1176.7			959.4
17741	False	High	[K].DEKPVEAIR.[V]	1xTMT6plex [K3]; 1xTMT6plex [N-Term]	0.000350303	2.06754E-05	2	8	2	PROTEINSEQ_58730; PROTEINSEQ_58727	PROTEINSEQ_58730 [319-327]; PROTEINSEQ_58727 [319-327]		0	1514.89426	1.394	0.774	1.288	0.980	0.625						24.02	28.33	9.57	1.17	0.39	793.9	440.4	733.5	558.2	355.6	569.3	33.14	15.85	1.83	12.03	10.55	10.92	863.7	527.3		356.3	451.9		563.5	623.8
2615	False	High	[K].ADGIVSK.[N]	1xTMT6plex [K7]; 1xTMT6plex [N-Term]	0.045454	0.00542976	1	1	6	PROTEINSEQ_46099	PROTEINSEQ_46099 [75-81]		0	1147.70869	0.992	1.315	1.290	0.984	1.120	0.93374338601026	0.514261675225009	0.757822583476756	0.888964210126532	0.695494350096972	23.57	13.43	42.29	24.07	19.61	721.3	1209.5	881.2	718.5	1076.1	808.6	24.60	22.61	29.44	25.20	31.65	24.66	859.5	533.8	233.5	1095.0	1144.3	354.3	668.3	1155.0
11336	False	High	[R].ASMQQQQQLASAR.[N]	1xOxidation [M3]; 1xTMT6plex [N-Term]	7.5332E-08	2.06754E-05	1	4	6	PROTEINSEQ_3321	PROTEINSEQ_3321 [39-51]		0	1691.86963	1.248	1.111	1.568	1.693	0.728						0.00	0.00	0.00	0.00	0.00	1001.9	892.0	1259.0	1359.2	584.3	802.7							858.5			807.5			954.8
12110	False	High	[K].ATEEQLK.[T]	1xTMT6plex [K7]; 1xTMT6plex [N-Term]	0.0087087	0.00136	1	1	10	CON_P02769	CON_P02769 [562-568]		0	1276.75129	1.565	1.076	0.748	1.305	0.269	0.488607622791934	0.795630054727884	0.998624333453735	0.419749898075213	0.681544221191543	23.16	17.44	115.86	17.40	119.35	598.9	77.4	246.3	835.0	99.2	453.6	73.55	136.78	52.00	74.93	55.97	74.53	858.2	505.1	47.2	696.8	44.4	34.1	363.1	155.1
110085	False	High	[K].SAVTTVVNPK.[Y]	1xTMT6plex [K10]; 1xTMT6plex [N-Term]	3.29757E-06	2.06754E-05	1	2	4	PROTEINSEQ_41397	PROTEINSEQ_41397 [785-794]		0	1473.90410	1.092	0.509	0.638	1.312	1.323	0.823052462811178	0.692156793635969	0.752522689406249	0.325687069172849	0.587934568891949	5.37	6.26	73.43	16.71	28.26	196.5	274.0	183.8	785.1	711.5	538.0	105.95	49.04	74.97	74.43	58.39	73.62	857.7	129.8	63.6	405.5	147.9	120.7	443.7	148.2
69005	False	High	[K].LSVNSHFMK.[D]	1xOxidation [M8]; 1xTMT6plex [K9]; 1xTMT6plex [N-Term]	0.0101173	0.0015794	1	2	2	PROTEINSEQ_13736	PROTEINSEQ_13736 [98-106]		0	1536.86086	2.453	2.733	2.576	0.127	1.204						47.04	83.03	41.56	233.36	73.84	548.6	611.4	576.2	28.4	269.3	223.7	76.00	51.11	79.50	44.08	57.70	102.17	857.1	253.8		808.1	383.9		825.4	262.8
103516	False	High	[R].QQVAPMDDETGK.[E]	1xOxidation [M6]; 1xTMT6plex [K12]; 1xTMT6plex [N-Term]	0.000289817	2.06754E-05	1	1	5	PROTEINSEQ_12748	PROTEINSEQ_12748 [681-692]		0	1792.91514	0.594	1.120	0.018	0.284	1.361						49.89	0.09	112.81	79.08	6.57	120.2	157.8	17.5	89.3	275.1	202.2	141.21	78.97	115.79	85.31	31.53	69.48	856.6	19.5	38.9	319.1	53.4	69.5	4.2
56803	False	High	[R].LCDFNPK.[S]	1xCarbamidomethyl [C2]; 1xTMT6plex [K7]; 1xTMT6plex [N-Term]	0.0495246	0.00582204	1	2	4	PROTEINSEQ_6498	PROTEINSEQ_6498 [187-193]		0	1351.74443	0.800	1.401	1.407	1.136	1.006	0.848735381988802	0.748760532931211	0.729676506188013	0.663273368264269	0.803903356358507	16.77	61.86	6.41	6.71	12.94	333.8	370.1	371.8	246.6	265.8	264.2	105.68	88.15	99.25	127.21	104.67	119.87	854.1	281.5	16.0	921.0	339.3	65.5	846.5	320.3
3626	False	High	[K].AEIIADK.[Q]	1xTMT6plex [K7]; 1xTMT6plex [N-Term]	0.0159192	0.00250326	2	2	8	PROTEINSEQ_23993; PROTEINSEQ_23992	PROTEINSEQ_23993 [127-133]; PROTEINSEQ_23992 [127-133]		0	1217.75056	1.080	0.912	0.858	1.118	0.484	0.68800880720891	0.815970354596791	0.671847249653629	0.476188481435663	0.452250297408692	5.59	32.65	14.37	14.79	29.81	994.0	548.1	670.0	797.2	455.4	792.2	15.81	58.50	18.63	30.74	28.54	31.81	851.8	721.6	379.9	496.2	456.1	581.8	390.9	648.3
22391	False	High	[K].DQLLAAK.[H]	1xTMT6plex [K7]; 1xTMT6plex [N-Term]	0.0294576	0.00363115	2	4	2	PROTEINSEQ_12748; PROTEINSEQ_37024	PROTEINSEQ_12748 [1764-1770]; PROTEINSEQ_37024 [961-967]		0	1216.76654	0.551	0.559	3.896	0.285	0.013						269.69	22.59	23.40	53.71	2.27	349.1	354.1	2468.8	180.5	8.3	633.7	110.36	22.66	21.92	82.56	40.95	42.93	851.7		39.7	272.7		183.3	1601.5
19374	False	Medium	[K].DLAEER.[R]	1xTMT6plex [N-Term]	0.241459	0.0264628	2	5	2	PROTEINSEQ_23616; PROTEINSEQ_23614	PROTEINSEQ_23616 [1672-1677]; PROTEINSEQ_23614 [1672-1677]		0	961.51519	0.422	0.422	2.336	0.178	0.913						283.00	19.69	16.52	57.27	34.48	370.2	369.7	2048.2	155.8	800.8	876.7	106.88	39.04	41.79	93.36	80.50	55.63	850.6		44.7	252.1		216.2	1145.5
30964	False	High	[K].EIEEAMK.[R]	1xOxidation [M6]; 1xTMT6plex [K7]; 1xTMT6plex [N-Term]	0.0209157	0.00290718	2	21	5	PROTEINSEQ_45791; PROTEINSEQ_52890	PROTEINSEQ_45791 [113-119]; PROTEINSEQ_52890 [218-224]		0	1323.72302	1.289	1.055	1.383	1.156	1.012						0.00	0.00	0.00	0.00	0.00	992.3	812.5	1064.9	890.1	779.6	770.0							850.3			735.6			807.6
789	False	High	[M].AAGGSGVGGK.[R]	1xAcetyl [N-Term]; 1xTMT6plex [K10]	0.00191874	0.000290424	1	2	2	PROTEINSEQ_2028	PROTEINSEQ_2028 [2-11]	PROTEINSEQ_2028 1xAcetyl [N-Term]	0	1031.56829	1.608	1.255	0.676	0.080	0.063						159.39	5.62	90.36	51.53	84.43	499.1	389.4	209.9	25.0	19.7	310.3	84.27	39.21	45.07	13.28	40.64	34.21	849.8	211.8		265.2	474.6		221.5	130.0
57179	False	High	[K].IDASKNEEDEGHSNSSPR.[H]	1xTMT6plex [K5]; 1xTMT6plex [N-Term]	0.00016282	2.06754E-05	1	4	4	PROTEINSEQ_50344	PROTEINSEQ_50344 [68-85]		1	2430.18973	1.269	0.844	1.496	1.000	0.953						0.59	24.05	15.41	37.24	22.04	600.1	399.0	707.2	472.9	450.6	472.8	65.59	82.51	54.02	90.23	81.25	66.04	849.7	306.3		704.2	187.6		802.0	407.4
121515	False	High	[K].TALIHDGLAR.[G]	1xTMT6plex [N-Term]	2.23397E-05	2.06754E-05	1	1	8	PROTEINSEQ_6147	PROTEINSEQ_6147 [24-33]		0	1295.76330	0.919	1.362	1.539	0.880	1.180	0.630768675317027	0.57428388383276	0.807458158084794	0.781531027794956	0.552734596439704	0.02	16.81	13.15	5.80	12.89	914.7	1355.0	1531.5	1012.4	1174.2	1077.9	14.09	30.11	41.45	18.08	19.30	7.26	849.0	771.4	241.9	1178.2	1242.3	953.6	588.8	1319.4
12913	False	High	[K].AVDSLVPIGR.[G]	1xTMT6plex [N-Term]	6.72817E-05	2.06754E-05	2	8	23	PROTEINSEQ_54283; PROTEINSEQ_39539	PROTEINSEQ_54283 [145-154]; PROTEINSEQ_39539 [195-204]		0	1255.75715	1.315	0.998	0.987	1.148	1.065	0.549341826381658	0.968536157852174	0.778506097587415	0.73610878296294	0.881004485042243	7.29	15.74	5.41	39.42	13.68	989.3	862.7	840.6	1387.7	907.4	852.1	59.00	47.73	23.38	51.12	7.01	48.98	847.7	760.6	779.6	781.0	704.5	767.0	584.2	724.2
19813	False	High	[K].DIFDQLAK.[S]	1xTMT6plex [K8]; 1xTMT6plex [N-Term]	0.00563477	0.000892801	1	21	2	PROTEINSEQ_8556	PROTEINSEQ_8556 [294-301]		0	1407.82479	1.703	1.432	1.206	0.017	0.010						35.82	5.68	66.36	78.08	0.00	855.7	719.3	605.6	5.6	2.2	502.3	20.19	8.09	68.58	94.43		13.48	846.6	625.0		614.9	698.3		270.5	885.9
30994	False	Medium	[K].EIEEMK.[Q]	1xOxidation [M5]; 1xTMT6plex [K6]; 1xTMT6plex [N-Term]	0.249026	0.0270809	1	2	2	PROTEINSEQ_30610	PROTEINSEQ_30610 [188-193]		0	1252.68591	1.148	1.103	1.121	0.933	1.099						0.00	0.00	0.00	0.00	0.00	987.8	949.5	965.2	802.9	946.2	860.8							846.5			859.6			732.0
69258	False	High	[K].ITDSAGHILYSK.[E]	1xTMT6plex [K12]; 1xTMT6plex [N-Term]	0.000236492	2.06754E-05	1	5	2	PROTEINSEQ_51285	PROTEINSEQ_51285 [76-87]		0	1763.01036	1.243	0.799	1.317	1.203	0.799						18.36	2.96	2.81	3.78	7.46	938.1	602.7	993.5	907.5	603.0	754.4	7.30	27.25	21.92	21.01	17.57	24.53	846.5	751.3		663.2	454.6		880.9	732.1
7694	False	High	[K].ALSRQEMQEVQSSR.[S]	1xOxidation [M7]; 1xTMT6plex [N-Term]	4.10034E-06	2.06754E-05	1	6	21	PROTEINSEQ_45769	PROTEINSEQ_45769 [203-216]		1	1893.96499	1.357	0.805	0.962	0.762	0.288	0.707303949732591	0.695365114606312	0.974692624283444	0.763737335274661	0.582827478668608	35.96	19.00	92.59	79.69	98.42	747.5	202.5	644.9	200.4	242.1	726.0	39.15	85.14	41.49	109.05	98.27	51.49	844.2	357.9	242.0	176.5	185.7	341.4	529.7	555.6
2048	False	High	[K].AAVTPGK.[K]	1xTMT6plex [K7]; 1xTMT6plex [N-Term]	0.0303894	0.00379738	2	45	8	PROTEINSEQ_59563; PROTEINSEQ_59545	PROTEINSEQ_59563 [81-87]; PROTEINSEQ_59545 [81-87]		0	1101.70322	1.081	1.154	0.677	1.092	1.388	0.806921804532881	0.755020970128972	0.467883435699441	0.973368044000762	0.546774039127193	6.43	26.10	12.21	17.56	22.66	984.5	1051.3	569.5	994.5	1264.8	911.1	69.37	9.75	37.93	49.64	10.55	28.11	843.6	163.9	427.1	951.7	817.5	471.2	431.9	383.0
110629	False	High	[R].SDLTVDAVK.[L]	1xTMT6plex [K9]; 1xTMT6plex [N-Term]	5.37512E-05	2.06754E-05	2	2	4	PROTEINSEQ_30879; PROTEINSEQ_30878	PROTEINSEQ_30879 [49-57]; PROTEINSEQ_30878 [49-57]		0	1405.83027	0.905	1.243	0.891	0.804	1.204						16.40	35.36	23.27	43.05	34.86	564.3	775.3	555.6	501.2	750.8	623.6	70.98	83.44	75.72	21.75	83.14	58.66	839.6		105.2	1382.2		173.4	766.0
45422	False	High	[R].GGAESHTFK.[-]	1xTMT6plex [K9]; 1xTMT6plex [N-Term]	0.0148704	0.00233355	1	1	2	PROTEINSEQ_43541	PROTEINSEQ_43541 [69-77]		0	1391.76833	1.895	1.826	0.483	0.528	0.145						43.89	10.47	73.72	15.03	17.42	1413.4	1361.9	360.6	393.8	107.9	745.9	49.66	20.42	71.17	24.65	26.84	10.57	839.3	1720.1		1066.1	1444.1		157.2	540.4
31013	False	High	[K].ELEEVMK.[R]	1xOxidation [M6]; 1xTMT6plex [K7]; 1xTMT6plex [N-Term]	0.0112471	0.0017461	1	18	3	PROTEINSEQ_41902	PROTEINSEQ_41902 [274-280]		0	1351.75432	0.917	0.645	1.125	1.006	0.696						66.57	69.20	10.19	37.93	37.90	766.2	538.9	940.3	840.2	581.6	835.5	34.02	36.16	17.04	8.94	58.82	26.52	839.2	505.6		633.7	380.4		631.8	914.4
43262	False	High	[K].GANPVEIR.[R]	1xTMT6plex [N-Term]	0.00797692	0.00127928	1	15	10	PROTEINSEQ_48952	PROTEINSEQ_48952 [140-147]		0	1084.63122	1.099	0.810	1.082	1.440	1.073	0.95071328414525	0.723172054512659	0.924632433773453	0.421333105463618	0.577700480189413	9.12	37.27	18.13	3.16	1.99	978.0	843.2	962.8	912.1	1102.8	890.0	52.77	62.20	57.82	39.07	36.90	35.51	838.1	294.8	393.3	871.4	176.7	371.4	730.2	265.7
99508	False	High	[K].QDLGPVPM.[-]	1xOxidation [M8]; 1xTMT6plex [N-Term]	0.0523187	0.00609281	2	12	4	PROTEINSEQ_32386; PROTEINSEQ_62421	PROTEINSEQ_32386 [225-232]; PROTEINSEQ_62421 [287-294]		0	1101.58116	1.328	0.015	1.227	1.699	0.375						44.65	60.76	122.37	29.04	52.61	1039.5	7.4	960.2	1329.6	293.8	782.6	8.69	65.33	53.01	22.94	1.49	48.61	837.6	932.3		11.0	4.1		1079.9	557.8
99768	False	High	[R].QECLDSR.[F]	1xCarbamidomethyl [C3]; 1xTMT6plex [N-Term]	0.0192932	0.00270686	1	3	3	PROTEINSEQ_27259	PROTEINSEQ_27259 [90-96]		0	1136.55674	0.719	1.074	0.645	0.777	1.741	0.745326868934325	0.743635601579853	0.885737016204261	0.467070084123713	0.544342578717696	24.97	9.14	44.66	20.34	2.85	642.5	1051.4	672.9	500.6	1162.8	1043.5	69.05	51.26	46.16	83.94	85.93	75.07	837.1	136.2	208.0	1320.0	414.5	463.1	510.4	213.8
16195	False	High	[R].DAADAVR.[E]	1xTMT6plex [N-Term]	0.0526381	0.00609281	1	3	4	PROTEINSEQ_32358	PROTEINSEQ_32358 [58-64]		0	946.51553	0.674	1.238	1.123	0.959	1.050	0.671145822975799	0.967326786120228	0.816824397310629	0.845605094602722	0.979867543149988	45.67	117.15	32.87	24.82	81.51	640.0	1176.0	1126.2	823.9	473.9	949.7	80.12	93.41	82.62	73.18	89.68	50.28	837.0	67.3	207.2	2079.6	75.9	518.0	854.1	38.4
66563	False	High	[R].IQIWDTAGQER.[Y]	1xTMT6plex [N-Term]	0.000893163	8.74561E-05	1	2	9	PROTEINSEQ_9148	PROTEINSEQ_9148 [59-69]		0	1545.82227	1.229	0.887	0.660	0.903	1.026	0.798507996774	0.695937208868395	0.706741698767243	0.827176031988622	0.941096520833048	33.83	19.80	7.04	21.65	25.39	260.6	221.7	208.1	284.7	225.8	315.3	104.92	109.06	118.25	84.27	104.45	94.60	836.5	219.8	31.9	736.0	203.3	25.5	672.1	179.3
31097	False	High	[K].ELEPEMEFEIEPDK.[E]	1xOxidation [M6]; 1xTMT6plex [K14]; 1xTMT6plex [N-Term]	0.000108304	2.06754E-05	2	6	3	PROTEINSEQ_15554; PROTEINSEQ_15556	PROTEINSEQ_15554 [424-437]; PROTEINSEQ_15556 [424-437]		0	2209.09864	1.373	0.764	1.719	1.356	0.843	0.8717812037753	0.668125366243382	0.782214919178401	0.70437896197946	0.787549591723254	24.99	13.45	66.21	60.42	28.58	165.2	66.5	165.3	188.8	171.3	242.4	120.99	120.93	134.08	103.71	112.03	91.90	836.2	139.3	26.8	420.4	61.0	22.3	1147.1	142.4
136553	False	High	[K].WAAVVVPSGEEQR.[Y-]	1xTMT6plex [N-Term]	3.21258E-07	2.06754E-05	14	62	6	PROTEINSEQ_24443; PROTEINSEQ_62093; PROTEINSEQ_46756; PROTEINSEQ_30237; PROTEINSEQ_16120; PROTEINSEQ_62097; PROTEINSEQ_49046; PROTEINSEQ_32060; PROTEINSEQ_11238; PROTEINSEQ_49047; PROTEINSEQ_12594; PROTEINSEQ_56874; PROTEINSEQ_15816; PROTEINSEQ_32725	PROTEINSEQ_24443 [306-318]; PROTEINSEQ_62093 [147-159]; PROTEINSEQ_46756 [268-280]; PROTEINSEQ_30237 [142-154]; PROTEINSEQ_16120 [268-280]; PROTEINSEQ_62097 [147-159]; PROTEINSEQ_49046 [240-252]; PROTEINSEQ_32060 [147-159]; PROTEINSEQ_11238 [265-277]; PROTEINSEQ_49047 [240-252]; PROTEINSEQ_12594 [279-291]; PROTEINSEQ_56874 [56-68]; PROTEINSEQ_15816 [268-280]; PROTEINSEQ_32725 [265-277]		0	1656.89069	1.304	0.103	1.112	0.263	0.653	0.957304030521248	0.569162108385787	0.774184044782199	0.425562351641648	0.638963274452228	102.06	111.71	28.02	103.42	12.88	480.0	73.1	786.2	105.1	419.5	399.7	61.12	94.32	61.97	119.65	29.05	38.08	836.0	404.8	93.0	184.5	19.9	32.2	1023.5	286.0
65989	False	High	[R].LQAVTDDHIR.[M]	1xTMT6plex [N-Term]	2.85821E-06	2.06754E-05	1	3	1	PROTEINSEQ_15738	PROTEINSEQ_15738 [125-134]		0	1396.77459	1.856	0.153	1.161	0.266	0.674						0.00	0.00	0.00	0.00	0.00	974.0	80.5	609.2	139.6	353.7	524.7							834.6			72.9			462.0
2043	False	High	[K].AAVTEAVR.[A]	1xTMT6plex [N-Term]	0.000740283	8.74561E-05	1	2	2	PROTEINSEQ_3795	PROTEINSEQ_3795 [111-118]		0	1045.62032	3.054	0.071	1.904	0.105	0.044						14.58	70.24	18.62	21.80	48.41	1329.2	31.0	829.0	45.5	19.3	435.3	42.77	33.79	12.52	9.53	15.08	29.81	833.6		588.0	35.8		10.7	575.3
25048	False	High	[K].DYAESVGRK.[V]	1xTMT6plex [K9]; 1xTMT6plex [N-Term]	0.00104867	0.000119249	2	6	3	PROTEINSEQ_42021; PROTEINSEQ_42022	PROTEINSEQ_42021 [211-219]; PROTEINSEQ_42022 [211-219]		1	1482.83166	1.160	0.460	0.835	1.235	0.771	0.714577445502283	0.520167500183467	0.495845728519023	0.259005090580649	0.59480505543608	18.80	36.72	7.38	3.59	13.04	688.2	274.1	540.6	741.4	457.6	593.2	29.15	23.85	14.26	17.36	40.89	13.89	833.3	580.4	178.4	248.1	250.0	178.1	470.9	465.7
123664	False	High	[R].THLTEDTPK.[V]	1xTMT6plex [K9]; 1xTMT6plex [N-Term]	0.000581153	8.74561E-05	1	1	3	PROTEINSEQ_47036	PROTEINSEQ_47036 [8-16]		0	1499.84698	1.054	0.055	0.992	1.306	0.444	0.940500479863761	0.583696710316297	0.94927698580116	0.894282335848436	0.760782874555406	111.77	126.17	68.48	106.26	15.81	970.1	26.6	1021.6	1226.6	624.7	939.3	23.34	140.75	62.53	30.46	42.04	82.87	831.3	835.2	204.4	20.7	317.4	11.7	313.2	1491.7
29143	False	High	[K].EFSSEAR.[V]	1xTMT6plex [N-Term]	0.00563477	0.000892801	1	4	3	PROTEINSEQ_12121	PROTEINSEQ_12121 [261-267]		0	1054.53665	2.668	0.018	1.948	0.010	0.011						1.36	90.78	17.99	0.00	21.20	970.1	6.7	927.0	8.2	15.4	377.4	31.51	96.90	22.59		107.20	17.94	831.3	599.0	434.4	26.3	6.1	2.4	472.0	798.6
114913	False	Medium	[R].SLVEQHK.[QR]	1xTMT6plex [K7]; 1xTMT6plex [N-Term]	0.0994307	0.0118087	4	5	2	PROTEINSEQ_57106; PROTEINSEQ_57107; PROTEINSEQ_57102; PROTEINSEQ_57104	PROTEINSEQ_57106 [745-751]; PROTEINSEQ_57107 [745-751]; PROTEINSEQ_57102 [745-751]; PROTEINSEQ_57104 [745-751]		0	1298.78326	1.055	1.252	1.292	1.087	0.936						31.75	100.47	89.55	29.26	71.39	399.7	474.3	489.5	411.8	354.8	378.9	100.37	5.62	14.34	99.20	29.19	83.10	831.2	138.9		446.8	417.9		411.0	380.9
42225	False	Medium	[K].FTLNLQQ.[-]	1xTMT6plex [N-Term]	0.228092	0.0251425	1	3	2	PROTEINSEQ_48562	PROTEINSEQ_48562 [570-576]		0	1092.62508	2.072	0.514	2.766	0.011	0.010						8.40	7.40	24.90	18.80	0.00	1456.9	361.1	1944.3	6.4	8.5	703.1	54.57	41.25	67.28			47.61	831.1		708.5	242.1		214.8	878.9
137357	False	High	[K].WSATSPHVPK.[F]	1xTMT6plex [K10]; 1xTMT6plex [N-Term]	0.0110391	0.0016821	1	1	1	CON_P06868	CON_P06868 [134-143]		0	1567.89968	1.425	1.137	0.266	0.787	1.057						0.00	0.00	0.00	0.00	0.00	969.4	773.3	180.6	535.7	719.3	680.3							830.7			700.1			137.0
23100	False	High	[K].DSDDVPMVLVGNK.[C]	1xTMT6plex [K13]; 1xTMT6plex [N-Term]	0.0035944	0.000484522	2	5	2	PROTEINSEQ_56607; PROTEINSEQ_56613	PROTEINSEQ_56607 [105-117]; PROTEINSEQ_56613 [105-117]		0	1846.99847	0.682	0.698	0.099	0.245	0.844						23.77	61.94	234.90	81.91	51.25	331.4	339.1	47.9	119.1	410.0	486.0	111.79	66.08	44.74	126.41	120.05	102.19	830.2		36.7	509.5		90.0	26.2
36834	False	Medium	[K].ESYELR.[Y]	1xTMT6plex [N-Term]	0.224558	0.0247862	1	3	4	PROTEINSEQ_11408	PROTEINSEQ_11408 [108-113]		0	1025.54649	1.140	0.818	0.901	0.991	0.693						8.32	28.48	52.38	9.44	26.06	1181.5	847.7	933.0	1026.7	717.6	1036.0	27.74	59.17	76.06	26.71	57.29	35.28	830.0		466.6	491.4		583.1	387.9
126684	False	High	[R].TSEEVSHILR.[H]	1xTMT6plex [N-Term]	1.04926E-05	2.06754E-05	1	14	2	PROTEINSEQ_38531	PROTEINSEQ_38531 [108-117]		0	1399.77426	1.879	1.018	1.017	0.386	0.618						43.65	32.77	13.35	21.77	93.58	786.1	426.0	425.3	161.3	258.7	418.4	29.02	19.27	1.10	31.77	83.43	11.59	829.5	538.4		442.3	340.5		325.1	363.6
123893	False	Medium	[R].TLDAHEDK.[VD]	1xTMT6plex [K8]; 1xTMT6plex [N-Term]	0.0881849	0.0102952	3	14	2	PROTEINSEQ_7132; PROTEINSEQ_7131; PROTEINSEQ_7129	PROTEINSEQ_7132 [600-607]; PROTEINSEQ_7131 [600-607]; PROTEINSEQ_7129 [600-607]		0	1386.76292	0.977	1.149	0.594	1.467	0.811						14.49	32.77	40.69	29.42	46.77	916.0	1076.9	557.1	1375.3	759.9	937.4	7.61	36.35	43.11	21.53	48.09	6.18	828.4		281.0	749.5		617.0	308.4
104	False	High	[M].AAAAVSSAK.[R]	1xAcetyl [N-Term]; 1xTMT6plex [K9]	0.0642323	0.00742767	1	3	1	PROTEINSEQ_639	PROTEINSEQ_639 [2-10]	PROTEINSEQ_639 1xAcetyl [N-Term]	0	1046.60434	1.884	1.547	1.035	0.335	0.195						0.00	0.00	0.00	0.00	0.00	966.0	793.3	530.7	171.9	100.0	512.7							827.8			718.2			402.5
2834	False	High	[K].ADPPATEK.[T]	1xTMT6plex [K8]; 1xTMT6plex [N-Term]	0.0280252	0.00351523	1	3	6	PROTEINSEQ_3255	PROTEINSEQ_3255 [99-106]		0	1286.73564	1.214	0.864	0.474	1.374	1.217	0.875948167380814	0.905150205624038	0.53908702468127	0.199831978160776	0.503464340792265	23.23	47.02	36.94	9.65	3.11	965.8	614.4	377.1	1092.5	865.1	795.3	81.31	71.05	68.16	25.62	37.93	32.75	827.6	161.9	579.2	472.4	563.3	770.3	286.0	168.1
136814	False	High	[K].WEVDEMK.[E]	1xOxidation [M6]; 1xTMT6plex [K7]; 1xTMT6plex [N-Term]	0.00681516	0.00116532	1	10	4	PROTEINSEQ_57146	PROTEINSEQ_57146 [182-188]		0	1410.73392	1.351	1.278	0.030	1.327	0.818						30.21	26.16	39.77	20.40	12.12	1420.1	1342.6	31.3	1394.7	859.3	1050.9	52.01	55.26	44.17	87.72	82.72	74.76	827.3		676.2	804.5		893.5	17.2
31835	False	High	[R].EIMLAAK.[K]	1xTMT6plex [K7]; 1xTMT6plex [N-Term]	0.00909857	0.00147114	2	3	4	PROTEINSEQ_13705; PROTEINSEQ_13707	PROTEINSEQ_13705 [50-56]; PROTEINSEQ_13707 [50-56]		0	1233.76410	1.337	1.288	0.696	0.188	0.530	0.615489654861483	0.817285217729159	0.750343316138989	0.32436765331998	0.769930845960738	8.00	63.37	45.38	61.40	15.27	963.2	531.5	132.8	42.6	346.4	720.7	56.89	86.94	132.63	114.58	58.26	78.11	825.4	352.2	490.9	481.2	238.5	680.4	19.8	114.4
26661	False	High	[K].EAYPDHTQFEK.[N]	1xTMT6plex [K11]; 1xTMT6plex [N-Term]	8.49612E-06	2.06754E-05	1	5	2	PROTEINSEQ_53790	PROTEINSEQ_53790 [132-142]		0	1822.93758	1.409	0.702	0.690	0.752	0.961						13.41	18.48	30.07	14.14	28.14	556.0	277.3	272.4	296.7	379.3	394.7	70.72	91.00	58.29	70.20	96.11	79.86	825.3	270.7		538.9	118.4		320.2	151.4
7825	False	High	[K].ALTSEISLLQSR.[L]	1xTMT6plex [N-Term]	4.30538E-07	2.06754E-05	1	2	4	PROTEINSEQ_20811	PROTEINSEQ_20811 [525-536]		0	1546.90019	4.187	0.013	0.038	0.011	0.019						8.30	44.92	69.77	7.36	104.28	1044.3	4.4	9.4	2.7	9.0	249.4	11.47		57.26			3.58	825.0		366.7	4.0			11.0
20621	False	High	[K].DLSDGIHVVK.[D]	1xTMT6plex [K10]; 1xTMT6plex [N-Term]	0.00492789	0.000671089	2	2	2	PROTEINSEQ_44730; PROTEINSEQ_44731	PROTEINSEQ_44730 [214-223]; PROTEINSEQ_44731 [214-223]		0	1540.90991	0.926	1.527	3.500	0.089	0.340						16.64	1.23	46.27	70.33	186.36	543.9	897.0	2055.9	52.2	199.9	587.5	72.96	59.73	21.27	0.09	75.26	60.68	824.8	259.2		1274.2	524.1		1814.3	1522.1
23651	False	High	[K].DSSGQHVDVSPTSQR.[L]	1xTMT6plex [N-Term]	1.05768E-06	2.06754E-05	2	11	9	PROTEINSEQ_11465; PROTEINSEQ_11473	PROTEINSEQ_11465 [550-564]; PROTEINSEQ_11473 [550-564]		0	1828.89868	1.293	0.933	1.106	1.486	0.046	0.426905496724093	0.877420942454662	0.870236268059194	0.318113365223662	0.203992206607282	9.49	30.19	12.84	0.57	5.26	961.7	602.2	731.3	934.1	34.8	797.3	12.65	31.81	11.39	15.53	15.26	16.26	824.1	705.8	349.5	545.2	520.4	430.9	669.0	630.0
111601	False	High	[M].SETAPAAPAAPAPAEK.[T]	1xTMT6plex [K16]; 1xTMT6plex [N-Term]	2.39447E-06	2.06754E-05	1	3	5	PROTEINSEQ_50608	PROTEINSEQ_50608 [2-17]		0	1937.07441	0.815	0.704	0.943	2.071	0.651						55.66	13.94	21.31	0.93	14.09	905.6	782.1	1048.4	2301.2	723.2	1111.3	8.47	53.86	59.71	42.92	29.57	42.12	824.0		276.1	474.1		514.4	506.8
6220	False	High	[K].ALAPEYAK.[A]	1xTMT6plex [K8]; 1xTMT6plex [N-Term]	0.00232207	0.000309077	2	28	5	PROTEINSEQ_60506; PROTEINSEQ_38935	PROTEINSEQ_60506 [58-65]; PROTEINSEQ_38935 [60-67]		0	1320.79276	1.513	0.591	0.615	0.774	0.491	0.454037446539016	0.564299486150278	0.576600143353996	0.687959885848647	0.503363461987296	2.23	2.79	36.57	12.96	35.99	1236.0	380.2	525.0	956.2	416.6	816.9	71.79	77.11	55.54	46.98	59.70	53.27	821.3	1042.4	1102.7	344.2	209.7	447.4	398.2	305.9
2986	False	High	[R].ADTQTYQPYNK.[D]	1xTMT6plex [K11]; 1xTMT6plex [N-Term]	1.0505E-06	2.06754E-05	1	1	9	PROTEINSEQ_51744	PROTEINSEQ_51744 [74-84]		0	1786.93758	1.146	1.138	1.725	1.186	1.176						11.33	33.53	59.47	7.76	41.25	521.9	518.1	785.3	540.0	535.5	455.3	76.73	42.12	19.71	63.01	35.52	68.79	821.3	239.7		637.7	349.4		685.3	588.0
57204	False	Medium	[R].IDCVSK.[NV]	1xCarbamidomethyl [C3]; 1xTMT6plex [K6]; 1xTMT6plex [N-Term]	0.267436	0.0288254	1	3	3	PROTEINSEQ_57031	PROTEINSEQ_57031 [189-194]		0	1179.68077	1.003	0.624	1.162	0.243	1.084						30.04	29.95	1.12	204.21	14.21	307.0	191.0	355.5	74.4	331.8	306.1	115.06	88.60	103.24	26.34	109.56	103.74	820.5	83.0		360.8	83.9		682.5	121.0
44113	False	High	[R].GDLGIEIPAEK.[V]	1xTMT6plex [K11]; 1xTMT6plex [N-Term]	1.14121E-07	2.06754E-05	2	21	9	PROTEINSEQ_46795; PROTEINSEQ_51995	PROTEINSEQ_46795 [369-379]; PROTEINSEQ_51995 [295-305]		0	1599.93579	1.024	0.710	0.697	0.925	0.808	0.862096928105772	0.57428388383276	0.670630665593632	0.833424565496421	0.973989131985168	25.89	4.79	3.57	20.64	5.94	956.2	592.9	802.2	957.8	914.5	1131.2	42.47	29.08	6.03	6.05	61.61	17.02	819.4	721.1	577.0	435.5	543.6	371.8	584.3	746.7
18597	False	High	[K].DGGAWGTEQR.[E]	1xTMT6plex [N-Term]	3.50097E-05	2.06754E-05	1	2	14	PROTEINSEQ_4675	PROTEINSEQ_4675 [65-74]		0	1305.63849	1.082	2.270	0.323	0.083	1.475	0.814918142923102	0.626671976982605	0.61185503444563	0.178268565864351	0.546774039127193	7.00	78.46	17.43	5.47	14.22	319.1	1189.7	243.8	30.8	773.3	524.1	85.97	15.75	23.23	31.81	84.13	49.70	818.7	269.1	56.6	815.7	1111.1	524.0	184.9	234.4
22367	False	High	[K].DQHSFELDEK.[A]	1xTMT6plex [K10]; 1xTMT6plex [N-Term]	7.45095E-05	2.06754E-05	1	3	3	PROTEINSEQ_39375	PROTEINSEQ_39375 [35-44]		0	1705.87974	1.064	0.641	0.646	1.081	0.619						1.93	60.15	37.95	10.55	28.33	511.4	308.0	310.3	519.3	297.5	480.4	78.36	30.08	48.58	69.74	56.29	77.08	818.1	231.0		346.0	227.5		336.7	186.9
19935	False	High	[K].DIHEELPK.[R]	1xTMT6plex [K8]; 1xTMT6plex [N-Term]	0.00419708	0.000582192	4	21	2	PROTEINSEQ_46769; PROTEINSEQ_35836; PROTEINSEQ_35833; PROTEINSEQ_35830	PROTEINSEQ_46769 [177-184]; PROTEINSEQ_35836 [468-475]; PROTEINSEQ_35833 [468-475]; PROTEINSEQ_35830 [490-497]		0	1438.83060	1.249	0.971	0.688	1.163	0.735						3.22	24.32	1.11	8.42	36.15	801.1	623.0	441.7	745.8	471.6	641.5	24.19	1.74	22.23	13.29	52.82	21.20	815.9		218.2	557.1		277.8	392.5
37146	False	High	[K].ETHASAPVK.[M]	1xTMT6plex [K9]; 1xTMT6plex [N-Term]	0.00135987	0.000148268	1	4	4	PROTEINSEQ_32617	PROTEINSEQ_32617 [502-510]		0	1397.81529	0.914	0.944	0.916	0.026	2.308	0.872781153600335	0.722156496903551	0.81961583617175	0.156516159608266	0.631805817219004	35.36	2.12	37.46	43.97	83.93	834.3	519.2	496.9	22.0	1827.2	791.5	31.07	24.37	69.44	5.18	41.23	36.30	813.8	703.6	160.4	676.3	445.0	228.7	328.1	1201.8
128746	False	High	[K].VAGQDGSVVQFK.[I]	1xTMT6plex [K12]; 1xTMT6plex [N-Term]	1.79892E-06	2.06754E-05	2	3	5	PROTEINSEQ_50335; PROTEINSEQ_5041	PROTEINSEQ_50335 [21-32]; PROTEINSEQ_5041 [22-33]		0	1692.96849	0.726	0.690	0.615	0.909	0.766	0.944615218002079	0.700969501592591	0.660667516624908	0.731642904657004	0.589343845113064	4.78	20.76	56.04	27.29	28.36	689.8	653.5	526.4	711.2	551.3	855.4	24.20	12.96	19.85	9.06	19.23	24.01	813.5	507.4	223.3	591.6	474.8	288.8	436.7	453.5
120327	False	High	[K].SVFEEEVR.[E]	1xTMT6plex [N-Term]	0.00151226	0.00023703	3	7	3	PROTEINSEQ_15011; PROTEINSEQ_15007; PROTEINSEQ_15009	PROTEINSEQ_15011 [204-211]; PROTEINSEQ_15007 [204-211]; PROTEINSEQ_15009 [204-211]		0	1223.64693	1.028	0.843	0.865	1.038	0.574	0.945340278145556	0.845261782663077	0.823631680589858	0.788742131343358	0.484324238102129	30.44	66.04	57.83	19.79	32.68	562.5	580.1	595.2	657.8	336.0	688.4	51.51	83.34	79.08	46.88	47.73	39.55	813.3	273.6	182.1	1006.3	101.6	255.5	786.5	99.7
52385	False	High	[M].GWDLTVK.[M]	1xTMT6plex [K7]; 1xTMT6plex [N-Term]	0.0266623	0.00329288	1	1	2	PROTEINSEQ_31912	PROTEINSEQ_31912 [2-8]		0	1276.76654	1.562	0.769	2.617	0.012	0.012						30.20	81.31	49.02	33.01	28.99	652.9	321.5	1094.1	7.7	7.3	418.1	50.56	47.86	21.49			24.05	813.3	378.8		204.6	419.2		712.0	1098.6
63956	False	Medium	[K].IMDEFK.[V]	1xOxidation [M2]; 1xTMT6plex [K6]; 1xTMT6plex [N-Term]	0.207604	0.0232853	1	14	5	PROTEINSEQ_54744	PROTEINSEQ_54744 [1153-1158]		0	1256.69608	1.174	0.818	0.899	1.450	0.905						0.00	0.00	0.00	0.00	0.00	948.9	661.5	726.9	1172.7	731.6	808.5							813.1			598.9			551.3
122365	False	High	[K].TEALTSAK.[R]	1xTMT6plex [K8]; 1xTMT6plex [N-Term]	0.00173783	0.000264423	2	8	2	PROTEINSEQ_60918; PROTEINSEQ_60917	PROTEINSEQ_60918 [670-677]; PROTEINSEQ_60917 [670-677]		0	1278.76694	1.669	0.725	0.383	0.757	1.095						31.22	112.17	132.32	5.68	9.20	1075.8	467.6	246.7	488.2	705.7	644.6	17.90	77.60	100.26	16.90	20.20	11.54	811.7	1030.4		228.5	794.2		453.3	87.7
29926	False	High	[R].EGQEDQGLTK.[D]	1xTMT6plex [K10]; 1xTMT6plex [N-Term]	4.32989E-06	2.06754E-05	2	10	9	PROTEINSEQ_54426; PROTEINSEQ_17149	PROTEINSEQ_54426 [415-424]; PROTEINSEQ_17149 [449-458]		0	1562.84262	1.124	0.816	0.867	1.084	0.897	0.574814323050008	0.662433265227818	0.857306964544899	0.719771052632325	0.781618606144045	12.20	24.34	35.19	22.62	26.27	591.2	451.3	535.2	739.4	513.9	573.1	35.59	4.86	4.76	34.52	10.42	27.99	811.5	412.3	191.4	408.6	389.1	205.9	405.9	468.2
6150	False	High	[R].AIADYLR.[S]	1xTMT6plex [N-Term]	0.0303894	0.00379738	1	6	3	PROTEINSEQ_59929	PROTEINSEQ_59929 [14-20]		0	1050.61451	1.493	0.823	0.893	0.999	1.187						16.62	30.85	7.01	10.17	7.34	1149.3	633.1	687.3	768.9	913.9	769.6	27.09	17.52	18.19	21.15	4.61	11.59	811.2		451.7	649.1		246.2	458.0
7616	False	Medium	[K].ALSEER.[T]	1xTMT6plex [N-Term]	0.127873	0.0150079	2	7	3	PROTEINSEQ_40782; PROTEINSEQ_40786	PROTEINSEQ_40782 [866-871]; PROTEINSEQ_40786 [866-871]		0	933.52028	1.117	1.000	0.974	0.897	0.787	0.873876816585853	0.866555242564071	0.765592059349707	0.869624656439192	0.67583233101228	53.74	15.24	1.69	5.02	8.49	946.3	637.1	484.3	714.1	612.1	822.6	25.89	30.62	46.61	14.17	11.82	27.02	810.9	494.2	315.1	576.8	831.9	219.1	632.7	287.6
44513	False	High	[K].GEEDNSLSVRK.[G]	1xTMT6plex [K11]; 1xTMT6plex [N-Term]	4.57229E-06	2.06754E-05	2	7	2	PROTEINSEQ_28922; PROTEINSEQ_31001	PROTEINSEQ_28922 [64-74]; PROTEINSEQ_31001 [180-190]		1	1691.93283	2.140	0.138	2.663	0.029	0.190						0.00	0.00	0.00	0.00	0.00	946.2	61.0	1177.5	12.8	83.8	442.2							810.8			55.2			893.0
49201	False	High	[K].GPSDHWIGLSR.[E]	1xTMT6plex [N-Term]	0.00739728	0.00121863	3	15	2	PROTEINSEQ_26923; PROTEINSEQ_60838; PROTEINSEQ_32011	PROTEINSEQ_26923 [85-95]; PROTEINSEQ_60838 [133-143]; PROTEINSEQ_32011 [127-137]		0	1453.77493	2.055	0.283	0.516	0.919	1.115						29.72	28.51	70.16	6.93	27.49	685.8	94.4	172.2	306.7	372.2	333.7	43.95	86.51	106.36	62.41	45.83	67.62	810.4	419.4		174.2	42.5		347.1	55.8
6167	False	High	[R].ALAEIAK.[A]	1xTMT6plex [K7]; 1xTMT6plex [N-Term]	0.00898548	0.00142654	1	6	7	PROTEINSEQ_53470	PROTEINSEQ_53470 [343-349]		0	1173.76073	1.287	0.878	1.288	1.008	1.401	0.426905496724093	0.937801339992673	0.752522689406249	0.911175051933912	0.795528391317092	7.22	15.66	47.03	25.30	69.25	944.2	582.7	796.1	739.8	675.8	733.7	66.66	44.82	35.37	76.34	47.94	63.93	809.1	171.5	395.5	527.5	271.8	350.1	716.7	382.1
111250	False	High	[R].SEIDLLNIRR.[E]	1xTMT6plex [N-Term]	6.68256E-05	2.06754E-05	3	20	6	PROTEINSEQ_28109; PROTEINSEQ_9096; PROTEINSEQ_9097	PROTEINSEQ_28109 [745-754]; PROTEINSEQ_9096 [619-628]; PROTEINSEQ_9097 [624-633]		1	1457.86374	0.916	2.952	2.106	0.394	0.669	0.954175897252881	0.611156105222267	0.760187900648442	0.226651035508948	0.563827998980132	25.13	4.03	101.64	1.91	30.34	942.9	1291.1	1562.3	267.5	624.6	742.0	46.94	34.67	37.33	26.86	59.16	48.92	808.0	334.6	372.8	1168.8	1172.7	991.0	604.7	1530.2
121327	False	High	[K].TADDPSLSLIK.[Y]	1xTMT6plex [K11]; 1xTMT6plex [N-Term]	1.79892E-06	2.06754E-05	2	11	7	PROTEINSEQ_31936; PROTEINSEQ_31935	PROTEINSEQ_31936 [78-88]; PROTEINSEQ_31935 [78-88]		0	1617.94636	1.137	0.599	1.311	1.176	0.733	0.505477412743824	0.881408995049987	0.691595169022927	0.498725825602936	0.603089504529044	10.28	12.52	30.45	7.36	2.72	299.2	157.5	344.9	259.4	189.3	263.1	105.21	76.50	75.46	106.60	97.64	101.23	807.7	252.3	19.4	386.3	144.4	44.0	610.6	297.1
131486	False	High	[K].VIADNVK.[D]	1xTMT6plex [K7]; 1xTMT6plex [N-Term]	0.0460156	0.00551689	1	4	3	PROTEINSEQ_11287	PROTEINSEQ_11287 [183-189]		0	1216.76654	1.010	0.474	0.683	1.200	0.663						6.91	45.24	38.51	32.94	62.74	764.8	359.4	517.2	908.8	501.9	757.5	28.93	71.28	66.57	4.76	82.31	35.18	806.5	524.1		566.5	189.2		653.9	267.3
20902	False	High	[K].DLVPDNSK.[T]	1xTMT6plex [K8]; 1xTMT6plex [N-Term]	0.0303894	0.00379738	1	3	3	PROTEINSEQ_27271	PROTEINSEQ_27271 [101-108]		0	1345.77275	1.092	0.854	0.743	0.951	0.906	0.592153976680481	0.969632286427142	0.98804588222533	0.462229150607739	0.960151031253706	10.59	22.35	4.93	3.07	22.02	940.5	947.6	824.4	882.2	860.6	927.2	29.07	25.66	30.64	21.17	15.84	24.40	805.9	618.4	421.9	622.8	1069.8	417.4	505.5	1035.4
53836	False	High	[R].HNYQLELR.[T]	1xTMT6plex [N-Term]	8.53669E-05	2.06754E-05	1	6	3	PROTEINSEQ_55759	PROTEINSEQ_55759 [113-120]		0	1301.71635	1.727	0.052	0.022	0.050	1.008						26.66	144.57	132.00	5.73	17.99	772.8	7.0	23.2	15.4	110.8	267.1	66.32	167.41	124.05	57.19	107.32	61.46	805.4	651.7	50.4	501.8	6.4	2.5	4.5	78.1
73520	False	High	[R].MAENLGFIGPLK.[S]	1xOxidation [M1]; 1xTMT6plex [K12]; 1xTMT6plex [N-Term]	0.00999193	0.0015794	1	2	2	PROTEINSEQ_13625	PROTEINSEQ_13625 [207-218]		0	1764.01300	3.350	0.336	0.519	0.473	0.403						0.00	0.00	0.00	0.00	0.00	938.7	94.2	145.4	132.6	112.8	280.3							804.4			85.3			110.3
99464	False	High	[K].QDGGTAPVASASPK.[L]	1xTMT6plex [K14]; 1xTMT6plex [N-Term]	0.000131901	2.06754E-05	1	5	3	PROTEINSEQ_48792	PROTEINSEQ_48792 [770-783]		0	1743.96413	1.211	1.135	1.531	0.408	0.100						57.50	12.54	35.66	80.69	64.20	388.1	363.8	490.8	130.6	32.1	320.5	100.06	74.73	89.12	109.10	11.71	65.74	803.6		52.0	592.9		89.0	781.5
88624	False	High	[K].MSAEDIEK.[V]	1xOxidation [M1]; 1xTMT6plex [K8]; 1xTMT6plex [N-Term]	0.0035944	0.000484522	1	2	3	PROTEINSEQ_26786	PROTEINSEQ_26786 [150-157]		0	1396.73940	1.058	0.865	1.245	1.150	1.011						14.16	54.59	41.90	37.99	35.78	699.3	571.6	822.7	759.8	668.3	660.8	40.29	71.63	62.73	59.81	58.12	27.60	803.3		168.9	904.2		144.1	1005.0
126437	False	High	[R].TRLAADVGK.[SGA]	1xTMT6plex [K9]; 1xTMT6plex [N-Term]	0.00184427	0.000264423	3	8	2	PROTEINSEQ_56571; PROTEINSEQ_28286; PROTEINSEQ_56305	PROTEINSEQ_56571 [139-147]; PROTEINSEQ_28286 [139-147]; PROTEINSEQ_56305 [139-147]		1	1388.86257	1.575	0.392	1.032	2.376	0.329						16.80	129.53	16.37	40.78	145.82	1024.4	255.0	671.7	1546.0	213.8	650.6	12.68	91.16	18.75	40.54	100.81	3.28	802.4	945.2		107.3	502.8		582.1	506.4
20053	False	High	[K].DLLGIIK.[G]	1xTMT6plex [K7]; 1xTMT6plex [N-Term]	0.0477399	0.00564234	3	7	4	PROTEINSEQ_26907; PROTEINSEQ_27114; PROTEINSEQ_27116	PROTEINSEQ_26907 [92-98]; PROTEINSEQ_27114 [89-95]; PROTEINSEQ_27116 [98-104]		0	1229.82333	1.372	1.127	0.978	0.157	0.879	0.668490773203728	0.646008241343286	0.818949325424481	0.289880907251647	0.853677458089951	21.94	2.39	19.92	30.86	3.12	935.9	669.5	605.8	44.7	745.6	594.0	46.49	53.66	46.38	122.60	32.98	66.85	802.0	328.6	361.4	606.1	438.6	581.7	388.5	521.9
1136	False	High	[K].AAMDNSEIAGEK.[K]	1xOxidation [M3]; 1xTMT6plex [K12]; 1xTMT6plex [N-Term]	2.51418E-07	2.06754E-05	2	13	4	PROTEINSEQ_38737; PROTEINSEQ_38749	PROTEINSEQ_38737 [258-269]; PROTEINSEQ_38749 [258-269]		0	1709.87802	1.615	0.714	1.160	1.478	0.500						6.87	39.20	6.82	11.20	44.70	1134.5	501.9	814.9	1038.5	351.3	702.5	26.98	54.72	26.93	30.92	58.95	20.61	801.4		445.5	302.1		332.5	509.7
38245	False	High	[K].EVPQDQHLEAPADQSK.[G]	1xTMT6plex [K16]; 1xTMT6plex [N-Term]	2.69133E-07	2.06754E-05	1	4	4	PROTEINSEQ_8469	PROTEINSEQ_8469 [170-185]		0	2250.17665	1.648	1.247	1.024	0.024	1.111						16.37	3.31	34.08	143.55	25.67	916.3	693.7	569.6	35.2	618.0	556.2	2.67	15.04	48.44		41.38	18.15	800.2		291.1	698.7		274.6	617.3
61157	False	High	[R].IHETNLK.[K]	1xTMT6plex [K7]; 1xTMT6plex [N-Term]	0.00735085	0.00121863	3	11	2	PROTEINSEQ_11465; PROTEINSEQ_11478; PROTEINSEQ_11473	PROTEINSEQ_11465 [694-700]; PROTEINSEQ_11478 [694-700]; PROTEINSEQ_11473 [694-700]		0	1312.79891	1.001	0.761	1.161	1.023	0.540						43.91	6.19	21.56	53.27	12.69	680.3	517.0	789.0	695.1	367.3	679.6	43.15	2.63	17.14	50.70	15.30	3.27	798.9		160.7	459.4		232.0	529.8
116957	False	High	[K].SQPAASTLESESVQR.[V]	1xTMT6plex [N-Term]	1.47985E-08	2.06754E-05	1	4	3	PROTEINSEQ_33825	PROTEINSEQ_33825 [1535-1549]		0	1818.93949	2.782	0.136	1.652	0.179	0.183						0.64	96.32	22.79	162.31	121.85	554.7	27.1	329.4	35.7	36.4	199.4	67.48	114.92	50.12	127.23	120.87	67.95	798.9	278.3		76.4	8.0		361.8	195.9
118241	False	High	[R].SSGGSYRDSYDSYATHNE.[-]	1xTMT6plex [N-Term]	2.23397E-05	2.06754E-05	1	1	6	PROTEINSEQ_12749	PROTEINSEQ_12749 [155-172]		1	2224.95805	1.384	1.306	1.019	0.657	0.712	0.807565705781886	0.978055303704002	0.813099652771104	0.650955902232675	0.63215542913619	19.17	108.61	22.34	38.13	25.56	72.7	117.8	92.5	30.6	33.1	46.5	148.14	71.43	134.07	158.84	154.94	144.93	798.9	61.3	8.9	213.0	108.0	20.6	520.5	79.7
45266	False	High	[R].GFPSVDSR.[G]	1xTMT6plex [N-Term]	0.0532821	0.00614097	1	2	2	PROTEINSEQ_59638	PROTEINSEQ_59638 [291-298]		0	1093.58394	1.304	0.800	1.018	0.728	0.974						4.31	4.94	12.92	3.19	56.95	808.8	496.4	631.6	451.8	604.5	620.4	19.71	20.30	3.42	18.66	36.50	15.66	797.4	592.8		519.3	393.9		490.7	531.1
37866	False	Medium	[K].EVELVSE.[-]	1xTMT6plex [N-Term]	0.271518	0.02914	2	5	2	PROTEINSEQ_32782; PROTEINSEQ_4791	PROTEINSEQ_32782 [305-311]; PROTEINSEQ_4791 [508-514]		0	1033.56147	1.358	0.749	0.887	0.739	0.833						24.38	27.74	30.17	21.22	14.70	804.3	443.9	525.5	437.9	493.6	592.4	20.20	23.28	25.49	22.79	16.73	2.81	795.8	587.4		474.5	344.7		478.2	377.3
50445	False	High	[K].GSETPGATPGSK.[I]	1xTMT6plex [K12]; 1xTMT6plex [N-Term]	2.78454E-07	2.06754E-05	1	12	7	PROTEINSEQ_9056	PROTEINSEQ_9056 [241-252]		0	1546.84771	1.132	0.930	0.956	1.076	0.953	0.798735526266552	0.827669212038598	0.931453527661819	0.928308763201559	0.900006955198714	9.12	20.08	1.23	4.09	4.52	928.5	719.1	732.6	680.2	714.6	772.9	92.47	100.17	92.07	99.60	98.54	93.11	795.6	43.6	552.8	651.0	42.9	730.5	555.6	57.4
93814	False	High	[K].NDKSEEEQSSSSVK.[K]	2xTMT6plex [K3; K14]; 1xTMT6plex [N-Term]	6.22557E-08	2.06754E-05	2	7	7	PROTEINSEQ_13514; PROTEINSEQ_62507	PROTEINSEQ_13514 [217-230]; PROTEINSEQ_62507 [95-108]		1	2241.18135	0.777	0.937	1.121	0.854	0.810	0.823728083536832	0.822522768721999	0.948248663392798	0.949069371848585	0.798828415982017	12.77	45.68	65.67	22.52	54.59	58.4	54.3	64.9	64.1	51.4	75.1	150.99	147.66	146.22	152.29	142.63	138.55	795.4	24.2	18.9	632.2	49.8	9.8	633.7	55.9
26344	False	High	[K].EAQQVYGGK.[E]	1xTMT6plex [K9]; 1xTMT6plex [N-Term]	0.000352681	2.06754E-05	3	12	3	PROTEINSEQ_18838; PROTEINSEQ_10575; PROTEINSEQ_18834	PROTEINSEQ_18838 [217-225]; PROTEINSEQ_10575 [217-225]; PROTEINSEQ_18834 [217-225]		0	1437.81020	1.494	1.254	1.379	0.019	1.006						0.00	0.00	0.00	0.00	0.00	927.9	778.5	856.4	11.6	624.4	620.9							795.1			704.8			649.5
10907	False	High	[K].ASEGTYALDSESSMEK.[L]	1xOxidation [M14]; 1xTMT6plex [K16]; 1xTMT6plex [N-Term]	2.73126E-08	2.06754E-05	1	9	3	PROTEINSEQ_28959	PROTEINSEQ_28959 [267-282]		0	2179.04767	1.235	1.081	0.012	1.209	0.010						90.35	91.80	25.43	66.16	0.00	741.7	649.0	7.0	726.0	4.8	600.3	31.12	32.24	23.02	11.22	47.86	47.96	794.9	500.1		741.0	471.8		4.5	7.1
114907	False	High	[K].SLVEIADTVPK.[Y]	1xTMT6plex [K11]; 1xTMT6plex [N-Term]	0.00123894	0.000148268	1	6	2	PROTEINSEQ_288	PROTEINSEQ_288 [239-249]		0	1629.98274	1.029	0.678	1.002	1.196	1.060						7.61	24.79	8.65	14.75	51.24	832.3	548.6	810.9	967.4	857.7	809.0	15.26	0.96	14.28	8.52	25.11	22.39	794.8	629.8		493.3	506.4		680.6	631.3
13280	False	High	[R].AVLQAAR.[M]	1xTMT6plex [N-Term]	0.0102442	0.0015794	3	3	4	PROTEINSEQ_58433; PROTEINSEQ_15747; PROTEINSEQ_5377	PROTEINSEQ_58433 [187-193]; PROTEINSEQ_15747 [187-193]; PROTEINSEQ_5377 [187-193]		0	957.60428	1.306	1.037	0.708	0.446	0.524	0.426905496724093	0.934940039947527	0.704776380560519	0.180611548147524	0.567407251920346	2.39	47.97	9.58	0.43	30.43	926.9	492.4	497.2	312.4	305.4	702.2	41.43	69.16	57.13	29.14	66.61	38.93	794.3	343.9	323.0	1094.5	301.6	216.9	588.9	181.8
3149	False	High	[K].AEAIVYK.[H]	1xTMT6plex [K7]; 1xTMT6plex [N-Term]	0.022536	0.00305568	2	6	2	PROTEINSEQ_2838; PROTEINSEQ_2839	PROTEINSEQ_2838 [281-287]; PROTEINSEQ_2839 [281-287]		0	1251.77130	1.672	1.554	1.292	0.145	1.210						7.34	8.07	15.94	209.43	3.01	1448.2	1346.4	1119.4	125.5	1047.9	866.3	59.22	59.80	39.83	129.04	50.86	53.34	794.3		732.5	776.3		931.1	635.6
113478	False	High	[R].SLAQAEQK.[C]	1xTMT6plex [K8]; 1xTMT6plex [N-Term]	0.000390331	2.06754E-05	1	8	1	PROTEINSEQ_33553	PROTEINSEQ_33553 [307-314]		0	1332.78874	3.502	0.026	0.068	0.034	0.017						0.00	0.00	0.00	0.00	0.00	926.3	7.0	18.1	9.0	4.5	264.6							793.8			6.3			13.7
70713	False	High	[K].LVMEEAPESYK.[N]	1xOxidation [M3]; 1xTMT6plex [K11]; 1xTMT6plex [N-Term]	8.39096E-07	2.06754E-05	2	3	5	PROTEINSEQ_53733; PROTEINSEQ_53968	PROTEINSEQ_53733 [466-476]; PROTEINSEQ_53968 [466-476]		0	1769.93956	1.316	0.709	0.839	1.246	0.771	0.931274160228978	0.731621386681306	0.816357295096546	0.495745454579072	0.657583710430635	21.78	58.24	64.14	4.40	29.92	926.2	705.6	834.8	876.8	679.9	703.8	74.14	76.08	75.28	58.19	64.17	49.59	793.7	171.7	486.0	744.5	63.8	310.8	789.6	84.9
19567	False	Medium	[K].DLDPIGK.[A]	1xTMT6plex [K7]; 1xTMT6plex [N-Term]	0.122342	0.014327	1	12	3	PROTEINSEQ_14601	PROTEINSEQ_14601 [328-334]		0	1215.73491	0.978	1.400	0.837	1.038	1.042	0.918807032684835	0.709771706060797	0.988639556904063	0.962385350289621	0.909097341147595	17.29	54.29	28.80	1.33	43.75	520.7	840.5	663.5	612.4	695.6	590.3	36.52	17.26	25.73	30.25	16.79	37.04	793.5	439.1	164.3	760.9	1017.7	364.1	503.2	720.1
69109	False	Medium	[R].LTAEER.[N]	1xTMT6plex [N-Term]	0.196944	0.0224373	1	1	3	PROTEINSEQ_54248	PROTEINSEQ_54248 [8-13]		0	947.53593	1.880	1.607	1.208	0.712	0.030	0.426905496724093	0.530761918716243	0.826970549863156	0.174643366562103	0.357169985123623	4.07	23.85	27.19	0.01	46.90	925.3	958.9	594.4	315.6	21.9	492.2	55.48	43.32	69.61	49.84	30.45	46.53	792.9	559.8	609.8	600.7	879.1	690.1	450.8	306.2
12273	False	High	[K].ATIAGGGVIPHIHK.[S]	1xTMT6plex [K14]; 1xTMT6plex [N-Term]	4.62777E-05	2.06754E-05	1	2	5	PROTEINSEQ_7886	PROTEINSEQ_7886 [103-116]		0	1829.11616	1.134	0.820	1.035	1.165	0.729	0.911231144422602	0.611156105222267	0.592195450940497	0.226651035508948	0.567648625815419	4.60	15.30	1.50	1.34	14.04	923.5	715.1	1198.3	1265.2	780.7	1151.0	34.34	25.85	20.98	17.87	5.16	18.84	791.4	1141.1	221.5	605.0	655.6	463.8	633.1	1032.4
120364	False	High	[K].SVGGACVLVA.[-]	1xCarbamidomethyl [C6]; 1xTMT6plex [N-Term]	0.0171482	0.00263762	1	1	3	PROTEINSEQ_44952	PROTEINSEQ_44952 [139-148]		0	1161.64991	1.300	0.992	0.859	0.098	1.176						0.00	0.00	0.00	0.00	0.00	922.7	704.5	609.8	69.6	834.7	709.9							790.7			637.8			462.5
35983	False	High	[K].ESAFEFLSSA.[-]	1xTMT6plex [N-Term]	0.00956489	0.00155377	1	7	3	PROTEINSEQ_50529	PROTEINSEQ_50529 [325-334]		0	1316.65716	1.815	1.956	1.852	0.017	0.010						15.20	16.15	39.76	85.16	0.00	729.8	786.5	744.7	16.8	2.2	402.0	32.41	31.55	9.96			45.76	789.7	487.4		893.4	574.7		606.1	597.9
47963	False	High	[K].GLVPEDDTK.[E]	1xTMT6plex [K9]; 1xTMT6plex [N-Term]	0.000682959	8.74561E-05	2	8	4	PROTEINSEQ_42299; PROTEINSEQ_42302	PROTEINSEQ_42299 [534-542]; PROTEINSEQ_42302 [534-542]		0	1431.80953	1.161	1.177	1.034	0.838	1.185	0.426905496724093	0.582675284093323	0.849906217540288	0.728402250962215	0.562926413080263	2.95	6.73	24.32	0.02	6.13	471.1	477.5	433.7	454.9	480.6	405.7	51.89	45.74	49.12	47.69	44.46	54.79	789.0	294.3	152.5	775.8	332.4	210.3	644.8	373.6
122356	False	High	[R].TEAILEDEQTQR.[Q]	1xTMT6plex [N-Term]	1.3077E-07	2.06754E-05	1	1	3	PROTEINSEQ_18208	PROTEINSEQ_18208 [1327-1338]		0	1661.85436	1.717	0.031	0.033	2.126	0.752	0.739527483664454	0.449611305116991	0.447725676198382	0.266480492809259	0.587934568891949	53.40	84.02	21.81	3.74	20.20	648.1	11.1	24.6	1167.9	403.2	535.9	51.93	102.45	89.11	61.15	85.94	73.41	788.4	237.7	209.8	34.4	3.4	4.9	38.8	3.4
62212	False	High	[K].ILEVHVDK.[G]	1xTMT6plex [K8]; 1xTMT6plex [N-Term]	0.00275302	0.000389457	1	1	2	PROTEINSEQ_10544	PROTEINSEQ_10544 [216-223]		0	1410.87207	0.802	0.860	1.004	0.952	1.175						19.07	0.13	23.04	19.59	18.82	825.4	884.6	1032.7	979.2	1208.8	1029.1	15.27	32.98	11.56	49.87	49.23	32.86	788.3	624.6		1015.6	639.5		850.1	819.7
121010	False	High	[R].SYEEHLEK.[H]	1xTMT6plex [K8]; 1xTMT6plex [N-Term]	0.0231039	0.00307378	1	3	2	PROTEINSEQ_39106	PROTEINSEQ_39106 [138-145]		0	1492.80478	1.659	1.665	0.996	0.140	0.884						20.41	11.15	8.25	55.05	36.45	612.4	614.4	367.6	51.7	326.4	369.0	54.46	77.79	75.84	25.18	41.17	70.07	787.6		132.1	1032.3		145.8	507.4
42928	False	High	[R].GAEIEYAMAYSK.[A]	1xOxidation [M8]; 1xTMT6plex [K12]; 1xTMT6plex [N-Term]	0.00456303	0.000650996	1	3	2	PROTEINSEQ_3122	PROTEINSEQ_3122 [114-125]		0	1806.93481	1.488	0.750	1.143	1.196	0.025						41.28	95.92	51.89	82.20	23.12	535.8	269.9	411.5	430.5	9.1	360.0	69.60	99.37	76.66	93.37	15.29	36.47	786.9	263.6		584.7	103.4		572.7	193.2
61032	False	Medium	[K].LGVPEEK.[L]	1xTMT6plex [K7]; 1xTMT6plex [N-Term]	0.14192	0.0165201	1	6	2	PROTEINSEQ_14987	PROTEINSEQ_14987 [661-667]		0	1229.75056	1.243	0.481	1.441	0.617	1.273						9.01	28.47	50.87	2.58	22.31	846.5	327.5	981.1	420.1	867.2	681.0	11.49	45.43	62.98	17.55	40.17	19.97	786.9		252.6	413.7		103.4	1201.1
127168	False	High	[K].TSVLYQYTDGK.[F]	1xTMT6plex [K11]; 1xTMT6plex [N-Term]	6.79423E-07	2.06754E-05	2	2	2	PROTEINSEQ_49954; PROTEINSEQ_49953	PROTEINSEQ_49954 [23-33]; PROTEINSEQ_49953 [23-33]		0	1732.95217	1.555	0.880	0.408	1.179	1.032						21.15	53.61	30.11	11.31	15.27	452.2	255.9	118.6	342.9	300.2	290.8	86.20	118.09	80.72	103.09	89.62	97.76	786.7		72.1	772.7		33.8	172.0
108600	False	High	[K].RSTTLDAGNIK.[L]	1xTMT6plex [K11]; 1xTMT6plex [N-Term]	3.60682E-07	2.06754E-05	2	71	2	PROTEINSEQ_48128; PROTEINSEQ_48163	PROTEINSEQ_48128 [670-680]; PROTEINSEQ_48163 [708-718]		1	1633.96374	1.110	0.908	1.145	1.140	0.825						14.02	13.45	3.77	26.89	6.72	724.5	592.8	747.3	743.9	538.6	652.5	32.82	32.30	16.40	44.06	26.18	19.94	786.4	482.4		677.1	430.7		636.8	573.0
19315	False	High	[K].DKLDQVSSEIK.[E]	2xTMT6plex [K2; K11]; 1xTMT6plex [N-Term]	7.15297E-05	2.06754E-05	1	2	3	PROTEINSEQ_25140	PROTEINSEQ_25140 [85-95]		1	1949.15222	1.720	1.586	2.651	0.010	0.012						5.20	6.49	15.44	0.00	25.88	917.1	808.2	1172.7	7.8	6.3	493.8	71.72	70.68	75.44	61.70	48.70	69.91	785.9	842.9	38.4	731.7	816.2	49.9	1302.3	1010.3
3883	False	Medium	[M].AEPSAPESK.[H]	1xAcetyl [N-Term]; 1xTMT6plex [K9]	0.432327	0.0449088	1	6	3	PROTEINSEQ_6783	PROTEINSEQ_6783 [2-10]		0	1186.61530	1.196	0.738	1.068	0.928	0.733	0.64352316873743	0.711396292102271	0.961028388761917	0.586145166579668	0.603089504529044	23.64	16.74	41.72	11.58	32.86	916.8	673.0	973.9	681.0	667.9	911.8	56.63	64.53	5.35	38.66	5.36	35.84	785.6	664.4	675.6	609.3	400.5	664.6	738.6	776.6
47957	False	High	[K].GIVNAVK.[D]	1xTMT6plex [K7]; 1xTMT6plex [N-Term]	0.0168323	0.00263309	2	5	2	PROTEINSEQ_577; PROTEINSEQ_580	PROTEINSEQ_577 [248-254]; PROTEINSEQ_580 [248-254]		0	1158.76106	1.351	0.502	1.752	0.177	0.784						0.00	0.00	0.00	0.00	0.00	914.2	339.4	1185.4	119.7	530.5	676.5							783.4			307.3			899.0
50353	False	High	[K].GSDFDCELR.[L]	1xCarbamidomethyl [C6]; 1xTMT6plex [N-Term]	0.00114372	0.000119249	1	9	15	PROTEINSEQ_25639	PROTEINSEQ_25639 [140-148]		0	1327.61498	1.076	0.969	0.811	1.012	1.050	0.669947604886429	0.974150100166932	0.77287417932575	0.964327020901612	0.846917529268282	12.06	7.67	28.87	6.12	16.34	913.4	895.2	627.6	876.3	906.5	924.2	40.16	50.69	29.64	44.73	37.95	44.08	782.7	369.0	339.8	810.4	315.1	491.7	476.0	368.1
107109	False	High	[K].RISGLIYEETR.[G]	1xTMT6plex [N-Term]	2.4774E-06	2.06754E-05	1	1	5	PROTEINSEQ_51394	PROTEINSEQ_51394 [46-56]		1	1565.88487	1.151	0.987	1.270	1.072	0.958	0.72737539182793	0.755554840110062	0.662446534299073	0.721497136622756	0.87362427616375	26.15	0.98	16.60	26.25	33.45	913.3	327.9	1007.4	699.9	466.6	490.3	51.39	24.10	49.04	43.08	7.71	43.75	782.6	263.9	336.4	293.2	300.6	213.1	764.0	320.6
68055	False	Medium	[K].LSFDFQ.[-]	1xTMT6plex [N-Term]	0.179944	0.0206359	1	11	5	PROTEINSEQ_44100	PROTEINSEQ_44100 [466-471]		0	985.51921	1.324	0.963	0.692	0.014	1.278						0.00	0.00	0.00	0.00	0.00	913.0	663.9	477.2	9.6	881.3	689.5							782.4			601.0			361.9
20582	False	High	[K].DIREEAEK.[Y]	1xTMT6plex [K8]; 1xTMT6plex [N-Term]	0.00254525	0.000309077	1	2	4	PROTEINSEQ_54277	PROTEINSEQ_54277 [231-238]		1	1447.81568	1.057	0.592	0.959	0.780	1.284	0.975116327981669	0.830413735320568	0.805698271305752	0.268769089184447	0.587934568891949	5.12	39.26	21.90	2.26	1.14	913.0	659.1	611.9	829.3	1385.6	1079.0	42.99	18.73	41.02	46.36	50.72	42.46	782.4	400.5	394.2	456.9	676.8	290.3	464.1	435.7
131155	False	High	[R].VGQDPVLR.[Q]	1xTMT6plex [N-Term]	0.0273352	0.00334445	2	3	4	PROTEINSEQ_27275; PROTEINSEQ_27277	PROTEINSEQ_27275 [39-46]; PROTEINSEQ_27277 [39-46]		0	1112.66252	1.322	1.607	1.502	0.581	0.895	0.781596896868099	0.368031714907245	0.481214323787683	0.151910025461757	0.985271072848799	12.35	6.83	15.89	5.85	15.58	912.8	1109.6	1037.0	424.5	682.5	690.5	18.28	40.18	31.54	42.79	33.92	46.33	782.2	573.9	316.9	1004.5	767.4	798.5	786.5	762.2
24437	False	High	[K].DVESYIHR.[S]	1xTMT6plex [N-Term]	0.000403746	2.06754E-05	1	8	3	PROTEINSEQ_43110	PROTEINSEQ_43110 [517-524]		0	1247.65817	0.782	0.766	0.531	0.686	1.243	0.824519514552106	0.851583504762143	0.6956623495867	0.28969604100788	0.970049553247459	41.55	6.35	14.30	15.09	32.96	912.7	901.7	653.4	534.1	831.3	699.1	42.88	31.73	34.72	49.86	15.40	42.41	782.1	344.3	341.2	816.3	469.9	436.5	281.7	671.3
11128	False	High	[M].ASGVAVSDGVIK.[V]	1xAcetyl [N-Term]; 1xTMT6plex [K12]	8.85039E-06	2.06754E-05	1	2	16	PROTEINSEQ_13234	PROTEINSEQ_13234 [2-13]	PROTEINSEQ_13234 1xAcetyl [N-Term]	0	1373.78376	1.277	1.072	1.201	0.765	1.290	0.489720440307162	0.456527036751741	0.591776330955019	0.202993239775476	0.684656552012731	7.41	1.71	9.59	4.41	37.37	555.1	421.1	455.8	290.2	570.2	379.6	37.09	39.99	30.04	48.10	15.70	41.78	781.8	388.3	179.7	685.7	386.1	166.7	560.4	392.7
46728	False	High	[K].GHSLSDGLEEVQK.[A]	1xTMT6plex [K13]; 1xTMT6plex [N-Term]	1.10931E-06	2.06754E-05	1	2	3	PROTEINSEQ_52608	PROTEINSEQ_52608 [96-108]		0	1857.01181	1.626	1.041	1.274	0.025	0.014	0.426905496724093	0.987209709660008	0.63247637406941	0.184880424883941	0.390745300502374	9.44	35.05	6.75	70.72	26.10	911.9	585.3	774.3	10.8	5.5	455.0	58.87	66.81	67.76	12.17	35.34	61.40	781.4	817.8	73.2	529.9	607.7	46.7	817.8	667.1
127686	False	High	[K].TVDGPSGK.[L]	1xTMT6plex [K8]; 1xTMT6plex [N-Term]	0.0117474	0.00175712	4	14	7	PROTEINSEQ_29563; PROTEINSEQ_61140; PROTEINSEQ_29564; PROTEINSEQ_58315	PROTEINSEQ_29563 [187-194]; PROTEINSEQ_61140 [145-152]; PROTEINSEQ_29564 [187-194]; PROTEINSEQ_58315 [13-20]		0	1218.70942	0.426	1.761	0.403	0.965	1.115						67.12	20.70	55.91	89.92	58.24	336.8	1392.5	318.3	762.9	881.4	790.7	107.47	55.94	103.07	114.79	24.39	71.58	781.4	104.9		1915.5	840.2		609.5	108.6
54416	False	High	[R].HVFGESDELIGQK.[V]	1xTMT6plex [K13]; 1xTMT6plex [N-Term]	1.78448E-05	2.06754E-05	1	6	2	PROTEINSEQ_11287	PROTEINSEQ_11287 [134-146]		0	1917.04820	1.273	0.663	1.306	0.987	0.903						23.59	62.89	36.05	0.80	63.82	746.3	388.8	765.7	578.4	529.2	586.2	27.86	60.08	27.86	5.05	60.74	5.82	780.8	515.5		554.0	226.5		475.6	805.4
111491	False	High	[K].SEQLSNP.[-]	1xTMT6plex [N-Term]	0.0665728	0.00772223	1	7	5	PROTEINSEQ_16355	PROTEINSEQ_16355 [482-488]		0	1003.52576	0.875	1.116	0.728	0.819	1.213						29.38	17.72	11.47	13.20	19.62	728.9	929.7	606.3	682.1	1010.6	833.1	30.88	13.28	7.38	16.05	22.02	3.54	779.8		189.0	766.0		449.9	436.4
8244	False	High	[K].AMGIMNSFVNDIFER.[I]	2xOxidation [M2; M5]; 1xTMT6plex [N-Term]	1.14773E-06	2.06754E-05	3	10	15	PROTEINSEQ_42611; PROTEINSEQ_42610; PROTEINSEQ_42615	PROTEINSEQ_42611 [59-73]; PROTEINSEQ_42610 [59-73]; PROTEINSEQ_42615 [59-73]		0	2004.97205	1.062	0.554	0.677	0.881	1.218						48.50	91.84	5.44	14.44	36.79	452.3	236.2	288.6	375.4	518.8	426.0	85.34	105.41	55.38	38.56	78.20	50.92	779.4	189.7		559.7	82.7		331.0	164.4
22676	False	High	[R].DRDDIVK.[T]	1xTMT6plex [K7]; 1xTMT6plex [N-Term]	0.0498281	0.00583685	1	2	2	PROTEINSEQ_10461	PROTEINSEQ_10461 [625-631]		1	1318.77309	1.758	0.825	1.487	0.256	0.742						0.00	0.00	0.00	0.00	0.00	909.3	426.5	769.2	132.6	383.6	517.2							779.2			386.1			583.4
29609	False	High	[R].EGGTHQQLMEK.[K]	1xOxidation [M9]; 1xTMT6plex [K11]; 1xTMT6plex [N-Term]	0.000359911	2.06754E-05	2	13	4	PROTEINSEQ_6551; PROTEINSEQ_13916	PROTEINSEQ_6551 [782-792]; PROTEINSEQ_13916 [722-732]		0	1731.90999	1.497	0.768	1.560	1.340	0.796	0.848030594901113	0.709771706060797	0.940763699087872	0.324716989496652	0.741495818260319	63.03	40.72	115.61	9.91	32.96	908.7	361.6	715.2	865.2	514.6	607.2	20.52	36.53	77.59	27.30	19.01	43.41	778.7	547.3	316.6	582.0	331.5	155.1	1347.7	309.6
6118	False	High	[K].ALAAGGYDVEK.[N]	1xTMT6plex [K11]; 1xTMT6plex [N-Term]	2.30119E-07	2.06754E-05	2	6	35	PROTEINSEQ_50611; PROTEINSEQ_50612	PROTEINSEQ_50611 [68-78]; PROTEINSEQ_50612 [68-78]		0	1551.87828	1.432	0.929	1.366	0.996	0.836	0.642508296655383	0.911962608434362	0.666405446771783	0.914492999506206	0.667121289682886	17.99	48.42	23.07	24.43	27.60	1331.0	684.7	1104.9	1124.2	943.6	1128.8	27.71	73.27	54.98	57.88	26.18	41.10	778.5	1363.3	430.9	475.7	627.7	847.2	586.0	951.9
12740	False	High	[K].AVAEQMSR.[L]	1xOxidation [M6]; 1xTMT6plex [N-Term]	0.00980668	0.00157085	1	4	4	PROTEINSEQ_8648	PROTEINSEQ_8648 [1184-1191]		0	1136.59312	1.840	1.780	0.014	1.072	0.993						6.12	44.39	11.17	1.73	0.01	1117.3	1081.1	8.4	651.1	602.8	607.2	28.93	18.13	33.50	24.89	23.28	23.29	778.0		445.1	1113.4		418.6	5.0
97737	False	High	[K].NVDENIRK.[L]	1xTMT6plex [K8]; 1xTMT6plex [N-Term]	0.00570694	0.000916871	2	13	2	PROTEINSEQ_15554; PROTEINSEQ_15556	PROTEINSEQ_15554 [21-28]; PROTEINSEQ_15556 [21-28]		1	1445.84765	1.111	1.081	1.323	1.315	1.152						0.00	0.00	0.00	0.00	0.00	907.4	883.0	1080.7	1074.2	940.5	816.7							777.6			799.4			819.6
44474	False	High	[K].GEATVSFDDPPSAK.[A]	1xTMT6plex [K14]; 1xTMT6plex [N-Term]	3.44276E-08	2.06754E-05	3	6	5	PROTEINSEQ_50132; PROTEINSEQ_13450; PROTEINSEQ_50126	PROTEINSEQ_50132 [284-297]; PROTEINSEQ_13450 [335-348]; PROTEINSEQ_50126 [284-297]		0	1878.98493	1.220	0.978	1.038	0.931	0.710	0.743366791887132	0.810908687813558	0.874825688972156	0.891659058613328	0.866686427402595	9.00	15.16	8.97	7.01	41.31	343.5	306.5	250.4	390.8	342.2	281.5	76.56	37.42	73.49	54.46	51.46	64.25	777.4	173.5	111.2	422.7	203.9	135.0	551.6	215.7
114825	False	High	[K].SITHDIEEK.[G]	1xTMT6plex [K9]; 1xTMT6plex [N-Term]	0.000434889	2.06754E-05	2	15	1	PROTEINSEQ_34954; PROTEINSEQ_34953	PROTEINSEQ_34954 [344-352]; PROTEINSEQ_34953 [344-352]		0	1529.85754	1.161	0.584	0.756	0.529	0.317						0.00	0.00	0.00	0.00	0.00	906.9	456.3	590.6	413.5	247.3	781.2							777.1			413.1			447.9
123595	False	High	[RK].TGVVTDGVK.[H]	1xTMT6plex [K9]; 1xTMT6plex [N-Term]	0.00109154	0.000119249	1	3	4	PROTEINSEQ_6599	PROTEINSEQ_6599 [27-35]		0	1333.80914	0.955	0.726	0.435	1.629	0.338	0.787698111619105	0.604165609108789	0.447725676198382	0.319925093062341	0.627660538819437	19.83	14.43	14.34	20.46	45.76	742.5	596.8	338.1	1267.4	275.4	814.1	31.20	28.34	17.06	22.66	78.46	2.93	776.2	626.2	152.1	540.3	573.6	156.1	300.0	291.3
46284	False	High	[K].GGRGDVGSADIQDLEK.[W]	1xTMT6plex [K16]; 1xTMT6plex [N-Term]	9.37755E-09	2.06754E-05	1	3	3	PROTEINSEQ_12570	PROTEINSEQ_12570 [250-265]		1	2075.11332	0.997	0.025	2.425	0.035	1.918	0.791133114272779	0.470494123286138	0.467883435699441	0.228060434374639	0.436947463587093	18.81	114.09	6.27	69.87	22.01	904.8	7.1	1148.2	11.7	807.3	494.3	86.34	90.16	86.33	78.74	93.47	91.09	775.3	53.9	465.3	23.6	6.5	2.3	1880.9	222.2
14024	False	Medium	[K].AYHLQK.[S]	1xTMT6plex [K6]; 1xTMT6plex [N-Term]	0.105214	0.0124255	1	1	2	PROTEINSEQ_56982	PROTEINSEQ_56982 [26-31]		0	1217.74066	1.189	1.038	0.871	0.875	1.151						0.00	0.00	0.00	0.00	0.00	904.4	789.6	662.0	665.0	875.5	760.4							775.0			714.8			502.1
27013	False	High	[K].EDETRYHNEMK.[S]	1xOxidation [M10]; 1xTMT6plex [K11]; 1xTMT6plex [N-Term]	0.016937	0.00263762	1	2	1	PROTEINSEQ_7352	PROTEINSEQ_7352 [206-216]		1	1925.94275	1.565	0.510	1.637	0.034	0.903						0.00	0.00	0.00	0.00	0.00	904.4	294.5	945.8	19.5	521.6	577.9							775.0			266.6			717.3
20772	False	High	[R].DLTDYLMK.[I]	1xTMT6plex [K8]; 1xTMT6plex [N-Term]	0.000655965	8.74561E-05	4	30	6	PROTEINSEQ_17253; PROTEINSEQ_59283; PROTEINSEQ_16443; PROTEINSEQ_21659	PROTEINSEQ_17253 [184-191]; PROTEINSEQ_59283 [141-148]; PROTEINSEQ_16443 [186-193]; PROTEINSEQ_21659 [184-191]		0	1456.81217	0.875	1.502	0.416	0.234	0.986	0.911231144422602	0.892725712155373	0.753493392384979	0.519397561607312	0.826540045624883	25.45	7.30	107.72	118.66	37.84	904.3	755.7	266.0	205.2	1113.7	1210.7	51.14	91.36	97.88	36.54	24.66	71.28	774.9	324.5	401.7	684.1	252.5	938.3	15.3	229.2
70687	False	High	[R].IVLVDNK.[C]	1xTMT6plex [K7]; 1xTMT6plex [N-Term]	0.00656158	0.00104759	2	4	4	PROTEINSEQ_35444; PROTEINSEQ_35491	PROTEINSEQ_35444 [28-34]; PROTEINSEQ_35491 [28-34]		0	1258.81349	2.914	0.589	0.718	0.398	0.347	0.627985817317141	0.69615417574556	0.798744625003254	0.64706433085104	0.546774039127193	2.49	51.24	70.42	5.77	66.27	904.2	179.6	473.3	257.3	224.3	646.1	59.42	106.59	74.10	36.09	82.04	37.41	774.8	505.2	609.5	162.6	544.0	17.0	108.8	407.8
26688	False	High	[K].ECCHGDLLECADDRADLAK.[Y]	3xCarbamidomethyl [C2; C3; C10]; 1xTMT6plex [K19]; 1xTMT6plex [N-Term]	1.8213E-05	2.06754E-05	1	1	3	CON_P02769	CON_P02769 [267-285]		1	2706.26859	1.307	0.626	1.395	1.278	0.364	0.618542636390118	0.664134502530578	0.901302498687399	0.869624656439192	0.592008581262369	9.81	54.73	45.44	89.82	85.79	421.6	216.1	201.4	401.5	117.5	345.4	48.55	103.60	88.34	74.41	81.63	70.19	773.3	346.5	136.5	619.9	46.8	95.2	83.7	173.5
42403	False	High	[R].FVHGEGLR.[W]	1xTMT6plex [N-Term]	0.000452867	6.082E-05	1	4	3	PROTEINSEQ_11122	PROTEINSEQ_11122 [25-32]		0	1143.64721	1.290	1.069	1.286	0.028	0.674	0.595309180515286	0.933507809410458	0.959690199641142	0.374081016541402	0.280843563680273	7.56	71.42	32.99	4.26	2.63	749.8	795.4	425.6	20.9	478.8	698.0	41.72	88.46	47.46	156.32	47.92	46.48	771.4	632.3	116.2	1534.7	729.2	64.6	680.6	366.7
52528	False	High	[R].GYDQYAYDGK.[D]	1xTMT6plex [K10]; 1xTMT6plex [N-Term]	2.10121E-05	2.06754E-05	2	8	5	PROTEINSEQ_62093; PROTEINSEQ_49047	PROTEINSEQ_62093 [15-24]; PROTEINSEQ_49047 [108-117]		0	1637.82116	2.322	0.011	0.113	0.010	3.856						30.58	12.72	303.67	0.00	16.17	1337.8	8.3	65.0	6.7	2221.4	576.1	53.41		131.51		11.81	26.90	770.5	1678.6			7.6		9.4	293.9
95535	False	High	[K].NIPSVNAK.[L]	1xTMT6plex [K8]; 1xTMT6plex [N-Term]	0.0552582	0.0063426	1	3	3	PROTEINSEQ_7965	PROTEINSEQ_7965 [102-109]		0	1300.79891	1.317	1.424	1.116	0.034	1.170						5.10	31.91	17.75	80.04	6.23	748.9	809.3	634.5	19.6	665.4	568.5	25.54	57.39	45.86	88.42	24.50	30.21	770.3	526.2		1127.0	482.4		673.7	390.5
25529	False	High	[K].EAAYHPEVAPDVR.[L]	1xTMT6plex [N-Term]	0.00371263	0.000484522	1	7	5	PROTEINSEQ_58715	PROTEINSEQ_58715 [2221-2233]		0	1682.86995	1.054	0.737	0.815	1.087	0.967	0.850629998230198	0.456527036751741	0.511459909157638	0.475957762741832	0.916406453599588	23.23	3.82	1.05	5.42	48.59	763.6	520.8	586.4	759.1	569.2	724.7	26.52	38.99	50.09	36.31	16.59	43.36	770.2	437.3	247.2	675.1	303.4	229.4	710.4	277.8
24885	False	High	[K].DVVEQMEK.[C-]	1xOxidation [M6]; 1xTMT6plex [K8]; 1xTMT6plex [N-Term]	0.000917404	8.74561E-05	4	16	4	PROTEINSEQ_22355; PROTEINSEQ_22341; PROTEINSEQ_46043; PROTEINSEQ_22348	PROTEINSEQ_22355 [728-735]; PROTEINSEQ_22341 [728-735]; PROTEINSEQ_46043 [178-185]; PROTEINSEQ_22348 [728-735]		0	1451.78160	0.896	0.607	1.499	1.031	0.922						77.56	13.63	165.84	2.98	21.46	627.8	425.6	1050.3	722.1	646.3	700.7	48.67	7.23	95.45	17.29	39.54	20.09	770.1	369.8		366.1	410.7		1808.2	398.6
56499	False	High	[R].IASNAGSIA.[-]	1xTMT6plex [N-Term]	0.00525319	0.000719658	1	2	4	PROTEINSEQ_52033	PROTEINSEQ_52033 [132-140]		0	1032.58869	1.008	1.001	1.010	0.936	0.889	0.787120878095391	0.774310682139162	0.80082775990615	0.966717676605423	0.66765088317885	3.77	3.09	5.82	32.94	8.43	898.7	870.4	878.0	887.3	819.6	869.2	33.06	45.01	36.93	40.55	35.95	13.48	770.1	806.2	156.6	788.0	888.6	156.7	665.9	857.5
6923	False	High	[K].ALIADSGLK.[I]	1xTMT6plex [K9]; 1xTMT6plex [N-Term]	0.000206488	2.06754E-05	1	8	2	PROTEINSEQ_3802	PROTEINSEQ_3802 [418-426]		0	1345.84552	1.596	1.218	1.243	0.047	1.002						14.70	8.37	18.10	116.94	36.00	349.1	266.3	271.8	10.2	219.2	218.7	104.27	93.04	105.72	17.12	76.46	97.40	769.4	114.5		530.7	110.9		542.3	89.0
57914	False	High	[K].LDSPAGTALSPSGHTK.[L]	1xTMT6plex [K16]; 1xTMT6plex [N-Term]	1.01534E-06	2.06754E-05	1	2	2	PROTEINSEQ_55343	PROTEINSEQ_55343 [292-307]		0	1997.10678	2.752	0.039	1.018	0.038	0.031						17.53	53.89	48.85	25.84	41.33	665.7	9.3	246.2	9.1	7.5	241.9	41.08	24.48	65.89	1.09	13.28	25.33	769.3	416.3		7.1	10.2		309.3	128.0
98109	False	High	[R].NWQDYGVR.[E]	1xTMT6plex [N-Term]	0.0468703	0.00559859	1	7	3	PROTEINSEQ_47908	PROTEINSEQ_47908 [98-105]		0	1266.64285	1.917	0.442	1.896	0.213	0.860						84.20	76.79	45.12	67.41	23.16	1300.7	300.1	1286.2	144.3	583.6	678.5	50.16	82.50	18.21	77.01	2.08	23.86	769.3		610.1	529.6		67.8	857.0
67096	False	High	[K].LRAELDEVNK.[S]	1xTMT6plex [K10]; 1xTMT6plex [N-Term]	0.000137389	2.06754E-05	3	7	3	PROTEINSEQ_15011; PROTEINSEQ_15007; PROTEINSEQ_15009	PROTEINSEQ_15011 [104-113]; PROTEINSEQ_15007 [104-113]; PROTEINSEQ_15009 [104-113]		1	1644.96849	1.412	0.927	1.361	1.022	0.592						0.00	0.00	0.00	0.00	0.00	897.8	589.1	865.4	649.9	376.5	635.8							769.3			533.3			656.3
140350	False	High	[K].YTITPVK.[M]	1xTMT6plex [K7]; 1xTMT6plex [N-Term]	0.0176881	0.00264599	1	7	2	PROTEINSEQ_9378	PROTEINSEQ_9378 [72-78]		0	1279.80260	1.729	1.833	1.349	0.033	0.038						4.54	10.32	7.77	137.26	107.00	817.0	866.0	637.6	15.4	17.8	472.6	13.29	18.73	16.35	100.72	88.46	9.00	769.3	627.0		895.7	694.9		543.1	489.1
47133	False	High	[R].GLFDEYGSK.[K]	1xTMT6plex [K9]; 1xTMT6plex [N-Term]	4.98748E-05	2.06754E-05	2	31	11	PROTEINSEQ_46919; PROTEINSEQ_46923	PROTEINSEQ_46919 [396-404]; PROTEINSEQ_46923 [396-404]		0	1473.79897	1.409	0.691	1.530	0.718	0.732	0.585984604258902	0.614538689163467	0.511459909157638	0.631625294779945	0.516397147159301	16.11	35.29	2.80	5.32	2.65	897.6	538.8	1093.3	544.4	523.4	714.6	90.10	32.08	54.93	30.00	23.63	45.00	769.2	566.0	1074.8	586.7	301.7	237.3	829.2	482.4
32610	False	High	[R].ELVAQGK.[V]	1xTMT6plex [K7]; 1xTMT6plex [N-Term]	0.0147785	0.00233355	1	7	3	PROTEINSEQ_58715	PROTEINSEQ_58715 [2369-2375]		0	1202.75089	1.016	0.562	0.709	1.173	0.549	0.829749300572444	0.600974931362009	0.590194460726807	0.690949731492544	0.704017026802711	11.18	40.78	19.33	37.29	82.27	897.5	272.7	401.0	788.8	334.2	898.5	81.84	88.17	85.61	80.75	73.74	79.94	769.1	42.6	362.1	485.6	35.3	120.1	513.4	34.9
4372	False	High	[M].AFLASGPYLTHQQK.[V]	1xAcetyl [N-Term]; 1xTMT6plex [K14]	1.22027E-06	2.06754E-05	1	3	3	PROTEINSEQ_7335	PROTEINSEQ_7335 [2-15]	PROTEINSEQ_7335 1xAcetyl [N-Term]	0	1831.99040	2.290	0.038	2.196	0.069	0.044						22.00	82.87	14.14	130.08	0.14	777.3	22.5	791.6	12.6	17.2	391.7	74.98	55.88	76.43	59.92	1.28	81.62	768.8	655.5	27.0	13.4	31.3		652.4	682.0
26546	False	High	[K].EAVDILK.[T]	1xTMT6plex [K7]; 1xTMT6plex [N-Term]	0.0219822	0.00302773	3	13	4	PROTEINSEQ_11944; PROTEINSEQ_11954; PROTEINSEQ_11943	PROTEINSEQ_11944 [226-232]; PROTEINSEQ_11954 [249-255]; PROTEINSEQ_11943 [226-232]		0	1245.78186	1.028	0.864	0.619	1.248	0.346	0.858734762909227	0.685559475955749	0.945789580406311	0.617393888947869	0.457965060944671	29.95	9.50	47.61	39.86	6.33	896.2	669.1	449.0	904.8	133.2	725.2	75.87	74.90	126.08	78.60	64.40	64.77	768.0	809.6	26.3	605.7	739.2	33.9	340.5	1975.8
121350	False	High	[K].TAEAGGVTGK.[G]	1xTMT6plex [K10]; 1xTMT6plex [N-Term]	2.40768E-05	2.06754E-05	3	23	6	PROTEINSEQ_7107; PROTEINSEQ_7095; PROTEINSEQ_7104	PROTEINSEQ_7107 [88-97]; PROTEINSEQ_7095 [88-97]; PROTEINSEQ_7104 [88-97]		0	1348.78365	0.904	0.656	1.266	0.809	1.341	0.76284334228466	0.743207022913391	0.588176622063498	0.806253383430108	0.874967951552971	25.56	71.81	2.42	20.67	34.95	881.0	301.7	1010.1	691.5	675.4	820.4	71.46	47.56	62.28	73.38	59.84	65.30	767.9	92.8	285.2	487.4	197.3	132.9	800.4	184.4
5819	False	High	[R].AGVLAGHDNR.[V]	1xTMT6plex [N-Term]	1.23552E-05	2.06754E-05	3	5	6	PROTEINSEQ_50446; PROTEINSEQ_50444; PROTEINSEQ_50447	PROTEINSEQ_50446 [305-314]; PROTEINSEQ_50444 [305-314]; PROTEINSEQ_50447 [305-314]		0	1238.68030	0.954	1.130	0.970	0.951	0.784	0.8814929202181	0.676381712901735	0.896913034529398	0.709444264392082	0.546601099617945	26.62	14.72	37.46	14.15	3.98	719.9	852.4	732.3	658.1	603.9	754.6	45.55	38.67	56.90	23.57	37.07	30.13	767.4	607.1	104.1	865.8	781.5	183.2	758.5	630.9
52618	False	High	[K].GYIDLSK.[R]	1xTMT6plex [K7]; 1xTMT6plex [N-Term]	0.0187037	0.00269496	1	2	3	PROTEINSEQ_43146	PROTEINSEQ_43146 [81-87]		0	1253.75056	1.452	0.719	0.722	0.995	0.952						60.06	27.08	20.04	6.66	30.54	976.6	483.3	485.8	669.5	640.2	672.7	12.24	17.78	24.26	36.38	14.58	42.24	767.3		344.8	496.5		187.6	438.1
46989	False	High	[K].GLDPYNILAPK.[G]	1xTMT6plex [K11]; 1xTMT6plex [N-Term]	3.25297E-06	2.06754E-05	1	1	3	PROTEINSEQ_13707	PROTEINSEQ_13707 [58-68]		0	1658.98816	2.507	2.014	0.015	0.013	0.010						2.02	67.18	65.63	37.66	0.00	842.4	676.9	8.3	5.8		336.1	8.45	52.85				6.53	766.4	669.2		413.8	919.1		6.3
6249	False	High	[K].AIASSLK.[S]	1xTMT6plex [K7]; 1xTMT6plex [N-Term]	0.0837175	0.00990276	1	3	7	PROTEINSEQ_8304	PROTEINSEQ_8304 [26-32]		0	1147.74508	1.068	0.834	1.130	1.208	0.851	0.726217824042181	0.932077391013014	0.885963835018699	0.554037677553674	0.636481289920152	12.32	9.80	17.16	28.81	10.00	694.1	542.2	539.5	889.8	593.3	650.1	64.21	89.47	81.23	64.09	75.70	69.02	765.8	585.4	54.0	1108.4	497.1	49.7	882.1	464.8
135442	False	High	[K].VTQNLPMK.[E]	1xOxidation [M7]; 1xTMT6plex [K8]; 1xTMT6plex [N-Term]	0.0758177	0.00879723	1	5	3	PROTEINSEQ_26032	PROTEINSEQ_26032 [299-306]		0	1404.82849	0.996	0.744	1.077	1.457	0.683						43.65	48.88	51.80	60.38	9.32	1157.1	864.4	1250.9	1693.1	793.4	1161.9	35.88	31.39	28.87	21.46	77.20	70.75	765.0	1264.7		624.4	993.1		771.3	1325.6
100850	False	High	[K].QGTFHSQQALEYGTK.[L]	1xTMT6plex [K15]; 1xTMT6plex [N-Term]	2.31691E-07	2.06754E-05	2	5	2	PROTEINSEQ_60637; PROTEINSEQ_60638	PROTEINSEQ_60637 [54-68]; PROTEINSEQ_60638 [54-68]		0	2153.13914	1.237	0.880	0.705	1.519	0.721						2.98	6.62	11.31	9.86	51.67	696.8	495.7	397.2	856.1	406.1	563.4	34.28	25.55	41.65	22.55	16.12	31.60	764.7	458.9		538.7	378.6		408.0	252.6
16209	False	High	[R].DAAGSGDKPGADTGR.[-]	1xTMT6plex [K8]; 1xTMT6plex [N-Term]	0.0018936	0.000290424	1	2	2	PROTEINSEQ_994	PROTEINSEQ_994 [98-112]		0	1832.95027	1.191	2.768	1.278	0.025	1.497						0.00	0.00	0.00	0.00	0.00	891.3	2070.8	956.1	18.6	1120.4	748.2							763.8			1874.7			725.1
120809	False	Medium	[R].SVVSWK.[T]	1xTMT6plex [K6]; 1xTMT6plex [N-Term]	0.297003	0.0318188	1	2	1	PROTEINSEQ_41567	PROTEINSEQ_41567 [46-51]		0	1163.71887	2.531	1.154	1.861	0.034	0.039						0.00	0.00	0.00	0.00	0.00	891.0	406.3	655.1	11.9	13.9	352.0							763.5			367.8			496.8
79534	False	High	[-].MESGAYGAAK.[A]	1xAcetyl [N-Term]; 1xOxidation [M1]; 1xTMT6plex [K10]	3.98427E-05	2.06754E-05	2	7	16	PROTEINSEQ_25248; PROTEINSEQ_25253	PROTEINSEQ_25248 [1-10]; PROTEINSEQ_25253 [1-10]	PROTEINSEQ_25248 1xAcetyl [N-Term]; PROTEINSEQ_25253 1xAcetyl [N-Term]	0	1271.61392	1.102	0.935	1.163	0.765	0.708	0.987589685048229	0.968963747259293	0.932639615202679	0.26354323709926	0.483501283435616	54.80	17.11	32.68	11.30	12.93	890.6	1052.1	1147.3	618.5	639.6	824.9	65.04	18.02	41.47	36.62	10.55	26.34	763.2	431.5	613.5	989.0	706.8	463.4	870.1	506.9
40996	False	High	[K].FMQASEDLLK.[E]	1xOxidation [M2]; 1xTMT6plex [K10]; 1xTMT6plex [N-Term]	1.83374E-05	2.06754E-05	1	2	4	PROTEINSEQ_10358	PROTEINSEQ_10358 [40-49]		0	1655.90787	2.030	1.395	1.569	1.664	0.010						0.00	0.00	0.00	0.00	0.00	890.5	612.0	688.2	729.8		438.7							763.1			554.0			521.9
30243	False	High	[K].EHDQLIEK.[R]	1xTMT6plex [K8]; 1xTMT6plex [N-Term]	0.00218879	0.000309077	1	8	3	PROTEINSEQ_57229	PROTEINSEQ_57229 [328-335]		0	1469.83641	0.716	1.359	1.027	0.839	1.556	0.769407045700797	0.690135043419556	0.957544262441164	0.719258445373596	0.577225169352651	69.14	6.52	8.76	9.59	5.72	299.5	709.0	663.1	602.9	792.4	663.6	72.98	21.20	25.56	35.72	25.59	28.97	763.0	252.6	84.4	816.3	544.0	312.3	547.3	370.0
57228	False	High	[R].IDDIFER.[S]	1xTMT6plex [N-Term]	0.00685833	0.00116532	2	4	4	PROTEINSEQ_23616; PROTEINSEQ_23614	PROTEINSEQ_23616 [1528-1534]; PROTEINSEQ_23614 [1528-1534]		0	1136.61490	0.692	0.646	3.504	0.136	1.110						130.82	20.67	5.23	17.64	42.90	208.6	194.8	1055.8	41.0	334.4	301.3	126.71	67.20	77.98	91.85	50.09	81.39	763.0	41.2		295.6	106.5		1489.1	489.1
43308	False	Medium	[RK].GAPLAK.[VR]	1xTMT6plex [K6]; 1xTMT6plex [N-Term]	0.255479	0.0276999	2	5	3	PROTEINSEQ_30972; PROTEINSEQ_8113	PROTEINSEQ_30972 [55-60]; PROTEINSEQ_8113 [749-754]		0	1014.67119	1.037	0.994	0.795	0.889	1.187	0.862674945217811	0.982094179810657	0.843950420019803	0.6824551567688	0.947343406621732	16.79	22.46	16.48	13.95	14.50	688.8	708.8	613.5	645.6	777.3	681.2	36.62	4.46	17.34	16.01	12.60	18.72	762.4	343.4	223.0	670.2	620.8	312.2	465.3	466.5
55972	False	High	[K].LAGDHIEYYK.[A]	1xTMT6plex [K10]; 1xTMT6plex [N-Term]	0.0150558	0.00241994	2	11	3	PROTEINSEQ_10246; PROTEINSEQ_10244	PROTEINSEQ_10246 [188-197]; PROTEINSEQ_10244 [188-197]		0	1666.92048	1.577	2.016	1.292	0.025	1.269	0.551833312238512	0.607818057269659	0.813099652771104	0.180382649590253	0.99194214509952	22.59	39.37	69.29	74.78	70.08	889.4	1223.0	783.7	13.7	686.1	540.6	23.20	42.67	63.86	55.35	70.05	10.77	762.1	806.8	194.4	488.1	1121.3	607.6	255.4	675.2
76092	False	High	[R].MAVLNEQVK.[E]	1xOxidation [M1]; 1xTMT6plex [K9]; 1xTMT6plex [N-Term]	0.000220984	2.06754E-05	2	6	2	PROTEINSEQ_10236; PROTEINSEQ_28575	PROTEINSEQ_10236 [279-287]; PROTEINSEQ_28575 [468-476]		0	1505.87617	1.270	1.590	2.147	0.028	0.461						59.33	46.36	1.99	119.45	0.46	600.1	751.3	1014.6	13.1	218.0	472.6	52.92	42.60	2.33	88.99	0.87	0.43	762.0		131.1	928.2		242.5	782.3
46029	False	High	[K].GGIMLPEK.[S]	1xTMT6plex [K8]; 1xTMT6plex [N-Term]	0.00182008	0.000264423	1	4	7	PROTEINSEQ_8246	PROTEINSEQ_8246 [29-36]		0	1302.78556	0.756	1.060	0.459	0.751	0.710	0.909632214756863	0.976899732007866	0.807458158084794	0.921138105537447	0.811127101563576	12.20	89.68	121.84	124.52	56.40	1026.2	615.0	798.6	955.4	902.9	1272.1	38.91	91.39	74.47	62.12	47.01	77.92	761.0	865.4	575.6	482.2	563.8	1098.4	88.5	688.0
108010	False	High	[K].RQVLEGEEMAYK.[F]	1xOxidation [M9]; 1xTMT6plex [K12]; 1xTMT6plex [N-Term]	9.98191E-05	2.06754E-05	1	3	1	PROTEINSEQ_15011	PROTEINSEQ_15011 [485-496]		1	1927.03592	4.225	0.130	0.219	0.213	0.096						0.00	0.00	0.00	0.00	0.00	885.3	27.3	45.9	44.6	20.1	209.5							758.6			24.7			34.8
26668	False	High	[K].EAYVHK.[S]	1xTMT6plex [K6]; 1xTMT6plex [N-Term]	0.0321407	0.00396219	3	6	2	PROTEINSEQ_25179; PROTEINSEQ_15508; PROTEINSEQ_10200	PROTEINSEQ_25179 [49-54]; PROTEINSEQ_15508 [51-56]; PROTEINSEQ_10200 [51-56]		0	1204.70903	1.203	0.955	1.022	1.257	0.897						10.98	9.47	19.48	0.90	27.35	1078.6	856.7	916.8	1127.4	804.6	896.8	27.69	29.06	19.86	36.79	12.53	37.59	758.0		425.8	629.6		464.8	603.7
137916	False	High	[R].YDDPEVQK.[D]	1xTMT6plex [K8]; 1xTMT6plex [N-Term]	0.018473	0.00268085	2	25	4	PROTEINSEQ_33494; PROTEINSEQ_33489	PROTEINSEQ_33494 [128-135]; PROTEINSEQ_33489 [128-135]		0	1451.77823	0.916	1.514	1.015	1.440	0.903	0.827979418615284	0.668125366243382	0.85817694541412	0.177141552598779	0.870608106608951	32.18	53.43	33.02	7.35	4.36	883.9	934.1	979.3	1493.1	871.1	964.5	63.53	91.75	56.00	85.79	64.87	87.14	757.4	365.1	547.0	845.6	764.6	1704.0	742.7	608.7
61607	False	High	[K].LLAVSDR.[Y]	1xTMT6plex [N-Term]	0.0261685	0.00328126	3	9	4	PROTEINSEQ_61630; PROTEINSEQ_61629; PROTEINSEQ_61636	PROTEINSEQ_61630 [1010-1016]; PROTEINSEQ_61629 [1001-1007]; PROTEINSEQ_61636 [1001-1007]		0	1002.61451	1.689	0.827	0.548	1.431	0.154	0.457575409268594	0.717338722258814	0.479184745811238	0.440066307660258	0.410605100182134	24.57	21.54	27.96	40.08	17.35	883.3	452.7	295.9	437.2	52.3	418.6	91.92	89.45	77.04	115.44	110.63	94.72	756.9	357.3	903.9	409.8	198.9	601.7	224.4	142.0
11367	False	Medium	[K].ASNPDLK.[L]	1xTMT6plex [K7]; 1xTMT6plex [N-Term]	0.304375	0.0326366	1	6	1	PROTEINSEQ_52082	PROTEINSEQ_52082 [86-92]		0	1202.71451	0.934	1.265	0.876	0.954	1.100						0.00	0.00	0.00	0.00	0.00	883.2	1196.4	828.6	901.9	1040.7	945.7							756.8			1083.1			628.4
30304	False	High	[K].EHIEDFK.[Q]	1xTMT6plex [K7]; 1xTMT6plex [N-Term]	0.00749098	0.00121863	1	1	1	PROTEINSEQ_27159	PROTEINSEQ_27159 [33-39]		0	1375.76219	1.342	1.007	0.750	1.264	1.000						0.00	0.00	0.00	0.00	0.00	882.8	662.7	493.5	831.4	657.8	657.8							756.5			599.9			374.3
45116	False	Medium	[M].GFGDLK.[S]	1xTMT6plex [K6]; 1xTMT6plex [N-Term]	0.117678	0.0138291	1	4	3	PROTEINSEQ_28736	PROTEINSEQ_28736 [2-7]		0	1094.66102	1.046	1.017	0.586	1.020	0.564						0.05	37.40	57.72	16.64	57.29	774.2	752.5	433.8	754.8	417.5	740.2	18.39	16.78	34.59	33.63	34.23	18.34	756.1	572.9		604.7	777.3		256.3	479.7
126535	False	High	[K].TRTEELIVQTK.[Q]	1xTMT6plex [K11]; 1xTMT6plex [N-Term]	9.51794E-05	2.06754E-05	2	7	1	PROTEINSEQ_32608; PROTEINSEQ_32606	PROTEINSEQ_32608 [59-69]; PROTEINSEQ_32606 [59-69]		1	1776.06312	1.895	0.584	0.938	0.835	0.785						0.00	0.00	0.00	0.00	0.00	881.9	271.6	436.3	388.7	365.4	465.3							755.7			245.9			330.9
59486	False	Medium	[K].LFDHAVSK.[F]	1xTMT6plex [K8]; 1xTMT6plex [N-Term]	0.225731	0.0249267	2	12	3	PROTEINSEQ_35146; PROTEINSEQ_9155	PROTEINSEQ_35146 [82-89]; PROTEINSEQ_9155 [41-48]		0	1374.81456	0.937	0.811	0.897	1.382	1.151	0.626076296024472	0.730841745133556	0.801685939227479	0.381068370072034	0.644194136445376	8.10	40.00	25.52	24.54	19.63	425.2	476.0	478.3	547.5	539.3	428.8	50.12	33.73	56.26	75.09	43.12	57.70	755.5	358.6	120.2	584.1	436.4	141.4	700.0	412.1
24920	False	High	[K].DVVTAAGDMLK.[D]	1xOxidation [M9]; 1xTMT6plex [K11]; 1xTMT6plex [N-Term]	8.27746E-07	2.06754E-05	1	11	8	PROTEINSEQ_61962	PROTEINSEQ_61962 [68-78]		0	1593.89221	1.141	1.082	1.607	0.724	0.286	0.950231652378015	0.846830960930665	0.78747097257579	0.690302942326428	0.622022073020909	41.02	26.28	87.40	5.02	5.54	682.8	488.4	725.0	558.1	212.7	771.4	16.48	79.66	77.19	14.19	111.06	37.03	754.0	575.8	212.7	226.5	1163.8	215.1	1786.7	566.1
7787	False	High	[R].ALTGASDSR.[V]	1xTMT6plex [N-Term]	0.00224708	0.000309077	1	8	3	PROTEINSEQ_7132	PROTEINSEQ_7132 [620-628]		0	1106.60032	1.291	1.067	0.016	1.228	1.063						6.74	60.42	75.96	0.26	15.80	615.4	508.7	17.4	585.4	506.7	476.6	48.36	86.17		42.37	55.80	42.60	753.0		139.5	934.7		110.4	13.2
13658	False	High	[R].AVTPLGPPAAEYWNSQK.[E]	1xTMT6plex [K17]; 1xTMT6plex [N-Term]	3.14762E-07	2.06754E-05	1	6	2	PROTEINSEQ_55759	PROTEINSEQ_55759 [81-97]		0	2287.24869	3.687	0.078	0.022	0.011	0.012						20.42	169.98	127.86	12.67	24.01	1112.4	23.6	9.9	2.5	2.9	301.7	32.90	123.79				50.59	752.1	1189.0		5.5	83.8		7.5
29708	False	High	[R].EGLLYCTR.[A]	1xCarbamidomethyl [C6]; 1xTMT6plex [N-Term]	0.00102102	0.000119249	1	3	1	PROTEINSEQ_33113	PROTEINSEQ_33113 [75-82]		0	1240.65572	3.917	0.074	0.086	0.034	0.073						0.00	0.00	0.00	0.00	0.00	877.7	16.6	19.4	7.6	16.3	224.1							752.1			15.0			14.7
40366	False	High	[K].FLALGDSGVGK.[T]	1xTMT6plex [K11]; 1xTMT6plex [N-Term]	4.10034E-06	2.06754E-05	2	2	3	PROTEINSEQ_49954; PROTEINSEQ_49953	PROTEINSEQ_49954 [12-22]; PROTEINSEQ_49953 [12-22]		0	1521.90410	1.488	1.198	0.445	1.030	1.131	0.492209909894061	0.674312124743031	0.578469740908325	0.933550617594515	0.838543648126463	7.29	3.66	63.04	5.46	35.86	548.9	459.9	211.3	442.0	429.6	474.3	33.56	33.42	14.48	34.21	29.12	31.23	751.1	462.9	154.5	638.9	421.6	165.3	134.1	182.0
128050	False	High	[R].TVSLGAGAK.[D]	1xTMT6plex [K9]; 1xTMT6plex [N-Term]	0.00739728	0.00121863	1	8	8	PROTEINSEQ_18717	PROTEINSEQ_18717 [40-48]		0	1261.78801	0.627	0.437	0.501	1.189	0.822	0.638789296814307	0.456527036751741	0.646480226593491	0.320560792023602	0.758651411390386	49.20	26.29	31.10	7.77	41.10	385.7	268.8	254.8	652.1	505.6	615.0	67.72	50.47	77.09	27.96	61.64	27.22	750.3	325.3	74.6	441.8	246.4	80.0	645.8	219.5
4541	False	High	[R].AFSEVPDRAPDSRPEEALDSSR.[Q]	1xTMT6plex [N-Term]	0.00153244	0.00023703	1	2	2	PROTEINSEQ_60599	PROTEINSEQ_60599 [149-170]		1	2660.31135	4.523	0.097	0.296	0.133	0.120						51.71	24.95	141.07	20.17	49.03	936.1	20.0	61.3	27.6	24.9	207.0	9.47	15.14	114.29	55.02	7.06	37.94	750.1	844.2		20.2	16.5		142.7	17.2
25911	False	High	[K].EAHEPLAVADAK.[L]	1xTMT6plex [K12]; 1xTMT6plex [N-Term]	2.77767E-05	2.06754E-05	2	17	3	PROTEINSEQ_39790; PROTEINSEQ_39786	PROTEINSEQ_39790 [82-93]; PROTEINSEQ_39786 [82-93]		0	1708.96341	1.404	1.139	0.979	0.888	1.159	0.681790090514478	0.622367750134935	0.870236268059194	0.647561585928166	0.722153564386007	16.90	5.92	33.25	25.56	24.42	874.0	680.9	609.3	552.8	721.7	622.6	86.73	70.16	49.37	88.63	51.63	75.47	748.9	122.0	561.7	616.4	223.5	556.7	462.1	255.9
129569	False	High	[K].VDGRVVEPK.[R]	1xTMT6plex [K9]; 1xTMT6plex [N-Term]	0.0139768	0.00219783	3	10	4	PROTEINSEQ_26023; PROTEINSEQ_22492; PROTEINSEQ_52088	PROTEINSEQ_26023 [100-108]; PROTEINSEQ_22492 [78-86]; PROTEINSEQ_52088 [79-87]		1	1456.88878	0.917	0.072	0.345	1.807	1.005						0.00	0.00	0.00	0.00	0.00	874.0	68.3	329.4	1722.8	958.2	953.4							748.9			61.8			249.8
67506	False	High	[K].LRSDAGLESDTAMK.[KR]	1xOxidation [M13]; 1xTMT6plex [K14]; 1xTMT6plex [N-Term]	1.26393E-07	2.06754E-05	1	12	6	PROTEINSEQ_43110	PROTEINSEQ_43110 [5-18]		1	1968.04721	1.753	2.032	1.005	1.064	1.747						0.00	0.00	0.00	0.00	0.00	873.5	1012.7	500.7	530.1	870.5	498.4							748.5			916.8			379.7
61285	False	High	[K].IHQETFGK.[S]	1xTMT6plex [K8]; 1xTMT6plex [N-Term]	0.000161718	2.06754E-05	1	9	3	PROTEINSEQ_26949	PROTEINSEQ_26949 [102-109]		0	1417.82037	1.064	0.799	0.801	0.978	0.800	0.862096928105772	0.789790114234653	0.805395188058807	0.91829592337671	0.813104246249385	18.65	55.74	55.28	24.64	57.02	870.0	929.3	927.5	981.6	943.4	726.2	48.19	83.16	80.39	70.12	81.27	87.74	745.5	286.2	330.9	841.3	127.0	721.3	703.4	148.8
45563	False	High	[K].GGDRIPADLR.[I]	1xTMT6plex [N-Term]	0.00758582	0.00121863	2	10	3	PROTEINSEQ_29339; PROTEINSEQ_29342	PROTEINSEQ_29339 [195-204]; PROTEINSEQ_29342 [195-204]		1	1298.73781	1.096	0.685	1.727	0.573	0.998	0.76284334228466	0.70916233785252	0.557346170200093	0.226334874668	0.852248672895753	3.61	9.17	31.94	3.87	25.88	869.9	523.4	1626.8	437.9	936.8	775.0	29.68	73.82	47.57	55.31	58.07	39.76	745.4	706.3	447.5	452.5	479.9	727.4	1233.8	789.2
49554	False	High	[R].GQIIGEGR.[Y]	1xTMT6plex [N-Term]	0.0151494	0.00241994	2	7	4	PROTEINSEQ_14452; PROTEINSEQ_14455	PROTEINSEQ_14452 [129-136]; PROTEINSEQ_14455 [129-136]		0	1058.61557	1.055	0.842	0.712	0.032	1.084	0.849201495391543	0.964131479058288	0.729676506188013	0.239083546003782	0.853171188547412	25.10	43.15	53.22	15.31	44.84	354.8	264.0	288.1	20.5	477.9	404.8	78.60	116.07	92.53	37.78	70.27	59.66	745.3	299.2	53.7	1257.7	242.0	58.3	532.1	248.2
122944	False	High	[K].TFEGHDASVLK.[V]	1xTMT6plex [K11]; 1xTMT6plex [N-Term]	0.00018524	2.06754E-05	3	14	2	PROTEINSEQ_7132; PROTEINSEQ_7131; PROTEINSEQ_7129	PROTEINSEQ_7132 [558-568]; PROTEINSEQ_7131 [558-568]; PROTEINSEQ_7129 [558-568]		0	1661.92629	0.984	0.806	0.778	1.055	0.999						29.75	30.37	19.32	24.19	0.16	879.0	719.9	694.4	942.0	892.1	893.1	1.55	0.96	46.34	6.76	29.45	29.30	745.0	749.4		647.3	664.5		374.8	840.7
60497	False	High	[K].LGIHEDSTNR.[R]	1xTMT6plex [N-Term]	1.28703E-05	2.06754E-05	1	13	9	PROTEINSEQ_44372	PROTEINSEQ_44372 [491-500]		0	1370.72256	0.809	0.871	0.743	0.884	1.263	0.427697780865836	0.554673980786515	0.581271905233544	0.815346204748503	0.648108861700763	2.17	9.05	18.23	12.85	24.82	778.1	837.7	791.3	850.2	954.7	961.3	16.56	29.68	22.53	41.79	38.82	22.68	743.9	656.2	201.0	1024.0	768.0	273.4	600.1	766.5
31164	False	High	[K].ELETGPK.[A]	1xTMT6plex [K7]; 1xTMT6plex [N-Term]	0.0157232	0.00241994	1	1	3	PROTEINSEQ_61388	PROTEINSEQ_61388 [73-79]		0	1231.72982	2.104	0.927	0.690	0.071	1.633	0.513012782279127	0.825666741576999	0.590602464589331	0.259005090580649	0.741459934450416	54.10	21.63	4.60	8.21	22.92	810.8	219.9	193.7	18.3	218.0	271.9	77.49	42.55	83.05	37.86	94.28	75.79	743.7	683.8	20.1	346.1	201.6	76.1	216.0	166.9
38183	False	High	[K].EVNEVSQNFQTTK.[D]	1xTMT6plex [K13]; 1xTMT6plex [N-Term]	2.51136E-06	2.06754E-05	1	5	2	PROTEINSEQ_29066	PROTEINSEQ_29066 [372-384]		0	1982.05949	1.447	1.212	0.784	0.054	0.052						72.27	23.83	5.93	62.08	187.09	332.3	278.3	180.2	12.5	12.0	229.7	105.25	80.84	68.63	11.65	72.38	64.22	743.6		41.2	482.6		64.0	232.1
60979	False	High	[K].LGTQTVPCNK.[IVT]	1xCarbamidomethyl [C8]; 1xTMT6plex [K10]; 1xTMT6plex [N-Term]	2.81574E-05	2.06754E-05	3	9	4	PROTEINSEQ_10347; PROTEINSEQ_10356; PROTEINSEQ_10352	PROTEINSEQ_10347 [112-121]; PROTEINSEQ_10356 [113-122]; PROTEINSEQ_10352 [112-121]		0	1575.89288	1.625	0.904	1.580	0.032	1.054	0.457575409268594	0.774292473850183	0.67843949883814	0.156516159608266	0.958604982834954	18.31	36.70	1.50	36.93	22.92	867.7	407.7	697.8	18.7	460.7	450.9	15.08	91.26	38.95	33.99	13.13	19.15	743.5	812.6	230.0	662.7	373.8	10.8	730.0	363.5
22425	False	High	[K].DQLQEQLQALK.[E]	1xTMT6plex [K11]; 1xTMT6plex [N-Term]	1.81323E-07	2.06754E-05	3	4	2	PROTEINSEQ_57106; PROTEINSEQ_57102; PROTEINSEQ_57104	PROTEINSEQ_57106 [698-708]; PROTEINSEQ_57102 [698-708]; PROTEINSEQ_57104 [698-708]		0	1772.03182	1.043	1.269	1.039	1.293	0.010						44.21	16.75	3.42	47.11	0.00	306.5	373.0	305.4	380.0	5.1	293.9	110.04	98.43	87.57	111.07		89.55	743.5	91.3		797.6	144.8		477.6	127.6
83197	False	High	[-].MLGPEGGEGFVVK.[L]	1xAcetyl [N-Term]; 1xOxidation [M1]; 1xTMT6plex [K13]	2.34868E-07	2.06754E-05	1	1	9	PROTEINSEQ_37370	PROTEINSEQ_37370 [1-13]	PROTEINSEQ_37370 1xAcetyl [N-Term]	0	1606.83481	1.234	0.875	0.921	0.748	0.977	0.76015932013676	0.664747147727284	0.776119178092652	0.754286290543337	0.948270345588633	17.82	19.34	23.91	17.42	44.58	867.3	993.7	349.3	660.9	910.7	987.6	88.36	75.79	107.95	105.23	80.18	80.57	743.2	132.0	593.4	899.6	90.8	504.6	264.9	107.1
12662	False	High	[R].ATVVGPDSSK.[TA]	1xTMT6plex [K10]; 1xTMT6plex [N-Term]	7.92133E-05	2.06754E-05	3	9	3	PROTEINSEQ_10406; PROTEINSEQ_38085; PROTEINSEQ_10403	PROTEINSEQ_10406 [1205-1214]; PROTEINSEQ_38085 [600-609]; PROTEINSEQ_10403 [1205-1214]		0	1418.82552	1.423	0.452	0.424	0.543	0.593	0.780655407797517	0.553614417107569	0.424758212007897	0.61981340473835	0.436947463587093	12.71	53.12	18.25	70.06	8.01	867.0	261.5	212.4	314.2	253.5	578.3	50.87	59.89	33.02	98.39	31.65	27.02	742.9	237.0	289.2	388.8	100.7	115.2	223.5	129.6
55665	False	High	[R].LADLVERDR.[V]	1xTMT6plex [N-Term]	0.0448989	0.00536259	2	2	2	PROTEINSEQ_38815; PROTEINSEQ_38814	PROTEINSEQ_38815 [108-116]; PROTEINSEQ_38814 [108-116]		1	1315.75313	2.688	1.129	0.029	0.040	0.032						0.00	0.00	0.00	0.00	0.00	865.9	363.7	9.2	13.0	10.2	322.1							742.0			329.3			7.0
122954	False	High	[R].TFETIVK.[Q]	1xTMT6plex [K7]; 1xTMT6plex [N-Term]	0.0133831	0.00205749	1	11	2	PROTEINSEQ_61033	PROTEINSEQ_61033 [453-459]		0	1295.79751	1.458	0.392	2.422	0.263	0.516						14.87	57.71	22.16	91.28	75.65	565.3	152.1	939.1	102.1	200.0	387.7	56.88	7.61	62.55	35.45	23.02	44.55	741.9	311.3		130.5	147.2		1145.3	503.1
123939	False	Medium	[K].TLDMIK.[K]	1xTMT6plex [K6]; 1xTMT6plex [N-Term]	0.122342	0.014327	2	31	5	PROTEINSEQ_46919; PROTEINSEQ_46923	PROTEINSEQ_46919 [468-473]; PROTEINSEQ_46923 [468-473]		0	1178.72190	0.917	0.704	0.620	0.578	0.526	0.818384272171413	0.69395168275488	0.743746028556636	0.734929490007581	0.6379901895577	12.78	53.22	60.05	106.43	7.77	863.9	720.8	197.6	388.8	852.0	1023.8	44.17	57.13	126.23	51.33	76.14	78.01	740.3	586.6	505.8	652.5	190.9	372.9	32.9	170.2
55296	False	High	[K].KTEAPAAPAAQETK.[S]	2xTMT6plex [K1; K14]; 1xTMT6plex [N-Term]	6.37519E-11	2.06754E-05	3	3	4	PROTEINSEQ_195; PROTEINSEQ_28925; PROTEINSEQ_73	PROTEINSEQ_195 [62-75]; PROTEINSEQ_28925 [150-163]; PROTEINSEQ_73 [52-65]		1	2100.22678	0.937	1.190	0.539	0.740	0.811	0.988886843488411	0.6928713000061	0.467883435699441	0.794568949063424	0.929604480007811	60.76	26.76	23.83	49.78	0.22	217.8	556.1	143.0	184.3	269.3	332.6	94.72	85.80	98.28	89.23	134.18	93.91	740.0	183.7	51.1	992.7	509.8	42.7	376.7	123.2
70185	False	High	[R].LVAGEMGQNEPDQGGQR.[G]	1xTMT6plex [N-Term]	4.04946E-07	2.06754E-05	1	6	3	PROTEINSEQ_696	PROTEINSEQ_696 [131-147]		0	2014.98137	1.203	1.181	0.348	0.523	0.011						11.52	12.39	127.79	117.41	11.77	775.6	756.3	243.1	282.6	4.8	699.0	30.36	44.87	76.71	68.50	62.62	67.53	739.9	387.6	251.1	767.0	285.9	333.1	17.1	243.9
47837	False	High	[K].GISVHISNAEPK.[H]	1xTMT6plex [K12]; 1xTMT6plex [N-Term]	2.08695E-05	2.06754E-05	1	5	2	PROTEINSEQ_50678	PROTEINSEQ_50678 [283-294]		0	1709.99504	0.999	0.709	1.012	1.039	0.811						9.08	26.98	5.21	0.00	4.49	737.8	523.7	747.7	767.9	598.9	738.8	21.98	38.13	8.52	13.46	9.21	13.46	739.5	532.0		625.1	364.2		602.3	606.4
20667	False	High	[K].DLSLDDFK.[G]	1xTMT6plex [K8]; 1xTMT6plex [N-Term]	0.000929767	8.74561E-05	2	8	8	PROTEINSEQ_1341; PROTEINSEQ_1347	PROTEINSEQ_1341 [84-91]; PROTEINSEQ_1347 [84-91]		0	1410.78807	1.011	0.998	2.066	1.156	1.297	0.856162944359945	0.78024621227056	0.447725676198382	0.839084847599046	0.534242266406112	9.17	3.73	17.38	18.72	11.31	733.9	636.2	1317.0	739.1	763.9	637.4	45.65	29.68	36.68	39.53	39.31	49.00	739.4	260.4	237.6	801.5	450.7	280.2	1176.1	607.2
96594	False	High	[K].NPVMELNEK.[R]	1xOxidation [M4]; 1xTMT6plex [K9]; 1xTMT6plex [N-Term]	0.000157384	2.06754E-05	2	19	3	PROTEINSEQ_47454; PROTEINSEQ_48682	PROTEINSEQ_47454 [528-536]; PROTEINSEQ_48682 [513-521]		0	1547.85035	1.400	0.597	1.844	1.279	0.999						0.00	0.00	0.00	0.00	0.00	861.9	367.9	1135.8	787.7	615.0	615.8							738.6			333.1			861.4
34783	False	High	[K].EQFLDGDGWTSR.[W]	1xTMT6plex [N-Term]	2.33014E-06	2.06754E-05	1	7	17	PROTEINSEQ_38110	PROTEINSEQ_38110 [25-36]		0	1639.79137	1.438	0.982	1.008	0.864	0.717	0.426905496724093	0.763003222038	0.803399209209217	0.394261963053809	0.422265234134401	5.53	5.05	13.20	7.52	3.26	861.8	530.1	642.2	450.8	456.6	622.5	15.93	14.84	43.73	14.50	20.58	10.61	738.5	632.5	333.0	553.3	486.0	199.7	837.5	412.5
128865	False	High	[K].VAIVGGSGSGK.[S]	1xTMT6plex [K11]; 1xTMT6plex [N-Term]	2.9572E-06	2.06754E-05	1	17	2	PROTEINSEQ_9616	PROTEINSEQ_9616 [502-512]		0	1389.84659	1.329	0.591	1.059	0.691	1.101						35.42	29.85	11.14	15.59	42.83	608.0	270.2	484.4	316.1	503.8	457.5	47.41	12.41	26.15	1.00	24.22	15.77	738.4	361.8		224.0	270.5		442.9	346.1
117905	False	High	[R].SSAVDPEPQVK.[L]	1xTMT6plex [K11]; 1xTMT6plex [N-Term]	1.88436E-05	2.06754E-05	1	11	4	PROTEINSEQ_14505	PROTEINSEQ_14505 [248-258]		0	1614.91031	0.722	0.847	1.014	1.328	0.914	0.638189887522401	0.955525374909663	0.872590894507082	0.296415894179538	0.962299214172897	38.24	23.55	8.27	12.43	82.21	607.3	749.9	720.3	1175.6	368.4	885.0	73.05	54.09	85.50	87.84	83.53	77.39	738.2	90.4	196.6	678.9	262.6	448.8	546.3	129.7
47012	False	High	[R].GLDVEDVK.[F]	1xTMT6plex [K8]; 1xTMT6plex [N-Term]	0.00549304	0.000792981	2	6	4	PROTEINSEQ_47287; PROTEINSEQ_51626	PROTEINSEQ_47287 [402-409]; PROTEINSEQ_51626 [404-411]		0	1332.77750	1.061	0.691	0.835	0.896	0.745						22.31	10.98	8.92	17.09	5.46	694.5	452.4	546.5	586.9	487.9	654.7	29.94	19.54	0.69	25.20	14.36	9.18	737.8	472.4		470.6	360.9		416.5	468.5
129259	False	High	[K].VCEHLNLLEK.[D]	1xCarbamidomethyl [C2]; 1xTMT6plex [K10]; 1xTMT6plex [N-Term]	0.000403746	2.06754E-05	3	7	2	PROTEINSEQ_58150; PROTEINSEQ_11665; PROTEINSEQ_58149	PROTEINSEQ_58150 [247-256]; PROTEINSEQ_11665 [116-125]; PROTEINSEQ_58149 [247-256]		0	1712.97695	1.522	0.554	1.385	0.715	0.736						0.00	0.00	0.00	0.00	0.00	860.4	313.0	782.8	404.3	416.0	565.3							737.3			283.4			593.7
36643	False	High	[K].ESSETPDQFMTADETR.[N]	1xOxidation [M10]; 1xTMT6plex [N-Term]	4.33479E-07	2.06754E-05	2	16	14	PROTEINSEQ_18248; PROTEINSEQ_18266	PROTEINSEQ_18248 [467-482]; PROTEINSEQ_18266 [467-482]		0	2088.92291	0.876	2.198	0.950	0.015	0.680						134.25	34.58	236.29	63.09	82.07	255.7	641.2	277.1	10.0	198.6	291.8	118.46	79.07	131.28		103.25	53.77	737.1		24.6	1091.6		150.2	1089.9
53581	False	High	[K].HINTWVSK.[K]	1xTMT6plex [K8]; 1xTMT6plex [N-Term]	0.0384817	0.0047462	4	7	1	PROTEINSEQ_59827; PROTEINSEQ_25740; PROTEINSEQ_25745; PROTEINSEQ_25743	PROTEINSEQ_59827 [91-98]; PROTEINSEQ_25740 [131-138]; PROTEINSEQ_25745 [131-138]; PROTEINSEQ_25743 [131-138]		0	1442.85200	1.674	1.176	0.840	0.139	0.954						0.00	0.00	0.00	0.00	0.00	859.5	604.1	431.6	71.3	490.2	513.5							736.5			546.9			327.3
24567	False	High	[K].DVIIADCGK.[I]	1xCarbamidomethyl [C7]; 1xTMT6plex [K9]; 1xTMT6plex [N-Term]	0.000593007	8.74561E-05	1	4	6	PROTEINSEQ_38913	PROTEINSEQ_38913 [196-204]		0	1448.81832	1.598	0.725	1.025	0.795	0.825						9.38	39.64	19.94	61.12	8.28	1057.7	479.6	678.2	526.0	546.0	661.8	28.98	16.85	1.49	70.35	12.52	20.31	736.3	1098.1		489.4	390.1		509.0	590.5
7066	False	High	[R].ALINMSSLPAQDK.[I]	1xOxidation [M5]; 1xTMT6plex [K13]; 1xTMT6plex [N-Term]	0.00254525	0.000309077	1	9	2	PROTEINSEQ_4489	PROTEINSEQ_4489 [174-186]		0	1862.04576	1.767	1.289	1.868	1.442	0.633						0.00	0.00	0.00	0.00	0.00	859.0	626.4	908.0	701.0	307.9	486.1							736.1			567.1			688.6
47037	False	High	[M].GLEDEQK.[M]	1xTMT6plex [K7]; 1xTMT6plex [N-Term]	0.00690176	0.00121079	1	1	3	PROTEINSEQ_29612	PROTEINSEQ_29612 [2-8]		0	1276.71490	1.660	1.293	0.995	0.082	0.500	0.824742384175271	0.873353907726224	0.940763699087872	0.259005090580649	0.895148239131272	91.13	114.59	118.24	89.87	69.81	283.5	534.4	171.4	14.3	165.7	486.9	97.27	60.85	70.41	84.58	51.52	78.30	735.3	239.1	29.2	605.0	131.1	235.4	390.1	147.7
116716	False	High	[K].SQEMVHLVNK.[E]	1xOxidation [M4]; 1xTMT6plex [K10]; 1xTMT6plex [N-Term]	0.00088128	8.74561E-05	3	20	4	PROTEINSEQ_18248; PROTEINSEQ_18238; PROTEINSEQ_18266	PROTEINSEQ_18248 [457-466]; PROTEINSEQ_18238 [410-419]; PROTEINSEQ_18266 [457-466]		0	1658.93000	1.131	1.473	0.993	0.155	0.504						76.60	47.69	206.93	13.60	104.00	1140.5	1485.5	1001.5	156.4	508.7	1008.7	39.24	61.36	48.13	99.38	17.88	92.39	735.0	1279.0		845.0	2167.4		1082.7	605.3
9534	False	High	[K].AQAAAPASVPAQAPK.[GR]	1xTMT6plex [K15]; 1xTMT6plex [N-Term]	5.60847E-06	2.06754E-05	1	5	8	PROTEINSEQ_9224	PROTEINSEQ_9224 [135-149]		0	1836.07435	1.383	1.462	1.653	0.072	1.438	0.426905496724093	0.456527036751741	0.475753099800315	0.178268565864351	0.436947463587093	6.26	14.34	0.83	6.88	10.17	857.6	855.1	827.5	47.9	931.4	647.7	75.05	66.41	74.53	24.86	55.96	66.65	734.9	487.6	755.2	774.1	627.2	965.8	627.6	599.0
138679	False	High	[K].YHNVGLSK.[C]	1xTMT6plex [K8]; 1xTMT6plex [N-Term]	0.00414335	0.000582192	2	5	2	PROTEINSEQ_50344; PROTEINSEQ_50347	PROTEINSEQ_50344 [244-251]; PROTEINSEQ_50347 [225-232]		0	1375.80981	1.189	0.721	1.061	1.219	0.878						34.47	58.15	23.07	39.63	18.20	619.9	376.0	553.0	635.2	457.9	521.3	44.35	62.75	34.51	48.60	30.15	13.26	734.8	377.9		548.4	214.0		538.0	371.4
65257	False	High	[K].LPCVAAK.[I]	1xCarbamidomethyl [C3]; 1xTMT6plex [K7]; 1xTMT6plex [N-Term]	0.0370776	0.00453896	1	14	4	PROTEINSEQ_34563	PROTEINSEQ_34563 [263-269]		0	1216.74879	1.420	1.690	0.847	0.032	1.357	0.599681976165013	0.456527036751741	0.997634403257365	0.180611548147524	0.819422887166094	33.81	11.76	24.39	56.55	69.30	785.2	821.6	511.5	19.2	611.0	450.4	33.87	9.95	41.54	57.17	34.17	20.87	734.6	356.2	254.2	757.3	636.8	361.9	387.9	257.5
138681	False	High	[K].YHPGYFGK.[V]	1xTMT6plex [K8]; 1xTMT6plex [N-Term]	0.00078637	8.74561E-05	1	2	3	PROTEINSEQ_44952	PROTEINSEQ_44952 [48-55]		0	1426.78834	0.981	0.743	0.939	0.933	0.788	0.886346539611457	0.721208214738992	0.8778512558277	0.741403268945243	0.879842925125103	18.40	7.18	29.74	23.68	19.34	857.1	912.5	977.0	969.8	898.1	1038.6	33.18	11.98	2.91	23.11	18.68	19.55	734.5	1216.6	268.7	887.2	836.6	339.8	778.0	841.7
26383	False	Medium	[K].EARREVEVK.[L]	1xTMT6plex [K9]; 1xTMT6plex [N-Term]	0.31949	0.0340896	2	9	1	PROTEINSEQ_44941; PROTEINSEQ_44949	PROTEINSEQ_44941 [108-116]; PROTEINSEQ_44949 [108-116]		2	1573.94261	1.180	0.794	0.800	0.980	0.422						0.00	0.00	0.00	0.00	0.00	855.9	575.9	580.2	711.0	306.1	725.5							733.4			521.4			440.0
56897	False	High	[R].LCGVGVEGEAVQNGPASHSR.[A]	1xCarbamidomethyl [C2]; 1xTMT6plex [N-Term]	2.66967E-12	2.06754E-05	1	3	4	PROTEINSEQ_28083	PROTEINSEQ_28083 [526-545]		0	2253.12434	0.069	6.051	0.010	0.010	0.010						144.42	7.98	0.00	0.00	0.00	96.6	319.7	209.0	145.7	16.3	158.5	137.86	73.91				77.35	732.4	9.2		248.8	879.3	140.8	158.5
20026	False	High	[K].DILEQAR.[A]	1xTMT6plex [N-Term]	0.0226766	0.00305568	1	1	5	PROTEINSEQ_58848	PROTEINSEQ_58848 [95-101]		0	1073.61524	3.821	0.019	0.840	0.026	0.024						6.12	66.10	86.66	65.29	42.73	854.6	13.0	452.4	17.4	13.3	394.3	70.20	8.62	85.30	7.93	66.64	49.02	732.3	668.2	811.1		12.7	5.4	343.1	6.9
119112	False	High	[M].SSSPVNVK.[K]	1xAcetyl [N-Term]; 1xTMT6plex [K8]	0.0504402	0.00590339	3	23	6	PROTEINSEQ_54635; PROTEINSEQ_54637; PROTEINSEQ_54653	PROTEINSEQ_54635 [2-9]; PROTEINSEQ_54637 [2-9]; PROTEINSEQ_54653 [2-9]	PROTEINSEQ_54635 1xAcetyl [N-Term]; PROTEINSEQ_54637 1xAcetyl [N-Term]; PROTEINSEQ_54653 1xAcetyl [N-Term]	0	1088.61491	1.111	0.781	0.906	0.853	0.768	0.705749756445004	0.810923556332382	0.912033723607251	0.234781915689835	0.582203636442952	18.32	3.29	6.08	0.09	0.64	854.2	452.1	524.5	493.5	444.3	578.8	52.05	70.93	37.18	45.36	38.73	47.98	732.0	227.1	290.0	409.3	193.8	425.2	397.8	275.0
57630	False	High	[K].IDISNVK.[I]	1xTMT6plex [K7]; 1xTMT6plex [N-Term]	0.0462989	0.00558941	1	3	5	PROTEINSEQ_7739	PROTEINSEQ_7739 [201-207]		0	1246.77711	1.168	1.394	1.398	0.011	1.517	0.632420735778491	0.640622065487072	0.516125238429201	0.151910025461757	0.373359080702007	19.30	28.88	17.25	13.89	5.90	799.4	643.5	753.2	7.5	976.4	647.2	40.59	26.33	36.47	57.53	28.13	31.42	732.0	301.8	258.8	582.6	550.5	420.2	571.2	434.3
28741	False	High	[K].EEVTVGSLK.[NT]	1xTMT6plex [K9]; 1xTMT6plex [N-Term]	0.0001224	2.06754E-05	2	6	1	PROTEINSEQ_43397; PROTEINSEQ_43396	PROTEINSEQ_43397 [339-347]; PROTEINSEQ_43396 [339-347]		0	1419.84592	3.199	0.380	0.381	0.121	2.024						0.00	0.00	0.00	0.00	0.00	853.6	101.4	101.7	32.3	540.0	266.8							731.5			91.8			77.1
139410	False	High	[R].YMVENHGEDYK.[SA]	1xOxidation [M2]; 1xTMT6plex [K11]; 1xTMT6plex [N-Term]	0.00038509	2.06754E-05	2	3	2	PROTEINSEQ_43529; PROTEINSEQ_43531	PROTEINSEQ_43529 [121-131]; PROTEINSEQ_43531 [121-131]		0	1858.90457	1.224	0.941	1.101	0.018	1.432						79.03	71.72	1.35	56.25	25.97	493.7	379.4	444.0	7.1	577.6	403.3	70.48	65.71	3.89	54.63	29.39	5.17	731.2	240.9		568.1	210.3		346.1	372.1
94552	False	High	[K].NFYQEHPDLAR.[R]	1xTMT6plex [N-Term]	9.93642E-06	2.06754E-05	1	19	5	PROTEINSEQ_51626	PROTEINSEQ_51626 [57-67]		0	1618.81752	0.879	1.277	1.127	1.258	0.897	0.718161056268984	0.905849761189222	0.854279551877663	0.518230334473384	0.763066903862627	21.55	4.44	0.28	21.88	25.81	336.4	877.9	752.8	840.2	598.9	667.7	83.29	80.14	76.86	72.61	77.11	63.52	731.0	117.1	108.9	958.8	53.7	386.7	710.7	66.5
6801	False	High	[K].AIGFVK.[D]	1xTMT6plex [K6]; 1xTMT6plex [N-Term]	0.0287325	0.00358498	2	15	9	PROTEINSEQ_61198; PROTEINSEQ_9768	PROTEINSEQ_61198 [221-226]; PROTEINSEQ_9768 [145-150]		0	1092.71814	1.257	0.609	1.925	0.967	0.118						23.53	31.94	62.41	36.23	183.92	569.6	276.2	872.8	438.3	53.4	453.3	54.11	47.25	21.30	94.16	130.40	71.97	730.5	321.0		353.9	178.9		770.4	646.0
3464	False	High	[K].AEGDVAALNRR.[I]	1xTMT6plex [N-Term]	1.37771E-05	2.06754E-05	1	3	3	PROTEINSEQ_8046	PROTEINSEQ_8046 [45-55]		1	1400.78074	1.188	0.775	1.086	0.494	0.953	0.800907834236477	0.752653258718413	0.578469740908325	0.149781387849516	0.795678343514721	6.46	51.46	0.79	6.07	16.69	852.0	594.8	1204.0	478.3	1039.9	968.8	50.51	48.70	42.01	49.05	53.01	43.94	730.1	640.0	581.3	1040.8	434.9	262.0	913.1	569.8
123261	False	High	[K].TGGEHVYFAK.[F]	1xTMT6plex [K10]; 1xTMT6plex [N-Term]	0.00968505	0.00157085	1	7	1	PROTEINSEQ_53080	PROTEINSEQ_53080 [291-300]		0	1566.86805	1.187	1.332	1.261	1.664	0.932						0.00	0.00	0.00	0.00	0.00	851.7	955.5	904.7	1193.6	668.8	717.3							729.8			865.0			686.1
51313	False	High	[K].GTDDSMTLQSQK.[F]	1xOxidation [M6]; 1xTMT6plex [K12]; 1xTMT6plex [N-Term]	2.17919E-07	2.06754E-05	1	1	7	PROTEINSEQ_15625	PROTEINSEQ_15625 [115-126]		0	1784.91005	1.304	0.936	1.247	1.322	0.974	0.927668347878738	0.821546994753255	0.850280404026618	0.785058252984579	0.803945734548812	25.29	43.97	45.82	6.42	12.49	850.3	521.7	909.3	736.4	542.7	557.1	48.35	76.42	42.15	44.85	40.44	22.56	728.6	287.1	333.7	472.3	155.8	463.6	689.6	339.7
19238	False	High	[K].DHQYGLPIK.[S]	1xTMT6plex [K9]; 1xTMT6plex [N-Term]	0.000175448	2.06754E-05	1	12	3	PROTEINSEQ_46752	PROTEINSEQ_46752 [312-320]		0	1528.88878	1.256	0.782	1.008	0.996	0.919						33.95	58.87	19.06	14.61	28.53	739.8	461.0	593.7	586.7	541.3	589.2	19.49	41.07	30.15	1.43	14.51	12.45	728.3	543.1		562.8	313.4		362.6	635.1
130811	False	High	[K].VGAVDADK.[H]	1xTMT6plex [K8]; 1xTMT6plex [N-Term]	0.00425148	0.000582192	2	22	8	PROTEINSEQ_9662; PROTEINSEQ_9719	PROTEINSEQ_9662 [78-85]; PROTEINSEQ_9719 [78-85]		0	1232.72507	1.049	1.050	1.353	1.035	0.859	0.489720440307162	0.914872999744093	0.693949965833823	0.770315161980332	0.914269571412244	1.74	48.33	42.98	1.50	66.95	849.7	840.5	1083.7	786.3	688.0	800.7	29.43	74.49	70.10	15.26	82.29	31.11	728.1	529.1	368.8	760.9	388.0	871.5	821.9	495.3
61380	False	High	[K].LKAEGSEIR.[L]	1xTMT6plex [K2]; 1xTMT6plex [N-Term]	0.0122695	0.00194803	2	28	3	PROTEINSEQ_60506; PROTEINSEQ_38935	PROTEINSEQ_60506 [70-78]; PROTEINSEQ_38935 [72-80]		1	1460.88370	1.334	2.265	0.267	0.323	0.422						51.05	41.67	2.96	198.38	31.21	1965.3	3336.5	393.1	476.4	621.1	1473.2	96.89	31.07	67.64	76.01	40.14	65.45	728.0		1471.8	2415.9		1837.4	177.1
98051	False	Medium	[K].NVVEPK.[EG]	1xTMT6plex [K6]; 1xTMT6plex [N-Term]	0.423286	0.0442304	3	5	2	PROTEINSEQ_2835; PROTEINSEQ_15846; PROTEINSEQ_2834	PROTEINSEQ_2835 [57-62]; PROTEINSEQ_15846 [57-62]; PROTEINSEQ_2834 [57-62]		0	1143.71378	0.987	1.050	0.985	1.050	0.682						31.34	9.17	26.98	63.88	23.36	858.3	912.6	856.5	913.3	592.9	869.5	1.60	22.34	53.99	27.56	51.06	30.77	727.2		281.0	704.5		471.4	434.5
34317	False	High	[K].EPIIFSK.[F]	1xTMT6plex [K7]; 1xTMT6plex [N-Term]	0.0153383	0.00241994	1	2	5	PROTEINSEQ_39826	PROTEINSEQ_39826 [129-135]		0	1291.80260	1.948	1.208	0.338	0.370	1.333	0.626076296024472	0.941589705375767	0.540676587193764	0.506073362359103	0.396830252120244	11.89	46.98	0.78	45.75	2.20	373.1	277.6	95.5	149.1	236.4	177.4	81.60	28.41	43.64	50.69	60.95	65.51	726.7	106.9	120.8	251.3	148.2	124.3	111.5	82.3
56287	False	High	[K].LAPEYEK.[A]	1xTMT6plex [K7]; 1xTMT6plex [N-Term]	0.0189373	0.00270686	2	9	3	PROTEINSEQ_48241; PROTEINSEQ_48237	PROTEINSEQ_48241 [211-217]; PROTEINSEQ_48237 [260-266]		0	1307.76112	1.545	0.434	0.795	0.839	0.374	0.499641521898733	0.446955391022971	0.684328078282016	0.556496994163712	0.546774039127193	3.92	12.80	32.79	10.51	66.13	847.7	207.1	448.0	472.9	210.8	563.5	56.95	26.94	50.38	15.97	36.13	28.90	726.4	464.7	543.1	242.5	142.0	91.2	339.8	187.9
18056	False	High	[R].DFDPVHGDVIK.[H]	1xTMT6plex [K11]; 1xTMT6plex [N-Term]	0.00109884	0.000119249	3	10	4	PROTEINSEQ_28089; PROTEINSEQ_28094; PROTEINSEQ_28091	PROTEINSEQ_28089 [171-181]; PROTEINSEQ_28094 [171-181]; PROTEINSEQ_28091 [150-160]		0	1699.94194	0.989	1.460	0.758	0.307	0.992						28.69	15.13	49.26	13.84	27.04	815.6	1204.4	624.9	253.1	818.0	824.8	5.44	7.34	24.17	8.56	3.91	21.58	726.3	661.8		1035.2	1163.1		563.2	453.0
95598	False	High	[R].NLQNVDMK.[I]	1xOxidation [M7]; 1xTMT6plex [K8]; 1xTMT6plex [N-Term]	0.00145325	0.00023703	3	20	4	PROTEINSEQ_18248; PROTEINSEQ_18238; PROTEINSEQ_18266	PROTEINSEQ_18248 [483-490]; PROTEINSEQ_18238 [436-443]; PROTEINSEQ_18266 [483-490]		0	1435.79792	1.410	2.024	2.063	1.589	0.708						0.00	0.00	0.00	0.00	0.00	847.5	1216.9	1239.8	955.2	425.5	601.1							726.2			1101.7			940.3
42429	False	High	[K].FVMQEEFSRDGK.[A]	1xOxidation [M3]; 1xTMT6plex [K12]; 1xTMT6plex [N-Term]	0.00698941	0.00121079	1	12	1	PROTEINSEQ_47872	PROTEINSEQ_47872 [336-347]		1	1947.00462	1.117	0.059	0.543	2.172	1.043						0.00	0.00	0.00	0.00	0.00	845.6	44.7	411.4	1645.0	789.6	757.3							724.6			40.5			312.0
18558	False	High	[R].DGFFGNPR.[K]	1xTMT6plex [N-Term]	0.00453382	0.000629853	1	3	11	PROTEINSEQ_20351	PROTEINSEQ_20351 [135-142]		0	1138.58427	2.564	0.221	0.701	0.017	0.015	0.426905496724093	0.683921814919054	0.749539088188063	0.239743708854132	0.419084448206752	17.77	123.02	59.80	99.49	52.45	875.3	85.6	283.4	5.0	16.9	387.9	92.25	83.19	100.91	100.27	79.55	96.37	723.8	738.2	1230.2	283.0	78.5	35.3	214.9	109.8
10862	False	High	[K].ASDVHEVR.[K]	1xTMT6plex [N-Term]	0.0229606	0.00305568	1	23	8	PROTEINSEQ_46795	PROTEINSEQ_46795 [322-329]		0	1141.61630	0.918	0.833	0.945	0.011	1.354						37.61	67.48	18.53	14.68	31.63	383.3	259.7	294.7	6.1	839.5	311.8	73.46	120.95	100.93	97.46	48.48	76.33	722.6	146.0	124.1	1272.0	92.1	114.4	752.8	89.3
36331	False	High	[K].ESLHEVSK.[S]	1xTMT6plex [K8]; 1xTMT6plex [N-Term]	0.00749098	0.00121863	2	5	3	PROTEINSEQ_304; PROTEINSEQ_528	PROTEINSEQ_304 [132-139]; PROTEINSEQ_528 [131-138]		0	1386.79930	1.063	0.313	0.451	1.325	0.338	0.76284334228466	0.449611305116991	0.375373495482579	0.334111521237929	0.452250297408692	15.31	1.39	10.90	13.32	13.79	842.4	385.7	448.0	1524.0	426.5	881.1	36.30	18.62	26.31	21.14	34.84	25.56	721.9	708.2	488.9	349.2	252.6	172.4	252.8	386.0
104733	False	High	[R].QVLQLLS.[-]	1xTMT6plex [N-Term]	0.0827522	0.00988043	1	2	2	PROTEINSEQ_9135	PROTEINSEQ_9135 [188-194]		0	1029.65056	1.162	0.788	0.996	0.786	1.263						24.69	19.50	37.37	1.87	1.78	868.7	589.3	744.6	587.6	944.1	747.5	4.35	9.24	59.21	25.72	25.81	27.44	721.8		290.0	499.7		277.1	361.5
71153	False	High	[K].IWDLEGK.[I]	1xTMT6plex [K7]; 1xTMT6plex [N-Term]	0.016625	0.0026146	1	12	4	PROTEINSEQ_56576	PROTEINSEQ_56576 [258-264]		0	1318.77711	0.890	1.220	0.950	0.981	1.178						11.59	0.89	16.80	25.39	6.92	968.9	1327.6	1033.9	1067.6	1282.2	1088.5	19.85	29.73	45.37	6.92	24.20	30.55	720.8	941.1		970.9	1506.8		562.3	1242.1
54621	False	Medium	[K].KAQAQPVM.[-]	1xTMT6plex [K1]; 1xTMT6plex [N-Term]	0.194872	0.0222113	2	7	3	PROTEINSEQ_39471; PROTEINSEQ_39468	PROTEINSEQ_39471 [249-256]; PROTEINSEQ_39468 [249-256]		1	1330.79171	0.998	1.878	0.329	0.019	1.169	0.784040007514513	0.695365114606312	0.84942636237996	0.272399384657513	0.96189186508458	24.40	70.87	141.15	101.13	77.22	520.8	960.3	171.8	13.1	292.2	521.6	38.98	4.80	105.95	50.58	103.27	86.14	719.5	334.8	168.6	869.4	819.1	431.6	18.5	441.2
23947	False	High	[K].DTEDVPMILVGNK.[C]	1xTMT6plex [K13]; 1xTMT6plex [N-Term]	0.000144081	2.06754E-05	1	3	2	PROTEINSEQ_47174	PROTEINSEQ_47174 [105-117]		0	1889.04542	1.258	1.307	0.289	0.786	1.453						118.08	328.08	1109.31	152.86	72.92	644.7	669.9	148.2	403.0	744.7	512.6	36.51	69.82	132.57	12.82	67.58	107.35	719.5	417.5		353.1	1054.9		20.2	710.0
63028	False	Medium	[K].LLPPSEK.[R]	1xTMT6plex [K7]; 1xTMT6plex [N-Term]	0.38977	0.0406384	1	3	3	PROTEINSEQ_26032	PROTEINSEQ_26032 [633-639]		0	1241.78695	0.993	0.669	0.809	1.300	0.644						10.43	37.36	40.56	17.11	23.05	676.0	455.6	551.0	884.9	438.3	680.7	30.17	69.33	71.55	24.06	58.71	39.50	719.4	459.0		705.2	244.3		729.6	271.9
90107	False	High	[K].MSSPLADAK.[R]	1xOxidation [M1]; 1xTMT6plex [K9]; 1xTMT6plex [N-Term]	0.0275061	0.00336187	3	18	3	PROTEINSEQ_13004; PROTEINSEQ_13015; PROTEINSEQ_13019	PROTEINSEQ_13004 [318-326]; PROTEINSEQ_13015 [318-326]; PROTEINSEQ_13019 [318-326]		0	1393.77612	1.332	1.591	1.839	1.666	1.244						0.00	0.00	0.00	0.00	0.00	838.9	1002.3	1158.5	1049.0	783.3	629.8							718.9			907.4			878.6
132060	False	High	[K].VILGAHNEK.[V]	1xTMT6plex [K9]; 1xTMT6plex [N-Term]	0.000655965	8.74561E-05	1	1	2	CON_P06868	CON_P06868 [637-645]		0	1438.87822	1.167	0.719	0.297	0.438	0.980						39.15	30.12	8.78	0.72	26.79	721.7	445.1	183.5	271.1	606.3	618.6	21.12	12.86	23.79	14.90	9.76	15.58	718.8	523.6		441.4	372.5		117.4	187.3
90754	False	High	[-].MTEADVNPK.[A]	1xAcetyl [N-Term]; 1xTMT6plex [K9]	0.00354813	0.000484522	1	1	3	PROTEINSEQ_56435	PROTEINSEQ_56435 [1-9]	PROTEINSEQ_56435 1xAcetyl [N-Term]	0	1275.64522	1.360	0.534	0.218	1.159	0.442	0.695751839308835	0.998556709941904	0.680451290028999	0.880606705956499	0.678381723475288	35.57	54.70	117.07	123.50	87.15	1022.8	401.2	164.0	498.6	251.8	751.8	20.10	72.05	78.20	76.50	63.36	52.91	718.6	1058.7	331.1	286.2	1025.9	176.7	16.9	209.7
31447	False	High	[K].ELHAIK.[E]	1xTMT6plex [K6]; 1xTMT6plex [N-Term]	0.0201503	0.00283811	2	8	2	PROTEINSEQ_7741; PROTEINSEQ_7744	PROTEINSEQ_7741 [246-251]; PROTEINSEQ_7744 [246-251]		0	1168.74541	1.113	1.177	0.962	0.999	0.918						0.81	3.26	17.59	22.22	9.11	730.4	772.8	631.7	655.6	602.3	656.3	19.37	15.55	34.74	2.39	27.07	18.61	718.4		206.0	781.3		304.8	615.6
18307	False	Medium	[K].DFSESR.[N]	1xTMT6plex [N-Term]	0.12858	0.0150984	2	8	9	PROTEINSEQ_53858; PROTEINSEQ_59638	PROTEINSEQ_53858 [476-481]; PROTEINSEQ_59638 [482-487]		0	969.48389	0.927	0.611	0.651	1.037	0.655	0.944120168628969	0.724306299020618	0.861999044633087	0.574828185314426	0.73004920914771	3.82	76.34	5.29	2.57	7.20	838.8	928.0	1133.2	895.3	870.1	904.7	54.55	57.50	39.35	65.26	42.08	62.71	718.1	707.4	645.8	840.1	317.8	593.5	859.4	507.6
132490	False	High	[R].VLSIGDGIAR.[V]	1xTMT6plex [N-Term]	9.28241E-06	2.06754E-05	2	5	18	PROTEINSEQ_54283; PROTEINSEQ_39539	PROTEINSEQ_54283 [24-33]; PROTEINSEQ_39539 [74-83]		0	1229.74150	0.953	1.007	0.776	1.336	0.747	0.775218297125151	0.872330810954759	0.592718688680554	0.477198898807051	0.592003413336718	15.28	3.93	5.63	9.26	31.83	836.7	792.1	686.0	1052.5	569.1	787.9	21.87	2.96	14.46	24.82	31.49	7.94	717.0	710.5	180.4	737.6	726.2	338.2	578.5	591.0
135606	False	High	[K].VTYMEASAK.[I]	1xOxidation [M4]; 1xTMT6plex [K9]; 1xTMT6plex [N-Term]	0.00233736	0.000309077	1	1	2	PROTEINSEQ_57021	PROTEINSEQ_57021 [129-137]		0	1473.80234	1.561	1.118	2.057	0.733	0.962						0.00	0.00	0.00	0.00	0.00	836.1	598.7	1101.5	392.5	515.3	535.6							716.5			542.0			835.4
103065	False	High	[K].QQEALEEQAALEPK.[L]	1xTMT6plex [K14]; 1xTMT6plex [N-Term]	0.000251373	2.06754E-05	2	19	3	PROTEINSEQ_38833; PROTEINSEQ_21230	PROTEINSEQ_38833 [233-246]; PROTEINSEQ_21230 [458-471]		0	2042.11701	1.298	1.550	1.722	0.130	0.939						0.00	0.00	0.00	0.00	0.00	835.0	997.3	1108.2	83.8	603.9	643.4							715.5			902.9			840.5
7009	False	Medium	[K].AILEQR.[N]	1xTMT6plex [N-Term]	0.177086	0.0203281	2	10	2	PROTEINSEQ_26011; PROTEINSEQ_26014	PROTEINSEQ_26011 [262-267]; PROTEINSEQ_26014 [263-268]		0	958.58830	1.363	0.754	0.687	0.888	0.916						0.56	42.55	10.35	15.02	49.43	1087.6	601.7	548.2	708.3	730.4	797.8	36.73	2.99	26.87	49.22	9.24	36.24	714.4		459.3	556.4		259.5	343.0
27476	False	High	[K].EDVFVHQTAIK.[K]	1xTMT6plex [K11]; 1xTMT6plex [N-Term]	5.44877E-05	2.06754E-05	5	18	4	PROTEINSEQ_50251; PROTEINSEQ_50242; PROTEINSEQ_50247; PROTEINSEQ_50235; PROTEINSEQ_54101	PROTEINSEQ_50251 [115-125]; PROTEINSEQ_50242 [114-124]; PROTEINSEQ_50247 [115-125]; PROTEINSEQ_50235 [113-123]; PROTEINSEQ_54101 [82-92]		0	1744.99979	1.023	0.464	1.076	1.052	1.248	0.539076851065463	0.627942662652517	0.750278115450746	0.816158122105867	0.940348244905111	1.87	35.07	14.87	21.78	45.54	559.4	306.1	520.8	565.8	877.6	537.8	70.02	79.50	67.66	61.04	76.79	70.08	714.0	471.8	41.7	277.1	493.1	26.1	665.2	448.7
82045	False	High	[K].MGVLEEGGK.[G]	1xOxidation [M1]; 1xTMT6plex [K9]; 1xTMT6plex [N-Term]	0.000390331	2.06754E-05	1	1	3	PROTEINSEQ_42164	PROTEINSEQ_42164 [303-311]		0	1393.77612	1.195	0.874	1.253	0.344	0.965						90.48	111.58	24.85	196.06	57.67	425.8	311.2	446.4	122.4	343.9	356.2	82.81	92.99	35.97	107.64	62.32	13.15	713.7	183.6		619.9	129.7		439.1	296.5
127356	False	High	[K].TTHVLQCQAR.[G]	1xCarbamidomethyl [C7]; 1xTMT6plex [N-Term]	0.000215068	2.06754E-05	1	3	3	PROTEINSEQ_14927	PROTEINSEQ_14927 [417-426]		0	1442.77355	2.182	2.017	0.016	0.011	0.013						15.02	15.50	33.91	9.46	41.47	832.6	766.7	5.5	8.9	5.0	424.6	78.90	84.72	60.44	38.96	63.13	77.96	713.5	121.5	447.5	694.1	110.2	628.6	4.2	2.4
51484	False	High	[R].GTLDPVEK.[A]	1xTMT6plex [K8]; 1xTMT6plex [N-Term]	0.00600457	0.000933987	2	9	15	PROTEINSEQ_51879; PROTEINSEQ_41641	PROTEINSEQ_51879 [312-319]; PROTEINSEQ_41641 [252-259]		0	1316.78259	0.954	0.929	0.934	0.935	1.161	0.969007768684768	0.976899732007866	0.972164495557062	0.785074524996602	0.41293071776438	4.55	3.81	20.62	11.46	5.16	1188.9	1127.9	1162.6	1115.1	1439.0	1244.8	26.66	32.48	38.20	24.46	20.24	20.03	713.4	1002.6	468.2	734.4	1436.7	496.8	542.8	1380.2
20261	False	High	[K].DLMPHDLAR.[A]	1xOxidation [M3]; 1xTMT6plex [N-Term]	0.000917404	8.74561E-05	2	11	3	PROTEINSEQ_58178; PROTEINSEQ_58184	PROTEINSEQ_58178 [74-82]; PROTEINSEQ_58184 [74-82]		0	1312.68809	1.472	1.417	1.630	1.315	0.683	0.668490773203728	0.730841745133556	0.951188983138418	0.948136745233819	0.674368620109159	49.88	45.71	6.98	123.82	52.41	106.9	155.1	62.4	93.2	74.7	109.4	120.13	91.46	145.98	138.39	87.12	120.28	712.5	89.9	34.6	432.0	65.1	68.3	731.4	53.8
118265	False	High	[R].SSGLPNIPVQTVSR.[A]	1xTMT6plex [N-Term]	9.70231E-09	2.06754E-05	1	8	5	PROTEINSEQ_19215	PROTEINSEQ_19215 [325-338]		0	1683.95910	3.679	0.010	0.040	0.041	0.013						17.51	0.00	26.06	52.31	46.28	831.0	5.9	8.0	9.4	3.1	243.3	22.89		49.35	84.73	68.79	21.64	712.1	961.8	241.7		5.4		6.1	3.4
71502	False	High	[K].IYHPNVDK.[L]	1xTMT6plex [K8]; 1xTMT6plex [N-Term]	0.0200255	0.00282005	1	4	2	PROTEINSEQ_8050	PROTEINSEQ_8050 [75-82]		0	1443.83602	1.191	0.742	1.047	0.798	1.075						22.93	18.22	8.14	2.78	6.25	967.7	603.2	850.7	648.0	873.5	812.5	21.53	17.16	7.66	2.56	6.05	0.09	711.3	951.4		483.4	624.8		611.1	773.7
64741	False	High	[R].LNHQEFK.[S]	1xTMT6plex [K7]; 1xTMT6plex [N-Term]	0.0689893	0.00794536	2	4	2	PROTEINSEQ_12748; PROTEINSEQ_37024	PROTEINSEQ_12748 [2066-2072]; PROTEINSEQ_37024 [1263-1269]		0	1373.79416	0.442	0.558	2.763	0.204	1.084						221.90	34.94	11.56	76.97	51.04	336.6	424.5	2103.3	155.1	825.3	761.1	101.47	8.04	29.62	93.01	78.75	39.96	711.3		44.2	363.0		197.9	1289.7
113053	False	High	[R].SGVSLAALK.[K]	1xTMT6plex [K9]; 1xTMT6plex [N-Term]	1.63334E-05	2.06754E-05	7	16	18	PROTEINSEQ_50622; PROTEINSEQ_50617; PROTEINSEQ_50602; PROTEINSEQ_50616; PROTEINSEQ_50608; PROTEINSEQ_50604; PROTEINSEQ_50620	PROTEINSEQ_50622 [56-64]; PROTEINSEQ_50617 [55-63]; PROTEINSEQ_50602 [55-63]; PROTEINSEQ_50616 [56-64]; PROTEINSEQ_50608 [55-63]; PROTEINSEQ_50604 [55-63]; PROTEINSEQ_50620 [56-64]		0	1303.83496	0.970	0.837	0.723	1.097	0.607	0.842693130555436	0.899468101274264	0.912194288348598	0.544099426037346	0.787066614846045	36.95	69.41	40.82	13.05	77.62	828.2	1008.8	1096.4	1677.0	744.2	1405.0	32.89	39.57	25.66	50.59	82.06	47.49	709.7	1148.9	250.7	913.3	651.0	688.5	831.5	686.0
14001	False	High	[K].AYGDRIER.[M]	1xTMT6plex [N-Term]	0.0182452	0.00268085	2	15	12	PROTEINSEQ_46919; PROTEINSEQ_46923	PROTEINSEQ_46919 [734-741]; PROTEINSEQ_46923 [762-769]		1	1208.65850	1.562	0.582	1.250	0.720	0.614	0.573725984124692	0.633911290819396	0.556684961626143	0.228350787091681	0.43902984585218	39.94	4.53	9.83	12.75	13.80	913.5	596.5	917.8	522.3	491.0	725.6	72.07	26.94	34.62	29.54	46.64	40.15	709.6	770.4	883.7	370.9	546.9	315.7	642.5	790.7
61137	False	High	[R].IHDVLCK.[L]	1xCarbamidomethyl [C6]; 1xTMT6plex [K7]; 1xTMT6plex [N-Term]	0.00328238	0.000437032	2	13	2	PROTEINSEQ_2524; PROTEINSEQ_2515	PROTEINSEQ_2524 [858-864]; PROTEINSEQ_2515 [858-864]		0	1342.79171	1.170	1.046	0.728	0.043	1.918						2.01	59.78	18.96	24.51	12.83	782.8	699.7	487.4	28.6	1283.2	669.2	7.79	57.86	23.69	17.30	18.00	5.88	708.8	624.7		978.3	415.4		437.8	354.6
62833	False	High	[K].ILNDQNK.[A]	1xTMT6plex [K7]; 1xTMT6plex [N-Term]	0.055594	0.00641264	3	17	3	PROTEINSEQ_22355; PROTEINSEQ_22341; PROTEINSEQ_22348	PROTEINSEQ_22355 [702-708]; PROTEINSEQ_22341 [702-708]; PROTEINSEQ_22348 [702-708]		0	1302.77817	1.277	0.037	1.049	1.447	0.623						16.37	34.21	56.03	1.57	33.34	681.7	19.5	560.4	772.8	332.7	534.0	26.90	42.63	59.88	13.11	19.75	11.62	708.2	474.2		24.1	13.1		667.8	307.3
12464	False	High	[K].ATQASQEY.[-]	1xTMT6plex [N-Term]	0.0119684	0.00179785	1	1	7	PROTEINSEQ_51405	PROTEINSEQ_51405 [136-143]		0	1126.55778	1.056	0.669	0.738	1.288	0.942						46.98	12.20	17.46	2.29	40.91	707.3	447.9	494.6	862.7	630.8	669.9	21.70	33.21	5.60	24.16	57.28	22.04	707.5	511.0		319.2	521.7		360.5	443.3
27347	False	High	[R].EDRLEQAK.[L]	1xTMT6plex [K8]; 1xTMT6plex [N-Term]	0.00450479	0.000629853	2	4	2	PROTEINSEQ_43397; PROTEINSEQ_43396	PROTEINSEQ_43397 [282-289]; PROTEINSEQ_43396 [282-289]		1	1446.83166	0.639	0.374	0.175	0.032	1.482						330.26	48.68	46.20	8.77	83.25	196.9	115.4	53.8	9.7	456.8	308.3	126.20	29.97	27.82	6.84	80.18	15.14	707.5		15.2	129.6		41.0	49.8
133008	False	High	[K].VMQQQQQTTQQQLPQK.[V]	1xOxidation [M2]; 1xTMT6plex [K16]; 1xTMT6plex [N-Term]	5.74346E-09	2.06754E-05	1	4	2	PROTEINSEQ_42302	PROTEINSEQ_42302 [116-131]		0	2416.30186	1.738	1.830	1.971	0.033	0.035						49.05	33.81	43.58	47.72	55.71	532.5	560.5	603.7	10.0	10.6	306.3	58.31	46.25	54.12	57.31	63.20	15.96	707.4		111.2	712.5		175.8	685.3
38741	False	High	[K].EYEPEMGK.[V]	1xTMT6plex [K8]; 1xTMT6plex [N-Term]	0.00505562	0.000671089	2	7	3	PROTEINSEQ_20494; PROTEINSEQ_23826	PROTEINSEQ_20494 [115-122]; PROTEINSEQ_23826 [121-128]		0	1440.74449	0.902	0.616	0.507	0.713	0.722	0.883553435659965	0.904511575673669	0.854690340487758	0.832033919703558	0.980421404884216	77.37	30.91	137.45	111.88	20.33	824.8	709.3	492.4	237.0	616.0	970.5	42.34	13.77	82.90	105.34	66.11	82.12	706.8	295.7	283.3	642.1	723.4	263.2	13.7	488.5
100362	False	High	[K].QFAPEYEK.[I]	1xTMT6plex [K8]; 1xTMT6plex [N-Term]	0.00596657	0.000933987	2	8	4	PROTEINSEQ_48241; PROTEINSEQ_48237	PROTEINSEQ_48241 [95-102]; PROTEINSEQ_48237 [144-151]		0	1469.80405	1.563	0.994	1.937	0.629	0.754	0.457575409268594	0.917470938482871	0.467883435699441	0.320560792023602	0.804964944449119	14.44	27.04	1.25	8.44	2.83	931.8	648.3	1164.3	462.2	574.6	652.3	25.99	13.95	23.91	20.91	19.16	13.68	706.4	785.8	431.2	586.9	664.4	240.8	707.8	1003.1
64584	False	Medium	[R].LNDSYR.[L]	1xTMT6plex [N-Term]	0.195906	0.0223567	1	1	3	PROTEINSEQ_12748	PROTEINSEQ_12748 [80-85]		0	996.53118	0.283	0.345	1.746	0.168	0.844	0.72737539182793	0.488811968109943	0.639020347606608	0.182134582841072	0.559543410048853	125.46	33.78	56.61	45.26	1.20	157.6	191.9	684.7	75.4	333.4	447.6	123.79	45.50	44.62	17.10	28.82	17.95	706.4	132.9	13.5	181.0	175.9	32.5	990.6	517.4
27267	False	High	[K].EDNSIYIMR.[V]	1xTMT6plex [N-Term]	0.00026538	2.06754E-05	1	3	2	PROTEINSEQ_16770	PROTEINSEQ_16770 [102-110]		0	1369.69832	5.758	0.140	0.094	0.125	0.149						129.60	53.84	111.60	26.13	34.67	916.8	22.3	15.0	19.9	23.7	159.2	15.33	44.42	2.07	98.18	102.15	83.72	704.6	862.0		28.0	14.8		11.2	13.1
6205	False	High	[R].ALAIMCR.[V]	1xCarbamidomethyl [C6]; 1xOxidation [M5]; 1xTMT6plex [N-Term]	0.03754	0.00458978	1	12	4	PROTEINSEQ_14406	PROTEINSEQ_14406 [95-101]		0	1079.59029	1.691	1.177	0.783	0.921	1.258						0.00	0.00	0.00	0.00	0.00	821.7	572.2	380.4	447.5	611.4	486.0							704.1			518.0			288.5
26902	False	High	[K].EDAIEHFMK.[L]	1xOxidation [M8]; 1xTMT6plex [K9]; 1xTMT6plex [N-Term]	0.00233736	0.000309077	3	14	3	PROTEINSEQ_7107; PROTEINSEQ_7095; PROTEINSEQ_7104	PROTEINSEQ_7107 [608-616]; PROTEINSEQ_7095 [608-616]; PROTEINSEQ_7104 [608-616]		0	1593.83470	0.956	0.299	0.883	0.770	1.242						66.73	22.67	125.31	11.66	7.52	443.2	138.6	409.3	357.0	575.7	463.5	77.57	45.36	104.47	35.79	32.08	25.20	703.3	201.8		174.9	91.1		800.9	136.7
132080	False	High	[K].VLLGVGDPK.[I]	1xTMT6plex [K9]; 1xTMT6plex [N-Term]	0.00203598	0.000290424	4	26	4	PROTEINSEQ_59835; PROTEINSEQ_59843; PROTEINSEQ_59851; PROTEINSEQ_59834	PROTEINSEQ_59835 [91-99]; PROTEINSEQ_59843 [91-99]; PROTEINSEQ_59851 [91-99]; PROTEINSEQ_59834 [91-99]		0	1355.86626	1.011	1.024	1.044	0.996	1.184	0.781596896868099	0.968746801633602	0.815031296299142	0.806112760427776	0.809281192741174	7.14	37.06	17.25	18.90	33.18	819.8	446.0	548.8	578.5	630.0	581.0	46.16	78.63	49.38	72.61	55.70	51.84	702.5	352.8	373.3	403.8	408.1	685.8	406.4	472.8
66243	False	High	[K].LQEIQER.[K]	1xTMT6plex [N-Term]	0.0350636	0.0042134	1	14	2	PROTEINSEQ_29817	PROTEINSEQ_29817 [161-167]		0	1144.65235	1.130	0.365	1.923	0.726	0.331						0.00	0.00	0.00	0.00	0.00	819.7	264.7	1394.8	526.8	240.4	725.5							702.4			239.6			1057.8
27810	False	High	[R].EEEMMIR.[Q]	1xOxidation [M]; 1xTMT6plex [N-Term]	0.0164202	0.00253513	1	4	4	PROTEINSEQ_53470	PROTEINSEQ_53470 [575-581]		0	1182.56961	1.012	1.096	0.029	0.815	0.899						0.00	0.00	0.00	0.00	0.00	819.6	888.0	23.3	660.4	727.9	810.1							702.3			803.9			17.7
19434	False	High	[R].DLAQYDAAHHEEFK.[R]	1xTMT6plex [K14]; 1xTMT6plex [N-Term]	6.98182E-07	2.06754E-05	2	8	1	PROTEINSEQ_44339; PROTEINSEQ_44334	PROTEINSEQ_44339 [164-177]; PROTEINSEQ_44334 [164-177]		0	2132.08129	1.298	0.538	1.188	0.988	0.849						0.00	0.00	0.00	0.00	0.00	819.5	339.9	750.3	623.9	535.9	631.4							702.2			307.7			569.0
21361	False	High	[K].DMVILEK.[S]	1xOxidation [M2]; 1xTMT6plex [K7]; 1xTMT6plex [N-Term]	0.0329506	0.00401473	1	6	3	PROTEINSEQ_41965	PROTEINSEQ_41965 [125-131]		0	1321.78015	1.402	0.841	1.897	1.785	0.337						0.00	0.00	0.00	0.00	0.00	819.0	491.2	1107.7	1042.7	196.9	584.0							701.8			444.7			840.1
221	False	High	[K].AAALEAMK.[D]	1xOxidation [M7]; 1xTMT6plex [K8]; 1xTMT6plex [N-Term]	0.00108427	0.000119249	1	13	3	PROTEINSEQ_24745	PROTEINSEQ_24745 [435-442]		0	1278.74918	1.246	1.028	1.351	1.130	1.386						32.34	16.05	2.61	2.43	2.37	1288.0	1062.5	1397.2	1167.9	1433.2	1034.0	60.00	18.06	30.46	35.01	34.96	32.83	701.7		655.8	846.0		532.1	851.4
135514	False	High	[K].VTTHPLAK.[D]	1xTMT6plex [K8]; 1xTMT6plex [N-Term]	0.00921303	0.00151604	2	4	2	PROTEINSEQ_13321; PROTEINSEQ_13322	PROTEINSEQ_13321 [123-130]; PROTEINSEQ_13322 [123-130]		0	1324.83529	1.280	0.030	1.413	1.148	0.781						3.92	70.76	54.85	11.22	24.62	504.8	11.8	557.3	453.0	308.1	394.4	63.46	0.58	95.37	68.89	78.13	60.44	701.2		100.8	10.6		5.2	958.4
139789	False	High	[K].YQLSIHK.[N]	1xTMT6plex [K7]; 1xTMT6plex [N-Term]	0.00194421	0.000290424	2	13	1	PROTEINSEQ_29339; PROTEINSEQ_29342	PROTEINSEQ_29339 [488-494]; PROTEINSEQ_29342 [488-494]		0	1346.81964	1.196	0.799	2.445	0.712	1.128						0.00	0.00	0.00	0.00	0.00	816.4	545.5	1668.9	485.9	770.1	682.6							699.6			493.8			1265.7
28743	False	High	[K].EEVVGLTETSSQPK.[N]	1xTMT6plex [K14]; 1xTMT6plex [N-Term]	1.79267E-09	2.06754E-05	2	18	2	PROTEINSEQ_57129; PROTEINSEQ_58249	PROTEINSEQ_57129 [247-260]; PROTEINSEQ_58249 [244-257]		0	1962.07956	1.435	0.257	2.390	0.776	0.010						10.56	127.50	44.15	0.32	0.00	429.5	76.9	715.3	232.4	5.1	299.3	80.08	9.28	108.10	86.83		86.64	699.3	190.6		65.2	75.3		1484.5	225.2
32781	False	High	[K].ELYIQHAK.[E]	1xTMT6plex [K8]; 1xTMT6plex [N-Term]	0.00197001	0.000290424	3	4	2	PROTEINSEQ_33660; PROTEINSEQ_7349; PROTEINSEQ_7352	PROTEINSEQ_33660 [217-224]; PROTEINSEQ_7349 [198-205]; PROTEINSEQ_7352 [198-205]		0	1459.86732	1.217	0.810	1.341	1.241	0.012						3.50	20.56	19.17	24.59	31.97	771.3	513.5	850.0	786.4	4.9	633.8	7.85	23.84	13.67	18.72	81.22	4.52	698.7	615.3		551.1	397.1		585.1	806.9
123409	False	High	[K].TGQAPGYSYTAANK.[N]	1xTMT6plex [K14]; 1xTMT6plex [N-Term]	0.000261807	2.06754E-05	1	1	4	PROTEINSEQ_28451	PROTEINSEQ_28451 [41-54]		0	1887.00125	0.900	0.731	0.669	1.070	0.970	0.768334211869611	0.872687893783792	0.740776374143594	0.806253383430108	0.811695672064316	29.98	83.78	1.48	25.78	18.81	772.1	528.4	832.7	1092.6	802.9	857.8	5.84	108.42	31.26	30.10	59.56	45.50	698.6	651.1	234.8	478.4	349.9	1202.6	631.5	489.8
127590	False	High	[K].TTVLAMDQVPR.[V]	1xOxidation [M6]; 1xTMT6plex [N-Term]	1.83374E-05	2.06754E-05	2	4	5	PROTEINSEQ_10418; PROTEINSEQ_10416	PROTEINSEQ_10418 [172-182]; PROTEINSEQ_10416 [172-182]		0	1475.80893	1.202	0.954	1.445	1.419	0.656						26.55	50.15	32.93	19.90	23.03	726.6	576.7	873.6	857.6	396.7	604.5	16.11	37.08	21.97	9.90	30.40	9.00	698.1		209.8	682.8		194.2	774.9
35080	False	High	[K].EQNIVFNAETYSNLVK.[L]	1xTMT6plex [K16]; 1xTMT6plex [N-Term]	3.62216E-05	2.06754E-05	1	3	2	PROTEINSEQ_2524	PROTEINSEQ_2524 [1060-1075]		0	2327.26473	3.869	0.043	0.081	0.043	0.034						15.65	165.01	95.06	129.77	232.16	864.3	9.5	18.2	9.6	30.9	223.4	8.42	114.41	91.39	104.96		23.12	697.8		297.0	2.8		12.9	6.4
113594	False	High	[R].SLDIDTAK.[S]	1xTMT6plex [K8]; 1xTMT6plex [N-Term]	0.0710622	0.00823986	1	3	15	PROTEINSEQ_45223	PROTEINSEQ_45223 [156-163]		0	1320.77750	1.048	1.031	0.898	1.201	0.559	0.820796180895982	0.847674962041297	0.675717784174557	0.240690927472771	0.704017026802711	18.67	3.25	6.18	9.03	1.29	859.0	819.0	728.0	876.4	434.5	777.0	22.07	48.53	49.94	43.79	85.36	37.81	697.6	1012.6	278.1	741.4	1239.7	219.1	552.1	1014.1
92570	False	High	[K].MVVASSK.[K]	1xOxidation [M1]; 1xTMT6plex [K7]; 1xTMT6plex [N-Term]	0.0183588	0.00268085	2	23	2	PROTEINSEQ_10594; PROTEINSEQ_10585	PROTEINSEQ_10594 [589-595]; PROTEINSEQ_10585 [588-594]		0	1195.71207	1.437	0.548	1.397	0.929	1.005						3.81	84.92	41.07	4.14	4.24	983.8	375.1	956.6	636.2	688.1	684.8	26.47	51.50	15.49	19.08	26.86	22.94	697.6		384.9	497.4		112.8	809.8
44316	False	High	[K].GDSVGLR.[L]	1xTMT6plex [N-Term]	0.0504402	0.00590339	2	12	2	PROTEINSEQ_45296; PROTEINSEQ_49633	PROTEINSEQ_45296 [520-526]; PROTEINSEQ_49633 [430-436]		0	932.53626	1.290	0.645	0.257	1.138	0.445						90.09	29.90	63.50	35.13	8.00	464.9	232.5	92.8	410.1	160.4	360.4	71.81	30.08	57.54	34.69	9.82	2.21	697.3		86.0	169.6		127.1	45.7
80135	False	High	[K-].MFIGGLSWDTSK.[K]	1xOxidation [M1]; 1xTMT6plex [K12]; 1xTMT6plex [N-Term]	3.31543E-05	2.06754E-05	1	12	2	PROTEINSEQ_21332	PROTEINSEQ_21332 [31-42]		0	1815.97153	1.467	0.532	2.296	2.150	0.601						78.96	8.36	41.67	44.31	5.26	583.9	212.0	913.9	856.0	239.4	398.1	45.24	17.21	13.94	62.34	20.11	24.99	697.1		135.7	169.8		105.5	765.2
104020	False	High	[K].QSQDEPLR.[S]	1xTMT6plex [N-Term]	0.00672961	0.00106838	1	5	3	PROTEINSEQ_50678	PROTEINSEQ_50678 [213-220]		0	1201.63743	1.094	0.940	1.152	1.161	0.881						3.83	18.28	9.96	26.71	28.46	612.0	525.9	644.7	649.6	492.9	559.5	39.09	51.41	26.66	58.17	9.48	35.69	696.5	388.6		696.8	329.4		591.7	458.9
24163	False	High	[KR].DTSASAVAVGLK.[Q]	1xTMT6plex [K12]; 1xTMT6plex [N-Term]	3.35025E-08	2.06754E-05	2	11	4	PROTEINSEQ_58584; PROTEINSEQ_58581	PROTEINSEQ_58584 [520-531]; PROTEINSEQ_58581 [520-531]		0	1576.93104	1.064	1.046	1.630	0.916	0.946						5.44	60.32	24.81	22.23	105.66	703.9	691.9	1078.3	606.3	625.8	661.6	20.16	30.10	1.93	4.36	63.42	25.21	696.3	514.3		504.6	787.4		829.0	916.4
45411	False	High	[K].GGAAVDPDSGLEHSAHVLEK.[G]	1xTMT6plex [K20]; 1xTMT6plex [N-Term]	2.33533E-08	2.06754E-05	3	14	3	PROTEINSEQ_7107; PROTEINSEQ_7095; PROTEINSEQ_7104	PROTEINSEQ_7107 [529-548]; PROTEINSEQ_7095 [529-548]; PROTEINSEQ_7104 [529-548]		0	2447.29307	1.320	0.785	1.459	0.669	1.469						44.77	17.00	50.98	6.37	18.79	942.5	560.8	1042.0	477.7	1049.1	714.1	20.97	4.77	26.45	14.83	37.89	20.81	695.6		354.3	525.1		238.8	654.0
101931	False	High	[K].QLSSEELEQFQK.[T]	1xTMT6plex [K12]; 1xTMT6plex [N-Term]	0.0020903	0.000309077	1	8	3	PROTEINSEQ_38699	PROTEINSEQ_38699 [918-929]		0	1924.04278	1.099	1.235	1.145	0.267	1.070						4.14	11.41	33.19	35.88	18.43	418.7	470.7	436.3	101.9	407.8	381.1	81.96	86.43	98.17	53.03	90.48	79.30	695.5	182.2		867.4	212.0		778.7	159.7
93303	False	High	[R].NADVELQQR.[A]	1xTMT6plex [N-Term]	0.000426167	2.06754E-05	1	4	4	PROTEINSEQ_42480	PROTEINSEQ_42480 [613-621]		0	1301.70109	1.109	0.792	1.183	1.082	0.875						11.10	6.71	20.41	27.41	5.28	444.4	317.1	473.8	433.4	350.7	400.6	76.18	63.36	82.24	86.48	64.45	68.37	695.4	205.2		465.0	179.5		698.6	210.0
61018	False	High	[K].IGVHAFQQR.[L]	1xTMT6plex [N-Term]	0.00094862	8.74561E-05	1	3	1	PROTEINSEQ_31912	PROTEINSEQ_31912 [36-44]		0	1284.73742	1.550	0.579	2.619	0.164	0.286						0.00	0.00	0.00	0.00	0.00	811.1	303.0	1370.2	86.0	149.7	523.2							695.0			274.3			1039.2
25083	False	High	[R].DYDRGYDSR.[I]	1xTMT6plex [N-Term]	0.0731902	0.00840717	1	1	3	PROTEINSEQ_3573	PROTEINSEQ_3573 [265-273]		1	1375.64397	0.975	1.166	0.904	0.975	1.086						9.99	43.87	42.44	1.80	22.17	724.4	866.6	671.7	724.7	807.0	743.0	15.88	34.15	32.91	4.71	27.16	6.42	694.8		209.5	613.2		488.3	401.9
46919	False	High	[R].GLCGAIHSSIAK.[Q]	1xCarbamidomethyl [C3]; 1xTMT6plex [K12]; 1xTMT6plex [N-Term]	0.00297719	0.000437032	2	11	3	PROTEINSEQ_14847; PROTEINSEQ_27420	PROTEINSEQ_14847 [77-88]; PROTEINSEQ_27420 [101-112]		0	1671.96163	1.084	0.960	0.631	1.182	0.777	0.729130199634492	0.692156793635969	0.467883435699441	0.690346285950985	0.656016100379066	16.44	3.22	10.56	40.36	29.61	687.0	444.8	292.3	722.9	390.0	463.2	29.66	50.29	55.93	15.36	53.16	41.81	694.4	367.2	222.4	747.0	287.9	195.9	484.0	203.8
2415	False	Medium	[K].ADAIVK.[M]	1xTMT6plex [K6]; 1xTMT6plex [N-Term]	0.186778	0.0213543	1	14	2	PROTEINSEQ_28396	PROTEINSEQ_28396 [243-248]		0	1074.69232	1.072	0.485	0.838	1.087	0.918						0.91	57.33	13.59	49.00	23.93	771.7	349.6	603.5	782.9	660.8	720.1	6.85	45.72	18.83	38.91	28.33	5.99	694.1		238.0	226.3		215.3	523.3
85460	False	Medium	[-].MNPLTK.[V]	1xAcetyl [N-Term]; 1xOxidation [M1]; 1xTMT6plex [K6]	0.214245	0.0240495	1	2	3	PROTEINSEQ_41544	PROTEINSEQ_41544 [1-6]		0	990.54913	1.603	1.052	1.493	1.314	0.760						0.00	0.00	0.00	0.00	0.00	809.8	531.1	754.1	663.8	383.9	505.1							693.9			480.8			571.9
51973	False	High	[K].GVGASGSFR.[L]	1xTMT6plex [N-Term]	5.59911E-05	2.06754E-05	1	1	3	PROTEINSEQ_56560	PROTEINSEQ_56560 [86-94]		0	1066.58427	1.018	0.446	0.088	0.268	0.268	0.763660373140344	0.666962215381034	0.467883435699441	0.275479738490407	0.883527305118134	9.75	53.14	78.47	64.09	17.30	401.4	83.8	20.6	105.7	105.6	232.5	63.10	110.94	37.10	57.34	136.83	39.95	693.1	338.5	71.6	75.9	251.2	4.5	26.8	15.9
132531	False	High	[R].VISSIEQK.[T]	1xTMT6plex [K8]; 1xTMT6plex [N-Term]	0.000403746	2.06754E-05	4	11	9	PROTEINSEQ_18360; PROTEINSEQ_28380; PROTEINSEQ_23247; PROTEINSEQ_58939	PROTEINSEQ_18360 [61-68]; PROTEINSEQ_28380 [62-69]; PROTEINSEQ_23247 [61-68]; PROTEINSEQ_58939 [62-69]		0	1361.84044	1.119	0.913	0.728	0.829	0.919						7.89	6.07	24.88	4.53	32.04	802.3	654.4	521.9	594.1	658.5	716.9	1.10	14.36	31.69	12.90	38.00	8.61	692.9	671.4		656.0	541.9		497.2	358.0
1960	False	High	[R].AAVDAGFVPNDMQVGQTGK.[I]	1xOxidation [M12]; 1xTMT6plex [K19]; 1xTMT6plex [N-Term]	4.31015E-08	2.06754E-05	3	12	7	PROTEINSEQ_27190; PROTEINSEQ_27182; PROTEINSEQ_27188	PROTEINSEQ_27190 [250-268]; PROTEINSEQ_27182 [250-268]; PROTEINSEQ_27188 [250-268]		0	2379.23787	1.336	0.788	0.684	1.366	0.377	0.748738253563795	0.695365114606312	0.684328078282016	0.190263809193614	0.715547006887009	39.61	33.41	48.05	5.87	64.69	501.1	470.0	408.1	793.5	227.8	596.5	61.71	78.32	81.54	61.96	116.83	64.32	692.4	422.6	61.8	556.9	430.9	20.5	464.3	351.6
26235	False	High	[K].EAPAQPAPEK.[V]	1xTMT6plex [K10]; 1xTMT6plex [N-Term]	3.05539E-05	2.06754E-05	1	6	6	PROTEINSEQ_17775	PROTEINSEQ_17775 [92-101]		0	1495.85206	1.073	1.012	1.016	0.848	1.018	0.589502828300037	0.968536157852174	0.792887413558675	0.822905873418189	0.994663533428213	6.00	39.85	3.52	3.79	20.43	807.6	720.3	688.2	746.2	727.7	677.4	21.92	8.49	29.38	18.39	11.19	26.80	692.0	875.6	218.3	620.6	660.4	355.5	521.9	903.7
9685	False	High	[K].AQEEPPAK.[L]	1xTMT6plex [K8]; 1xTMT6plex [N-Term]	0.00155289	0.00023703	5	26	8	PROTEINSEQ_6517; PROTEINSEQ_6535; PROTEINSEQ_6509; PROTEINSEQ_39236; PROTEINSEQ_39237	PROTEINSEQ_6517 [1143-1150]; PROTEINSEQ_6535 [1104-1111]; PROTEINSEQ_6509 [1132-1139]; PROTEINSEQ_39236 [444-451]; PROTEINSEQ_39237 [444-451]		0	1327.76219	1.123	0.592	0.990	1.079	0.792	0.787880635099083	0.676381712901735	0.920868515148191	0.469279699820838	0.7610234852941	9.20	14.94	39.21	5.53	47.75	816.1	558.9	935.2	872.4	747.6	719.4	3.70	37.03	40.81	11.69	36.15	18.02	692.0	729.0	264.2	716.6	512.4	162.1	734.5	805.7
50571	False	Medium	[M].GSGPIDPK.[E]	1xAcetyl [N-Term]; 1xTMT6plex [K8]	0.205432	0.0230964	1	11	3	PROTEINSEQ_31136	PROTEINSEQ_31136 [2-9]		0	1041.57779	1.019	1.126	1.049	0.975	1.107	0.719979446003819	0.813396458150878	0.962162465805996	0.874549645167267	0.989668545195921	0.34	13.91	11.56	15.70	17.79	807.4	894.3	832.7	700.1	858.5	794.1	53.08	19.57	18.57	59.26	9.52	36.43	691.9	508.9	523.2	809.6	668.7	476.6	631.5	576.6
121443	False	High	[R].TAGIQR.[I]	1xTMT6plex [N-Term]	0.0559317	0.00653855	1	7	7	PROTEINSEQ_46455	PROTEINSEQ_46455 [349-354]		0	874.53078	0.565	1.192	1.017	1.141	1.221	0.572760979832771	0.881408995049987	0.862985383901776	0.811111572131734	0.858857183089414	37.17	21.55	16.48	49.81	13.34	413.0	573.0	500.6	553.6	592.4	730.7	77.29	54.40	64.07	82.60	55.76	52.03	690.6	348.3	38.5	965.0	525.3	158.3	766.3	431.3
136344	False	High	[K].VYEGERPLTK.[D]	1xTMT6plex [K10]; 1xTMT6plex [N-Term]	0.00677225	0.00111742	1	12	5	PROTEINSEQ_35268	PROTEINSEQ_35268 [465-474]		0	1649.96268	1.355	1.049	1.572	0.820	0.857	0.532738091915401	0.845261782663077	0.496091227657013	0.478919843766237	0.605597436000903	23.98	16.27	11.52	22.22	16.84	805.2	680.7	1115.0	706.9	685.2	709.1	68.02	35.53	54.08	57.68	56.00	68.48	690.0	423.9	607.6	673.5	322.7	299.8	845.6	574.5
120435	False	High	[K].SVIDYQTHFR.[L]	1xTMT6plex [N-Term]	7.00848E-05	2.06754E-05	2	3	2	PROTEINSEQ_44609; PROTEINSEQ_44608	PROTEINSEQ_44609 [160-169]; PROTEINSEQ_44608 [160-169]		0	1494.79024	1.412	0.649	1.077	1.287	0.612						32.39	32.60	91.71	13.93	48.97	1018.9	468.5	777.5	928.6	441.4	721.7	32.78	32.97	76.35	15.93	46.81	2.73	689.5		417.7	334.5		261.7	322.3
124622	False	High	[K].TIQVPQQK.[A]	1xTMT6plex [K8]; 1xTMT6plex [N-Term]	0.00354813	0.000484522	2	9	4	PROTEINSEQ_5306; PROTEINSEQ_5299	PROTEINSEQ_5306 [148-155]; PROTEINSEQ_5299 [148-155]		0	1399.86732	1.134	1.064	1.042	1.321	0.609	0.457575409268594	0.933507809410458	0.813099652771104	0.569332729626273	0.436947463587093	2.97	4.21	16.40	12.90	2.46	517.7	458.6	488.9	553.8	294.2	419.0	33.51	45.34	33.53	52.58	27.35	35.14	689.5	363.0	167.6	683.4	278.4	202.0	560.7	421.2
138820	False	High	[R].YLDLHDCYLK.[Y]	1xCarbamidomethyl [C7]; 1xTMT6plex [K10]; 1xTMT6plex [N-Term]	0.00307574	0.000437032	1	8	3	PROTEINSEQ_25699	PROTEINSEQ_25699 [139-148]		0	1797.96096	1.161	1.660	1.213	1.038	1.287	0.848735381988802	0.609583773370567	0.80877645602039	0.769481191891391	0.552734596439704	3.12	8.24	53.50	5.95	19.14	173.4	265.6	288.4	166.2	248.8	160.1	100.53	62.57	50.88	106.71	76.16	91.86	689.3	146.2	45.2	643.5	239.8	117.0	399.1	248.5
7866	False	Medium	[R].ALVAVK.[R]	1xTMT6plex [K6]; 1xTMT6plex [N-Term]	0.116375	0.0136295	1	2	3	PROTEINSEQ_6599	PROTEINSEQ_6599 [6-11]		0	1058.73379	1.363	1.149	0.038	1.529	0.906	0.483848590238187	0.899790617169037	0.447725676198382	0.222141409287676	0.883611364315217	2.47	59.54	52.45	15.37	65.16	804.1	405.7	34.4	791.1	519.2	589.8	72.15	105.84	77.48	67.30	75.88	66.22	689.0	306.6	559.5	367.3	338.4	974.7	26.1	3.5
47748	False	High	[K].GLSEDTTEETLK.[E]	1xTMT6plex [K12]; 1xTMT6plex [N-Term]	1.08191E-08	2.06754E-05	1	14	12	PROTEINSEQ_59545	PROTEINSEQ_59545 [579-590]		0	1780.95805	1.186	0.904	0.714	0.914	0.895	0.831252571254634	0.690219568587425	0.515528655998888	0.373067443276462	0.994295280453857	2.16	12.72	12.64	8.34	22.27	349.1	262.2	207.0	281.0	259.8	290.1	72.99	79.07	45.06	64.95	94.81	64.63	687.4	149.0	113.0	605.5	120.8	115.5	280.0	136.5
84128	False	Medium	[-].MLSESK.[E]	1xAcetyl [N-Term]; 1xOxidation [M1]; 1xTMT6plex [K6]	0.135845	0.0157714	2	7	2	PROTEINSEQ_39236; PROTEINSEQ_39237	PROTEINSEQ_39236 [1-6]; PROTEINSEQ_39237 [1-6]		0	981.51241	1.300	0.489	1.471	1.141	0.917						0.00	0.00	0.00	0.00	0.00	802.1	301.6	907.6	704.4	565.7	617.1							687.3			273.0			688.3
26030	False	High	[R].EAILAIHK.[E]	1xTMT6plex [K8]; 1xTMT6plex [N-Term]	0.000180277	2.06754E-05	1	2	5	PROTEINSEQ_58957	PROTEINSEQ_58957 [585-592]		0	1352.86659	1.232	1.600	1.387	0.522	1.395	0.501381503205238	0.709771706060797	0.679952563015809	0.33122118663244	0.690451517036578	6.42	55.14	8.37	28.13	17.35	54.4	72.0	45.5	36.4	68.8	44.1	147.10	117.49	150.53	138.41	129.73	144.71	687.2	29.8	17.6	472.9	66.0	31.1	693.6	39.2
95040	False	High	[R].NIDEHANEDVER.[M]	1xTMT6plex [N-Term]	3.05961E-06	2.06754E-05	1	4	4	PROTEINSEQ_9074	PROTEINSEQ_9074 [106-117]		0	1669.79791	0.977	1.079	0.920	0.923	0.694	0.675577767840587	0.978055303704002	0.993942705714341	0.812395478311162	0.547540775580197	2.98	17.22	40.12	6.22	4.89	801.8	988.4	793.4	757.5	736.3	820.4	33.18	48.08	45.67	28.14	38.25	37.26	687.1	417.9	323.7	894.8	360.9	520.8	912.5	393.9
69878	False	High	[R].LTQTVAHLK.[Q]	1xTMT6plex [K9]; 1xTMT6plex [N-Term]	0.000241352	2.06754E-05	1	2	3	PROTEINSEQ_31912	PROTEINSEQ_31912 [100-108]		0	1468.92517	1.374	0.779	2.770	0.024	0.030						12.65	4.97	31.61	145.15	181.45	635.5	360.6	1281.4	10.6	13.7	462.6	32.31	16.04	48.69	110.77	116.95	20.69	687.1	424.7		365.8	295.0		1391.5	771.0
38232	False	High	[K].EVPIVQTETK.[T]	1xTMT6plex [K10]; 1xTMT6plex [N-Term]	1.25246E-05	2.06754E-05	3	6	2	PROTEINSEQ_58150; PROTEINSEQ_11665; PROTEINSEQ_58149	PROTEINSEQ_58150 [872-881]; PROTEINSEQ_11665 [692-701]; PROTEINSEQ_58149 [635-644]		0	1601.95144	0.978	1.362	1.741	0.845	0.970						92.26	75.00	45.63	11.35	21.63	241.1	335.6	429.2	208.2	239.1	246.5	117.92	17.75	102.37	69.30	61.66	77.21	686.3		23.5	344.7		130.3	813.3
9729	False	High	[K].AQEQQQQMAELHSK.[L]	1xTMT6plex [K14]; 1xTMT6plex [N-Term]	2.29064E-09	2.06754E-05	2	2	2	PROTEINSEQ_18208; PROTEINSEQ_59173	PROTEINSEQ_18208 [938-951]; PROTEINSEQ_59173 [249-262]		0	2114.10646	2.118	0.953	0.198	1.576	0.496						146.36	100.40	591.94	127.30	7.82	598.9	269.5	55.9	445.7	140.3	282.7	39.80	68.39	103.41	51.75	118.50	116.18	685.3	378.2		413.6	145.8		16.7	122.2
61419	False	High	[K].LKPLEVELR.[R]	1xTMT6plex [K2]; 1xTMT6plex [N-Term]	0.00915563	0.0014938	1	4	2	PROTEINSEQ_51285	PROTEINSEQ_51285 [144-152]		0	1554.99833	1.192	0.796	1.203	1.098	0.774						17.97	4.89	13.82	16.33	26.64	691.7	461.7	698.1	636.8	449.1	580.1	20.25	40.94	24.08	21.77	12.18	36.64	684.6	505.0		563.1	314.2		628.8	506.4
21435	False	High	[K].DNDPPIPVAK.[I]	1xTMT6plex [K10]; 1xTMT6plex [N-Term]	7.70872E-05	2.06754E-05	1	4	5	PROTEINSEQ_48241	PROTEINSEQ_48241 [109-118]		0	1523.88336	1.969	0.799	0.028	0.993	0.725	0.426905496724093	0.611156105222267	0.375373495482579	0.871016443012857	0.589266074703899	16.10	10.48	23.71	20.79	34.88	1652.6	670.5	23.1	833.8	795.9	839.5	70.73	32.36	34.58	37.25	41.98	58.60	684.4	1393.7	1156.0	391.5	614.7	375.8	12.5	19.9
19515	False	High	[R].DLDELSRYPEDK.[I]	1xTMT6plex [K12]; 1xTMT6plex [N-Term]	4.01148E-05	2.06754E-05	1	41	5	PROTEINSEQ_52113	PROTEINSEQ_52113 [121-132]		1	1938.02204	1.020	1.168	1.377	1.125	1.201	0.767195086720135	0.881408995049987	0.616252131040175	0.53159795837382	0.713311379983889	5.87	54.09	26.10	13.03	32.91	269.1	308.0	556.7	270.6	434.6	263.8	83.54	38.59	54.91	70.88	53.98	76.51	684.0	226.9	51.6	473.8	282.4	114.4	607.4	479.6
135854	False	Medium	[R].VVHYEI.[-]	1xTMT6plex [N-Term]	0.4287	0.0446732	1	1	2	PROTEINSEQ_15486	PROTEINSEQ_15486 [181-186]		0	988.56650	1.386	1.874	2.047	0.023	0.829						7.55	45.51	1.24	18.41	27.86	554.0	748.7	818.0	9.4	331.4	399.6	49.45	87.09	54.65	40.17	31.85	55.65	683.9		124.5	1390.2		160.8	932.5
34693	False	High	[K].EQEHMINWVEK.[H]	1xTMT6plex [K11]; 1xTMT6plex [N-Term]	3.33808E-05	2.06754E-05	1	6	4	PROTEINSEQ_39471	PROTEINSEQ_39471 [211-221]		0	1900.99914	0.983	1.327	0.590	0.753	0.087	0.784040007514513	0.810923556332382	0.765230980601524	0.984895444710398	0.528405530032815	12.13	65.84	84.02	118.37	100.88	423.5	598.4	99.2	272.4	19.9	466.0	58.43	59.28	92.69	70.09	70.60	82.09	683.5	201.9	137.1	541.7	131.3	272.3	24.2	85.5
55706	False	Medium	[R].LADVVK.[L]	1xTMT6plex [K6]; 1xTMT6plex [N-Term]	0.166055	0.0190976	1	6	3	PROTEINSEQ_58715	PROTEINSEQ_58715 [2058-2063]		0	1102.72362	1.337	0.865	1.237	0.053	0.935						14.38	37.56	37.94	55.94	20.12	1273.6	824.2	1178.2	50.3	890.1	952.3	61.80	17.03	16.68	0.39	66.13	50.27	683.1		658.7	661.1		409.7	793.7
11255	False	High	[K].ASIQAASAESSGQK.[S]	1xTMT6plex [K14]; 1xTMT6plex [N-Term]	9.54987E-07	2.06754E-05	2	26	3	PROTEINSEQ_61069; PROTEINSEQ_61090	PROTEINSEQ_61069 [11-24]; PROTEINSEQ_61090 [11-24]		0	1792.98051	1.295	1.456	0.879	0.770	1.145	0.679659416015779	0.743635601579853	0.937468343538848	0.659740632872694	0.421632190612767	16.10	21.50	40.17	51.91	1.00	781.2	808.1	487.7	456.1	685.6	592.3	19.16	33.65	38.58	45.29	0.65	4.32	682.9	466.9	252.9	731.6	451.7	442.9	369.9	719.4
56044	False	High	[R].LAHEVGWK.[Y]	1xTMT6plex [K8]; 1xTMT6plex [N-Term]	0.00167022	0.00023703	1	2	2	PROTEINSEQ_43039	PROTEINSEQ_43039 [65-72]		0	1397.83054	1.005	0.988	0.879	0.766	1.239						12.32	18.67	17.91	1.23	8.16	686.0	674.5	599.9	522.9	845.6	682.5	21.03	8.30	7.58	10.61	17.15	9.44	682.8	498.0		575.8	655.8		431.2	545.3
13955	False	Medium	[R].AYDSHSLK.[Q]	1xTMT6plex [K8]; 1xTMT6plex [N-Term]	0.146635	0.0172567	2	4	3	PROTEINSEQ_51686; PROTEINSEQ_51683	PROTEINSEQ_51686 [589-596]; PROTEINSEQ_51683 [589-596]		0	1378.77309	1.134	1.110	1.523	1.195	1.315	0.615489654861483	0.806251371453246	0.536437965506764	0.645238796271492	0.516397147159301	16.21	30.27	7.17	26.54	7.63	796.7	973.3	1164.9	914.5	1256.0	765.0	65.60	55.21	35.30	73.41	41.71	54.65	682.7	651.6	718.5	881.1	619.8	854.1	850.6	1003.6
65118	False	High	[KR].LNVCVSK.[Q]	1xCarbamidomethyl [C4]; 1xTMT6plex [K7]; 1xTMT6plex [N-Term]	0.00656158	0.00104759	3	13	6	PROTEINSEQ_53858; PROTEINSEQ_54679; PROTEINSEQ_59638	PROTEINSEQ_53858 [449-455]; PROTEINSEQ_54679 [403-409]; PROTEINSEQ_59638 [455-461]		0	1277.76516	1.134	0.806	1.114	1.037	0.958						15.07	5.83	32.05	14.94	3.13	477.9	339.5	469.6	437.0	403.6	421.4	66.57	59.52	27.23	66.47	52.32	54.88	682.7	241.8		481.4	198.7		432.8	332.9
41197	False	High	[R].FNVPVSLESK.[K]	1xTMT6plex [K10]; 1xTMT6plex [N-Term]	5.2308E-05	2.06754E-05	1	1	5	PROTEINSEQ_14596	PROTEINSEQ_14596 [110-119]		0	1577.93031	1.064	1.003	1.099	1.053	0.984						25.83	37.85	18.14	46.11	0.37	602.2	567.5	621.9	596.1	557.0	565.9	38.51	48.65	31.71	55.21	15.29	14.94	682.4	384.1		735.4	363.5		592.5	426.5
31522	False	High	[K].EIIDPVLDR.[I]	1xTMT6plex [N-Term]	0.00100746	8.74561E-05	1	3	3	PROTEINSEQ_47077	PROTEINSEQ_47077 [113-121]		0	1298.75173	2.300	1.394	1.686	0.543	0.751	0.574814323050008	0.830118246170065	0.629428292207801	0.289880907251647	0.918609064747291	50.16	22.75	51.56	8.96	84.88	477.9	216.4	428.8	84.3	175.6	155.2	57.17	65.32	67.36	92.85	54.76	105.25	682.0	190.3	154.7	471.3	144.6	95.3	592.1	142.5
1066	False	High	[K].AALSAGK.[V]	1xTMT6plex [K7]; 1xTMT6plex [N-Term]	0.0507489	0.00593681	2	10	2	PROTEINSEQ_9687; PROTEINSEQ_9682	PROTEINSEQ_9687 [39-45]; PROTEINSEQ_9682 [39-45]		0	1075.68757	0.887	0.604	0.576	0.922	0.490						94.54	3.87	66.60	15.15	41.25	534.9	364.4	347.3	556.4	295.4	603.3	53.36	31.97	32.16	41.96	62.95	28.44	681.7	303.3		262.1	420.5		332.0	237.4
60402	False	Medium	[K].LGGVIK.[E]	1xTMT6plex [K6]; 1xTMT6plex [N-Term]	0.138095	0.0159864	2	17	5	PROTEINSEQ_39790; PROTEINSEQ_39786	PROTEINSEQ_39790 [94-99]; PROTEINSEQ_39786 [94-99]		0	1044.71814	0.910	0.583	0.773	0.929	0.894	0.946671891738866	0.661201984440047	0.691780339629231	0.67365183375226	0.771199619622789	7.49	12.13	33.58	19.08	28.37	608.7	378.5	542.5	470.8	627.8	569.7	42.08	50.83	55.77	30.44	49.81	33.18	681.7	513.3	102.5	546.0	347.0	89.3	431.5	467.4
26572	False	High	[R].EAVLIDPVLETAPR.[D]	1xTMT6plex [N-Term]	4.96719E-07	2.06754E-05	2	4	3	PROTEINSEQ_6026; PROTEINSEQ_8522	PROTEINSEQ_6026 [47-60]; PROTEINSEQ_8522 [47-60]		0	1752.01047	1.133	1.409	0.651	0.970	0.855	0.976201701888046	0.542010395793095	0.70669192096372	0.871251082325584	0.903513018615301	30.54	3.64	25.63	52.34	2.53	313.8	258.8	258.1	323.8	465.5	229.7	100.09	109.96	78.15	67.04	77.11	101.41	681.3	32.6	101.6	917.2	73.0	114.0	295.5	31.7
70544	False	High	[R].LVGMPAK.[R]	1xTMT6plex [K7]; 1xTMT6plex [N-Term]	0.0258444	0.00328126	2	25	8	PROTEINSEQ_33494; PROTEINSEQ_33489	PROTEINSEQ_33494 [100-106]; PROTEINSEQ_33489 [100-106]		0	1173.74297	1.067	1.134	0.243	1.630	1.131						75.54	47.66	470.30	78.72	10.52	807.6	858.3	184.1	1233.4	855.7	756.8	2.25	22.11	125.14	4.94	54.08	62.40	681.1	692.0		909.7	672.2		34.5	641.6
35581	False	High	[K].ERESLQQMAEVTR.[E]	1xOxidation [M8]; 1xTMT6plex [N-Term]	1.92782E-07	2.06754E-05	1	6	3	PROTEINSEQ_38022	PROTEINSEQ_38022 [123-135]		1	1821.93263	1.298	0.941	1.444	1.140	0.814	0.856461639778881	0.873353907726224	0.999085697787591	0.871251082325584	0.736718082843727	11.84	58.73	35.96	36.93	39.26	794.7	589.2	903.8	646.3	509.3	626.1	12.14	50.43	49.21	19.60	14.91	21.45	681.0	545.1	263.0	800.1	266.6	259.5	771.5	283.3
1027	False	High	[K].AAIISAEGDSK.[A]	1xTMT6plex [K11]; 1xTMT6plex [N-Term]	1.17002E-05	2.06754E-05	1	1	12	PROTEINSEQ_2326	PROTEINSEQ_2326 [209-219]		0	1519.87319	0.955	1.229	1.416	1.157	1.160	0.96828871991839	0.329529160775776	0.506096712232652	0.516981621666534	0.563451778190768	14.51	0.58	11.91	3.51	1.72	793.9	1113.0	1186.7	1043.9	1173.1	902.0	29.12	11.02	9.15	18.89	19.48	9.90	680.3	661.6	410.4	902.3	1020.4	547.4	892.6	1188.4
60072	False	High	[R].IGDEDVGR.[V]	1xTMT6plex [N-Term]	0.0119684	0.00179785	1	3	5	PROTEINSEQ_38913	PROTEINSEQ_38913 [52-59]		0	1089.57377	1.430	0.619	1.171	0.804	0.624	0.457575409268594	0.368031714907245	0.725934876756886	0.197591506984296	0.505449591240417	17.12	10.35	7.11	3.07	12.26	1312.5	629.2	1273.8	858.2	678.5	1067.1	36.82	34.45	42.58	35.92	52.10	33.41	680.0	1462.8	424.9	311.0	576.9	313.8	400.1	1097.4
29499	False	High	[K].EGFIPSNYVAK.[L]	1xTMT6plex [K11]; 1xTMT6plex [N-Term]	8.33402E-07	2.06754E-05	3	10	4	PROTEINSEQ_28089; PROTEINSEQ_28094; PROTEINSEQ_28091	PROTEINSEQ_28089 [110-120]; PROTEINSEQ_28094 [110-120]; PROTEINSEQ_28091 [89-99]		0	1682.95178	0.951	1.730	0.987	0.260	0.994						32.14	1.42	15.79	48.05	25.38	272.3	495.5	282.7	74.5	284.6	286.4	111.56	98.67	105.23	116.66	109.08	97.97	679.1	78.9		1063.0	191.7		559.7	93.3
116658	False	High	[K].SQDSLPQK.[N]	1xTMT6plex [K8]; 1xTMT6plex [N-Term]	0.0040119	0.000533452	2	3	3	PROTEINSEQ_35278; PROTEINSEQ_35279	PROTEINSEQ_35278 [631-638]; PROTEINSEQ_35279 [631-638]		0	1360.78365	1.042	0.985	0.673	1.285	0.382						7.36	40.59	30.40	3.53	41.15	714.3	674.9	461.1	881.0	262.0	685.3	14.65	30.10	20.96	4.32	30.59	7.68	679.1	542.9		492.2	768.0		301.2	461.2
59336	False	High	[K].IEVIEIMTDR.[G]	1xOxidation [M7]; 1xTMT6plex [N-Term]	1.28703E-05	2.06754E-05	1	3	11	PROTEINSEQ_52088	PROTEINSEQ_52088 [131-140]		0	1463.79770	0.960	0.756	1.231	1.389	0.934	0.981378133200127	0.686229631879348	0.651397141325568	0.48682720572839	0.90195784888007	58.16	10.55	15.04	3.40	7.29	476.9	487.9	850.9	712.6	646.0	501.4	34.59	17.52	27.57	33.01	24.69	19.72	678.7	402.2	139.9	483.7	344.3	214.9	738.0	473.3
3665	False	High	[K].AELPEGR.[G]	1xTMT6plex [N-Term]	0.0232482	0.00309122	2	12	4	PROTEINSEQ_48926; PROTEINSEQ_48924	PROTEINSEQ_48926 [532-538]; PROTEINSEQ_48924 [532-538]		0	1000.56248	0.711	1.095	0.650	0.026	3.072	0.774410188138424	0.993277784192289	0.813099652771104	0.148487592728017	0.775861985148212	75.95	81.76	3.80	5.58	8.58	327.3	594.6	291.7	12.1	1085.9	460.2	94.39	46.49	69.15	48.73	71.16	23.58	678.2	276.0	19.1	538.3	207.3	280.3	572.5	251.3
7488	False	High	[K].ALQLSEPGK.[E]	1xTMT6plex [K9]; 1xTMT6plex [N-Term]	0.000316488	2.06754E-05	2	5	2	PROTEINSEQ_23906; PROTEINSEQ_23905	PROTEINSEQ_23906 [184-192]; PROTEINSEQ_23905 [185-193]		0	1400.85134	1.435	0.739	1.064	0.042	1.080						11.72	80.07	52.68	168.00	68.72	717.0	369.2	531.9	21.2	539.5	499.7	13.89	65.04	49.79	107.23	57.17	2.77	678.0	547.9		203.3	556.5		582.7	317.2
128937	False	High	[K].VAPAPAVVK.[K]	1xTMT6plex [K9]; 1xTMT6plex [N-Term]	0.000124921	2.06754E-05	1	2	14	PROTEINSEQ_43570	PROTEINSEQ_43570 [12-20]		0	1309.86078	1.086	1.599	1.547	0.910	1.441	0.427697780865836	0.719653845997699	0.657352973073944	0.991859249862726	0.752355588244878	1.21	16.42	49.40	4.59	29.56	338.5	502.4	486.1	286.1	452.9	314.2	92.39	64.84	65.28	84.59	65.56	90.35	677.6	285.5	20.5	529.1	460.6	45.6	547.6	418.8
138406	False	High	[K].YGAIRDIDLK.[N]	1xTMT6plex [K10]; 1xTMT6plex [N-Term]	0.0250518	0.00323893	1	7	3	PROTEINSEQ_51105	PROTEINSEQ_51105 [39-48]		1	1621.96776	1.076	0.559	0.919	1.030	0.568	0.947343288867339	0.553614417107569	0.931413023442435	0.864338565276094	0.695027064083605	12.02	41.17	29.07	30.56	76.63	900.6	379.7	854.6	991.3	702.1	836.6	14.12	60.17	10.53	29.96	48.93	31.26	677.6	759.5	339.2	343.7	327.2	421.0	648.1	662.4
95334	False	Medium	[K].NLIEVR.[A]	1xTMT6plex [N-Term]	0.122342	0.014327	1	3	1	PROTEINSEQ_60218	PROTEINSEQ_60218 [262-267]		0	972.60395	1.019	2.173	0.768	0.040	0.782						0.00	0.00	0.00	0.00	0.00	790.6	1685.6	595.6	30.9	606.9	775.7							677.5			1526.0			451.7
28159	False	High	[K].EELRELNDR.[L]	1xTMT6plex [N-Term]	0.0776152	0.00909119	5	9	3	PROTEINSEQ_15011; PROTEINSEQ_14415; PROTEINSEQ_14414; PROTEINSEQ_15007; PROTEINSEQ_15009	PROTEINSEQ_15011 [28-36]; PROTEINSEQ_14415 [34-42]; PROTEINSEQ_14414 [34-42]; PROTEINSEQ_15007 [28-36]; PROTEINSEQ_15009 [28-36]		1	1402.74877	1.101	0.721	1.105	1.096	0.834						21.44	44.45	20.52	5.06	26.32	986.5	645.7	989.8	982.0	747.2	895.9	31.08	82.08	31.90	53.93	26.68	49.75	676.1		399.3	301.2		551.9	596.7
37756	False	High	[K].EVDATSPAPSTSSTVK.[T]	1xTMT6plex [K16]; 1xTMT6plex [N-Term]	3.27108E-11	2.06754E-05	3	22	4	PROTEINSEQ_23121; PROTEINSEQ_23130; PROTEINSEQ_29435	PROTEINSEQ_23121 [101-116]; PROTEINSEQ_23130 [101-116]; PROTEINSEQ_29435 [101-116]		0	2035.09594	1.912	0.579	1.416	0.010	0.012						19.98	100.89	38.01	0.00	26.70	788.5	211.9	631.5	13.0	12.3	445.9	41.10	103.19	60.82	126.21	110.52	13.27	675.7	590.5	464.1	781.6	194.3	49.1	978.8	332.3
12859	False	High	[K].AVDAALTK.[Y]	1xTMT6plex [K8]; 1xTMT6plex [N-Term]	0.00221775	0.000309077	2	2	2	CON_P01045; CON_P01044	CON_P01045 [35-42]; CON_P01044 [35-42]		0	1246.77711	1.493	0.348	0.575	1.712	0.235						8.29	215.32	9.19	34.69	10.46	870.2	202.8	335.0	997.7	137.0	582.7	14.00	114.43	2.62	37.98	3.83	6.14	675.2	810.5		565.4	60.4		258.8	283.3
39750	False	High	[K].FEGGDRDLEHLSK.[F]	1xTMT6plex [K13]; 1xTMT6plex [N-Term]	0.0566127	0.00661916	2	7	2	PROTEINSEQ_48241; PROTEINSEQ_48237	PROTEINSEQ_48241 [616-628]; PROTEINSEQ_48237 [665-677]		1	1961.04926	1.409	0.668	1.051	0.943	0.663						24.40	14.05	12.36	20.82	22.89	919.5	435.6	685.4	615.3	432.8	652.4	21.76	12.12	10.52	20.88	20.37	1.24	674.7	905.5		361.9	435.2		482.5	636.2
47930	False	High	[K].GIVEFSGKPAAR.[K]	1xTMT6plex [K8]; 1xTMT6plex [N-Term]	0.000102571	2.06754E-05	1	8	4	PROTEINSEQ_46554	PROTEINSEQ_46554 [191-202]		0	1690.00521	1.207	0.710	0.715	1.001	0.690	0.615489654861483	0.702177619151213	0.684328078282016	0.914492999506206	0.603089504529044	8.05	45.81	37.05	11.91	38.19	663.2	370.1	298.1	521.6	240.8	521.1	43.19	67.76	62.70	44.10	62.67	35.80	674.7	254.5	214.7	659.3	150.9	163.0	521.0	186.9
13617	False	High	[R].AVTELGRPVAEYCNSQK.[D]	1xCarbamidomethyl [C13]; 1xTMT6plex [K17]; 1xTMT6plex [N-Term]	1.24545E-06	2.06754E-05	1	4	2	PROTEINSEQ_36723	PROTEINSEQ_36723 [104-120]		0	2380.26950	4.515	0.016	0.023	0.010	0.010						25.02	74.79	139.73	0.00	0.00	579.1	2.9	7.9			128.3	42.12					19.55	674.6	359.2			2.7		6.0
69004	False	High	[K].LSVNSHFMK.[D]	1xTMT6plex [K9]; 1xTMT6plex [N-Term]	0.000543304	8.74561E-05	1	2	2	PROTEINSEQ_13736	PROTEINSEQ_13736 [98-106]		0	1520.86594	1.943	2.390	0.345	0.015	1.485						119.33	147.23	809.06	56.95	35.68	845.1	1039.1	150.0	17.9	645.9	434.8	10.13	29.51	132.86		56.88	82.23	674.0	765.7		761.2	1177.4		20.1	731.8
18987	False	High	[K].DGTFPLPVGESVTVTR.[D]	1xTMT6plex [N-Term]	6.2681E-08	2.06754E-05	2	10	2	PROTEINSEQ_11303; PROTEINSEQ_11311	PROTEINSEQ_11303 [434-449]; PROTEINSEQ_11311 [434-449]		0	1904.03266	2.985	0.995	0.016	0.015	0.010						0.00	0.00	0.00	0.00	0.00	785.5	261.9	4.1	4.0	2.5	263.1							673.1			237.1			3.1
120413	False	High	[K].SVLADQGK.[S]	1xTMT6plex [K8]; 1xTMT6plex [N-Term]	0.00112106	0.000119249	2	37	5	PROTEINSEQ_30905; PROTEINSEQ_30920	PROTEINSEQ_30905 [414-421]; PROTEINSEQ_30920 [414-421]		0	1275.76727	1.004	0.419	0.801	1.145	0.559	0.929110051131212	0.622545936304405	0.779690066943149	0.516981621666534	0.603089504529044	22.18	34.81	51.94	0.20	58.84	785.4	410.7	785.1	779.1	548.2	680.3	51.50	67.40	65.02	37.28	63.22	44.51	673.0	830.5	95.7	607.1	376.5	56.2	635.8	676.4
43679	False	High	[R].GCAVVEFK.[M]	1xCarbamidomethyl [C2]; 1xTMT6plex [K8]; 1xTMT6plex [N-Term]	0.000887202	8.74561E-05	3	21	3	PROTEINSEQ_2161; PROTEINSEQ_2165; PROTEINSEQ_2163	PROTEINSEQ_2161 [113-120]; PROTEINSEQ_2165 [113-120]; PROTEINSEQ_2163 [113-120]		0	1367.77573	1.129	1.108	0.654	0.889	1.628	0.671145822975799	0.851583504762143	0.885963835018699	0.926076947710316	0.763600933903553	16.86	50.52	48.94	20.78	45.67	451.8	338.1	303.0	411.8	520.5	463.1	75.35	70.07	36.20	61.92	58.92	74.00	672.0	381.0	35.2	696.2	310.0	82.2	259.0	261.0
54734	False	High	[K].KEECPAVR.[L]	1xCarbamidomethyl [C4]; 1xTMT6plex [K1]; 1xTMT6plex [N-Term]	0.00343497	0.000484522	2	30	6	PROTEINSEQ_60506; PROTEINSEQ_38935	PROTEINSEQ_60506 [309-316]; PROTEINSEQ_38935 [311-318]		1	1446.81391	1.523	0.791	0.923	0.820	0.670	0.431646762223451	0.721208214738992	0.774184044782199	0.728251251957528	0.516397147159301	13.49	40.77	21.76	12.25	9.13	1283.9	570.9	780.8	838.9	483.2	721.6	46.08	91.02	76.11	44.01	73.16	55.74	671.3	1082.8	658.9	190.1	523.4	706.6	137.1	672.7
133179	False	High	[K].VNHAVLAVGYGEK.[N]	1xTMT6plex [K13]; 1xTMT6plex [N-Term]	4.04488E-06	2.06754E-05	2	12	2	PROTEINSEQ_61198; PROTEINSEQ_9768	PROTEINSEQ_61198 [279-291]; PROTEINSEQ_9768 [203-215]		0	1815.05289	1.481	0.752	2.578	0.035	0.753						35.97	26.56	47.68	25.30	28.05	673.8	342.2	1173.0	16.0	342.8	454.9	21.11	29.61	10.51	71.89	73.80	52.60	671.1	488.9		383.2	253.7		958.4	938.1
135696	False	High	[R].VVDLMAHMASK.[E]	2xOxidation [M5; M8]; 1xTMT6plex [K11]; 1xTMT6plex [N-Term]	0.000802353	8.74561E-05	4	13	2	PROTEINSEQ_29563; PROTEINSEQ_61140; PROTEINSEQ_29564; PROTEINSEQ_58315	PROTEINSEQ_29563 [359-369]; PROTEINSEQ_61140 [282-292]; PROTEINSEQ_29564 [324-334]; PROTEINSEQ_58315 [150-160]		0	1691.92247	0.625	0.692	1.315	0.708	1.107						166.28	115.84	181.61	65.13	71.01	441.0	488.6	927.7	499.7	781.2	705.7	73.33	44.75	80.03	5.07	97.93	52.57	671.1	209.4		613.8	322.8		1336.2	420.8
98756	False	High	[R].QADVFPDRDHFGR.[T]	1xTMT6plex [N-Term]	0.00596657	0.000933987	1	9	2	PROTEINSEQ_61204	PROTEINSEQ_61204 [181-193]		1	1788.89790	1.306	1.510	1.154	0.171	0.563						9.58	54.54	50.16	96.90	36.02	474.8	549.3	419.5	62.2	204.7	363.6	65.34	28.51	32.26	7.03	94.31	72.30	670.7	242.9		610.0	410.5		401.3	286.5
39036	False	High	[K].FAAEEAR.[E]	1xTMT6plex [N-Term]	0.0136344	0.00214074	2	7	2	PROTEINSEQ_24822; PROTEINSEQ_58469	PROTEINSEQ_24822 [391-397]; PROTEINSEQ_58469 [420-426]		0	1022.54683	0.863	1.369	0.743	1.054	0.965						29.05	7.50	15.16	2.04	22.46	482.3	765.0	415.0	589.2	539.1	558.8	63.49	46.22	52.61	41.51	19.36	39.73	670.2		96.3	972.2		240.0	465.2
132659	False	High	[R].VIVGGSSEYK.[I]	1xTMT6plex [K10]; 1xTMT6plex [N-Term]	2.61261E-05	2.06754E-05	1	13	4	PROTEINSEQ_28775	PROTEINSEQ_28775 [97-106]		0	1496.87247	1.218	0.703	0.840	0.854	0.944	0.679659416015779	0.605644423279008	0.912025968011	0.48682720572839	0.80002948751289	11.62	30.46	66.84	16.52	23.39	336.8	249.1	297.7	231.0	334.7	354.6	89.68	96.04	111.86	89.79	95.88	83.14	669.8	284.0	24.5	513.8	228.4	12.8	744.2	256.5
34559	False	High	[K].EQAAEHYK.[L]	1xTMT6plex [K8]; 1xTMT6plex [N-Term]	0.000261807	2.06754E-05	2	3	3	PROTEINSEQ_24854; PROTEINSEQ_57102	PROTEINSEQ_24854 [635-642]; PROTEINSEQ_57102 [1590-1597]		0	1433.77890	0.996	1.234	0.754	0.863	0.927	0.787698111619105	0.491256810215171	0.670630665593632	0.974843828056243	0.722039363490973	22.07	6.52	34.94	38.95	13.38	514.9	823.9	503.6	450.4	526.9	659.1	65.06	20.00	19.54	54.31	13.92	13.76	669.4	130.2	166.7	745.9	778.4	254.4	381.9	304.0
63038	False	High	[R].LLPQGLAVYASPENK.[K]	1xTMT6plex [K15]; 1xTMT6plex [N-Term]	0.000581153	8.74561E-05	1	5	1	PROTEINSEQ_3227	PROTEINSEQ_3227 [123-137]		0	2058.19995	1.932	2.723	1.499	0.069	0.017						0.00	0.00	0.00	0.00	0.00	780.4	1099.7	605.6	27.8	7.0	403.9							668.7			995.6			459.3
3244	False	Medium	[K].AEDEWK.[A]	1xTMT6plex [K6]; 1xTMT6plex [N-Term]	0.177086	0.0203281	2	3	3	PROTEINSEQ_24854; PROTEINSEQ_57102	PROTEINSEQ_24854 [236-241]; PROTEINSEQ_57102 [1205-1210]		0	1235.66722	0.898	0.993	1.037	1.041	0.824						55.81	14.34	1.47	25.05	8.20	525.3	580.7	606.7	609.1	482.0	584.9	53.21	9.73	5.31	27.35	11.70	3.91	668.6	298.2		490.7	570.4		477.7	503.4
36144	False	High	[K].ESEPQAAAEPAEAK.[E]	1xTMT6plex [K14]; 1xTMT6plex [N-Term]	5.72421E-06	2.06754E-05	1	1	8	PROTEINSEQ_28925	PROTEINSEQ_28925 [39-52]		0	1885.99074	1.435	1.731	0.609	0.986	0.036	0.600957786259255	0.553614417107569	0.67843949883814	0.662112863806945	0.436947463587093	41.43	27.22	51.37	3.22	109.41	1378.6	1340.2	506.5	935.3	34.0	948.2	37.34	73.38	59.44	33.49	56.99	41.98	668.5	1162.6	563.7	851.9	3313.4	590.3	384.1	700.0
39001	False	High	[R].EYVESQLQR.[T]	1xTMT6plex [N-Term]	0.000678385	8.74561E-05	3	5	2	PROTEINSEQ_42396; PROTEINSEQ_42393; PROTEINSEQ_42397	PROTEINSEQ_42396 [288-296]; PROTEINSEQ_42393 [288-296]; PROTEINSEQ_42397 [287-295]		0	1380.73206	1.869	0.527	1.559	0.064	0.751						3.79	1.11	43.59	159.85	95.71	242.7	68.5	202.5	8.3	97.5	129.9	116.45	117.92	127.56	35.61	74.48	117.59	668.4	63.7		205.9	18.9		676.6	39.6
46725	False	High	[K].GHSGLQPTGFLS.[-]	1xTMT6plex [N-Term]	0.000105399	2.06754E-05	2	5	7	PROTEINSEQ_36723; PROTEINSEQ_58848	PROTEINSEQ_36723 [281-292]; PROTEINSEQ_58848 [255-266]		0	1429.76369	1.760	0.993	1.894	0.074	0.092	0.57017291938374	0.800924833841063	0.557346170200093	0.123105318962112	0.384675311824863	34.60	11.56	36.45	0.39	32.66	2430.6	722.0	1455.8	49.9	61.6	670.4	50.98	43.86	67.91	78.90	98.68	75.96	668.4	2049.8	801.5	398.3	661.9	483.9	1104.1	824.8
65916	False	High	[R].IQAGEIGEMK.[D]	1xOxidation [M9]; 1xTMT6plex [K10]; 1xTMT6plex [N-Term]	2.50805E-05	2.06754E-05	2	4	2	PROTEINSEQ_50251; PROTEINSEQ_50242	PROTEINSEQ_50251 [260-269]; PROTEINSEQ_50242 [259-268]		0	1549.86600	1.740	1.211	2.300	0.071	1.433						0.00	0.00	0.00	0.00	0.00	779.9	542.6	1031.0	31.7	642.2	448.2							668.3			491.2			781.9
36494	False	High	[R].ESNVLHEK.[S]	1xTMT6plex [K8]; 1xTMT6plex [N-Term]	0.00366489	0.000484522	1	5	2	PROTEINSEQ_10971	PROTEINSEQ_10971 [86-93]		0	1413.81020	0.715	1.093	0.531	1.353	0.488						0.00	0.00	0.00	0.00	0.00	779.5	1191.8	579.4	1474.9	532.2	1090.2							668.0			1078.9			439.4
1673	False	High	[K].AASITSEVFNK.[F]	1xTMT6plex [K11]; 1xTMT6plex [N-Term]	2.5836E-07	2.06754E-05	1	12	4	PROTEINSEQ_16089	PROTEINSEQ_16089 [186-196]		0	1624.93104	1.002	0.579	0.761	0.965	0.839	0.97408809019696	0.530847289616716	0.593201727090461	0.987302436012729	0.741495818260319	26.32	30.34	17.72	22.93	34.19	779.4	455.9	598.9	750.1	660.3	777.5	83.58	83.82	82.75	83.53	85.17	80.02	667.9	28.3	319.8	512.7	15.8	200.8	509.7	18.4
47947	False	High	[R].GLVLDHGAR.[H]	1xTMT6plex [N-Term]	0.00021949	2.06754E-05	2	9	3	PROTEINSEQ_4378; PROTEINSEQ_4383	PROTEINSEQ_4378 [209-217]; PROTEINSEQ_4383 [209-217]		0	1166.68432	0.787	1.219	0.779	0.949	1.240						2.14	9.95	3.49	25.73	36.29	578.9	897.3	573.5	698.1	912.0	735.8	40.86	51.16	45.72	19.55	9.80	42.72	667.8	362.6		1186.5	563.2		608.2	353.3
14023	False	High	[R].AYHLQDDGTQTVR.[MC]	1xTMT6plex [N-Term]	1.6691E-06	2.06754E-05	1	17	4	PROTEINSEQ_21720	PROTEINSEQ_21720 [397-409]		0	1732.88158	1.409	0.767	1.109	0.903	0.671	0.599681976165013	0.522106067246243	0.690378493800758	0.411572459211256	0.410605100182134	19.91	8.43	12.80	4.23	1.71	515.5	263.1	358.9	300.9	249.6	323.6	29.35	65.76	51.51	49.85	57.93	61.17	666.3	384.5	166.9	442.5	241.2	49.5	475.0	309.2
35595	False	High	[K].ERFAGVDIR.[V]	1xTMT6plex [N-Term]	0.0460156	0.00551689	1	1	2	PROTEINSEQ_44869	PROTEINSEQ_44869 [61-69]		1	1291.73200	0.991	0.705	1.147	1.071	1.201						44.01	70.51	10.74	1.09	26.29	636.7	452.7	736.6	688.2	771.8	642.5	27.87	71.03	23.18	12.09	11.76	13.12	666.2	439.8		235.9	721.0		473.5	748.8
6472	False	High	[K].ALEAVFGK.[Y]	1xTMT6plex [K8]; 1xTMT6plex [N-Term]	0.000974342	8.74561E-05	1	3	4	PROTEINSEQ_58983	PROTEINSEQ_58983 [23-30]		0	1292.79784	1.309	0.879	1.304	1.025	0.881						0.00	0.00	0.00	0.00	0.00	777.3	522.1	774.4	609.1	523.4	594.0							666.1			472.7			587.3
102649	False	High	[K].QNPLTEK.[S]	1xTMT6plex [K7]; 1xTMT6plex [N-Term]	0.00887376	0.00140594	1	3	4	PROTEINSEQ_18157	PROTEINSEQ_18157 [229-235]		0	1287.76727	0.367	0.862	0.420	1.025	0.685						301.35	150.65	0.65	14.25	34.21	144.5	339.8	165.5	403.9	270.1	394.0	131.96	114.04	31.74	18.00	59.98	31.15	665.7		8.7	939.7		49.0	157.7
104923	False	High	[R].QVVIGTK.[T]	1xTMT6plex [K7]; 1xTMT6plex [N-Term]	0.0157232	0.00241994	3	9	2	PROTEINSEQ_29876; PROTEINSEQ_29871; PROTEINSEQ_29879	PROTEINSEQ_29876 [468-474]; PROTEINSEQ_29871 [468-474]; PROTEINSEQ_29879 [468-474]		0	1202.78728	0.914	0.818	0.727	0.833	0.884						37.03	59.52	6.03	6.26	20.42	534.6	478.1	424.8	486.9	517.0	584.6	50.46	67.27	23.35	23.57	1.60	17.72	665.3	310.4		726.1	261.3		380.6	309.8
27825	False	High	[K].EEEPPEK.[T]	1xTMT6plex [K7]; 1xTMT6plex [N-Term]	0.0612265	0.00708824	1	1	2	PROTEINSEQ_14596	PROTEINSEQ_14596 [74-80]		0	1315.71457	1.006	0.315	1.059	1.169	0.941						14.50	85.46	3.36	58.18	13.79	633.0	198.0	666.4	735.2	592.0	629.1	28.46	58.75	11.81	38.15	1.91	14.99	665.2		167.1	115.2		135.7	549.5
38783	False	High	[K].EYGFCIMDNHK.[E]	1xCarbamidomethyl [C5]; 1xOxidation [M7]; 1xTMT6plex [K11]; 1xTMT6plex [N-Term]	1.65573E-05	2.06754E-05	2	4	2	PROTEINSEQ_50987; PROTEINSEQ_50990	PROTEINSEQ_50987 [339-349]; PROTEINSEQ_50990 [337-347]		0	1887.91336	1.769	1.144	1.359	1.573	0.029						0.00	0.00	0.00	0.00	0.00	776.3	501.9	596.4	690.3	12.6	438.8							665.2			454.4			452.3
57189	False	Medium	[K].LDAVMK.[A]	1xOxidation [M5]; 1xTMT6plex [K6]; 1xTMT6plex [N-Term]	0.307359	0.0328768	1	23	2	PROTEINSEQ_54744	PROTEINSEQ_54744 [133-138]		0	1150.69060	1.233	1.581	1.059	1.557	1.175						0.00	0.00	0.00	0.00	0.00	776.2	994.8	666.5	979.9	739.4	629.4							665.1			900.6			505.5
128474	False	Medium	[K].VAAEWR.[S]	1xTMT6plex [N-Term]	0.41078	0.0427543	1	3	2	PROTEINSEQ_26748	PROTEINSEQ_26748 [489-494]		0	960.54643	1.216	0.875	0.693	0.879	0.676						0.00	0.00	0.00	0.00	0.00	776.2	558.9	442.2	561.5	431.5	638.5							665.1			506.0			335.4
41511	False	High	[K].FQLHDCTQVEK.[A]	1xCarbamidomethyl [C6]; 1xTMT6plex [K11]; 1xTMT6plex [N-Term]	2.59488E-05	2.06754E-05	3	74	3	PROTEINSEQ_57289; PROTEINSEQ_57270; PROTEINSEQ_57259	PROTEINSEQ_57289 [258-268]; PROTEINSEQ_57270 [306-316]; PROTEINSEQ_57259 [347-357]		0	1862.98349	1.933	1.622	1.055	0.083	0.079						7.93	11.73	2.37	212.46	217.71	433.3	363.5	236.5	18.6	17.7	224.1	74.21	86.83	81.07	67.64	69.81	79.53	665.0	204.0		673.0	163.0		344.3	106.1
46114	False	High	[R].GGNFGFGDSR.[G]	1xTMT6plex [N-Term]	5.02153E-05	2.06754E-05	1	6	16	PROTEINSEQ_45769	PROTEINSEQ_45769 [220-229]		0	1242.60647	1.102	1.226	1.446	1.033	0.853	0.871003541564669	0.91210972123	0.885800700526528	0.64674319870027	0.882937266153355	19.65	9.20	18.97	3.77	61.29	775.7	809.5	1014.0	829.5	530.4	803.3	48.81	16.19	45.23	54.26	68.63	20.93	664.7	885.4	112.7	732.8	658.2	433.7	769.0	1187.2
53681	False	High	[R].HLVYESDK.[N]	1xTMT6plex [K8]; 1xTMT6plex [N-Term]	0.011108	0.00172657	2	3	1	PROTEINSEQ_12158; PROTEINSEQ_12159	PROTEINSEQ_12158 [287-294]; PROTEINSEQ_12159 [287-294]		0	1448.81495	1.172	0.823	1.558	0.983	1.271						0.00	0.00	0.00	0.00	0.00	775.2	544.6	1030.2	650.4	840.7	661.4							664.3			493.0			781.3
94319	False	High	[R].NEVEALR.[A]	1xTMT6plex [N-Term]	0.0100544	0.0015794	1	11	2	PROTEINSEQ_26097	PROTEINSEQ_26097 [147-153]		0	1059.59959	1.580	1.203	0.936	0.595	0.712						0.00	0.00	0.00	0.00	0.00	774.9	589.9	458.9	291.8	349.2	490.3							664.0			534.0			348.0
55253	False	High	[K].KSDVEAIFSK.[Y]	2xTMT6plex [K1; K10]; 1xTMT6plex [N-Term]	6.50316E-05	2.06754E-05	1	7	4	PROTEINSEQ_13514	PROTEINSEQ_13514 [30-39]		1	1811.08816	1.150	0.702	1.054	1.030	0.800						12.70	24.75	2.10	18.00	0.37	811.7	495.8	744.2	726.9	564.6	705.8	6.70	4.70	16.72	1.67	18.35	18.69	663.4	717.8		464.0	439.7		501.2	722.0
41800	False	High	[K].FSDDHYR.[VA]	1xTMT6plex [N-Term]	0.016937	0.00263762	2	4	3	PROTEINSEQ_10418; PROTEINSEQ_10416	PROTEINSEQ_10418 [101-107]; PROTEINSEQ_10416 [101-107]		0	1168.55845	1.279	0.912	0.656	0.995	0.433	0.844037017204247	0.714072716842619	0.579069381865384	0.954324132800776	0.610180421534574	27.56	7.59	36.42	38.90	33.81	535.6	389.8	359.8	479.1	247.3	510.4	23.44	22.62	24.95	28.18	36.07	27.85	663.3	437.3	173.4	421.5	357.4	129.0	336.4	229.0
28673	False	High	[R].EEVDLTGSVPVHAK.[T]	1xTMT6plex [K14]; 1xTMT6plex [N-Term]	8.93117E-08	2.06754E-05	1	4	3	PROTEINSEQ_14154	PROTEINSEQ_14154 [615-628]		0	1939.09006	1.268	0.271	1.078	0.158	2.285						18.90	275.67	43.88	6.54	35.39	515.9	110.4	438.6	64.5	929.8	406.9	54.38	131.50	72.88	32.52	5.90	38.36	663.1	290.1		524.1	19.3		588.2	213.7
34809	False	High	[K].EQGIQDPIK.[G]	1xTMT6plex [K9]; 1xTMT6plex [N-Term]	0.000621607	8.74561E-05	1	4	2	PROTEINSEQ_23816	PROTEINSEQ_23816 [875-883]		0	1485.86771	1.096	0.747	0.909	1.053	0.762						25.42	2.17	33.39	5.95	24.66	577.0	393.6	478.5	554.2	401.3	526.6	40.27	19.24	14.25	22.76	6.13	17.20	662.7	363.1		408.6	314.7		328.0	456.1
50285	False	High	[K].GSAITGPVAK.[E]	1xTMT6plex [K10]; 1xTMT6plex [N-Term]	9.34583E-06	2.06754E-05	1	2	10	PROTEINSEQ_52033	PROTEINSEQ_52033 [114-123]		0	1358.84077	0.973	0.907	0.991	0.946	1.017	0.883584789049035	0.934940039947527	0.899074648821015	0.288035631246181	0.960827463508827	3.41	40.55	30.55	0.58	38.99	773.1	697.2	804.9	765.5	675.4	812.5	50.51	17.29	15.85	42.73	23.90	41.35	662.5	323.7	377.5	667.0	480.9	307.1	610.9	519.2
3475	False	High	[K].AEGFVDALHR.[V]	1xTMT6plex [N-Term]	9.21943E-06	2.06754E-05	2	7	2	PROTEINSEQ_6638; PROTEINSEQ_6640	PROTEINSEQ_6638 [16-25]; PROTEINSEQ_6640 [16-25]		0	1343.72691	1.490	1.183	1.603	0.011	1.419						4.41	6.25	28.86	19.37	26.31	647.6	514.2	696.8	4.2	616.8	434.8	24.77	34.49	1.87	66.57	4.26	28.82	662.4	457.6		597.1	367.6		535.5	592.4
128803	False	High	[R].VAIEHLDK.[I]	1xTMT6plex [K8]; 1xTMT6plex [N-Term]	0.00388448	0.000533452	1	7	3	PROTEINSEQ_13429	PROTEINSEQ_13429 [143-150]		0	1382.84077	0.944	0.751	0.704	0.934	1.137	0.694890408989643	0.668125366243382	0.509248795660361	0.972458411456617	0.923879734489575	7.77	36.36	10.07	2.19	0.51	772.5	1024.0	778.1	961.3	1174.6	1029.6	69.23	67.24	69.67	55.16	79.16	63.77	662.0	531.6	677.8	927.0	291.2	733.2	590.1	288.7
25050	False	High	[K].DYAFVHFEDR.[G]	1xTMT6plex [N-Term]	0.000765547	8.74561E-05	1	16	3	PROTEINSEQ_10481	PROTEINSEQ_10481 [375-384]		0	1527.74296	0.837	1.158	1.340	1.166	1.043						40.86	36.16	2.90	13.64	13.27	216.8	300.0	346.9	302.1	270.2	259.0	120.76	90.39	106.42	101.74	101.91	107.60	661.8		19.7	578.8		62.0	700.1
52519	False	High	[R].GYDDRDYYSR.[S]	1xTMT6plex [N-Term]	0.0269967	0.00331019	1	2	6	PROTEINSEQ_50121	PROTEINSEQ_50121 [229-238]		1	1538.70730	1.148	1.176	1.053	0.977	1.091	0.677436753955142	0.838474274358243	0.677194274365709	0.935023522574968	0.832825430651833	8.77	13.68	0.47	26.78	30.37	877.1	815.9	956.5	887.8	1319.7	908.2	33.14	36.91	22.02	55.82	41.91	31.80	661.7	739.7	453.6	738.6	705.9	632.3	641.4	824.0
54440	False	High	[R].HVLVTLGEK.[M]	1xTMT6plex [K9]; 1xTMT6plex [N-Term]	0.000511331	8.74561E-05	1	7	4	PROTEINSEQ_16412	PROTEINSEQ_16412 [111-119]		0	1453.91427	1.179	0.623	2.209	0.548	1.273						34.18	39.95	1.52	23.53	3.33	987.0	521.8	1848.5	458.3	1065.5	837.0	34.15	39.13	1.07	19.71	0.67	2.51	661.1	1064.9		355.6	635.6		1391.4	1604.6
38708	False	High	[K].EYDSISR.[L]	1xTMT6plex [N-Term]	0.0298269	0.00372775	1	5	4	PROTEINSEQ_18804	PROTEINSEQ_18804 [265-271]		0	1098.56287	0.904	0.910	1.105	1.136	0.663						5.20	8.91	29.64	17.68	54.65	540.3	543.7	660.1	678.6	395.7	597.3	48.30	51.40	67.49	28.16	5.65	43.87	660.8	319.2		720.4	340.6		841.5	338.3
110107	False	High	[K].SAYESQLIR.[Q]	1xTMT6plex [N-Term]	0.000120748	2.06754E-05	1	6	3	PROTEINSEQ_16148	PROTEINSEQ_16148 [557-565]		0	1295.71568	3.494	0.076	0.050	0.028	0.055						7.13	44.38	31.15	38.06	60.37	770.3	15.4	10.5	7.3	11.6	210.4	30.01	27.01	21.36	14.70	42.45	23.73	660.1	676.8	142.1	14.5	8.6	6.8	8.0	8.2
12059	False	High	[R].ATDLDAR.[M]	1xTMT6plex [N-Term]	0.0451757	0.00537708	2	4	3	PROTEINSEQ_44223; PROTEINSEQ_44151	PROTEINSEQ_44223 [1985-1991]; PROTEINSEQ_44151 [406-412]		0	990.54174	1.219	2.100	0.829	0.730	0.839						0.00	0.00	0.00	0.00	0.00	769.7	1325.4	523.3	460.8	529.4	631.2							659.6			1199.9			396.9
109525	False	High	[M].SAEVETSEGVDESEKK.[N]	1xAcetyl [N-Term]; 2xTMT6plex [K15; K16]	0.000345595	2.06754E-05	1	2	3	PROTEINSEQ_49260	PROTEINSEQ_49260 [2-17]	PROTEINSEQ_49260 1xAcetyl [N-Term]	1	2224.12327	1.508	1.137	1.204	0.870	0.727						15.42	36.68	10.77	3.28	29.30	438.8	330.9	350.4	253.1	211.5	291.0	72.01	56.20	75.23	84.35	61.86	82.30	659.3		81.0	456.1		95.7	480.8
6769	False	High	[R].ALGAQIEK.[T]	1xTMT6plex [K8]; 1xTMT6plex [N-Term]	0.0040119	0.000533452	2	5	2	PROTEINSEQ_5790; PROTEINSEQ_6228	PROTEINSEQ_5790 [87-94]; PROTEINSEQ_6228 [87-94]		0	1287.80366	1.159	0.782	0.811	0.809	1.159						0.00	0.00	0.00	0.00	0.00	769.3	519.5	538.8	537.0	769.8	663.9							659.2			470.3			408.6
6695	False	High	[K].ALETCGGDLK.[Q]	1xCarbamidomethyl [C5]; 1xTMT6plex [K10]; 1xTMT6plex [N-Term]	1.73654E-05	2.06754E-05	3	12	4	PROTEINSEQ_52399; PROTEINSEQ_52404; PROTEINSEQ_52405	PROTEINSEQ_52399 [67-76]; PROTEINSEQ_52404 [67-76]; PROTEINSEQ_52405 [67-76]		0	1521.83470	1.244	1.166	0.747	1.210	0.983	0.489720440307162	0.743207022913391	0.999383307059866	0.426766642944986	0.96189186508458	5.47	30.99	35.75	20.41	60.08	720.0	533.8	348.6	700.7	294.6	578.9	63.18	53.55	36.18	59.89	67.45	66.55	659.1	125.4	233.1	743.0	227.8	235.1	399.1	222.0
29608	False	High	[R].EGGTHQQLMEK.[K]	1xTMT6plex [K11]; 1xTMT6plex [N-Term]	0.00390965	0.000533452	2	13	2	PROTEINSEQ_6551; PROTEINSEQ_13916	PROTEINSEQ_6551 [782-792]; PROTEINSEQ_13916 [722-732]		0	1715.91508	1.788	0.864	0.242	1.677	0.701						100.39	142.70	316.09	139.79	28.87	1062.4	513.4	143.7	996.7	416.4	594.2	44.31	70.25	117.53	68.72	16.35	42.44	658.3	1239.0		269.5	811.7		33.1	407.5
67514	False	High	[K].LRSEGDNIVVGDK.[V]	1xTMT6plex [K13]; 1xTMT6plex [N-Term]	1.16208E-05	2.06754E-05	1	15	2	PROTEINSEQ_56527	PROTEINSEQ_56527 [169-181]		1	1860.05910	1.412	0.570	1.187	1.214	0.493						5.04	48.13	85.30	14.88	9.80	671.3	271.1	564.3	577.1	234.5	475.5	18.90	63.97	86.89	9.64	32.57	23.60	658.0	494.9		399.6	152.6		875.8	237.6
51364	False	High	[K].GTEITHAVVIK.[K]	1xTMT6plex [K11]; 1xTMT6plex [N-Term]	0.00505562	0.000671089	2	4	2	PROTEINSEQ_34680; PROTEINSEQ_53494	PROTEINSEQ_34680 [251-261]; PROTEINSEQ_53494 [321-331]		0	1625.99906	0.896	0.964	0.752	0.972	1.065						4.56	61.12	56.28	9.35	38.40	617.0	663.6	517.6	669.4	733.4	688.4	30.45	21.32	17.10	42.82	0.94	34.57	658.0	418.1		516.1	708.2		347.6	503.5
135302	False	High	[K].VTLATLK.[M]	1xTMT6plex [K7]; 1xTMT6plex [N-Term]	0.00615891	0.000950742	2	13	26	PROTEINSEQ_18717; PROTEINSEQ_42204	PROTEINSEQ_18717 [68-74]; PROTEINSEQ_42204 [10-16]		0	1203.80768	0.865	0.804	0.723	1.050	1.008	0.611984339568642	0.611156105222267	0.597161826966347	0.977687323070157	0.811127101563576	9.39	23.15	31.32	12.17	7.81	767.6	791.9	601.3	944.8	882.4	831.4	54.84	50.56	63.85	51.38	60.37	44.89	657.8	805.2	82.9	716.9	813.5	121.2	456.0	872.0
70515	False	High	[K].IVGCSVHK.[G]	1xCarbamidomethyl [C4]; 1xTMT6plex [K8]; 1xTMT6plex [N-Term]	0.000176643	2.06754E-05	1	7	6	PROTEINSEQ_13514	PROTEINSEQ_13514 [43-50]		0	1357.80261	1.155	0.518	0.802	0.984	0.670	0.986017343116136	0.588130932486675	0.641417052354872	0.864338565276094	0.535362808906194	17.30	0.77	6.47	24.47	18.81	767.4	524.1	477.4	701.5	533.5	595.0	26.87	50.90	26.73	41.40	50.03	66.34	657.6	535.5	345.3	474.5	261.1	371.6	362.1	397.4
67208	False	High	[K].IRECISDNK.[S]	1xCarbamidomethyl [C4]; 1xTMT6plex [K9]; 1xTMT6plex [N-Term]	0.00199615	0.000290424	1	3	1	PROTEINSEQ_22806	PROTEINSEQ_22806 [315-323]		1	1592.88305	0.903	0.924	0.983	1.240	0.957						0.00	0.00	0.00	0.00	0.00	766.7	784.6	835.0	1053.1	812.7	849.4							657.0			710.3			633.3
46661	False	High	[K].GHLDALTADVK.[E]	1xTMT6plex [K11]; 1xTMT6plex [N-Term]	0.000318638	2.06754E-05	2	11	1	PROTEINSEQ_19498; PROTEINSEQ_19509	PROTEINSEQ_19498 [804-814]; PROTEINSEQ_19509 [804-814]		0	1597.93138	1.060	0.907	1.050	1.001	0.756						0.00	0.00	0.00	0.00	0.00	766.6	655.5	759.0	723.8	546.5	722.9							656.9			593.4			575.6
110488	False	High	[R].SDFSDSIK.[TI]	1xTMT6plex [K8]; 1xTMT6plex [N-Term]	0.00339069	0.000484522	2	4	2	PROTEINSEQ_1094; PROTEINSEQ_1101	PROTEINSEQ_1094 [827-834]; PROTEINSEQ_1101 [828-835]		0	1356.74112	2.223	0.023	1.723	0.019	0.019						26.88	137.77	11.14	104.00	99.24	477.2	15.1	369.8	10.6	10.1	214.6	62.26		30.24			40.20	655.9		96.3	13.7			348.5
32064	False	High	[K].ELQAHGADELLK.[R]	1xTMT6plex [K12]; 1xTMT6plex [N-Term]	5.09854E-06	2.06754E-05	2	5	2	PROTEINSEQ_60672; PROTEINSEQ_33088	PROTEINSEQ_60672 [11-22]; PROTEINSEQ_33088 [66-77]		0	1782.01617	1.322	0.793	1.224	0.600	1.267						15.69	68.15	12.94	5.28	34.48	612.3	367.2	566.9	277.7	586.5	463.0	31.04	44.71	28.55	21.48	15.91	16.54	655.8	413.1		239.6	467.0		527.6	398.0
121013	False	High	[K].SYELPDGQVITIGNER.[F]	1xTMT6plex [N-Term]	5.19156E-10	2.06754E-05	4	30	25	PROTEINSEQ_17253; PROTEINSEQ_59283; PROTEINSEQ_16443; PROTEINSEQ_21659	PROTEINSEQ_17253 [239-254]; PROTEINSEQ_59283 [196-211]; PROTEINSEQ_16443 [241-256]; PROTEINSEQ_21659 [239-254]		0	2020.05485	1.133	0.744	1.539	0.584	1.340	0.953901998285708	0.720979418760928	0.819623366103051	0.123105318962112	0.829196905164308	4.84	17.09	48.07	0.24	8.17	764.5	450.1	1375.4	394.6	954.1	674.7	80.88	69.41	81.00	74.19	79.70	74.67	655.1	883.1	20.9	407.5	610.5	46.5	1043.1	1186.9
38444	False	High	[K].EVVAEVVK.[A]	1xTMT6plex [K8]; 1xTMT6plex [N-Term]	0.00158407	0.00023703	2	11	3	PROTEINSEQ_32782; PROTEINSEQ_4791	PROTEINSEQ_32782 [223-230]; PROTEINSEQ_4791 [426-433]		0	1330.83462	1.278	0.935	1.163	0.924	1.017	0.574814323050008	0.977944139977985	0.816196958076796	0.553537534442093	0.847662293835235	24.23	32.25	47.52	10.60	26.58	764.3	450.8	546.0	445.5	556.2	482.0	46.33	11.76	3.82	51.69	8.34	41.09	654.9	261.5	285.7	408.1	389.5	233.7	425.3	447.9
45092	False	High	[K].GFEPSQSTAAK.[V]	1xTMT6plex [K11]; 1xTMT6plex [N-Term]	1.12577E-07	2.06754E-05	1	2	3	PROTEINSEQ_35058	PROTEINSEQ_35058 [162-172]		0	1580.86844	4.105	0.015	0.010	0.010	0.010						41.03	80.45	0.00	0.00	0.00	550.8	3.5	3.6			81.3	52.16	29.14				53.60	654.9	194.3	178.3	2.6	4.0		2.7
53530	False	High	[R].HILDEK.[D]	1xTMT6plex [K6]; 1xTMT6plex [N-Term]	0.0219822	0.00302773	1	9	1	PROTEINSEQ_16992	PROTEINSEQ_16992 [531-536]		0	1212.73524	1.819	1.466	1.482	1.167	0.820						0.00	0.00	0.00	0.00	0.00	763.1	614.9	621.7	489.3	344.1	419.5							653.9			556.7			471.5
54143	False	High	[R].HSELLQK.[VG]	1xTMT6plex [K7]; 1xTMT6plex [N-Term]	0.0348465	0.00418149	1	3	1	PROTEINSEQ_2372	PROTEINSEQ_2372 [59-65]		0	1312.79891	1.784	1.580	1.534	0.074	1.170						0.00	0.00	0.00	0.00	0.00	763.1	675.8	656.1	31.6	500.4	427.8							653.9			611.8			497.6
26671	False	High	[R].EAYVPSK.[Q]	1xTMT6plex [K7]; 1xTMT6plex [N-Term]	0.0280252	0.00351523	2	4	2	PROTEINSEQ_50872; PROTEINSEQ_50873	PROTEINSEQ_50872 [394-400]; PROTEINSEQ_50873 [394-400]		0	1251.73491	1.458	1.182	1.470	0.531	1.068						31.25	149.06	62.29	31.16	100.34	499.9	405.3	504.1	182.0	366.3	342.9	56.43	82.91	27.30	56.35	56.18	29.70	653.5	276.3		187.4	727.7		314.4	528.0
39589	False	High	[R].FDSDVGEFR.[A]	1xTMT6plex [N-Term]	0.00411673	0.000582192	4	16	8	PROTEINSEQ_59892; PROTEINSEQ_59895; PROTEINSEQ_58848; PROTEINSEQ_59894	PROTEINSEQ_59892 [66-74]; PROTEINSEQ_59895 [66-74]; PROTEINSEQ_58848 [69-77]; PROTEINSEQ_59894 [66-74]		0	1300.63710	1.212	1.212	1.323	0.335	0.520						10.54	56.05	157.02	30.16	128.48	723.5	723.6	790.2	199.9	310.3	597.2	7.40	52.30	101.57	30.71	91.09	2.64	653.3	579.0		444.3	978.1		1479.7	275.7
45481	False	High	[R].GGASIYGK.[Q]	1xTMT6plex [K8]; 1xTMT6plex [N-Term]	0.0017037	0.00023703	1	1	2	PROTEINSEQ_2280	PROTEINSEQ_2280 [73-80]		0	1210.71959	1.226	0.983	0.821	1.113	1.005						14.23	13.25	10.32	5.67	4.29	602.6	483.4	403.7	547.1	494.3	491.6	32.58	33.46	53.72	40.18	41.38	45.09	652.9		154.3	557.0		167.3	456.7
34943	False	High	[K].EQILEEFSK.[V]	1xTMT6plex [K9]; 1xTMT6plex [N-Term]	1.55732E-05	2.06754E-05	1	19	3	PROTEINSEQ_14555	PROTEINSEQ_14555 [257-265]		0	1580.89359	0.988	0.970	1.382	1.108	1.438	0.886346539611457	0.833552350022827	0.610295994867628	0.591861485159986	0.534242266406112	21.38	7.03	29.68	15.66	29.53	610.9	747.8	1021.6	524.2	946.4	529.1	83.42	81.65	81.96	84.27	82.45	84.32	652.7	515.2	8.3	677.0	751.7	14.2	807.8	880.1
69752	False	High	[K].LTPEQLHSMR.[Q]	1xOxidation [M9]; 1xTMT6plex [N-Term]	8.67145E-06	2.06754E-05	1	2	4	PROTEINSEQ_13822	PROTEINSEQ_13822 [30-39]		0	1456.77796	1.680	2.283	1.408	0.188	0.147	0.675577767840587	0.607818057269659	0.925259446444748	0.387609715116176	0.525944879826261	70.10	6.70	54.97	75.70	75.85	505.1	617.9	300.2	55.4	43.4	453.0	37.78	52.22	78.99	73.60	64.80	56.55	652.3	426.0	115.6	936.3	566.5	151.6	662.9	258.6
129609	False	Medium	[RK].VDLENR.[C]	1xTMT6plex [N-Term]	0.317957	0.0339247	5	9	6	PROTEINSEQ_15011; PROTEINSEQ_14415; PROTEINSEQ_14414; PROTEINSEQ_15007; PROTEINSEQ_15009	PROTEINSEQ_15011 [186-191]; PROTEINSEQ_14415 [192-197]; PROTEINSEQ_14414 [192-197]; PROTEINSEQ_15007 [186-191]; PROTEINSEQ_15009 [186-191]		0	974.54683	1.199	0.624	0.699	0.940	0.549	0.937835047297895	0.614538689163467	0.691595169022927	0.880727082265911	0.513820251171539	24.75	12.32	51.71	2.37	31.87	1164.8	369.9	583.5	943.9	380.5	1004.1	23.53	82.59	47.85	41.07	58.37	53.02	651.7	1015.1	377.1	334.9	187.2	460.8	442.5	442.0
20678	False	Medium	[K].DLSLNK.[L]	1xTMT6plex [K6]; 1xTMT6plex [N-Term]	0.234087	0.0257318	1	6	3	PROTEINSEQ_9673	PROTEINSEQ_9673 [341-346]		0	1147.70869	2.586	0.227	2.332	0.150	0.194	0.406823748424252	0.456527036751741	0.467883435699441	0.276733373187383	0.413745055850434	2.15	27.74	35.52	10.50	51.29	759.2	70.9	784.4	79.6	76.7	364.4	42.70	14.41	34.95	41.77	8.93	36.49	650.6	554.3	451.9	74.8	65.0	27.3	490.1	675.8
44108	False	Medium	[R].GDIFER.[I]	1xTMT6plex [N-Term]	0.125773	0.0147035	2	9	3	PROTEINSEQ_32608; PROTEINSEQ_32606	PROTEINSEQ_32608 [140-145]; PROTEINSEQ_32606 [140-145]		0	965.52536	1.823	0.416	0.511	0.758	0.929						13.47	49.54	58.97	59.88	29.55	652.3	148.7	182.9	271.2	332.4	357.9	21.14	52.29	59.41	45.52	19.41	8.46	649.8	473.2		198.5	92.5		217.1	100.7
129642	False	High	[R].VDIRPQLLK.[N]	1xTMT6plex [K9]; 1xTMT6plex [N-Term]	0.00787736	0.0012384	1	11	2	PROTEINSEQ_14505	PROTEINSEQ_14505 [294-302]		0	1539.99867	0.810	1.225	0.729	1.159	0.866						21.78	93.35	55.29	0.58	47.54	586.9	887.7	528.2	839.7	627.5	724.4	35.46	85.82	62.50	14.92	28.67	15.47	649.8	383.1		1624.6	402.6		643.9	283.1
67009	False	High	[K].LQVEEVHQLSR.[K]	1xTMT6plex [N-Term]	7.07755E-07	2.06754E-05	1	7	2	PROTEINSEQ_2490	PROTEINSEQ_2490 [192-202]		0	1566.88012	1.504	1.307	1.603	0.029	0.879						27.30	4.80	22.59	30.48	40.42	473.3	411.3	504.4	9.1	276.7	314.7	62.13	35.43	19.19	11.87	2.68	39.68	649.8	249.1		480.9	291.9		438.5	379.1
50600	False	High	[K].GSGTAEVELK.[K]	1xTMT6plex [K10]; 1xTMT6plex [N-Term]	6.78642E-06	2.06754E-05	2	20	4	PROTEINSEQ_46795; PROTEINSEQ_51995	PROTEINSEQ_46795 [200-209]; PROTEINSEQ_51995 [126-135]		0	1448.83608	1.194	0.535	0.755	0.917	1.245						45.50	16.13	17.58	4.79	26.40	665.0	297.9	420.8	510.5	693.4	557.0	18.31	44.27	70.86	53.75	35.35	57.61	649.1		189.0	372.8		94.9	553.5
30206	False	High	[K].EGYSGVGLLSR.[QH]	1xTMT6plex [N-Term]	4.64023E-07	2.06754E-05	2	5	2	PROTEINSEQ_43643; PROTEINSEQ_43640	PROTEINSEQ_43643 [126-136]; PROTEINSEQ_43640 [126-136]		0	1366.75280	0.847	0.672	1.112	0.820	0.936						87.84	2.70	1.85	17.82	32.86	339.9	269.7	446.4	329.3	375.9	401.5	93.98	35.54	34.78	48.64	2.65	33.12	648.9		49.4	315.7		91.9	435.2
105250	False	High	[K].RAFDSAVAK.[A]	1xTMT6plex [K9]; 1xTMT6plex [N-Term]	0.000269002	2.06754E-05	2	12	2	PROTEINSEQ_38737; PROTEINSEQ_38749	PROTEINSEQ_38737 [443-451]; PROTEINSEQ_38749 [443-451]		1	1422.84692	1.058	0.718	1.093	1.114	0.677						3.62	7.98	3.66	7.70	11.60	699.1	474.3	722.0	735.9	447.3	660.6	11.25	15.37	11.29	0.49	3.23	7.82	648.8	544.4		478.9	389.9		593.2	574.2
59319	False	High	[R].LEVEREAEK.[K]	1xTMT6plex [K9]; 1xTMT6plex [N-Term]	0.000350303	2.06754E-05	1	3	2	PROTEINSEQ_56952	PROTEINSEQ_56952 [163-171]		1	1560.89974	1.144	0.794	1.195	1.366	0.592						10.29	56.91	57.93	9.00	3.45	506.8	351.4	529.1	605.0	262.1	442.9	53.86	13.45	12.55	54.91	64.65	62.02	648.6	286.2		350.0	292.9		438.6	417.0
112384	False	High	[K].SGGGGGGGGGSSWGGR.[S]	1xTMT6plex [N-Term]	9.16609E-13	2.06754E-05	1	1	8	PROTEINSEQ_23992	PROTEINSEQ_23992 [270-285]		0	1478.69338	0.179	2.769	0.013	0.019	0.074						1322.11	1.32	38.59	103.86	539.15	756.7	561.7	4.0	8.7	95.5	202.8		20.25				21.48	648.4			587.4		214.2	3.0
17342	False	High	[K].DDLVTVK.[T]	1xTMT6plex [K7]; 1xTMT6plex [N-Term]	0.0719067	0.00829996	2	3	3	PROTEINSEQ_39464; PROTEINSEQ_39463	PROTEINSEQ_39464 [69-75]; PROTEINSEQ_39463 [68-74]		0	1247.76112	0.934	0.389	0.570	1.228	0.500	0.943496196849158	0.473219396654956	0.483762521899581	0.393954667739487	0.344848419787704	15.19	37.43	24.97	20.76	3.88	756.4	332.9	438.3	785.9	319.6	639.7	40.65	50.46	47.73	26.90	47.11	41.60	648.2	360.4	331.8	301.4	121.9	188.1	332.4	187.8
128273	False	High	[K].TYDPSGDSTLPTCSK.[K]	1xCarbamidomethyl [C13]; 1xTMT6plex [K15]; 1xTMT6plex [N-Term]	3.06984E-09	2.06754E-05	2	16	4	PROTEINSEQ_39790; PROTEINSEQ_39786	PROTEINSEQ_39790 [427-441]; PROTEINSEQ_39786 [427-441]		0	2087.03671	1.164	0.920	0.699	1.070	1.130						0.00	0.00	0.00	0.00	0.00	756.1	597.6	453.8	695.2	734.0	649.5							647.9			541.0			344.2
118713	False	High	[K].SSPEPEDTATSSK.[R]	1xTMT6plex [K13]; 1xTMT6plex [N-Term]	0.00122254	0.000148268	2	6	3	PROTEINSEQ_61604; PROTEINSEQ_33825	PROTEINSEQ_61604 [2468-2480]; PROTEINSEQ_33825 [1155-1167]		0	1793.91691	4.074	0.090	0.101	0.127	0.104						12.81	185.06	312.75	200.76	190.14	1347.8	29.8	33.4	42.2	34.5	330.9	73.73	71.27	107.68	77.85	73.48	64.45	647.8	2026.5		47.0	15.7		68.9	10.6
22365	False	High	[R].DQHLFTK.[E]	1xTMT6plex [K7]; 1xTMT6plex [N-Term]	0.0161177	0.00251808	1	8	2	PROTEINSEQ_15795	PROTEINSEQ_15795 [613-619]		0	1346.78326	1.244	1.505	0.861	0.040	1.042						9.93	29.87	37.78	52.94	2.36	636.2	769.4	440.1	20.2	532.7	511.3	24.08	41.86	48.47	60.23	12.57	14.80	647.5	451.8		945.1	519.9		477.1	265.3
111528	False	High	[K].SESDLLK.[K]	1xTMT6plex [K7]; 1xTMT6plex [N-Term]	0.0368484	0.00452304	1	1	2	PROTEINSEQ_45879	PROTEINSEQ_45879 [844-850]		0	1249.74039	1.864	0.597	1.074	0.321	0.769						69.41	5.74	24.87	169.46	26.54	383.1	122.7	220.8	66.0	158.0	205.5	83.58	36.68	52.97	90.02	54.31	31.52	647.5	163.8		144.9	86.3		248.2	128.3
135530	False	High	[R].VTTVSDLTK.[R]	1xTMT6plex [K9]; 1xTMT6plex [N-Term]	7.86763E-05	2.06754E-05	2	7	3	PROTEINSEQ_24042; PROTEINSEQ_45246	PROTEINSEQ_24042 [90-98]; PROTEINSEQ_45246 [88-96]		0	1421.86157	2.280	1.115	0.136	0.160	0.029	0.63348546488722	0.918548246497272	0.581271905233544	0.437291522188842	0.373359080702007	21.23	51.02	104.36	8.52	52.12	537.7	307.9	57.2	63.6	8.4	289.7	33.36	27.14	96.25	88.21	16.79	30.16	647.0	453.5	124.3	397.3	241.2	135.6	100.8	6.2
47851	False	High	[R].GLTAYHDISLDK.[C]	1xTMT6plex [K12]; 1xTMT6plex [N-Term]	0.0205294	0.00285133	2	10	2	PROTEINSEQ_59514; PROTEINSEQ_59520	PROTEINSEQ_59514 [151-162]; PROTEINSEQ_59520 [151-162]		0	1791.00527	1.126	2.535	0.420	0.569	0.737						2.54	26.50	90.86	24.49	73.32	721.4	1624.7	269.4	364.4	472.1	641.0	6.41	16.23	80.11	14.37	69.59	8.83	646.9	581.4		1310.7	1671.6		388.4	122.1
60133	False	High	[K].LGDSHDLQR.[F]	1xTMT6plex [N-Term]	0.00143409	0.00023703	2	3	3	PROTEINSEQ_12748; PROTEINSEQ_37024	PROTEINSEQ_12748 [1058-1066]; PROTEINSEQ_37024 [250-258]		0	1269.67488	0.348	0.365	2.089	0.160	0.897	0.718946346233628	0.420864774252562	0.467883435699441	0.243546129886632	0.486160754034618	115.78	27.90	28.47	50.31	3.16	143.6	218.7	1268.8	75.9	388.7	474.1	103.69	66.45	63.57	122.16	87.95	84.01	646.3	111.3	46.5	198.0	126.8	220.1	962.3	681.5
60155	False	High	[K].LGEAAVR.[A]	1xTMT6plex [N-Term]	0.0148704	0.00233355	4	18	2	PROTEINSEQ_1180; PROTEINSEQ_1186; PROTEINSEQ_1181; PROTEINSEQ_1190	PROTEINSEQ_1180 [308-314]; PROTEINSEQ_1186 [302-308]; PROTEINSEQ_1181 [302-308]; PROTEINSEQ_1190 [302-308]		0	944.57265	1.843	1.018	1.355	0.662	0.733						23.81	57.98	27.48	20.75	99.72	388.7	214.6	285.8	139.6	154.6	210.9	82.07	17.08	43.61	49.27	17.86	65.70	646.3	168.9		219.4	174.3		298.1	179.0
2107	False	High	[K].AAYLSDPK.[A]	1xTMT6plex [K8]; 1xTMT6plex [N-Term]	0.0117474	0.00175712	1	2	3	PROTEINSEQ_24909	PROTEINSEQ_24909 [1829-1836]		0	1322.77202	0.954	1.310	0.015	1.327	1.538						14.28	12.41	37.39	19.46	10.24	1061.1	1456.7	16.4	1475.9	1710.4	1111.8	46.54	44.95	64.82	50.87	24.72	34.06	646.0		483.5	948.8		891.8	7.6
140309	False	High	[K].YTEQITNEK.[L]	1xTMT6plex [K9]; 1xTMT6plex [N-Term]	9.78036E-05	2.06754E-05	1	1	3	PROTEINSEQ_8593	PROTEINSEQ_8593 [47-55]		0	1583.86811	1.007	0.987	1.019	1.017	0.539	0.969266693902157	0.841252338432506	0.782214919178401	0.670421671003451	0.744246153493326	22.74	15.72	9.37	4.77	1.78	520.5	544.9	582.9	621.4	329.3	610.7	65.52	44.37	40.55	65.58	30.64	60.12	645.9	119.1	168.5	557.7	210.5	240.0	482.4	228.4
85421	False	High	[-].MNNSGADEIGK.[L]	1xAcetyl [N-Term]; 1xOxidation [M1]; 1xTMT6plex [K11]	1.34986E-05	2.06754E-05	1	3	7	PROTEINSEQ_41484	PROTEINSEQ_41484 [1-11]	PROTEINSEQ_41484 1xAcetyl [N-Term]	0	1422.67322	1.194	0.719	0.871	1.366	0.640	0.532738091915401	0.604951051143351	0.813292508818231	0.273556359214919	0.516397147159301	15.49	25.53	40.65	10.82	26.66	723.1	273.4	409.5	862.6	296.6	546.6	35.21	47.07	22.13	36.65	19.65	29.44	645.9	307.8	234.1	496.6	225.1	120.4	416.9	352.8
69317	False	High	[R].ITEFCHR.[F]	1xCarbamidomethyl [C5]; 1xTMT6plex [N-Term]	0.0017037	0.00023703	2	34	8	PROTEINSEQ_60506; PROTEINSEQ_38935	PROTEINSEQ_60506 [339-345]; PROTEINSEQ_38935 [341-347]		0	1191.61419	1.489	1.022	1.123	1.013	0.816	0.574814323050008	0.938895761413114	0.994699045685705	0.782425826618788	0.436947463587093	37.47	35.62	45.76	16.92	1.97	169.6	102.8	133.6	102.6	74.1	90.9	107.78	77.87	62.88	115.17	100.61	107.33	645.9	143.0	28.4	305.5	85.2	45.3	226.6	115.1
121272	False	High	[K].TAAEDAIR.[N]	1xTMT6plex [N-Term]	0.00380991	0.000533452	2	10	3	PROTEINSEQ_59612; PROTEINSEQ_59620	PROTEINSEQ_59612 [46-53]; PROTEINSEQ_59620 [46-53]		0	1075.59450	1.012	0.733	0.795	0.764	0.648	0.986017343116136	0.456527036751741	0.58731533987285	0.808324934508658	0.516397147159301	47.01	3.18	13.61	19.61	26.56	653.3	397.0	430.8	722.2	354.2	541.5	24.59	28.73	19.62	41.77	15.02	40.96	645.6	382.7	211.5	359.4	308.1	254.3	326.7	338.5
43283	False	High	[R].GAPAPHCEMSR.[F]	1xCarbamidomethyl [C7]; 1xOxidation [M9]; 1xTMT6plex [N-Term]	3.38383E-05	2.06754E-05	1	15	6	PROTEINSEQ_36018	PROTEINSEQ_36018 [85-95]		0	1457.68268	1.895	1.185	1.635	0.129	0.784						0.00	0.00	0.00	0.00	0.00	753.4	471.2	650.2	51.1	311.8	397.7							645.6			426.6			493.1
70782	False	High	[K].LVPADNEK.[G]	1xTMT6plex [K8]; 1xTMT6plex [N-Term]	0.00828295	0.00129874	2	11	4	PROTEINSEQ_61709; PROTEINSEQ_45488	PROTEINSEQ_61709 [597-604]; PROTEINSEQ_45488 [495-502]		0	1343.79349	1.066	0.875	1.279	0.806	1.011	0.574814323050008	0.774310682139162	0.850280404026618	0.62110508715982	0.831402483347093	3.47	31.41	44.84	29.75	14.55	753.2	567.6	808.8	561.3	771.9	632.2	30.52	10.32	11.88	10.41	14.23	31.47	645.4	448.8	322.5	501.1	520.4	293.5	613.4	733.5
27209	False	High	[K].EDIVPQLK.[A]	1xTMT6plex [K8]; 1xTMT6plex [N-Term]	0.00123894	0.000148268	1	5	3	PROTEINSEQ_39114	PROTEINSEQ_39114 [1409-1416]		0	1399.85609	1.298	0.194	0.066	0.053	0.396						176.44	126.89	58.67	41.57	12.05	216.8	32.5	11.0	8.9	66.2	167.0	119.78	108.38	21.10	5.81	43.38	32.73	645.3		20.2	80.8		5.2	7.2
119672	False	High	[K].STGCDFAVSPK.[L]	1xCarbamidomethyl [C4]; 1xTMT6plex [K11]; 1xTMT6plex [N-Term]	2.65196E-06	2.06754E-05	2	16	5	PROTEINSEQ_2484; PROTEINSEQ_2468	PROTEINSEQ_2484 [522-532]; PROTEINSEQ_2468 [501-511]		0	1626.85616	0.862	0.771	0.822	1.834	0.793	0.794356245135163	0.764604904768881	0.684328078282016	0.457772028891856	0.912196558149743	43.17	54.61	10.67	59.71	11.00	652.1	567.4	718.7	1365.1	645.4	873.9	83.75	83.57	86.67	82.80	88.85	88.61	645.2	16.3	211.1	610.2	17.8	249.9	545.1	14.2
29048	False	High	[K].EFPVSSGSQHR.[K]	1xTMT6plex [N-Term]	1.95207E-06	2.06754E-05	1	11	7	PROTEINSEQ_14935	PROTEINSEQ_14935 [202-212]		0	1459.74911	1.103	0.871	0.860	1.211	0.714	0.492209909894061	0.760751630764708	0.531473539066453	0.544014870204026	0.421935062735872	0.60	31.96	1.92	2.68	1.50	1218.6	686.1	937.7	1080.8	789.1	1104.9	25.55	44.79	33.49	27.76	35.53	30.70	645.0	1038.6	394.5	481.3	629.0	540.3	398.0	916.8
5897	False	Medium	[K].AHAAIRENPVYEK.[K]	1xTMT6plex [K13]; 1xTMT6plex [N-Term]	0.223391	0.0247098	1	3	1	PROTEINSEQ_28843	PROTEINSEQ_28843 [243-255]		1	1956.10672	0.968	0.134	0.746	1.253	1.352						0.00	0.00	0.00	0.00	0.00	752.2	103.9	579.5	973.7	1050.2	777.0							644.6			94.1			439.5
11587	False	High	[M].ASSGAGDPLDSK.[R]	1xAcetyl [N-Term]; 1xTMT6plex [K12]	0.0020903	0.000309077	1	2	4	PROTEINSEQ_13822	PROTEINSEQ_13822 [2-13]	PROTEINSEQ_13822 1xAcetyl [N-Term]	0	1375.69025	1.730	2.090	1.069	0.029	0.017						1.82	10.30	24.92	24.71	58.46	751.8	971.1	542.3	18.7	7.3	434.5	77.66	31.47	55.06	30.41	128.28	45.10	644.2	515.3	755.9	879.1	685.0	612.0	411.3	218.7
116642	False	High	[R].SQDLHCGACR.[A]	2xCarbamidomethyl [C6; C9]; 1xTMT6plex [N-Term]	0.000163929	2.06754E-05	2	3	4	PROTEINSEQ_34564; PROTEINSEQ_34563	PROTEINSEQ_34564 [23-32]; PROTEINSEQ_34563 [23-32]		0	1432.66228	1.161	0.446	0.561	1.183	0.763	0.921730613627428	0.456527036751741	0.530151103979107	0.461921221723142	0.48475059576974	8.33	29.53	23.99	1.83	3.49	751.8	548.2	327.8	1115.1	719.3	942.2	84.01	74.48	93.05	63.34	77.26	73.31	644.2	143.5	501.1	496.3	50.0	248.1	248.6	70.8
104612	False	Medium	[R].QVEELR.[W]	1xTMT6plex [N-Term]	0.20328	0.0229055	2	5	4	PROTEINSEQ_3888; PROTEINSEQ_3884	PROTEINSEQ_3888 [222-227]; PROTEINSEQ_3884 [222-227]		0	1002.57813	1.146	0.688	1.021	1.024	1.008	0.426905496724093	0.614538689163467	0.807517925678126	0.560359555575332	0.866686427402595	3.28	37.96	16.50	1.73	5.31	1631.0	753.0	684.3	1369.5	1321.1	1353.9	39.99	20.36	53.19	42.78	35.37	38.73	643.8	1497.0	528.0	561.2	690.4	410.3	519.0	547.6
135542	False	High	[K].VTVDTGVIPASEEK.[A]	1xTMT6plex [K14]; 1xTMT6plex [N-Term]	4.09069E-10	2.06754E-05	1	6	3	PROTEINSEQ_29391	PROTEINSEQ_29391 [285-298]		0	1903.07883	1.661	0.235	1.660	0.021	0.010						0.00	0.00	0.00	0.00	0.00	751.1	106.4	750.8	9.6	3.0	452.3							643.6			96.3			569.4
53649	False	High	[K].HLTDAYFK.[K]	1xTMT6plex [K8]; 1xTMT6plex [N-Term]	0.00113612	0.000119249	2	5	3	PROTEINSEQ_7738; PROTEINSEQ_7739	PROTEINSEQ_7738 [211-218]; PROTEINSEQ_7739 [211-218]		0	1452.82512	1.072	0.822	0.861	0.800	1.035	0.973359191565731	0.491256810215171	0.974692624283444	0.380272299342157	0.851954622153812	10.05	3.25	22.81	19.19	26.70	786.8	742.0	777.6	616.4	801.5	902.9	13.91	23.25	51.02	23.81	39.10	18.42	643.5	816.0	254.7	477.8	680.3	374.7	371.5	669.9
58511	False	High	[R].LEETVQAK.[-]	1xTMT6plex [K8]; 1xTMT6plex [N-Term]	0.00130669	0.000148268	1	9	5	PROTEINSEQ_53826	PROTEINSEQ_53826 [454-461]		0	1375.81970	0.912	0.472	0.636	0.829	0.816	0.642884495179809	0.774159871408846	0.710822661227559	0.226651035508948	0.681544221191543	3.22	11.98	63.13	2.48	29.34	364.2	234.6	254.1	402.6	548.9	536.8	47.39	106.61	90.22	39.02	27.73	35.58	643.4	288.0	117.9	1110.0	215.1	83.1	676.8	145.3
116850	False	High	[K].SQIHDIVLVGGSTR.[I]	1xTMT6plex [N-Term]	4.51044E-06	2.06754E-05	2	9	10	PROTEINSEQ_51879; PROTEINSEQ_41641	PROTEINSEQ_51879 [329-342]; PROTEINSEQ_41641 [269-282]		0	1710.97000	0.880	0.968	0.921	1.013	0.847	0.574814323050008	0.78024621227056	0.773023981853724	0.819467686212811	0.873086360461057	13.22	14.94	20.64	0.33	43.29	794.2	917.3	785.1	916.7	836.7	987.7	12.91	32.43	22.95	8.24	25.98	8.64	643.1	805.2	257.1	830.4	876.3	217.8	595.4	910.5
37252	False	High	[R].ETLQQHK.[L]	1xTMT6plex [K7]; 1xTMT6plex [N-Term]	0.00512067	0.000696501	2	31	4	PROTEINSEQ_46919; PROTEINSEQ_46923	PROTEINSEQ_46919 [449-455]; PROTEINSEQ_46923 [449-455]		0	1341.78907	1.196	0.552	1.228	1.001	0.736	0.905191213150269	0.708637392822544	0.838821187613335	0.921129466858448	0.587934568891949	70.53	81.49	9.13	26.15	2.32	750.3	769.4	770.2	818.4	469.3	818.0	118.45	69.51	116.38	55.91	97.13	76.46	642.9	432.6	1526.3	696.5	226.5	589.2	584.1	135.9
23549	False	High	[K].DSPSVWAAVPGK.[T]	1xTMT6plex [K12]; 1xTMT6plex [N-Term]	0.000455934	6.082E-05	1	4	3	PROTEINSEQ_8616	PROTEINSEQ_8616 [27-38]		0	1671.94703	1.380	0.693	0.768	0.654	1.001	0.664087571647796	0.602815874161248	0.868452040648225	0.322656606015857	0.904776171612872	38.48	6.20	1.54	4.89	29.25	1302.7	753.2	1036.0	668.4	948.8	792.0	74.34	58.10	54.10	61.80	76.35	70.49	642.7	1098.6	1053.0	681.9	475.7	689.9	785.7	495.4
31221	False	High	[R].ELFEERR.[A]	1xTMT6plex [N-Term]	0.00146293	0.00023703	2	11	3	PROTEINSEQ_15554; PROTEINSEQ_15556	PROTEINSEQ_15554 [194-200]; PROTEINSEQ_15556 [194-200]		1	1207.66325	1.167	0.952	1.189	1.024	0.746	0.574492537340728	0.921796453473751	0.674214359436419	0.998786542332799	0.737998475841108	13.80	36.86	6.55	17.57	8.44	375.3	306.3	365.5	368.3	239.9	321.6	92.04	74.22	80.86	86.11	105.05	87.62	642.5	31.2	121.5	374.1	41.6	134.9	530.0	70.4
16969	False	High	[K].DCLNLDK.[N]	1xCarbamidomethyl [C2]; 1xTMT6plex [K7]; 1xTMT6plex [N-Term]	0.0309625	0.00388766	1	27	6	PROTEINSEQ_57259	PROTEINSEQ_57259 [474-480]		0	1335.73426	0.888	0.037	3.779	0.030	0.061						163.13	124.16	78.65	28.20	67.22	294.7	12.4	1254.5	10.1	20.4	331.9	103.56	89.38	68.12	24.11	56.40	2.39	642.3		37.5	23.7		2.6	562.7
7835	False	High	[K].ALTTPTHYK.[L]	1xTMT6plex [K9]; 1xTMT6plex [N-Term]	0.00123071	0.000148268	2	33	2	PROTEINSEQ_27006; PROTEINSEQ_26998	PROTEINSEQ_27006 [526-534]; PROTEINSEQ_26998 [543-551]		0	1489.87789	1.026	0.875	0.915	1.094	0.838						15.97	15.37	19.56	2.23	2.90	559.6	477.3	498.8	596.3	456.9	545.3	40.13	39.60	7.45	23.71	23.08	25.77	642.0	352.5		576.2	328.2		398.8	407.7
135451	False	High	[R].VTQVDGHSSK.[N]	1xTMT6plex [K10]; 1xTMT6plex [N-Term]	0.000429055	2.06754E-05	1	6	2	PROTEINSEQ_394	PROTEINSEQ_394 [79-88]		0	1515.85313	0.893	1.514	1.068	0.042	1.874						48.07	35.78	87.02	27.07	35.82	300.2	508.8	358.8	14.2	629.7	336.1	102.26	48.35	115.78	55.38	48.32	75.48	641.8	101.5		657.8	326.7		861.9	97.6
121982	False	High	[K].TCVADESHAGCEK.[S]	2xCarbamidomethyl [C2; C11]; 1xTMT6plex [K13]; 1xTMT6plex [N-Term]	3.48996E-08	2.06754E-05	1	1	6	CON_P02769	CON_P02769 [76-88]		0	1921.91482	1.781	0.253	0.516	1.597	0.196	0.891824473897689	0.788635210380613	0.725934876756886	0.943390917556337	0.438555996152567	34.48	135.48	17.15	31.69	13.05	885.6	285.0	866.9	814.5	202.6	1125.0	69.93	103.76	70.94	70.34	42.07	63.79	641.6	2083.1	286.7	1118.7	261.3	75.0	164.5	1188.0
27199	False	High	[K].EDITHSAQHALR.[L]	1xTMT6plex [N-Term]	4.65937E-05	2.06754E-05	1	6	3	PROTEINSEQ_48682	PROTEINSEQ_48682 [304-315]		0	1606.84988	1.483	0.746	1.637	0.671	0.487	0.800907834236477	0.796305449817999	0.582189655571239	0.460489957290446	0.384675311824863	48.00	67.79	27.01	16.10	9.38	471.8	237.5	615.8	213.6	174.3	318.2	63.61	77.48	41.94	51.02	23.77	24.80	641.5	397.9	52.6	474.7	217.7	40.2	473.5	530.5
50480	False	High	[R].GSFQVTR.[A]	1xTMT6plex [N-Term]	0.00844019	0.00134256	3	8	2	PROTEINSEQ_31292; PROTEINSEQ_31289; PROTEINSEQ_31293	PROTEINSEQ_31292 [126-132]; PROTEINSEQ_31289 [126-132]; PROTEINSEQ_31293 [126-132]		0	1023.57846	1.183	0.998	1.161	0.767	0.933						11.49	30.29	40.23	41.82	50.53	383.1	323.3	376.1	248.6	302.4	324.0	82.70	52.44	44.30	42.98	35.66	75.17	641.4	165.4		432.0	200.8		394.4	234.3
42513	False	High	[R].FVVGSHVR.[H]	1xTMT6plex [N-Term]	0.000151098	2.06754E-05	2	8	1	PROTEINSEQ_13881; PROTEINSEQ_13884	PROTEINSEQ_13881 [669-676]; PROTEINSEQ_13884 [669-676]		0	1129.66794	0.977	0.802	0.373	1.482	1.851						0.00	0.00	0.00	0.00	0.00	747.7	613.6	285.1	1134.2	1416.1	765.1							640.7			555.5			216.2
139448	False	High	[K].YNDTFWK.[E]	1xTMT6plex [K7]; 1xTMT6plex [N-Term]	0.0181324	0.00264599	2	31	7	PROTEINSEQ_46919; PROTEINSEQ_46923	PROTEINSEQ_46919 [480-486]; PROTEINSEQ_46923 [480-486]		0	1431.76727	1.203	0.356	1.375	0.765	0.717	0.505477412743824	0.590242489401509	0.706741698767243	0.23548420547069	0.56514210779868	4.18	17.76	48.39	12.40	31.89	475.0	227.9	293.3	266.2	186.9	316.6	74.28	74.16	112.91	79.83	100.18	81.19	640.7	400.6	31.4	206.3	237.5	11.3	989.8	252.7
23427	False	High	[K].DSLSDDVVK.[A]	1xTMT6plex [K9]; 1xTMT6plex [N-Term]	0.000347941	2.06754E-05	1	9	3	PROTEINSEQ_38479	PROTEINSEQ_38479 [319-327]		0	1435.80445	1.067	0.962	1.744	0.030	0.918	0.762490021823449	0.985004653214671	0.447725676198382	0.320560792023602	0.980421404884216	18.20	68.56	16.00	131.92	80.63	747.2	220.1	696.7	11.9	191.9	399.5	76.10	88.38	75.77	55.68	87.16	82.29	640.3	54.0	248.8	199.3	112.2	305.1	528.4	117.7
46951	False	High	[K].GLDFALLQK.[V]	1xTMT6plex [K9]; 1xTMT6plex [N-Term]	0.00108427	0.000119249	1	12	4	PROTEINSEQ_42805	PROTEINSEQ_42805 [165-173]		0	1462.90337	1.091	1.320	1.269	1.022	1.138	0.707173864368202	0.668125366243382	0.726925519663205	0.806476710400386	0.826931121970167	15.40	20.20	39.85	22.78	36.98	249.9	272.4	230.5	274.8	206.8	181.7	92.97	76.89	72.23	88.75	76.33	98.22	639.2	82.5	80.9	595.7	121.1	120.0	481.3	151.4
38764	False	High	[K].EYFADMK.[R]	1xOxidation [M6]; 1xTMT6plex [K7]; 1xTMT6plex [N-Term]	0.0350636	0.0042134	4	50	2	PROTEINSEQ_26163; PROTEINSEQ_26173; PROTEINSEQ_26137; PROTEINSEQ_26151	PROTEINSEQ_26163 [626-632]; PROTEINSEQ_26173 [626-632]; PROTEINSEQ_26137 [626-632]; PROTEINSEQ_26151 [626-632]		0	1377.71246	1.097	1.803	0.826	2.056	1.100						0.00	0.00	0.00	0.00	0.00	745.6	1225.6	561.7	1397.5	747.7	679.8							638.9			1109.5			426.0
131503	False	High	[MK].VIAHSEYQK.[S]	1xTMT6plex [K9]; 1xTMT6plex [N-Term]	0.000347941	2.06754E-05	2	5	2	PROTEINSEQ_639; PROTEINSEQ_4261	PROTEINSEQ_639 [40-48]; PROTEINSEQ_4261 [40-48]		0	1532.88370	1.642	1.220	0.595	0.403	0.364						15.89	20.54	62.43	20.43	6.84	640.6	476.0	232.0	157.1	142.0	390.2	21.18	25.46	60.07	13.17	12.70	6.21	638.4	464.6		517.0	363.8		276.9	127.0
36845	False	High	[K].ESYSIYVYK.[V]	1xTMT6plex [K9]; 1xTMT6plex [N-Term]	4.12218E-05	2.06754E-05	1	4	14	PROTEINSEQ_42615	PROTEINSEQ_42615 [36-44]		0	1609.88778	1.330	0.935	1.138	1.098	0.788	0.505477412743824	0.680542599129629	0.808604581454977	0.830493844614668	0.604226911592178	11.59	9.34	22.02	22.07	23.69	668.5	365.7	445.3	462.4	308.3	421.2	17.74	26.35	35.44	36.08	40.61	18.06	638.3	438.6	216.4	310.8	335.3	239.7	280.2	383.6
63559	False	High	[K].LITEDVQGK.[N]	1xTMT6plex [K9]; 1xTMT6plex [N-Term]	0.000157384	2.06754E-05	1	1	4	PROTEINSEQ_15724	PROTEINSEQ_15724 [86-94]		0	1460.87247	0.901	1.001	1.037	1.031	1.015	0.825016455524818	0.978055303704002	0.968674901580045	0.846745308866338	0.960636458523892	24.37	54.48	65.75	16.44	51.15	451.9	574.9	581.3	534.9	529.5	583.7	39.80	18.03	23.82	32.49	17.24	25.62	638.3	381.1	113.2	376.4	535.5	253.2	287.4	521.3
61793	False	High	[K].IIDIQEK.[V]	1xTMT6plex [K7]; 1xTMT6plex [N-Term]	0.038961	0.00475827	3	5	6	PROTEINSEQ_4432; PROTEINSEQ_4419; PROTEINSEQ_46071	PROTEINSEQ_4432 [1421-1427]; PROTEINSEQ_4419 [1421-1427]; PROTEINSEQ_46071 [821-827]		0	1316.81897	0.888	0.785	0.755	0.776	0.667	0.780449347313614	0.779260499010408	0.80498355103087	0.211762426791799	0.706004259993751	2.20	50.18	33.92	9.14	62.72	744.7	839.1	884.2	594.0	798.8	714.6	30.52	39.14	36.47	29.82	43.04	35.67	638.1	527.4	359.2	759.6	384.1	431.8	670.6	378.5
102271	False	High	[K].QMIGYNLATK.[Q]	1xOxidation [M2]; 1xTMT6plex [K10]; 1xTMT6plex [N-Term]	9.61512E-07	2.06754E-05	1	4	3	PROTEINSEQ_13625	PROTEINSEQ_13625 [119-128]		0	1612.91328	1.009	0.676	0.589	1.765	0.529						63.24	47.31	79.13	25.73	97.38	676.6	453.1	394.8	1183.7	354.7	670.6	13.49	0.70	26.87	20.52	103.70	43.62	638.0	518.5		408.2	417.5		362.9	280.6
110318	False	High	[K].SCSGVEFSTSGHAYTDTGK.[A]	1xCarbamidomethyl [C2]; 1xTMT6plex [K19]; 1xTMT6plex [N-Term]	3.53781E-08	2.06754E-05	1	4	3	PROTEINSEQ_16640	PROTEINSEQ_16640 [35-53]		0	2449.17057	0.914	0.817	0.900	1.522	1.167						13.86	29.80	69.20	26.11	11.95	258.8	231.2	254.8	430.9	330.4	283.1	110.90	104.61	85.31	106.14	111.59	115.62	637.5	75.9		541.1	82.0		388.4	109.2
111229	False	High	[K].SEHPGLSIGDTAK.[K]	1xTMT6plex [K13]; 1xTMT6plex [N-Term]	3.16912E-07	2.06754E-05	1	8	4	PROTEINSEQ_29308	PROTEINSEQ_29308 [115-127]		0	1769.97978	0.732	0.365	0.920	1.330	0.895	0.732286320660074	0.412486796303821	0.957968082711847	0.62110508715982	0.873149708710282	30.10	5.77	33.70	0.47	32.93	743.0	429.5	916.0	1102.0	1069.7	1195.8	15.25	24.46	11.63	37.69	54.72	38.23	636.7	544.6	283.3	388.8	249.8	192.4	694.7	771.8
25166	False	High	[R].DYLHYIR.[K]	1xTMT6plex [N-Term]	0.0040119	0.000533452	2	2	2	PROTEINSEQ_5291; PROTEINSEQ_45158	PROTEINSEQ_5291 [91-97]; PROTEINSEQ_45158 [71-77]		0	1208.66252	1.314	1.742	1.093	1.077	1.200						18.36	4.65	50.46	31.06	43.36	327.7	434.6	272.8	268.8	299.4	249.5	95.35	102.03	76.75	88.46	81.18	104.11	636.7		46.8	978.0		77.0	380.0
11601	False	High	[R].ASSHSSQTQGGGSVTK.[K]	1xTMT6plex [K16]; 1xTMT6plex [N-Term]	8.18363E-09	2.06754E-05	1	12	10	PROTEINSEQ_25798	PROTEINSEQ_25798 [402-417]		0	1977.04015	0.713	1.562	0.698	0.106	0.018						94.75	28.58	18.26	65.92	45.21	253.3	679.3	334.7	37.6	7.8	376.0	77.95	23.29	13.50	49.29	21.52	23.75	636.6	213.6	58.5	531.7	839.6	299.2	199.0	289.0
28889	False	High	[K].EFETPEK.[A]	1xTMT6plex [K7]; 1xTMT6plex [N-Term]	0.0523187	0.00609281	2	14	4	PROTEINSEQ_39790; PROTEINSEQ_39786	PROTEINSEQ_39790 [31-37]; PROTEINSEQ_39786 [31-37]		0	1337.73530	1.099	1.002	0.734	0.904	0.993	0.863619803538977	0.897260014683546	0.796759590583596	0.60340362440684	0.787549591723254	22.38	28.48	3.75	17.70	0.26	742.7	640.8	495.8	530.7	581.9	587.1	43.66	28.04	16.82	51.96	24.78	35.72	636.4	294.4	298.5	430.1	587.5	370.1	326.8	427.1
26465	False	High	[K].EATDAIGHLDR.[Q]	1xTMT6plex [N-Term]	1.83809E-07	2.06754E-05	1	16	8	PROTEINSEQ_47454	PROTEINSEQ_47454 [295-305]		0	1426.74877	0.992	1.312	1.666	0.893	1.505	0.806921804532881	0.711396292102271	0.727028543712392	0.87884995893925	0.603089504529044	1.86	45.71	4.75	11.65	8.13	626.4	838.9	773.4	537.3	714.2	623.7	24.66	25.20	33.70	2.64	22.87	18.42	636.3	528.3	144.5	512.5	769.1	418.8	404.3	917.5
47948	False	Medium	[K].GIVLEK.[V]	1xTMT6plex [K6]; 1xTMT6plex [N-Term]	0.15481	0.0179281	1	2	4	PROTEINSEQ_29274	PROTEINSEQ_29274 [49-54]		0	1116.73927	1.044	0.721	0.729	0.828	0.757	0.823590170414831	0.969566804185323	0.955876500782098	0.547195505486462	0.960636458523892	9.26	28.60	106.07	10.32	75.49	742.4	600.8	561.8	739.8	453.5	711.3	82.63	45.69	61.11	69.31	63.11	77.89	636.2	175.8	518.7	389.1	550.8	458.7	218.6	484.0
12065	False	High	[K].ATDILPK.[W]	1xTMT6plex [K7]; 1xTMT6plex [N-Term]	0.0149628	0.00241908	2	8	4	PROTEINSEQ_12121; PROTEINSEQ_12119	PROTEINSEQ_12121 [374-380]; PROTEINSEQ_12119 [376-382]		0	1215.77130	1.023	0.723	0.715	1.024	0.734	0.994458531159206	0.774292473850183	0.755593654086733	0.988895852772466	0.672807288216089	50.59	67.51	60.00	50.88	45.83	1217.3	908.8	870.9	1286.9	770.4	1257.0	42.61	25.41	12.27	75.20	36.73	42.82	635.5	1026.6	586.0	871.5	531.1	400.3	660.5	612.3
135730	False	High	[K].VVDYTTAK.[E]	1xTMT6plex [K8]; 1xTMT6plex [N-Term]	0.002682	0.000335601	1	2	5	PROTEINSEQ_54413	PROTEINSEQ_54413 [133-140]		0	1354.79824	1.209	1.178	1.588	0.814	0.898	0.427697780865836	0.668125366243382	0.656821436159227	0.149917425735719	0.984261192876834	6.15	3.41	53.19	1.17	2.90	741.6	677.6	935.5	475.5	528.7	588.9	84.58	73.53	56.86	90.34	80.17	88.92	635.5	191.9	556.8	613.4	410.0	783.4	709.5	376.3
135427	False	High	[K].VTQDELK.[E]	1xTMT6plex [K7]; 1xTMT6plex [N-Term]	0.0127351	0.00197957	1	23	8	PROTEINSEQ_59545	PROTEINSEQ_59545 [405-411]		0	1290.76694	0.743	0.478	0.365	0.886	0.476	0.7965455404005	0.693392909873695	0.524028761206978	0.630294770168477	0.872431011558035	7.92	89.78	50.97	8.45	102.76	741.0	727.2	391.1	621.7	845.6	600.1	50.81	67.45	61.07	59.99	79.31	69.01	635.0	368.9	405.3	658.3	120.5	373.8	296.6	137.7
34919	False	High	[R].EQLFAVSHDK.[L]	1xTMT6plex [K10]; 1xTMT6plex [N-Term]	2.72518E-06	2.06754E-05	4	11	2	PROTEINSEQ_61630; PROTEINSEQ_61637; PROTEINSEQ_61629; PROTEINSEQ_61636	PROTEINSEQ_61630 [1000-1009]; PROTEINSEQ_61637 [991-1000]; PROTEINSEQ_61629 [991-1000]; PROTEINSEQ_61636 [991-1000]		0	1631.91573	1.443	0.835	0.458	0.953	1.037						30.38	62.22	41.03	36.88	42.76	520.2	301.2	165.2	343.6	373.8	360.6	48.03	71.68	56.56	13.54	18.89	21.08	634.9	308.0		476.7	158.0		191.4	93.2
130052	False	High	[K].VEFLECSAK.[G]	1xCarbamidomethyl [C6]; 1xTMT6plex [K9]; 1xTMT6plex [N-Term]	3.54895E-05	2.06754E-05	2	5	3	PROTEINSEQ_12570; PROTEINSEQ_12569	PROTEINSEQ_12570 [241-249]; PROTEINSEQ_12569 [241-249]		0	1540.84454	1.079	0.966	1.470	1.231	1.257						17.53	108.84	57.59	22.05	52.20	265.0	237.2	361.1	302.5	308.8	245.7	109.32	61.44	91.20	107.56	93.96	115.45	634.8		30.7	342.0		65.6	589.4
68222	False	High	[R].ISHGEVLEWQK.[T]	1xTMT6plex [K11]; 1xTMT6plex [N-Term]	0.000207894	2.06754E-05	1	15	2	PROTEINSEQ_28396	PROTEINSEQ_28396 [654-664]		0	1784.01069	1.013	1.018	1.063	0.786	1.112						7.92	6.92	19.52	14.30	8.97	610.4	613.7	640.6	473.6	669.8	602.6	26.96	26.04	1.18	32.76	27.92	19.62	634.4	424.4		669.3	467.0		489.9	547.3
28410	False	High	[K].EEPSAVK.[F]	1xTMT6plex [K7]; 1xTMT6plex [N-Term]	0.0498281	0.00583685	8	14	6	PROTEINSEQ_58349; PROTEINSEQ_20112; PROTEINSEQ_32485; PROTEINSEQ_25470; PROTEINSEQ_61604; PROTEINSEQ_33825; PROTEINSEQ_36892; PROTEINSEQ_61612	PROTEINSEQ_58349 [159-165]; PROTEINSEQ_20112 [469-475]; PROTEINSEQ_32485 [952-958]; PROTEINSEQ_25470 [1057-1063]; PROTEINSEQ_61604 [2376-2382]; PROTEINSEQ_33825 [1063-1069]; PROTEINSEQ_36892 [687-693]; PROTEINSEQ_61612 [2375-2381]		0	1217.71417	0.895	0.704	0.897	0.746	1.389	0.809622473054374	0.976899732007866	0.932639615202679	0.932358162076164	0.587934568891949	37.43	22.18	7.67	1.47	17.39	546.3	585.4	527.3	654.6	858.7	618.2	47.30	16.66	36.66	22.08	23.62	53.91	634.3	460.7	83.1	394.2	536.7	262.5	399.9	738.4
27441	False	High	[K].EDTESLEIFQNEVAR.[Q]	1xTMT6plex [N-Term]	2.06366E-07	2.06754E-05	2	5	2	PROTEINSEQ_32257; PROTEINSEQ_32256	PROTEINSEQ_32257 [271-285]; PROTEINSEQ_32256 [271-285]		0	2009.00248	1.054	0.520	1.129	1.163	0.532						0.00	0.00	0.00	0.00	0.00	739.6	365.2	791.9	816.4	373.6	701.7							633.8			330.6			600.6
69035	False	High	[K].LSVTVDPK.[Y]	1xTMT6plex [K8]; 1xTMT6plex [N-Term]	0.0206573	0.00286743	1	14	3	PROTEINSEQ_54744	PROTEINSEQ_54744 [1055-1062]		0	1316.81897	0.917	0.845	0.710	1.082	1.018						10.01	19.46	19.73	10.69	20.12	731.5	674.0	566.6	863.3	812.6	797.9	1.54	10.49	26.45	2.19	11.12	7.99	633.7	610.2		657.3	573.7		355.6	589.8
6258	False	High	[K].ALAVEGK.[R]	1xTMT6plex [K7]; 1xTMT6plex [N-Term]	0.0392027	0.00475827	2	6	2	PROTEINSEQ_23616; PROTEINSEQ_23614	PROTEINSEQ_23616 [269-275]; PROTEINSEQ_23614 [269-275]		0	1145.72943	0.779	0.311	1.483	0.152	0.593						135.24	14.50	33.72	1.10	53.42	345.7	137.8	657.9	67.5	262.9	443.6	90.63	5.56	23.44	7.18	55.08	8.23	633.2	136.4		129.8	121.5		589.8	479.5
134858	False	High	[K].VSQGQLVVMQPEK.[F]	1xTMT6plex [K13]; 1xTMT6plex [N-Term]	3.70224E-06	2.06754E-05	2	5	4	PROTEINSEQ_48241; PROTEINSEQ_48237	PROTEINSEQ_48241 [349-361]; PROTEINSEQ_48237 [398-410]		0	1901.09304	1.244	0.040	0.542	0.706	0.973	0.738668799977497	0.441850067990647	0.813099652771104	0.761551947418048	0.835421161026734	40.80	29.39	123.49	96.84	36.88	1536.1	19.6	669.2	578.4	506.6	819.0	44.91	79.87	95.15	66.69	34.78	51.78	632.7	1691.7	497.3	8.5	18.0	21.9	18.3	1092.4
127988	False	High	[R].TVPYTDPDHASLK.[I]	1xTMT6plex [K13]; 1xTMT6plex [N-Term]	0.00040924	2.06754E-05	3	9	3	PROTEINSEQ_61630; PROTEINSEQ_61629; PROTEINSEQ_61636	PROTEINSEQ_61630 [881-893]; PROTEINSEQ_61629 [872-884]; PROTEINSEQ_61636 [872-884]		0	1902.03730	1.772	0.718	0.556	1.184	0.012						0.00	42.50	43.18	14.19	29.23	738.3	326.5	252.6	446.0	7.9	416.6	33.12	56.09	62.17	44.48	61.36	34.80	632.7	679.4	130.8	379.7	299.3	47.7	247.7	217.6
68976	False	Medium	[K].LSVEAR.[K]	1xTMT6plex [N-Term]	0.176142	0.0202781	3	5	1	PROTEINSEQ_2888; PROTEINSEQ_18409; PROTEINSEQ_2890	PROTEINSEQ_2888 [1909-1914]; PROTEINSEQ_18409 [717-722]; PROTEINSEQ_2890 [1910-1915]		0	903.54610	1.079	0.860	1.101	0.995	0.618						0.00	0.00	0.00	0.00	0.00	738.0	588.2	752.5	680.2	422.4	683.7							632.4			532.5			570.7
24956	False	High	[K].DVYVDSK.[D]	1xTMT6plex [K7]; 1xTMT6plex [N-Term]	0.0771624	0.00900905	3	4	2	PROTEINSEQ_27882; PROTEINSEQ_27879; PROTEINSEQ_27881	PROTEINSEQ_27882 [67-73]; PROTEINSEQ_27879 [67-73]; PROTEINSEQ_27881 [67-73]		0	1283.72474	1.134	0.489	0.937	1.577	0.581						10.20	26.10	56.46	63.67	45.54	755.2	325.6	624.3	1050.1	386.8	666.0	3.29	18.23	55.86	50.27	35.57	6.43	632.3	651.9		258.9	339.8		718.9	354.2
100786	False	High	[K].QGQHWLEK.[K]	1xTMT6plex [K8]; 1xTMT6plex [N-Term]	0.0126563	0.00197957	1	3	2	PROTEINSEQ_39308	PROTEINSEQ_39308 [128-135]		0	1483.84217	1.182	0.699	1.534	1.064	0.680						12.75	4.76	6.25	1.21	8.96	1225.0	724.6	1589.9	1102.2	704.4	1036.2	66.29	52.58	61.37	57.41	63.45	56.44	631.3	1717.8		443.9	981.6		757.6	2180.0
131722	False	High	[K].VLEEANQAINPK.[L]	1xTMT6plex [K12]; 1xTMT6plex [N-Term]	5.02958E-06	2.06754E-05	1	2	3	PROTEINSEQ_47287	PROTEINSEQ_47287 [457-468]		0	1784.03182	1.110	0.852	0.894	0.963	0.812	0.923601321369995	0.83271874442189	0.687823790294711	0.57092140011992	0.689249352676545	5.09	9.87	15.09	5.87	16.53	735.5	573.7	637.3	616.6	583.1	640.6	30.19	27.30	29.92	11.96	29.50	17.71	630.3	672.4	138.8	674.1	526.0	188.2	483.3	552.9
140459	False	High	[K].YVECSALTQK.[G]	1xCarbamidomethyl [C4]; 1xTMT6plex [K10]; 1xTMT6plex [N-Term]	3.10156E-06	2.06754E-05	1	2	4	PROTEINSEQ_46658	PROTEINSEQ_46658 [154-163]		0	1656.90311	0.892	0.825	0.725	0.747	0.944	0.674128995459058	0.669922278639017	0.813099652771104	0.202630404936639	0.881004485042243	18.02	24.01	13.27	5.08	41.94	735.3	811.4	866.4	637.8	1086.2	824.8	53.75	68.04	67.14	57.86	71.37	61.96	630.1	224.4	307.4	734.6	136.5	433.8	819.6	149.0
11571	False	High	[K].ASSEGGTAAGAGLDSLHK.[N]	1xTMT6plex [K18]; 1xTMT6plex [N-Term]	5.31044E-12	2.06754E-05	1	7	3	PROTEINSEQ_16281	PROTEINSEQ_16281 [309-326]		0	2087.11332	1.280	0.673	1.256	0.018	1.260	0.426905496724093	0.55915659281589	0.862066752514458	0.165250717306646	0.693698612982805	4.82	1.79	27.28	26.30	20.38	735.0	352.6	779.3	6.0	489.0	524.0	52.91	43.95	66.42	42.55	65.12	53.83	629.8	197.7	264.0	319.2	150.8	192.9	591.0	117.4
9467	False	High	[K].APTIVGK.[S]	1xTMT6plex [K7]; 1xTMT6plex [N-Term]	0.0244354	0.00318916	1	7	5	PROTEINSEQ_31936	PROTEINSEQ_31936 [183-189]		0	1143.75017	1.373	0.023	1.487	1.370	0.824	0.492209909894061	0.329529160775776	0.771325326865252	0.170461544310253	0.894953325673729	3.86	32.17	72.02	1.21	70.83	632.0	10.3	591.4	544.9	327.7	397.8	14.80	8.43	40.00	22.26	36.96	26.21	629.6	460.7	204.6	9.3	8.3	4.7	318.5	509.5
106754	False	High	[R].RICNAVSPDK.[D]	1xCarbamidomethyl [C3]; 1xTMT6plex [K10]; 1xTMT6plex [N-Term]	4.47984E-06	2.06754E-05	2	12	2	PROTEINSEQ_4169; PROTEINSEQ_4168	PROTEINSEQ_4169 [189-198]; PROTEINSEQ_4168 [189-198]		1	1617.91468	0.886	0.607	0.390	0.652	1.676						14.61	44.19	33.76	34.07	37.68	764.9	523.6	337.0	563.1	1446.9	863.3	5.69	57.61	49.38	12.58	15.89	19.48	629.6		257.8	307.6		355.4	177.5
122580	False	High	[K].TEILPPFFK.[H]	1xTMT6plex [K9]; 1xTMT6plex [N-Term]	0.000781112	8.74561E-05	1	8	4	PROTEINSEQ_9056	PROTEINSEQ_9056 [808-816]		0	1549.93942	1.093	0.980	1.196	1.207	1.159						9.26	27.72	2.13	13.32	22.59	179.5	160.9	196.3	198.3	190.3	164.2	125.48	121.33	126.87	129.49	122.57	127.26	629.5	37.0		526.9	40.8		639.3	39.4
32379	False	Medium	[R].ELSFGR.[G]	1xTMT6plex [N-Term]	0.205432	0.0230964	2	14	7	PROTEINSEQ_9662; PROTEINSEQ_9719	PROTEINSEQ_9662 [387-392]; PROTEINSEQ_9719 [387-392]		0	937.53045	1.120	0.789	0.957	0.998	0.658	0.604617335860539	0.730844743642603	0.975750113912808	0.928308763201559	0.448955525503685	7.92	44.26	6.56	29.91	5.18	734.3	483.6	586.2	690.7	403.0	612.8	9.53	48.36	22.26	28.43	23.53	8.64	629.2	579.0	267.7	705.2	443.4	124.9	612.2	505.0
57997	False	High	[K].IDVASIK.[E]	1xTMT6plex [K7]; 1xTMT6plex [N-Term]	0.0489229	0.00579345	1	6	3	PROTEINSEQ_13606	PROTEINSEQ_13606 [341-347]		0	1203.77130	1.055	0.811	0.558	1.151	0.651						38.56	19.74	16.17	18.92	4.88	858.9	660.2	453.8	937.1	529.5	813.9	22.01	70.46	67.89	39.50	51.45	55.44	629.1		325.3	345.9		502.5	204.0
36305	False	High	[K].ESLDVSR.[L]	1xTMT6plex [N-Term]	0.0401843	0.00495587	1	8	3	PROTEINSEQ_15711	PROTEINSEQ_15711 [438-444]		0	1034.56795	1.359	1.134	1.224	0.874	0.453						13.80	49.76	7.64	2.28	176.15	755.1	630.4	680.0	485.8	252.0	555.7	4.00	36.63	1.85	6.96	104.22	9.13	629.0	655.1		437.8	753.3		522.5	578.2
62972	False	High	[K].LIPEFIK.[K]	1xTMT6plex [K7]; 1xTMT6plex [N-Term]	0.0681752	0.00789952	3	10	3	PROTEINSEQ_28077; PROTEINSEQ_28083; PROTEINSEQ_28085	PROTEINSEQ_28077 [140-146]; PROTEINSEQ_28083 [140-146]; PROTEINSEQ_28085 [140-146]		0	1317.85463	1.006	1.533	0.891	0.166	1.414	0.987589685048229	0.470494123286138	0.749747936224315	0.228060434374639	0.763066903862627	37.48	15.69	19.72	46.46	10.08	733.4	1118.1	638.2	100.6	1091.4	729.4	31.89	44.16	35.59	49.85	34.09	57.16	628.5	430.2	318.3	1012.2	672.6	790.0	568.7	301.7
1933	False	High	[R].AAVAAGCR.[Q]	1xCarbamidomethyl [C7]; 1xTMT6plex [N-Term]	0.000651569	8.74561E-05	2	9	4	PROTEINSEQ_56979; PROTEINSEQ_56972	PROTEINSEQ_56979 [92-99]; PROTEINSEQ_56972 [92-99]		0	1004.55087	1.965	0.559	0.419	0.738	0.463	0.552926795705186	0.460366357230365	0.543923930231001	0.532281144084386	0.412298079215615	40.81	13.65	23.89	41.79	8.95	763.2	303.5	195.8	282.2	251.1	542.6	37.12	43.01	64.28	54.96	42.92	26.72	628.4	643.6	440.2	140.9	367.0	133.7	118.6	417.7
70224	False	Medium	[R].LVAVSK.[T]	1xTMT6plex [K6]; 1xTMT6plex [N-Term]	0.274266	0.0293371	2	6	2	PROTEINSEQ_49251; PROTEINSEQ_61625	PROTEINSEQ_49251 [36-41]; PROTEINSEQ_61625 [42-47]		0	1074.72870	1.132	0.798	1.032	0.558	1.170						10.66	18.74	12.11	8.47	9.45	796.3	561.5	725.6	392.7	823.2	703.3	11.78	19.36	13.15	9.71	10.64	1.65	627.7	730.0		442.9	590.8		501.3	686.2
115981	False	High	[R].SPEGEQEDRPGLHAYEK.[E]	1xTMT6plex [K17]; 1xTMT6plex [N-Term]	0.000634277	8.74561E-05	1	4	2	PROTEINSEQ_6004	PROTEINSEQ_6004 [111-127]		0	2400.21957	2.579	0.051	2.313	0.047	0.031						27.60	4.77	28.52	34.64	24.38	805.0	16.0	722.0	14.6	9.7	312.2	13.37	17.24	38.79	44.01	35.17	12.74	627.4	746.4		16.4	13.0		725.6	469.4
8705	False	High	[K].ANHEEVLAAGK.[Q]	1xTMT6plex [K11]; 1xTMT6plex [N-Term]	0.000216532	2.06754E-05	1	4	3	PROTEINSEQ_23900	PROTEINSEQ_23900 [255-265]		0	1596.91098	0.686	1.248	0.887	0.949	1.949						24.78	79.06	76.51	27.21	31.12	342.0	622.5	442.4	473.2	971.9	498.7	90.77	11.88	14.01	55.22	52.10	75.44	627.4	134.7		613.0	524.6		370.6	345.1
25297	False	High	[R].DYVAPTANLDQK.[D]	1xTMT6plex [K12]; 1xTMT6plex [N-Term]	1.10931E-06	2.06754E-05	2	24	3	PROTEINSEQ_13780; PROTEINSEQ_13771	PROTEINSEQ_13780 [328-339]; PROTEINSEQ_13771 [328-339]		0	1792.98453	1.087	1.004	1.463	0.822	1.097	0.956996349138335	0.774752035291234	0.557121728322553	0.378215425476471	0.758651411390386	8.42	4.36	4.05	0.93	19.96	731.0	675.0	983.6	549.1	638.4	672.6	68.84	41.20	45.69	67.68	37.55	61.71	626.4	125.2	317.1	611.1	308.1	365.9	746.0	373.5
55649	False	Medium	[R].LADHFGGK.[L]	1xTMT6plex [K8]; 1xTMT6plex [N-Term]	0.105808	0.0125176	2	15	1	PROTEINSEQ_49601; PROTEINSEQ_49605	PROTEINSEQ_49601 [206-213]; PROTEINSEQ_49605 [206-213]		0	1302.75704	0.826	1.230	0.822	0.866	1.601						0.00	0.00	0.00	0.00	0.00	730.8	1088.3	727.4	766.2	1416.4	884.6							626.2			985.2			551.7
32473	False	High	[K].EISTPTHWSK.[L]	1xTMT6plex [K10]; 1xTMT6plex [N-Term]	6.24305E-05	2.06754E-05	1	15	2	PROTEINSEQ_11588	PROTEINSEQ_11588 [624-633]		0	1643.91573	1.054	0.889	0.993	0.964	0.910						2.90	30.45	11.73	16.84	8.14	910.5	768.0	858.1	833.1	786.5	864.2	30.61	5.02	43.58	47.92	25.81	33.23	626.2	956.7		671.0	729.6		473.3	1016.6
6596	False	High	[R].AIELLEK.[L]	1xTMT6plex [K7]; 1xTMT6plex [N-Term]	0.00425148	0.000582192	2	2	4	PROTEINSEQ_14913; PROTEINSEQ_2419	PROTEINSEQ_14913 [19-25]; PROTEINSEQ_2419 [17-23]		0	1273.81316	2.233	0.878	1.076	0.230	1.320	0.626509235656846	0.755554840110062	0.813099652771104	0.403552454025926	0.835373070699897	42.55	24.75	81.07	87.29	30.65	730.3	287.1	544.2	75.2	520.9	327.1	35.59	119.88	97.21	140.01	106.37	89.63	625.8	356.0	292.6	259.9	3.6	447.9	412.7	6.8
70131	False	High	[R].LTWHSCPEDEAQ.[-]	1xCarbamidomethyl [C6]; 1xTMT6plex [N-Term]	5.68537E-06	2.06754E-05	1	2	7	PROTEINSEQ_13472	PROTEINSEQ_13472 [172-183]		0	1701.77400	0.970	0.691	0.706	0.831	0.892	0.809443440641262	0.553614417107569	0.814693657469544	0.931600762463564	0.941096520833048	23.13	20.71	24.01	4.04	48.53	730.3	548.0	436.8	737.8	812.9	635.5	45.64	13.93	70.05	24.55	36.06	22.79	625.8	745.8	102.4	496.1	506.8	188.3	292.8	1074.9
129219	False	Medium	[R].VCAFDNR.[A]	1xCarbamidomethyl [C2]; 1xTMT6plex [N-Term]	0.118335	0.0138696	1	1	3	PROTEINSEQ_29037	PROTEINSEQ_29037 [185-191]		0	1110.55634	2.186	0.070	0.485	0.896	0.075						0.00	0.00	0.00	0.00	0.00	730.3	23.3	161.9	299.3	25.0	334.0							625.8			21.1			122.8
28980	False	Medium	[K].EFLSAK.[E]	1xTMT6plex [K6]; 1xTMT6plex [N-Term]	0.123704	0.0145388	1	15	3	PROTEINSEQ_8254	PROTEINSEQ_8254 [250-255]		0	1152.70288	1.493	0.415	1.863	0.039	1.745						16.88	0.13	26.73	1.74	7.16	666.0	185.2	831.3	17.3	778.8	446.2	12.95	2.96	28.07	1.42	3.75	3.08	625.6		196.7	164.2		83.3	515.6
7888	False	Medium	[R].AIVEYR.[D]	1xTMT6plex [N-Term]	0.149857	0.0174966	1	13	3	PROTEINSEQ_28396	PROTEINSEQ_28396 [860-865]		0	979.57740	1.008	0.995	0.950	0.756	1.027						30.54	31.13	10.23	3.88	24.03	614.5	606.7	579.4	460.8	626.1	609.7	24.04	24.57	5.09	8.35	27.14	4.66	625.2	436.5		654.6	466.7		455.5	481.5
45036	False	Medium	[R].GFAFVR.[F]	1xTMT6plex [N-Term]	0.224558	0.0247862	2	7	3	PROTEINSEQ_55888; PROTEINSEQ_49791	PROTEINSEQ_55888 [56-61]; PROTEINSEQ_49791 [56-61]		0	925.54570	0.835	0.934	1.030	0.670	0.869	0.570469437363883	0.984652105296882	0.985637629886911	0.289880907251647	0.946393260427721	14.48	25.63	7.40	22.38	8.23	729.5	996.8	820.8	508.7	958.0	759.0	24.07	35.51	21.94	50.54	37.85	31.74	625.1	455.1	286.4	902.4	471.9	478.5	622.5	573.6
39872	False	High	[K].FEVIEKPQA.[-]	1xTMT6plex [K6]; 1xTMT6plex [N-Term]	0.00163739	0.00023703	2	2	3	PROTEINSEQ_33119; PROTEINSEQ_33120	PROTEINSEQ_33119 [100-108]; PROTEINSEQ_33120 [100-108]		0	1518.89320	1.519	0.896	1.092	0.026	0.893	0.505477412743824	0.946422321817412	0.973229528221023	0.208520706095092	0.917596799417882	4.88	30.63	66.50	36.96	19.82	729.5	390.5	574.4	12.3	469.5	465.0	28.06	31.52	51.59	96.99	14.85	13.78	625.1	379.0	258.6	562.2	327.2	172.0	595.8	206.7
16640	False	High	[R].DAPWTASSSEK.[AG]	1xTMT6plex [K11]; 1xTMT6plex [N-Term]	9.9481E-07	2.06754E-05	1	12	3	PROTEINSEQ_54744	PROTEINSEQ_54744 [1258-1268]		0	1636.85827	1.120	1.317	1.024	1.344	0.039						11.59	19.65	62.23	10.14	10.77	278.3	327.5	254.7	334.0	9.8	248.6	105.45	90.07	62.74	104.83	105.11	100.26	624.9	89.6		629.4	141.4		311.1	136.2
41202	False	High	[K].FNVWDTAGQEK.[F]	1xTMT6plex [K11]; 1xTMT6plex [N-Term]	6.88739E-07	2.06754E-05	1	1	5	PROTEINSEQ_3266	PROTEINSEQ_3266 [61-71]		0	1752.93211	1.134	1.134	1.010	0.906	1.235	0.862096928105772	0.743207022913391	0.843648342900684	0.977683080062317	0.64669032376628	2.96	26.16	31.01	15.15	25.94	191.2	384.1	328.3	338.1	419.1	411.2	109.31	79.82	75.89	101.49	81.64	81.45	624.8	47.6	61.9	660.3	82.3	169.2	492.3	90.1
29267	False	High	[R].EGAGQPGQGTR.[A]	1xTMT6plex [N-Term]	9.34583E-06	2.06754E-05	1	2	2	PROTEINSEQ_17266	PROTEINSEQ_17266 [716-726]		0	1286.66504	4.032	0.017	0.020	0.020	0.010						35.36	83.89	110.54	112.95	0.00	367.2	4.2	5.7	5.8		91.1	84.16					59.57	624.6		59.9	3.8			4.3
62935	False	High	[R].LLPAEVPAK.[R]	1xTMT6plex [K9]; 1xTMT6plex [N-Term]	0.000669327	8.74561E-05	1	1	2	PROTEINSEQ_8377	PROTEINSEQ_8377 [2900-2908]		0	1395.89756	4.230	0.097	0.117	0.112	0.065						43.41	123.12	52.10	139.48	133.33	351.5	8.0	9.7	9.3	5.4	83.1	88.02	43.27	13.48	53.58	49.84	58.52	624.3	143.0		5.3	10.1		8.1	7.6
47732	False	Medium	[R].GLSAPR.[I]	1xTMT6plex [N-Term]	0.132168	0.0154607	2	10	3	PROTEINSEQ_9898; PROTEINSEQ_9899	PROTEINSEQ_9898 [244-249]; PROTEINSEQ_9899 [244-249]		0	829.50932	2.036	0.985	1.224	0.710	0.418						19.12	45.02	25.60	9.02	28.96	1023.6	495.0	615.3	357.2	210.1	502.8	46.35	12.33	5.64	37.61	2.49	29.51	624.1		465.7	489.1		199.8	448.4
45328	False	High	[R].GFSIPECQK.[L]	1xCarbamidomethyl [C7]; 1xTMT6plex [K9]; 1xTMT6plex [N-Term]	0.000322981	2.06754E-05	2	19	8	PROTEINSEQ_40580; PROTEINSEQ_34563	PROTEINSEQ_40580 [82-90]; PROTEINSEQ_34563 [149-157]		0	1523.82922	1.225	1.546	0.852	1.029	1.094	0.456144728270712	0.840521638674143	0.765592059349707	0.635216342913062	0.885653893362457	4.64	0.72	34.30	3.77	14.31	1011.0	1282.3	703.4	849.2	903.0	825.4	38.32	68.53	78.20	63.60	72.23	45.07	623.7	1312.1	327.3	364.5	1978.9	564.8	196.8	1333.5
128704	False	Medium	[K].VAGDCLDEK.[Q]	1xCarbamidomethyl [C5]; 1xTMT6plex [K9]; 1xTMT6plex [N-Term]	0.12717	0.014834	1	4	3	PROTEINSEQ_56952	PROTEINSEQ_56952 [127-135]		0	1464.77685	1.143	0.937	0.940	1.352	0.700						5.77	4.74	37.72	18.84	16.51	597.8	490.2	491.9	707.3	366.4	523.2	27.45	36.94	2.30	15.32	17.50	32.70	623.6	414.2		579.9	344.0		367.0	430.7
139700	False	High	[K].YQAVTATLEEK.[R]	1xTMT6plex [K11]; 1xTMT6plex [N-Term]	0.000139269	2.06754E-05	1	2	3	PROTEINSEQ_43039	PROTEINSEQ_43039 [73-83]		0	1710.96782	1.004	0.986	0.949	0.928	1.088						20.91	15.63	7.95	26.47	12.70	641.9	630.7	606.9	593.6	695.7	639.4	17.65	16.93	9.70	22.78	9.95	2.13	623.6	477.5		506.3	652.2		429.7	560.0
70482	False	High	[K].IVEWDSR.[K]	1xTMT6plex [N-Term]	0.0317432	0.00391513	5	18	2	PROTEINSEQ_16777; PROTEINSEQ_31331; PROTEINSEQ_16770; PROTEINSEQ_16775; PROTEINSEQ_16771	PROTEINSEQ_16777 [66-72]; PROTEINSEQ_31331 [66-72]; PROTEINSEQ_16770 [66-72]; PROTEINSEQ_16775 [66-72]; PROTEINSEQ_16771 [66-72]		0	1133.61524	1.405	1.140	1.839	0.025	0.339						56.51	65.14	40.77	32.48	211.64	478.7	388.4	626.7	8.5	115.3	340.7	55.98	62.26	43.49	36.44	113.60	6.53	623.5	265.6		564.0	222.0		653.1	392.9
191	False	High	[K].AAAGIEK.[G]	1xTMT6plex [K7]; 1xTMT6plex [N-Term]	0.0176881	0.00264599	2	6	4	PROTEINSEQ_51937; PROTEINSEQ_51940	PROTEINSEQ_51937 [93-99]; PROTEINSEQ_51940 [93-99]		0	1117.69813	0.986	1.429	0.950	1.339	1.082	0.863189959912061	0.837533895580246	0.782214919178401	0.2500200744168	0.852313090714717	37.56	43.07	18.47	2.85	29.58	727.5	1053.6	700.7	968.3	638.6	670.5	63.17	61.64	56.55	37.60	39.62	32.84	623.4	143.9	286.8	953.8	232.6	544.5	531.4	161.3
12989	False	High	[K].AVEHINK.[T]	1xTMT6plex [K7]; 1xTMT6plex [N-Term]	0.00944617	0.00155377	1	4	4	PROTEINSEQ_51799	PROTEINSEQ_51799 [65-71]		0	1268.77269	0.920	0.864	1.034	1.163	1.834	0.585086301010442	0.946089641616351	0.735723238133679	0.786891362420673	0.667121289682886	3.53	6.05	3.41	21.32	53.26	743.5	782.4	1057.6	1075.1	1728.4	942.2	24.65	59.29	9.70	26.35	61.52	18.72	623.3	627.0	356.5	708.3	640.5	833.9	738.8	911.1
120310	False	Medium	[K].SVESVPK.[L]	1xTMT6plex [K7]; 1xTMT6plex [N-Term]	0.0876784	0.0102651	2	5	1	PROTEINSEQ_10473; PROTEINSEQ_10384	PROTEINSEQ_10473 [324-330]; PROTEINSEQ_10384 [324-330]		0	1203.73491	1.064	0.673	1.026	0.669	1.007						0.00	0.00	0.00	0.00	0.00	727.3	460.0	701.5	457.4	688.8	683.7							623.2			416.4			532.0
632	False	High	[K].AAESIDQK.[N]	1xTMT6plex [K8]; 1xTMT6plex [N-Term]	0.00273509	0.000389457	1	31	3	PROTEINSEQ_55734	PROTEINSEQ_55734 [255-262]		0	1319.75710	1.146	0.727	1.173	0.838	0.946	0.863189959912061	0.740132846650146	0.73062221505451	0.33538706059901	0.883023900452563	16.83	57.47	28.48	3.04	33.51	726.9	433.0	540.1	477.2	445.9	569.8	44.16	46.53	26.83	25.02	31.08	31.79	622.9	258.2	264.0	163.3	397.0	227.9	409.6	463.1
35092	False	High	[K].EQNVPVPK.[E]	1xTMT6plex [K8]; 1xTMT6plex [N-Term]	0.000974342	8.74561E-05	1	2	4	PROTEINSEQ_39826	PROTEINSEQ_39826 [121-128]		0	1368.82512	1.380	0.830	0.261	0.316	1.773						0.18	27.50	46.85	12.01	53.90	600.7	361.4	113.5	137.7	772.2	435.4	26.57	0.98	65.61	15.55	70.51	26.74	622.6		160.8	329.5		158.1	142.2
135951	False	Medium	[K].VVNPTQA.[-]	1xTMT6plex [N-Term]	0.393232	0.0410053	1	1	3	CON_P34955	CON_P34955 [410-416]		0	957.55666	1.264	0.349	0.698	1.448	0.353	0.470462079901021	0.649214514057583	0.855478146645927	0.643767288057848	0.562926413080263	8.72	97.98	89.17	64.32	55.71	726.4	235.2	426.2	884.1	215.7	610.7	29.99	90.63	88.57	27.13	80.59	22.22	622.5	458.1	321.5	568.3	70.1	103.6	323.2	147.7
38149	False	High	[K].EVMLVGIGDK.[I]	1xTMT6plex [K10]; 1xTMT6plex [N-Term]	1.2783E-05	2.06754E-05	1	9	3	PROTEINSEQ_27420	PROTEINSEQ_27420 [127-136]		0	1518.89657	1.180	2.055	0.826	0.586	0.585	0.745814173902795	0.850623992864514	0.813099652771104	0.88145934050097	0.895148239131272	34.97	121.04	103.53	118.34	113.44	860.2	1216.9	667.8	471.3	593.7	804.7	26.15	74.09	86.35	43.01	45.67	57.92	621.5	725.4	387.2	274.9	1115.7	917.9	8.4	575.3
26764	False	High	[K].ECISGYAR.[E]	1xCarbamidomethyl [C2]; 1xTMT6plex [N-Term]	0.00202262	0.000290424	1	8	3	PROTEINSEQ_47817	PROTEINSEQ_47817 [326-333]		0	1184.59312	3.227	0.206	0.819	0.036	0.137						29.16	82.13	13.87	11.57	40.15	724.6	58.5	277.7	12.1	30.5	339.0	50.66	106.63	77.78	23.22	88.66	52.94	620.9	347.2	386.3	141.5	20.1		210.6	68.8
34996	False	High	[K].EQISDIDDAVR.[K]	1xTMT6plex [N-Term]	5.80269E-06	2.06754E-05	1	1	5	PROTEINSEQ_43679	PROTEINSEQ_43679 [115-125]		0	1489.76957	0.892	0.598	1.234	0.411	0.529	0.88147983737021	0.610781290132711	0.868452040648225	0.307654560038385	0.452250297408692	9.94	27.19	95.46	12.80	14.37	434.6	130.7	642.0	306.9	180.1	520.1	56.81	82.87	48.63	64.06	80.03	62.98	620.2	175.1	140.7	439.8	119.8	56.5	270.6	865.6
7851	False	Medium	[K].AIVAAK.[S]	1xTMT6plex [K6]; 1xTMT6plex [N-Term]	0.182845	0.0208613	1	3	2	PROTEINSEQ_46071	PROTEINSEQ_46071 [956-961]		0	1030.70249	1.153	1.177	1.105	0.864	0.997						0.00	0.00	0.00	0.00	0.00	723.8	738.8	693.6	541.9	625.8	627.6							620.2			668.8			526.0
15998	False	High	[R].CVFEMPNENDK.[L]	1xCarbamidomethyl [C1]; 1xOxidation [M5]; 1xTMT6plex [K11]; 1xTMT6plex [N-Term]	2.72152E-05	2.06754E-05	2	6	4	PROTEINSEQ_9038; PROTEINSEQ_38663	PROTEINSEQ_9038 [121-131]; PROTEINSEQ_38663 [50-60]		0	1856.89229	0.973	0.532	1.016	1.129	0.814						53.01	18.10	106.99	29.45	18.90	460.9	251.8	481.1	534.7	385.4	473.7	59.73	30.88	91.53	40.88	31.61	14.12	619.7	247.7		284.6	184.9		788.4	191.8
95158	False	High	[K].NLEPEWAAAASEVK.[E]	1xTMT6plex [K14]; 1xTMT6plex [N-Term]	3.04563E-08	2.06754E-05	2	23	4	PROTEINSEQ_9662; PROTEINSEQ_9719	PROTEINSEQ_9662 [195-208]; PROTEINSEQ_9719 [195-208]		0	1973.07441	1.217	1.082	1.199	1.175	0.714	0.645704871387253	0.77579565034888	0.755822087589632	0.498523078278495	0.836183677855882	10.99	23.88	34.58	15.92	6.74	303.4	270.0	299.0	292.9	178.1	249.4	92.38	86.81	77.03	109.45	92.85	103.42	619.7	255.9	19.8	611.4	247.5	39.8	518.5	257.6
129875	False	High	[K].VEAIPNCK.[S]	1xCarbamidomethyl [C7]; 1xTMT6plex [K8]; 1xTMT6plex [N-Term]	0.012043	0.0019082	2	6	2	PROTEINSEQ_23226; PROTEINSEQ_23220	PROTEINSEQ_23226 [494-501]; PROTEINSEQ_23220 [494-501]		0	1388.79719	1.035	0.954	0.629	0.601	1.180						21.19	137.01	22.85	29.21	40.40	700.1	645.5	425.3	406.9	798.4	676.7	4.53	81.05	2.97	3.00	58.94	24.43	619.5	571.8		304.4	1136.1		329.4	358.8
135874	False	Medium	[R].VVLELK.[AE]	1xTMT6plex [K6]; 1xTMT6plex [N-Term]	0.116375	0.0136295	1	9	3	PROTEINSEQ_36606	PROTEINSEQ_36606 [64-69]		0	1158.78622	1.120	1.145	1.029	0.839	0.895	0.552023629441076	0.709771706060797	0.926157956929858	0.239083546003782	0.959795848122364	10.39	13.19	38.96	4.22	29.89	637.9	682.6	584.0	492.1	507.9	569.6	10.28	61.44	33.77	8.02	29.88	2.78	619.3	498.2	206.5	618.0	542.6	741.6	343.1	503.1
36892	False	High	[K].ETALPSTK.[A]	1xTMT6plex [K8]; 1xTMT6plex [N-Term]	0.00271728	0.000364405	1	53	3	PROTEINSEQ_49377	PROTEINSEQ_49377 [247-254]		0	1304.78259	1.366	1.458	1.436	1.327	0.020	0.492209909894061	0.561689569692255	0.691595169022927	0.376616217080041	0.396830252120244	14.04	28.27	44.30	24.13	50.30	722.6	570.1	798.9	641.1	12.6	483.3	69.24	82.81	36.96	94.68	37.84	81.87	619.2	300.3	496.8	516.1	432.4	857.8	526.2	688.3
16533	False	High	[R].DALNQATSQVESK.[Q]	1xTMT6plex [K13]; 1xTMT6plex [N-Term]	9.06366E-09	2.06754E-05	2	2	3	PROTEINSEQ_18208; PROTEINSEQ_59173	PROTEINSEQ_18208 [837-849]; PROTEINSEQ_59173 [148-160]		0	1849.00673	0.959	0.673	1.301	1.213	0.630						41.54	72.02	3.80	15.07	26.63	205.4	144.2	278.6	259.9	134.9	214.2	120.28	126.66	104.98	99.89	94.12	106.58	619.2		18.9	556.3		14.9	549.4
128721	False	High	[K].VAGIAK.[V]	1xTMT6plex [K6]; 1xTMT6plex [N-Term]	0.0771624	0.00900905	3	12	5	PROTEINSEQ_27190; PROTEINSEQ_27182; PROTEINSEQ_27188	PROTEINSEQ_27190 [70-75]; PROTEINSEQ_27182 [70-75]; PROTEINSEQ_27188 [70-75]		0	1016.68684	0.985	0.862	0.719	1.155	0.489						40.63	36.87	60.65	15.89	14.30	983.6	860.6	717.7	1152.4	488.2	998.1	42.30	45.44	25.29	62.23	63.45	73.84	619.1		433.5	558.4		528.9	454.3
123298	False	High	[R].TGLEDPER.[Y]	1xTMT6plex [N-Term]	0.0195343	0.00274483	1	13	2	PROTEINSEQ_11894	PROTEINSEQ_11894 [5-12]		0	1145.59998	1.365	1.689	0.451	0.077	2.929						0.00	0.00	0.00	0.00	0.00	721.7	892.9	238.4	40.6	1548.3	528.7							618.4			808.3			180.8
135669	False	High	[R].VVDALGNAIDGK.[G]	1xTMT6plex [K12]; 1xTMT6plex [N-Term]	1.18073E-07	2.06754E-05	1	3	9	PROTEINSEQ_54283	PROTEINSEQ_54283 [100-111]		0	1629.95759	1.467	0.010	1.102	1.577	1.271						6.76	0.00	46.94	2.08	51.76	45.7	19.0	32.9	66.2	74.6	42.0	143.99		152.15	134.27	117.42	140.14	618.0	38.5	14.8	17.2			541.2	25.9
71108	False	High	[K].IVYGHLDDPASQEIER.[G]	1xTMT6plex [N-Term]	6.80177E-08	2.06754E-05	1	10	4	PROTEINSEQ_11473	PROTEINSEQ_11473 [69-84]		0	2071.06575	1.905	1.244	1.715	0.031	0.029	0.354247909369785	0.598768477255118	0.600603171903295	0.149781387849516	0.396830252120244	11.19	10.99	38.52	22.70	13.62	721.1	435.9	504.6	8.7	6.9	378.4	33.29	12.34	20.16	18.52	59.84	27.29	617.9	346.9	269.3	394.6	363.1	222.3	492.3	434.7
2482	False	High	[K].ADDPYAHLSK.[K]	1xTMT6plex [K10]; 1xTMT6plex [N-Term]	0.00021949	2.06754E-05	4	6	2	PROTEINSEQ_43534; PROTEINSEQ_43536; PROTEINSEQ_43539; PROTEINSEQ_43540	PROTEINSEQ_43534 [249-258]; PROTEINSEQ_43536 [250-259]; PROTEINSEQ_43539 [247-256]; PROTEINSEQ_43540 [248-257]		0	1574.85788	1.289	0.397	1.215	0.816	1.228						21.72	22.51	7.90	26.04	8.01	924.5	284.8	871.3	585.2	880.9	717.1	34.46	35.16	21.88	38.26	21.98	14.47	617.8		383.8	200.0		161.7	565.4
7734	False	High	[R].ALSTNSDPK.[L]	1xTMT6plex [K9]; 1xTMT6plex [N-Term]	0.00109154	0.000119249	1	7	2	PROTEINSEQ_52744	PROTEINSEQ_52744 [254-262]		0	1390.79422	1.405	1.654	0.677	0.737	0.530						16.13	23.25	32.39	30.27	13.82	981.0	1154.6	472.4	514.8	370.1	698.2	42.22	48.27	55.68	54.00	14.98	27.83	617.8		432.1	732.5		725.7	236.3
30261	False	High	[K].EHELLEQQK.[R]	1xTMT6plex [K9]; 1xTMT6plex [N-Term]	2.13001E-05	2.06754E-05	3	16	3	PROTEINSEQ_14549; PROTEINSEQ_12840; PROTEINSEQ_14546	PROTEINSEQ_14549 [174-182]; PROTEINSEQ_12840 [174-182]; PROTEINSEQ_14546 [174-182]		0	1611.91064	0.964	0.963	1.574	0.468	0.967	0.934827029337165	0.989342929112975	0.874731292167385	0.742504972945216	0.940348244905111	97.74	78.18	104.79	54.42	54.32	404.7	518.8	751.2	475.9	388.8	254.6	54.16	62.60	36.97	66.49	74.10	119.67	617.4	199.3	131.0	469.7	216.4	413.2	304.0	647.2
18162	False	High	[K].DFLGEEK.[F]	1xTMT6plex [K7]; 1xTMT6plex [N-Term]	0.0194133	0.00274483	1	7	2	PROTEINSEQ_60110	PROTEINSEQ_60110 [461-467]		0	1295.72474	2.032	0.823	0.045	1.048	0.769						9.46	37.18	7.98	58.36	11.50	900.9	364.6	19.9	464.6	341.1	443.3	31.32	69.41	32.65	83.01	49.62	39.76	616.3		365.3	192.9		274.8	11.9
127713	False	High	[R].TVEDVFLRK.[F]	1xTMT6plex [K9]; 1xTMT6plex [N-Term]	0.00773026	0.0012384	1	3	2	PROTEINSEQ_3940	PROTEINSEQ_3940 [86-94]		1	1564.94630	1.057	0.748	1.021	1.257	0.893						2.45	20.32	11.85	32.75	6.75	654.4	463.0	632.5	778.8	553.1	619.3	13.30	8.31	0.29	19.86	4.56	10.98	616.2	502.2		395.2	450.2		478.7	546.0
45414	False	High	[R].GGADVNIR.[H]	1xTMT6plex [N-Term]	0.00193144	0.000290424	1	6	3	PROTEINSEQ_57499	PROTEINSEQ_57499 [202-209]		0	1030.58427	1.124	0.916	0.759	1.248	0.789	0.763660373140344	0.721208214738992	0.658562419306524	0.389532090053835	0.563954584508513	3.01	4.37	30.47	0.96	7.84	719.1	592.1	599.1	684.8	494.7	627.1	47.11	72.10	49.57	47.85	58.84	41.29	616.2	433.2	412.7	536.0	158.1	457.8	454.4	245.6
134631	False	High	[K].VSGHVITDIVEGK.[K]	1xTMT6plex [K13]; 1xTMT6plex [N-Term]	1.56989E-06	2.06754E-05	2	7	2	PROTEINSEQ_39383; PROTEINSEQ_39381	PROTEINSEQ_39383 [335-347]; PROTEINSEQ_39381 [335-347]		0	1812.06312	1.257	0.921	1.070	1.205	1.208						0.00	0.00	0.00	0.00	0.00	718.5	526.3	611.1	688.4	690.2	571.4							615.7			476.5			463.5
13274	False	High	[R].AVLNPTPIK.[R]	1xTMT6plex [K9]; 1xTMT6plex [N-Term]	0.000137389	2.06754E-05	1	1	7	PROTEINSEQ_46537	PROTEINSEQ_46537 [175-183]		0	1410.90846	1.212	2.211	1.767	1.121	0.014						24.36	9.22	11.24	30.57	62.62	115.4	223.6	283.0	106.8	9.6	95.2	119.35	110.07	115.38	117.77	6.49	133.01	615.1	97.3	23.7	831.0	205.0	35.2	877.6	243.8
31330	False	High	[K].ELGFSSHR.[K]	1xTMT6plex [N-Term]	0.00040924	2.06754E-05	2	9	3	PROTEINSEQ_32373; PROTEINSEQ_32371	PROTEINSEQ_32373 [62-69]; PROTEINSEQ_32371 [62-69]		0	1161.62139	0.900	1.029	1.002	0.994	0.815	0.732857446966993	0.930867831030501	0.792003800956369	0.95527083835853	0.697137087448893	15.33	73.76	7.07	6.61	23.98	423.2	483.8	471.0	504.8	329.7	470.2	50.05	81.48	57.14	34.23	57.58	37.42	615.1	216.9	137.0	947.7	133.5	213.1	540.7	163.7
12151	False	High	[M].ATETVELHK.[L]	1xAcetyl [N-Term]; 1xTMT6plex [K9]	0.00773026	0.0012384	1	1	4	PROTEINSEQ_14596	PROTEINSEQ_14596 [2-10]	PROTEINSEQ_14596 1xAcetyl [N-Term]	0	1298.71535	1.132	0.671	0.761	1.100	0.762	0.489720440307162	0.703403455925756	0.662392134380198	0.769851442290552	0.654071073255848	5.38	13.78	35.19	1.60	34.60	717.7	388.6	350.2	643.7	357.5	578.9	27.22	60.08	48.25	33.17	49.96	25.90	615.0	398.8	269.4	351.8	244.1	366.6	265.6	284.1
135708	False	Medium	[K].VVDPFSK.[K]	1xTMT6plex [K7]; 1xTMT6plex [N-Term]	0.0871745	0.0102187	1	1	5	PROTEINSEQ_15724	PROTEINSEQ_15724 [21-27]		0	1249.75564	0.880	0.774	1.106	0.835	1.287						0.00	0.00	0.00	0.00	0.00	717.7	630.9	901.6	680.9	1049.6	815.4							615.0			571.2			683.8
121330	False	High	[R].TADGIVSHLK.[K]	1xTMT6plex [K10]; 1xTMT6plex [N-Term]	3.90375E-05	2.06754E-05	1	12	5	PROTEINSEQ_47872	PROTEINSEQ_47872 [120-129]		0	1498.89935	1.006	0.597	1.057	1.128	0.799	0.965243867663246	0.592502673541834	0.855391283701438	0.730766602608643	0.577225169352651	17.55	30.54	8.74	26.40	8.15	1012.1	500.4	925.2	1162.8	739.7	875.2	30.90	22.44	8.58	25.19	16.16	41.36	614.8	853.5	437.6	385.3	603.0	220.4	605.6	797.1
45347	False	High	[K].GFTAAGVLAAHK.[I]	1xTMT6plex [K12]; 1xTMT6plex [N-Term]	3.87727E-05	2.06754E-05	2	9	2	PROTEINSEQ_55350; PROTEINSEQ_55343	PROTEINSEQ_55350 [18-29]; PROTEINSEQ_55343 [18-29]		0	1600.95753	1.569	0.684	0.635	0.024	1.252						20.90	17.92	4.38	21.78	19.78	732.6	319.2	296.5	11.4	584.5	466.9	2.97	5.79	18.55	2.13	4.02	22.64	614.7	630.9		277.4	304.9		197.1	291.5
48450	False	High	[R].GNDMQVGTYIEK.[M]	1xOxidation [M4]; 1xTMT6plex [K12]; 1xTMT6plex [N-Term]	0.000190339	2.06754E-05	1	10	3	PROTEINSEQ_38867	PROTEINSEQ_38867 [201-212]		0	1828.95152	1.440	1.858	2.109	0.866	0.579						0.00	0.00	0.00	0.00	0.00	717.2	925.2	1050.2	431.0	288.3	498.0							614.6			837.6			796.5
31906	False	High	[K].EINNAHAILTDATK.[R]	1xTMT6plex [K14]; 1xTMT6plex [N-Term]	4.95366E-05	2.06754E-05	1	2	2	PROTEINSEQ_5569	PROTEINSEQ_5569 [59-72]		0	1969.11186	0.994	0.802	1.142	0.930	0.830						6.33	110.21	31.68	31.50	17.50	552.0	445.5	634.1	516.7	461.3	555.5	36.15	51.75	67.14	13.15	26.05	41.73	614.3	358.4		274.8	599.5		805.8	326.0
59553	False	High	[K].LFEMAYK.[K]	1xOxidation [M4]; 1xTMT6plex [K7]; 1xTMT6plex [N-Term]	0.00749098	0.00121863	1	12	3	PROTEINSEQ_33489	PROTEINSEQ_33489 [647-653]		0	1375.76958	1.241	2.043	1.360	2.323	0.556						0.00	0.00	0.00	0.00	0.00	716.8	1180.3	785.6	1341.9	321.3	577.6							614.2			1068.5			595.8
46564	False	High	[K].GGVVGIK.[V]	1xTMT6plex [K7]; 1xTMT6plex [N-Term]	0.0498281	0.00583685	2	11	5	PROTEINSEQ_45419; PROTEINSEQ_45414	PROTEINSEQ_45419 [102-108]; PROTEINSEQ_45414 [102-108]		0	1087.72395	0.974	0.772	1.379	0.969	1.367	0.968732592102695	0.984062608128209	0.771132145594759	0.824368309540128	0.551233365570999	8.11	43.35	62.45	19.56	2.01	716.4	463.0	703.1	614.3	1046.0	775.7	67.83	31.55	36.51	62.66	49.18	64.57	613.9	129.8	311.5	419.2	338.9	299.4	811.2	449.3
[truncated: 68,833 more rows]
[truncated: 33 more columns]
