# Supplementary material for: Transcriptome innovations in primates revealed by single-molecule long-read sequencing
Source: Genome Res. 2022 Aug;32(8):1448–62. doi: 10.1101/gr.276395.121 (PMC9435740; doi:10.1101/gr.276395.121)
Supplement: Supplemental Material [file supp_gr.276395.121_Supp_Data_S3.zip]

Archive with 6 entries (6 files):
- chimpanzee_novel_peptides_refseq.txt
- gorilla_novel_peptides_refseq.txt
- human_novel_peptides_refseq.txt
- macaque_novel_peptides_refseq.txt
- orangutan_novel_peptides_refseq.txt
- Supp_Data_S3_legend.txt
