# Supplementary material for: Transcriptome innovations in primates revealed by single-molecule long-read sequencing
Source: Genome Res. 2022 Aug;32(8):1448–62. doi: 10.1101/gr.276395.121 (PMC9435740; doi:10.1101/gr.276395.121)
Supplement: Supplemental Material [file supp_gr.276395.121_Supp_Data_S4.zip]

Archive with 6 entries (6 files):
- chimpanzee_novelPeptides_tryptic_hits_nr.bed
- gorilla_novelPeptides_tryptic_hits_nr.bed
- human_novelPeptides_tryptic_hits_nr.bed
- macaque_novelPeptides_tryptic_hits_nr.bed
- orangutan_novelPeptides_tryptic_hits_nr.bed
- Supp_Data_S4_legend.txt
