# Supplementary material for: Transcriptome innovations in primates revealed by single-molecule long-read sequencing
Source: Genome Res. 2022 Aug;32(8):1448–62. doi: 10.1101/gr.276395.121 (PMC9435740; doi:10.1101/gr.276395.121)
Supplement: Supplemental Material [file supp_gr.276395.121_Supp_Data_S4.zip › chimpanzee_novelPeptides_tryptic_hits_nr.bed]

chr1	109142840	109144088	MEATZEQHZEDTMK	1000	-	109142840	109144088	0,255,0	2	7,35	0,1213
chr11	107839732	107839753	QAGTZAR	1000	+	107839732	107839753	0,255,0	1	21	0
chr1	116236140	116236167	GZAGSDVSK	1000	+	116236140	116236167	0,255,0	1	27	0
chr11	2979359	2979386	MNZTDZDDK	1000	-	2979359	2979386	0,255,0	1	27	0
chr11	34069491	34069518	AGTYSSTZK	1000	-	34069491	34069518	0,255,0	1	27	0
chr1	161491867	161491891	QZVDSZVR	1000	-	161491867	161491891	0,255,0	1	24	0
chr11	64575867	64575900	ZNSZEZAPCZZ	1000	-	64575867	64575900	0,255,0	1	33	0
chr11	64575900	64577431	RZVTTPQTVZR	1000	-	64575900	64577431	0,255,0	2	29,4	0,1527
chr11	64577491	64577515	VEATVZEK	1000	-	64577491	64577515	0,255,0	1	24	0
chr11	64581152	64581188	VNEZZATGQYGR	1000	-	64581152	64581188	0,255,0	1	36	0
chr1	182701774	182701810	EVYSVDPYNPAS	1000	+	182701774	182701810	0,255,0	1	36	0
chr1	199379221	199379251	TVZASDTHQR	1000	-	199379221	199379251	0,255,0	1	30	0
chr1	199398619	199398640	QAVEZQR	1000	-	199398619	199398640	0,255,0	1	21	0
chr12	107999091	107999112	NYZEPGK	1000	+	107999091	107999112	0,255,0	1	21	0
chr12	107999112	107999136	ECVQPATK	1000	+	107999112	107999136	0,255,0	1	24	0
chr12	115783543	115783561	PVDZSK	1000	+	115783543	115783561	0,255,0	1	18	0
chr12	118097642	118097678	MNSVGEACTDMK	1000	-	118097642	118097678	0,255,0	1	36	0
chr1	22312469	22312502	AAESAZQVVEK	1000	+	22312469	22312502	0,255,0	1	33	0
chr12	32593969	32593993	DGTEGZVR	1000	+	32593969	32593993	0,255,0	1	24	0
chr12	32595358	32595382	EZZNNVAK	1000	+	32595358	32595382	0,255,0	1	24	0
chr12	45254830	45256506	SHQTGZQASEDVK	1000	+	45254830	45256506	0,255,0	2	22,17	0,1659
chr1	25984985	25985027	AEVEAPTAAETDMK	1000	+	25984985	25985027	0,255,0	1	42	0
chr12	6738931	6738964	TTVHAZTATQK	1000	+	6738931	6738964	0,255,0	1	33	0
chr12	6853966	6853990	RZDTDZAR	1000	-	6853966	6853990	0,255,0	1	24	0
chr12	7159764	7159785	AWQENSR	1000	+	7159764	7159785	0,255,0	1	21	0
chr13	12225454	12225496	EZNNTCEPVVTQPK	1000	-	12225454	12225496	0,255,0	1	42	0
chr13	26704595	26704625	ATGDZDQDGR	1000	+	26704595	26704625	0,255,0	1	30	0
chr14	2131171	2131198	GAQGHMECZ	1000	-	2131171	2131198	0,255,0	1	27	0
chr14	5072009	5072048	ENPVDZPATEQKE	1000	-	5072009	5072048	0,255,0	1	39	0
chr15	18443409	18443430	AYSNZZR	1000	-	18443409	18443430	0,255,0	1	21	0
chr15	52432582	52432618	SQGAQPQQVTZR	1000	+	52432582	52432618	0,255,0	1	36	0
chr16	14243035	14243059	APZZEYER	1000	+	14243035	14243059	0,255,0	1	24	0
chr16	42028561	42028606	MESETEPEPVTZZVK	1000	+	42028561	42028606	0,255,0	1	45	0
chr16	61271967	61272015	AAVQAAEVKVDGSEPK	1000	-	61271967	61272015	0,255,0	1	48	0
chr16	61271988	61272015	AAVQAAEVK	1000	-	61271988	61272015	0,255,0	1	27	0
chr17	75206801	75206840	ADKMDMSZDDZZK	1000	-	75206801	75206840	0,255,0	1	39	0
chr19	10950569	10950620	EGEEAGPGDPZZEAVPK	1000	-	10950569	10950620	0,255,0	1	51	0
chr19	10950635	10950671	CZDSGZWVPNSK	1000	-	10950635	10950671	0,255,0	1	36	0
chr19	10955019	10955049	ZQAEAQQZRK	1000	-	10955019	10955049	0,255,0	1	30	0
chr19	10955064	10955091	EZEVAEGGK	1000	-	10955064	10955091	0,255,0	1	27	0
chr19	10955163	10955181	MEQFQK	1000	-	10955163	10955181	0,255,0	1	18	0
chr19	32098610	32098628	SZPSZR	1000	+	32098610	32098628	0,255,0	1	18	0
chr19	37087807	37087831	ATZNQMHR	1000	+	37087807	37087831	0,255,0	1	24	0
chr19	41420487	41420517	AFTGDAZZZR	1000	-	41420487	41420517	0,255,0	1	30	0
chr20	20433030	20433054	AASTAAGK	1000	-	20433030	20433054	0,255,0	1	24	0
chr20	36747960	36749216	EETVZAR	1000	+	36747960	36749216	0,255,0	2	17,4	0,1252
chr22	1274610	1274628	ZQEEMK	1000	-	1274610	1274628	0,255,0	1	18	0
chr22	1274661	1274691	SVZEZQQYAK	1000	-	1274661	1274691	0,255,0	1	30	0
chr22	1277389	1277410	VYEZTSK	1000	-	1277389	1277410	0,255,0	1	21	0
chr22	1296878	1296902	VZYTGAER	1000	-	1296878	1296902	0,255,0	1	24	0
chr2A	73388781	73394052	MMPTPVZZZK	1000	+	73388781	73394052	0,255,0	2	6,24	0,5247
chr2B	58503199	58506253	AGFGAMEK	1000	+	58503199	58506253	0,255,0	2	4,20	0,3034
chr2B	77602789	77603194	TEZZSVSEV	1000	-	77602789	77603194	0,255,0	2	1,26	0,379
chr2B	77603167	77603194	TEZZSVSEV	1000	-	77603167	77603194	0,255,0	1	27	0
chr3	129110868	129110904	HVSSTSSSFZEV	1000	+	129110868	129110904	0,255,0	1	36	0
chr3	196259401	196259428	QQQHQZSAV	1000	+	196259401	196259428	0,255,0	1	27	0
chr3	52978175	52978581	MZEHZSSZPTQMDYK	1000	+	52978175	52978581	0,255,0	2	36,9	0,397
chr4	103060777	103060801	AZYHTEER	1000	-	103060777	103060801	0,255,0	1	24	0
chr4	103060777	103060804	MAZYHTEER	1000	-	103060777	103060804	0,255,0	1	27	0
chr4	125663850	125663874	AAGDGDVK	1000	-	125663850	125663874	0,255,0	1	24	0
chr4	15711060	15723477	GRTEZSZZR	1000	-	15711060	15723477	0,255,0	2	17,10	0,12407
chr4	46800309	46800363	MEDMNEYSNZEEFAEGSK	1000	+	46800309	46800363	0,255,0	1	54	0
chr5	118729901	118730086	AEZYVKPGNK	1000	-	118729901	118730086	0,255,0	2	8,22	0,163
chr5	149533889	149535978	MDMSPZRPQNYZFGCEZK	1000	+	149533889	149535978	0,255,0	2	40,14	0,2075
chr6	111349641	111349665	AYSQGGGK	1000	-	111349641	111349665	0,255,0	1	24	0
chr6	32584198	32588399	DPPEVTVFPK	1000	-	32584198	32588399	0,255,0	2	29,1	0,4200
chr6	32601083	32601104	FNEDZHK	1000	+	32601083	32601104	0,255,0	1	21	0
chr6	72728042	72728063	AMNYNAK	1000	-	72728042	72728063	0,255,0	1	21	0
chr7	147817388	147817412	ZSEEZYHR	1000	+	147817388	147817412	0,255,0	1	24	0
chr7	61101162	61101183	AAPVZZR	1000	+	61101162	61101183	0,255,0	1	21	0
chr8	141927458	141927482	SZEQDAZR	1000	-	141927458	141927482	0,255,0	1	24	0
chr8	141927619	141927640	AZSPAER	1000	-	141927619	141927640	0,255,0	1	21	0
chr8	141930425	141930464	AZAAVPSAGSVQR	1000	-	141930425	141930464	0,255,0	1	39	0
chr8	141941423	141941550	AGDAGZFVSR	1000	-	141941423	141941550	0,255,0	2	18,12	0,115
chr8	141942865	141942892	VSEEGPAAR	1000	-	141942865	141942892	0,255,0	1	27	0
chr8	141947395	141947419	FQTEDDAR	1000	-	141947395	141947419	0,255,0	1	24	0
chr8	141949484	141949502	EZWZDR	1000	-	141949484	141949502	0,255,0	1	18	0
chr8	141950129	141950156	ZPDGFTQZR	1000	-	141950129	141950156	0,255,0	1	27	0
chr8	142578811	142578841	NVZDGEZZNR	1000	-	142578811	142578841	0,255,0	1	30	0
chr8	142578841	142578862	TZQNAVR	1000	-	142578841	142578862	0,255,0	1	21	0
chr8	142579193	142579214	SVVWENK	1000	-	142579193	142579214	0,255,0	1	21	0
chr8	142579217	142579241	GATEGZSK	1000	-	142579217	142579241	0,255,0	1	24	0
chr8	142580236	142580263	SEETVSGZK	1000	-	142580236	142580263	0,255,0	1	27	0
chr8	142580560	142580581	EFETZER	1000	-	142580560	142580581	0,255,0	1	21	0
chr8	142580608	142580650	VYAVATSTNTPCAR	1000	-	142580608	142580650	0,255,0	1	42	0
chr8	142582607	142582637	EVZZVAZGSR	1000	-	142582607	142582637	0,255,0	1	30	0
chr8	142582637	142582661	QGEZPZVK	1000	-	142582637	142582661	0,255,0	1	24	0
chr8	142582679	142582730	VZVDSSFGQPTTQGEAR	1000	-	142582679	142582730	0,255,0	1	51	0
chr8	142582730	142582751	NFPVGQR	1000	-	142582730	142582751	0,255,0	1	21	0
chr8	142582884	142582917	AEPTHWCZZVR	1000	-	142582884	142582917	0,255,0	1	33	0
chr8	142583193	142583226	DZSGMFTTESR	1000	-	142583193	142583226	0,255,0	1	33	0
chr8	142585387	142585417	ZQEPPASAVR	1000	-	142585387	142585417	0,255,0	1	30	0
chr8	142586590	142586744	ESZAEEHEGZVGEGQR	1000	-	142586590	142586744	0,255,0	2	7,41	0,113
chr8	142587029	142587071	ZSVVEYDPGTHDZK	1000	-	142587029	142587071	0,255,0	1	42	0
chr8	142587218	142587242	DAZZZSFK	1000	-	142587218	142587242	0,255,0	1	24	0
chr8	142595555	142595573	MYAVYK	1000	-	142595555	142595573	0,255,0	1	18	0
chr8	52058374	52058413	STPZPAZVPAARK	1000	-	52058374	52058413	0,255,0	1	39	0
chr9	100069912	100069933	GAAGZER	1000	+	100069912	100069933	0,255,0	1	21	0
chrX	149153779	149153806	AZYADVGGK	1000	+	149153779	149153806	0,255,0	1	27	0
