# Supplementary material for: Transcriptome innovations in primates revealed by single-molecule long-read sequencing
Source: Genome Res. 2022 Aug;32(8):1448–62. doi: 10.1101/gr.276395.121 (PMC9435740; doi:10.1101/gr.276395.121)
Supplement: Supplemental Material [file supp_gr.276395.121_Supp_Data_S4.zip › gorilla_novelPeptides_tryptic_hits_nr.bed]

chr10	11600549	11676667	MNSDQDVAZK	1000	-	11600549	11676667	0,255,0	2	26,4	0,76114
chr1	105303105	105304353	MEATZEQHZEDTMK	1000	-	105303105	105304353	0,255,0	2	7,35	0,1213
chr1	136426887	136426932	MSTGTFVVSQPZNYR	1000	-	136426887	136426932	0,255,0	1	45	0
chr11	46907383	46907410	SQDTEVDMK	1000	+	46907383	46907410	0,255,0	1	27	0
chr1	157078952	157078976	QZVDSZVR	1000	-	157078952	157078976	0,255,0	1	24	0
chr11	72288307	72288334	YAAEZAENR	1000	-	72288307	72288334	0,255,0	1	27	0
chr11	72297156	72297294	ZEPZGSYR	1000	-	72297156	72297294	0,255,0	2	1,23	0,115
chr1	19609310	19609343	AAESAZQVVEK	1000	+	19609310	19609343	0,255,0	1	33	0
chr1	20522040	20522067	AAADSVQQR	1000	+	20522040	20522067	0,255,0	1	27	0
chr1	213957164	213957185	AZEGMSK	1000	-	213957164	213957185	0,255,0	1	21	0
chr12	28337447	28337471	DGTEGZVR	1000	+	28337447	28337471	0,255,0	1	24	0
chr12	41138739	41140417	SHQTGZQASEDVK	1000	+	41138739	41140417	0,255,0	2	22,17	0,1661
chr13	11542286	11542328	EZNNTCEPVVTQPK	1000	-	11542286	11542328	0,255,0	1	42	0
chr13	26523798	26523828	ATGDZDQDGR	1000	-	26523798	26523828	0,255,0	1	30	0
chr14	24045049	24045076	GAQGHMECZ	1000	+	24045049	24045076	0,255,0	1	27	0
chr14	54186899	54186923	SZQTPPAR	1000	+	54186899	54186923	0,255,0	1	24	0
chr14	54186923	54186953	ZVPASAPPAR	1000	+	54186923	54186953	0,255,0	1	30	0
chr14	54186953	54186983	ZVEVPAAPVR	1000	+	54186953	54186983	0,255,0	1	30	0
chr14	54187121	54187142	VZAEZNR	1000	+	54187121	54187142	0,255,0	1	21	0
chr14	54187376	54187400	ETZNPPGR	1000	+	54187376	54187400	0,255,0	1	24	0
chr14	54188021	54188063	ZGHFAPVDAVADQR	1000	+	54188021	54188063	0,255,0	1	42	0
chr14	54188117	54188147	AZSVYGZPZR	1000	+	54188117	54188147	0,255,0	1	30	0
chr14	54188285	54188309	VYHZEEPK	1000	+	54188285	54188309	0,255,0	1	24	0
chr14	54188360	54188381	SYPEFVR	1000	+	54188360	54188381	0,255,0	1	21	0
chr14	54623124	54623148	ZSETYSNR	1000	+	54623124	54623148	0,255,0	1	24	0
chr14	86562124	86565031	APATTSNTGRGGEEK	1000	-	86562124	86565031	0,255,0	2	20,25	0,2882
chr14	86562139	86565040	ATRAPATTSNTGR	1000	-	86562139	86565040	0,255,0	2	5,34	0,2867
chr14	86565698	86565719	TFPEZQR	1000	-	86565698	86565719	0,255,0	1	21	0
chr15	15429834	15429855	AYSNZZR	1000	-	15429834	15429855	0,255,0	1	21	0
chr15	16723762	16723786	EWDTQVVK	1000	-	16723762	16723786	0,255,0	1	24	0
chr15	50404126	50404162	SQGAQPQQVTZR	1000	-	50404126	50404162	0,255,0	1	36	0
chr16	26958821	26958941	SQDGSHZZK	1000	+	26958821	26958941	0,255,0	2	24,3	0,117
chr16	26958950	26958977	YZQQEZPVR	1000	+	26958950	26958977	0,255,0	1	27	0
chr16	26961180	26961231	VMDYHFTTAEASTQDPR	1000	+	26961180	26961231	0,255,0	1	51	0
chr16	3120154	3120181	EZTFNQAAK	1000	+	3120154	3120181	0,255,0	1	27	0
chr19	31593768	31593792	ATZNQMHR	1000	+	31593768	31593792	0,255,0	1	24	0
chr19	35802591	35802621	AFTGDAZZZR	1000	-	35802591	35802621	0,255,0	1	30	0
chr20	20042680	20042704	AASTAAGK	1000	-	20042680	20042704	0,255,0	1	24	0
chr20	31252637	31252670	GGPTPQEAZQR	1000	+	31252637	31252670	0,255,0	1	33	0
chr20	31252670	31252700	ZRDTEEMZSK	1000	+	31252670	31252700	0,255,0	1	30	0
chr22	21135076	21135139	AAAVAAAGAGEPQSPDEZZPK	1000	+	21135076	21135139	0,255,0	1	63	0
chr22	3019346	3019370	VZYTGAER	1000	+	3019346	3019370	0,255,0	1	24	0
chr22	3038866	3038887	VYEZTSK	1000	+	3038866	3038887	0,255,0	1	21	0
chr22	3041585	3041615	SVZEZQQYAK	1000	+	3041585	3041615	0,255,0	1	30	0
chr2A	43800621	43800681	ADZZSQSETZASQDZSGDFK	1000	+	43800621	43800681	0,255,0	1	60	0
chr2A	86674732	86675698	MQGZMFR	1000	-	86674732	86675698	0,255,0	2	15,6	0,960
chr2B	117172450	117173293	AGGGDAEDAPSZZPVSCK	1000	+	117172450	117173293	0,255,0	2	43,11	0,832
chr2B	77641382	77641786	TEZZSVSEV	1000	-	77641382	77641786	0,255,0	2	1,26	0,378
chr2B	77641759	77641786	TEZZSVSEV	1000	-	77641759	77641786	0,255,0	1	27	0
chr2B	87622657	87622678	GGZPZGR	1000	+	87622657	87622678	0,255,0	1	21	0
chr3	127523799	127523835	HVSSTSSSFZEV	1000	+	127523799	127523835	0,255,0	1	36	0
chr3	154943571	155019637	EEDQATZVEQVK	1000	+	154943571	155019637	0,255,0	2	7,29	0,76037
chr3	52619727	52620133	MZEHZSSZPTQMDYK	1000	+	52619727	52620133	0,255,0	2	36,9	0,397
chr4	103130046	103130070	AZYHTEER	1000	-	103130046	103130070	0,255,0	1	24	0
chr4	103130046	103130073	MAZYHTEER	1000	-	103130046	103130073	0,255,0	1	27	0
chr4	103981464	103981488	ANNDAVZK	1000	+	103981464	103981488	0,255,0	1	24	0
chr4	125793082	125793106	AAGDGDVK	1000	-	125793082	125793106	0,255,0	1	24	0
chr5	1164534	1164573	ADKMDMSZDDZZK	1000	+	1164534	1164573	0,255,0	1	39	0
chr5	120072128	120072313	AEZYVKPGNK	1000	-	120072128	120072313	0,255,0	2	8,22	0,163
chr5	150840016	150842125	MDMSPZRPQNYZFGCEZK	1000	+	150840016	150842125	0,255,0	2	40,14	0,2095
chr6	152633475	152633496	GSFZSNK	1000	-	152633475	152633496	0,255,0	1	21	0
chr6	30643663	30649578	QQPPEPEWZGDGESTSPSDK	1000	+	30643663	30649578	0,255,0	2	55,5	0,5910
chr6	30650048	30650252	EQQQQQQQQQQQQK	1000	+	30650048	30650252	0,255,0	2	36,6	0,198
chr6	30650048	30650252	EQQQQQQQQQQQQQK	1000	+	30650048	30650252	0,255,0	2	36,9	0,195
chr6	30652099	30652132	AVSEEQQPAZK	1000	+	30652099	30652132	0,255,0	1	33	0
chr6	30654942	30654999	AANAAENDFSVSQAEMSSR	1000	+	30654942	30654999	0,255,0	1	57	0
chr6	30656118	30656166	RZQGQZEQGDDTAAER	1000	+	30656118	30656166	0,255,0	1	48	0
chr6	30656279	30656309	ATGAAAAEAK	1000	+	30656279	30656309	0,255,0	1	30	0
chr6	30658031	30658073	NQDEESQEAPEZZK	1000	+	30658031	30658073	0,255,0	1	42	0
chr6	30658545	30661534	ZTPTHGEMR	1000	+	30658545	30661534	0,255,0	2	9,18	0,2971
chr6	30661709	30661739	GFNZPYQDAR	1000	+	30661709	30661739	0,255,0	1	30	0
chr6	30662206	30662395	GAVZVVSHDAR	1000	+	30662206	30662395	0,255,0	2	4,29	0,160
chr6	31437943	31437970	FDSDAASPR	1000	-	31437943	31437970	0,255,0	1	27	0
chr6	31438024	31438057	YFDTAVSRPGR	1000	-	31438024	31438057	0,255,0	1	33	0
chr6	33151775	33151796	FNEDZHK	1000	+	33151775	33151796	0,255,0	1	21	0
chr6	56983379	56983415	ZQGGSVZDPAER	1000	-	56983379	56983415	0,255,0	1	36	0
chr6	73647955	73648024	AMNYNAKDEVDGGPPCAPGGTAK	1000	-	73647955	73648024	0,255,0	1	69	0
chr6	73648003	73648024	AMNYNAK	1000	-	73648003	73648024	0,255,0	1	21	0
chr7	143250037	143250061	ZSEEZYHR	1000	+	143250037	143250061	0,255,0	1	24	0
chr7	25487361	25497485	NAZSSENSRDENR	1000	-	25487361	25497485	0,255,0	2	24,15	0,10109
chr7	36460728	36491358	VVGESGZGK	1000	+	36460728	36491358	0,255,0	2	7,20	0,30610
chr7	60326235	60326256	AAPVZZR	1000	+	60326235	60326256	0,255,0	1	21	0
chr8	73916129	73916159	EQVGFZHVES	1000	+	73916129	73916159	0,255,0	1	30	0
chr9	102804915	102804951	AAADGSZSDNPR	1000	-	102804915	102804951	0,255,0	1	36	0
chr9	60499916	60499934	HVZEVK	1000	-	60499916	60499934	0,255,0	1	18	0
chrUn_NW_022149748v1	97314	97743	SSGGSYRDSYDSYATHNE	1000	+	97314	97743	0,255,0	2	40,14	0,415
chrUn_NW_022149748v1	97335	97743	DSYDSYATHNE	1000	+	97335	97743	0,255,0	2	19,14	0,394
chrUn_NW_022154634v1	189809	198704	VVGESGZGK	1000	+	189809	198704	0,255,0	2	7,20	0,8875
chrUn_NW_022154635v1	527035	529757	AZNQAZK	1000	-	527035	529757	0,255,0	2	9,12	0,2710
chrUn_NW_022154636v1	87734	87767	TTVHAZTATQK	1000	+	87734	87767	0,255,0	1	33	0
chrUn_NW_022154661v1	317490	317514	KNEZFSNZ	1000	-	317490	317514	0,255,0	1	24	0
chrUn_NW_022154661v1	324012	324054	SVDPDSPAEASGZR	1000	-	324012	324054	0,255,0	1	42	0
chrUn_NW_022154661v1	337031	337073	ZZVVDPETDEQZQK	1000	-	337031	337073	0,255,0	1	42	0
chrUn_NW_022154661v1	337184	337214	ZVEPGSPAEK	1000	-	337184	337214	0,255,0	1	30	0
chrUn_NW_022154661v1	337214	337232	ZGQYZR	1000	-	337214	337232	0,255,0	1	18	0
chrX	147651543	147716219	AAAAAAAPSGGGGGGEEERZEEK	1000	-	147651543	147716219	0,255,0	2	10,59	0,64617
