# Supplementary material for: Transcriptome innovations in primates revealed by single-molecule long-read sequencing
Source: Genome Res. 2022 Aug;32(8):1448–62. doi: 10.1101/gr.276395.121 (PMC9435740; doi:10.1101/gr.276395.121)
Supplement: Supplemental Material [file supp_gr.276395.121_Supp_Data_S4.zip › human_novelPeptides_tryptic_hits_nr.bed]

chr1	116398698	116398725	GZAGSDVSK	1000	+	116398698	116398725	0,255,0	1	27	0
chr1	165698441	165698486	MSTGTFVVSQPZNYR	1000	-	165698441	165698486	0,255,0	1	45	0
chr1	186356346	186356370	QZVDSZVR	1000	-	186356346	186356370	0,255,0	1	24	0
chr1	23743506	23743539	AAESAZQVVEK	1000	+	23743506	23743539	0,255,0	1	33	0
chr12	56643519	56643543	EZZNNVAK	1000	-	56643519	56643543	0,255,0	1	24	0
chr12	56644902	56644926	DGTEGZVR	1000	-	56644902	56644926	0,255,0	1	24	0
chr12	6537583	6537616	TTVHAZTATQK	1000	+	6537583	6537616	0,255,0	1	33	0
chr12	6956508	6956529	AWQENSR	1000	+	6956508	6956529	0,255,0	1	21	0
chr12	79798583	79806203	ZTTGSSSAGTQSR	1000	-	79798583	79806203	0,255,0	2	1,38	0,7582
chr13	31137482	31137524	EZNNTCEPVVTQPK	1000	-	31137482	31137524	0,255,0	1	42	0
chr14	21211339	21211366	GAQGHMECZ	1000	-	21211339	21211366	0,255,0	1	27	0
chr14	99536176	99536194	EGZGZR	1000	+	99536176	99536194	0,255,0	1	18	0
chr15	40036479	40036500	AYSNZZR	1000	-	40036479	40036500	0,255,0	1	21	0
chr16	4442276	4442303	EZTFNQAAK	1000	+	4442276	4442303	0,255,0	1	27	0
chr19	38932373	38932397	ATZNQMHR	1000	+	38932373	38932397	0,255,0	1	24	0
chr19	49891464	49894279	AZNQAZK	1000	-	49891464	49894279	0,255,0	2	9,12	0,2803
chr4	82429279	82429333	MEDMNEYSNZEEFAEGSK	1000	-	82429279	82429333	0,255,0	1	54	0
chr5	139325400	139325439	SGDKNDDGZVEZK	1000	+	139325400	139325439	0,255,0	1	39	0
chr5	139325412	139325439	NDDGZVEZK	1000	+	139325412	139325439	0,255,0	1	27	0
chr6	33069271	33073471	DPPEVTVFPK	1000	-	33069271	33073471	0,255,0	2	29,1	0,4199
chr6	33086218	33086239	FNEDZHK	1000	+	33086218	33086239	0,255,0	1	21	0
chr7	75162963	75162984	AZADYEK	1000	-	75162963	75162984	0,255,0	1	21	0
chr8	38321047	38321077	EQVGFZHVES	1000	-	38321047	38321077	0,255,0	1	30	0
chr8	54101766	54101805	STPZPAZVPAARK	1000	-	54101766	54101805	0,255,0	1	39	0
chrX	115610262	115610304	ATTQZSKDEZDEZK	1000	+	115610262	115610304	0,255,0	1	42	0
