# Supplementary material for: Transcriptome innovations in primates revealed by single-molecule long-read sequencing
Source: Genome Res. 2022 Aug;32(8):1448–62. doi: 10.1101/gr.276395.121 (PMC9435740; doi:10.1101/gr.276395.121)
Supplement: Supplemental Material [file supp_gr.276395.121_Supp_Data_S4.zip › macaque_novelPeptides_tryptic_hits_nr.bed]

chr10	48333978	48334002	EAAGFZDR	1000	-	48333978	48334002	0,255,0	1	24	0
chr10	72455725	72456982	EETVZAR	1000	+	72455725	72456982	0,255,0	2	17,4	0,1253
chr1	107860507	107860534	GZAGSDVSK	1000	-	107860507	107860534	0,255,0	1	27	0
chr11	56228898	56228922	EZZNNVAK	1000	-	56228898	56228922	0,255,0	1	24	0
chr11	56230280	56230304	DGTEGZVR	1000	-	56230280	56230304	0,255,0	1	24	0
chr11	7129902	7129923	AWQENTR	1000	+	7129902	7129923	0,255,0	1	21	0
chr1	192514352	192561111	METMASPGK	1000	-	192514352	192561111	0,255,0	2	23,4	0,46755
chr1	197410997	197411039	AEVEAPTAAETDMK	1000	-	197410997	197411039	0,255,0	1	42	0
chr1	200075069	200075096	AAADSVQQR	1000	-	200075069	200075096	0,255,0	1	27	0
chr1	223470284	223470311	RVVEAAPAR	1000	+	223470284	223470311	0,255,0	1	27	0
chr1	23186629	23186674	MSTGTFVVSQPZNYR	1000	-	23186629	23186674	0,255,0	1	45	0
chr12	78197161	78197572	TEZZSVSEV	1000	-	78197161	78197572	0,255,0	2	1,26	0,385
chr12	78197545	78197572	TEZZSVSEV	1000	-	78197545	78197572	0,255,0	1	27	0
chr12	88160147	88160171	TEZZSZEK	1000	+	88160147	88160171	0,255,0	1	24	0
chr14	11316255	11316282	SQDTEVDMK	1000	-	11316255	11316282	0,255,0	1	27	0
chr14	116037726	116038065	NPTNTVFDAK	1000	-	116037726	116038065	0,255,0	2	8,22	0,317
chr14	12358232	12358283	APDPVAAETPVQGPTPR	1000	+	12358232	12358283	0,255,0	1	51	0
chr14	3102264	3102291	MNZTDZDDK	1000	-	3102264	3102291	0,255,0	1	27	0
chr14	54873171	54873675	AZZSEZK	1000	+	54873171	54873675	0,255,0	2	18,3	0,501
chr15	7707795	7707831	AAADSSZSDNPR	1000	+	7707795	7707831	0,255,0	1	36	0
chr16	644577	644595	GVSZZK	1000	+	644577	644595	0,255,0	1	18	0
chr17	10185766	10185808	EZNNTCEPVVTQPK	1000	-	10185766	10185808	0,255,0	1	42	0
chr17	6918724	6918745	AZEEZZK	1000	+	6918724	6918745	0,255,0	1	21	0
chr18	36363154	36363175	SSZZEER	1000	+	36363154	36363175	0,255,0	1	21	0
chr19	38188441	38188465	ATZNQMHR	1000	+	38188441	38188465	0,255,0	1	24	0
chr19	41849184	41849211	DYDRGYDSR	1000	-	41849184	41849211	0,255,0	1	27	0
chr19	43567289	43567319	AFTGDAZZZR	1000	-	43567289	43567319	0,255,0	1	30	0
chr19	5600881	5600902	EGWEYVK	1000	-	5600881	5600902	0,255,0	1	21	0
chr19	5602935	5602956	SQAAZQK	1000	-	5602935	5602956	0,255,0	1	21	0
chr19	6530523	6530553	PEEGSGCAVR	1000	-	6530523	6530553	0,255,0	1	30	0
chr20	2303239	2303257	SZZGVK	1000	-	2303239	2303257	0,255,0	1	18	0
chr20	2303260	2303284	MDZSGVKK	1000	-	2303260	2303284	0,255,0	1	24	0
chr20	2303263	2303284	MDZSGVK	1000	-	2303263	2303284	0,255,0	1	21	0
chr20	4512966	4512993	EZTFNQAAK	1000	+	4512966	4512993	0,255,0	1	27	0
chr20	56589598	56589628	EAEEZSSNRR	1000	-	56589598	56589628	0,255,0	1	30	0
chr20	56592219	56592243	DZAFANYK	1000	-	56592219	56592243	0,255,0	1	24	0
chr20	56592303	56592330	EZSGSGZER	1000	-	56592303	56592330	0,255,0	1	27	0
chr20	62646860	62646887	AAVQAAEVK	1000	-	62646860	62646887	0,255,0	1	27	0
chr2	108114191	108114239	TSKGPEEEHPSVTZFR	1000	+	108114191	108114239	0,255,0	1	48	0
chr2	108874173	108874581	MZEHZSSZPTQMDYK	1000	+	108874173	108874581	0,255,0	2	36,9	0,399
chr2	33305153	33305189	HVSSTSSSFZEV	1000	+	33305153	33305189	0,255,0	1	36	0
chr3	70646278	70646305	AZPZAZEGK	1000	+	70646278	70646305	0,255,0	1	27	0
chr3	70646389	70646964	ATGPVVEQAVR	1000	+	70646389	70646964	0,255,0	2	3,30	0,545
chr3	70646964	70646988	GZVZVPTK	1000	+	70646964	70646988	0,255,0	1	24	0
chr3	70647054	70647239	VANVSAAEDSASQR	1000	+	70647054	70647239	0,255,0	2	41,1	0,184
chr3	70647398	70647558	SZZCHZPR	1000	+	70647398	70647558	0,255,0	2	11,13	0,147
chr3	70651776	70651794	DZQZZR	1000	+	70651776	70651794	0,255,0	1	18	0
chr4	136431671	136436043	DPPEVTVFPK	1000	+	136431671	136436043	0,255,0	2	1,29	0,4343
chr4	137768921	137768948	ZGNCPFSQR	1000	+	137768921	137768948	0,255,0	1	27	0
chr4	137769576	137770784	NSNPAZNDNZEK	1000	+	137769576	137770784	0,255,0	2	25,11	0,1197
chr4	137772541	137772565	YZSNAYAR	1000	+	137772541	137772565	0,255,0	1	24	0
chr5	104761248	104761272	ANNDAVZK	1000	+	104761248	104761272	0,255,0	1	24	0
chr5	126069648	126069672	AAGDGDVK	1000	-	126069648	126069672	0,255,0	1	24	0
chr5	51291058	51291112	MEDMNEYSNZEEFAEGSK	1000	+	51291058	51291112	0,255,0	1	54	0
chr5	76653968	76654010	AAASSFQHSSSZGR	1000	+	76653968	76654010	0,255,0	1	42	0
chr5	97215861	97243323	ATVEPETTPTPNPPTTEEEK	1000	-	97215861	97243323	0,255,0	2	45,15	0,27447
chr6	137511939	137511969	ZAEVGAGGNK	1000	+	137511939	137511969	0,255,0	1	30	0
chr6	137512440	137512464	NSZTVPYK	1000	+	137512440	137512464	0,255,0	1	24	0
chr6	168774368	168776467	MDMSPZRPQNYZFGCEZK	1000	+	168774368	168776467	0,255,0	2	40,14	0,2085
chr7	107433063	107433084	AAAVPQR	1000	-	107433063	107433084	0,255,0	1	21	0
chr7	16454068	16454089	AYSNZZR	1000	-	16454068	16454089	0,255,0	1	21	0
chr7	31773461	31773485	VCYNNPNK	1000	+	31773461	31773485	0,255,0	1	24	0
chr7	83097975	83098002	GAQGHMECZ	1000	-	83097975	83098002	0,255,0	1	27	0
chr7	86328897	86328936	ENPVDZPATEQKE	1000	-	86328897	86328936	0,255,0	1	39	0
chr8	144054136	144054160	SZEQDAZR	1000	-	144054136	144054160	0,255,0	1	24	0
chr8	144054297	144054318	AZSPAER	1000	-	144054297	144054318	0,255,0	1	21	0
chr8	144066346	144066373	VSPTGAAGR	1000	-	144066346	144066373	0,255,0	1	27	0
chr8	144069248	144069275	VSEEGPAAR	1000	-	144069248	144069275	0,255,0	1	27	0
chr8	144074166	144074190	FQTEDDAR	1000	-	144074166	144074190	0,255,0	1	24	0
chr8	144076247	144076265	EZWZDR	1000	-	144076247	144076265	0,255,0	1	18	0
chr8	144076894	144076921	ZPDGFTQZR	1000	-	144076894	144076921	0,255,0	1	27	0
chr8	144076921	144077054	AZEZADFSGNPZSR	1000	-	144076921	144077054	0,255,0	2	1,41	0,92
chr8	38783238	38783268	EQVGFZHVES	1000	-	38783238	38783268	0,255,0	1	30	0
chrX	49070095	49070128	ZAAPDPCDPQR	1000	-	49070095	49070128	0,255,0	1	33	0
chrX	49070128	49070161	AZDDFVZGSAR	1000	-	49070128	49070161	0,255,0	1	33	0
chrX	51566455	51566479	ZESGSZFK	1000	+	51566455	51566479	0,255,0	1	24	0
