# Supplementary material for: Transcriptome innovations in primates revealed by single-molecule long-read sequencing
Source: Genome Res. 2022 Aug;32(8):1448–62. doi: 10.1101/gr.276395.121 (PMC9435740; doi:10.1101/gr.276395.121)
Supplement: Supplemental Material [file supp_gr.276395.121_Supp_Data_S4.zip › orangutan_novelPeptides_tryptic_hits_nr.bed]

chr10	118416836	118417543	QVVEAEK	1000	+	118416836	118417543	0,255,0	2	13,8	0,699
chr10	65240978	65240999	EZZPSVR	1000	+	65240978	65240999	0,255,0	1	21	0
chr10	65243748	65243772	ZASSGAZR	1000	+	65243748	65243772	0,255,0	1	24	0
chr10	66173465	66173504	ZVQQGZZTPDMZK	1000	-	66173465	66173504	0,255,0	1	39	0
chr10	66173504	66173555	ATEPPSPDAGEZSZASR	1000	-	66173504	66173555	0,255,0	1	51	0
chr10	66187851	66187875	NDZYSVSR	1000	-	66187851	66187875	0,255,0	1	24	0
chr10	87558744	87558765	DSZEQZR	1000	+	87558744	87558765	0,255,0	1	21	0
chr10	87558906	87558930	GQNEEAZK	1000	+	87558906	87558930	0,255,0	1	24	0
chr10	87559869	87559887	FQEFQK	1000	+	87559869	87559887	0,255,0	1	18	0
chr10	87559932	87559956	ZEQASZAR	1000	+	87559932	87559956	0,255,0	1	24	0
chr11	101500684	101500708	ZNVNEZTR	1000	+	101500684	101500708	0,255,0	1	24	0
chr11	101500708	101500732	FSDFPZSK	1000	+	101500708	101500732	0,255,0	1	24	0
chr11	101500744	101502812	GZQEAQYR	1000	+	101500744	101502812	0,255,0	2	1,23	0,2045
chr11	101502812	101502833	ZVTEZQK	1000	+	101502812	101502833	0,255,0	1	21	0
chr11	101545844	101545865	EVFDVSK	1000	+	101545844	101545865	0,255,0	1	21	0
chr11	101549054	101549081	EZVMSQADK	1000	+	101549054	101549081	0,255,0	1	27	0
chr11	101549288	101549333	GSQAPSZPNTSEAQK	1000	+	101549288	101549333	0,255,0	1	45	0
chr11	101673417	101673462	DAEEDDDTGGZNZDK	1000	+	101673417	101673462	0,255,0	1	45	0
chr1	110274359	110274386	GZAGSDVSK	1000	-	110274359	110274386	0,255,0	1	27	0
chr11	104871242	104871263	QAGTZAR	1000	+	104871242	104871263	0,255,0	1	21	0
chr1	116295582	116296846	MEATZEQHZEDTMK	1000	+	116295582	116296846	0,255,0	2	35,7	0,1257
chr11	18865219	18865240	DVZCZZK	1000	+	18865219	18865240	0,255,0	1	21	0
chr11	18865932	18866042	GFNPAQPZNZR	1000	+	18865932	18866042	0,255,0	2	13,20	0,90
chr11	18876369	18876402	SEDGEZVSSPR	1000	+	18876369	18876402	0,255,0	1	33	0
chr11	18879864	18879987	SQATZR	1000	+	18879864	18879987	0,255,0	2	6,12	0,111
chr11	18886260	18889585	RNHDGECTAAPTNR	1000	+	18886260	18889585	0,255,0	2	34,8	0,3317
chr11	18889621	18889639	ECSZAR	1000	+	18889621	18889639	0,255,0	1	18	0
chr11	18894983	18895007	VDAAEZZR	1000	+	18894983	18895007	0,255,0	1	24	0
chr11	18898999	18899020	ZEDYQQK	1000	+	18898999	18899020	0,255,0	1	21	0
chr11	32716136	32716166	AETQFTSGEK	1000	-	32716136	32716166	0,255,0	1	30	0
chr1	138195323	138195350	NEZQDZQTK	1000	+	138195323	138195350	0,255,0	1	27	0
chr1	196685051	196692668	DZDPNNVZZEQEER	1000	-	196685051	196692668	0,255,0	2	13,29	0,7588
chr1	201628527	201628560	DQATVTEQZZR	1000	-	201628527	201628560	0,255,0	1	33	0
chr1	201649820	201649844	HEZSNAVR	1000	-	201649820	201649844	0,255,0	1	24	0
chr1	203358354	203358890	VEZSESEDK	1000	-	203358354	203358890	0,255,0	2	8,19	0,517
chr1	204262522	204262555	AAESAZQVVEK	1000	-	204262522	204262555	0,255,0	1	33	0
chr1	206008336	206011409	YVECSAZTQR	1000	-	206008336	206011409	0,255,0	2	3,27	0,3046
chr12	103651156	103651177	FGZQEEK	1000	+	103651156	103651177	0,255,0	1	21	0
chr12	103685737	103686223	SGGZHCSSNAZR	1000	+	103685737	103686223	0,255,0	2	35,1	0,485
chr12	103686271	103686301	EEGZAEETZK	1000	+	103686271	103686301	0,255,0	1	30	0
chr12	110643806	110643842	GAZPZDTVTFYK	1000	+	110643806	110643842	0,255,0	1	36	0
chr12	110650094	110650124	FDTQYPYGEK	1000	+	110650094	110650124	0,255,0	1	30	0
chr12	110652478	110652502	ZNMEZSEK	1000	+	110652478	110652502	0,255,0	1	24	0
chr12	110652517	110652547	ESYPVFYZFR	1000	+	110652517	110652547	0,255,0	1	30	0
chr12	110652547	110652592	DGDFENPVPYTGAVK	1000	+	110652547	110652592	0,255,0	1	45	0
chr12	110652727	110652757	QGQDNZSSVK	1000	+	110652727	110652757	0,255,0	1	30	0
chr12	110652772	110652793	WAEQYZK	1000	+	110652772	110652793	0,255,0	1	21	0
chr12	110652805	110652850	ZZDQGEDFPASEMTR	1000	+	110652805	110652850	0,255,0	1	45	0
chr12	130959386	130959434	AZQPQAAQGPAAVQQK	1000	+	130959386	130959434	0,255,0	1	48	0
chr12	130961483	130961513	VAYAAQPAZK	1000	+	130961483	130961513	0,255,0	1	30	0
chr12	54421428	54421452	EZZNNVAK	1000	-	54421428	54421452	0,255,0	1	24	0
chr12	54422808	54422832	DGTEGZVR	1000	-	54422808	54422832	0,255,0	1	24	0
chr12	6559823	6559856	TTVHAZTATQK	1000	+	6559823	6559856	0,255,0	1	33	0
chr12	6987452	6987473	AWQENTR	1000	+	6987452	6987473	0,255,0	1	21	0
chr12	96980864	96988301	VEHNQVVNR	1000	+	96980864	96988301	0,255,0	2	15,12	0,7425
chr13	13753135	13753177	EZNNTCEPVVTQPK	1000	-	13753135	13753177	0,255,0	1	42	0
chr13	28933083	28933113	ATGDZDQDGR	1000	-	28933083	28933113	0,255,0	1	30	0
chr14	1825447	1825474	GAQGHMECZ	1000	-	1825447	1825474	0,255,0	1	27	0
chr15	19926966	19926987	AYSNZZR	1000	-	19926966	19926987	0,255,0	1	21	0
chr15	52525816	52525882	ZAPZTSDPTEATAVGAVEASFK	1000	-	52525816	52525882	0,255,0	1	66	0
chr15	52525882	52525933	EAEAAZYHZQZFEEZRR	1000	-	52525882	52525933	0,255,0	1	51	0
chr15	54357459	54357495	SQGAQPQQVTZR	1000	+	54357459	54357495	0,255,0	1	36	0
chr16	313989	314022	ASREESWESGR	1000	-	313989	314022	0,255,0	1	33	0
chr16	330376	330421	AEQZGAEGNVDESQK	1000	-	330376	330421	0,255,0	1	45	0
chr16	332461	332509	RZAETQEEZSAEVSAK	1000	-	332461	332509	0,255,0	1	48	0
chr16	345463	345487	MDZGECTK	1000	-	345463	345487	0,255,0	1	24	0
chr1	63575476	63576021	DAVQAVK	1000	-	63575476	63576021	0,255,0	2	9,12	0,533
chr1	63591209	63591233	EEQSENZK	1000	-	63591209	63591233	0,255,0	1	24	0
chr1	63617540	63617564	QZVDSZVR	1000	+	63617540	63617564	0,255,0	1	24	0
chr16	47479887	47479920	ATAEASGSDGK	1000	+	47479887	47479920	0,255,0	1	33	0
chr16	853614	853662	SCFGHPZAPQAZEDVK	1000	+	853614	853662	0,255,0	1	48	0
chr16	855434	855464	SFAHCASVYK	1000	+	855434	855464	0,255,0	1	30	0
chr16_NW_019937288v1_random	1142371	1142395	APZZEYER	1000	-	1142371	1142395	0,255,0	1	24	0
chr17	16237518	16237551	ZEQVSDSHFQR	1000	-	16237518	16237551	0,255,0	1	33	0
chr17	17783689	17783719	DZEGDAATZR	1000	+	17783689	17783719	0,255,0	1	30	0
chr17	45286093	45286219	ZZEADZSK	1000	-	45286093	45286219	0,255,0	2	21,3	0,123
chr17	45286258	45286300	QQEAZEEQAAZEPK	1000	-	45286258	45286300	0,255,0	1	42	0
chr17	45286351	45286375	VTEFZQQK	1000	-	45286351	45286375	0,255,0	1	24	0
chr17	45291612	45291642	RGNSTVYEWR	1000	-	45291612	45291642	0,255,0	1	30	0
chr17	45292000	45292024	GEZZAZVK	1000	-	45292000	45292024	0,255,0	1	24	0
chr17	45292256	45292280	EQFYHSCK	1000	-	45292256	45292280	0,255,0	1	24	0
chr17	45292280	45292319	KEEECQAGAAEMR	1000	-	45292280	45292319	0,255,0	1	39	0
chr17	45292364	45292394	NVNYEZPSZK	1000	-	45292364	45292394	0,255,0	1	30	0
chr1	76335820	76335841	DVZAFPK	1000	-	76335820	76335841	0,255,0	1	21	0
chr1	76340058	76342955	ACSZZGK	1000	-	76340058	76342955	0,255,0	2	18,3	0,2894
chr17	69433271	69433319	SYGRPPPDVEGMTSZK	1000	-	69433271	69433319	0,255,0	1	48	0
chr17	75563431	75563452	AZTYDEK	1000	+	75563431	75563452	0,255,0	1	21	0
chr18	40916538	40916559	SSZZEER	1000	-	40916538	40916559	0,255,0	1	21	0
chr1	84764652	84764697	MSTGTFVVSQPZNYR	1000	+	84764652	84764697	0,255,0	1	45	0
chr19	31761650	31761668	SZPSZR	1000	+	31761650	31761668	0,255,0	1	18	0
chr19	36801206	36801230	ATZNQMHR	1000	+	36801206	36801230	0,255,0	1	24	0
chr19	41713698	41713728	AFTGDAZZZR	1000	-	41713698	41713728	0,255,0	1	30	0
chr19	44063407	44063452	TPSPAAEDAREPEAK	1000	-	44063407	44063452	0,255,0	1	45	0
chr19	44063503	44063533	ETAAGGZTZK	1000	-	44063503	44063533	0,255,0	1	30	0
chr19	44063902	44063926	RQZEEEQK	1000	-	44063902	44063926	0,255,0	1	24	0
chr19	44064754	44064775	VWEGFZK	1000	-	44064754	44064775	0,255,0	1	21	0
chr19	44065928	44069150	ATNZCFAER	1000	-	44065928	44069150	0,255,0	2	26,1	0,3221
chr19	44070520	44070541	ZNPZVVK	1000	-	44070520	44070541	0,255,0	1	21	0
chr19	44070550	44070574	EVZQAZPK	1000	-	44070550	44070574	0,255,0	1	24	0
chr19	44073018	44073957	DTEVAAPWTEETVK	1000	-	44073018	44073957	0,255,0	2	35,7	0,932
chr19	44075638	44076699	DGZFTK	1000	-	44075638	44076699	0,255,0	2	13,5	0,1056
chr20	14766091	14766115	AASTAAGK	1000	-	14766091	14766115	0,255,0	1	24	0
chr20	33583064	33584320	EETVZAR	1000	+	33583064	33584320	0,255,0	2	17,4	0,1252
chr20	59455457	59455478	NQTFEGR	1000	-	59455457	59455478	0,255,0	1	21	0
chr20	59468670	59468700	GFZNMQSVAK	1000	-	59468670	59468700	0,255,0	1	30	0
chr21	21253254	21253278	ZZPTSETK	1000	+	21253254	21253278	0,255,0	1	24	0
chr21	21253545	21253590	DZHZDZPSNNNZVSK	1000	+	21253545	21253590	0,255,0	1	45	0
chr21	21253590	21253617	DTEEPZPVK	1000	+	21253590	21253617	0,255,0	1	27	0
chr21	21253617	21253656	ESDQTZAAZZSPK	1000	+	21253617	21253656	0,255,0	1	39	0
chr21	21253806	21253848	AGZEGPZZASDVGR	1000	+	21253806	21253848	0,255,0	1	42	0
chr21	21256501	21256525	AQZZEZAK	1000	+	21256501	21256525	0,255,0	1	24	0
chr21	21256525	21256552	ANAAAMCAK	1000	+	21256525	21256552	0,255,0	1	27	0
chr21	21256621	21258574	KSGGATZEEZTEK	1000	+	21256621	21258574	0,255,0	2	36,3	0,1950
chr21	21256624	21258574	SGGATZEEZTEK	1000	+	21256624	21258574	0,255,0	2	33,3	0,1947
chr21	21258958	21258979	SQVTZTK	1000	+	21258958	21258979	0,255,0	1	21	0
chr21	21258979	21259012	EFPVSSGSQHR	1000	+	21258979	21259012	0,255,0	1	33	0
chr21	21272017	21272059	AAPVTGGMGAVZMR	1000	+	21272017	21272059	0,255,0	1	42	0
chr21	21272149	21274310	GZVAVGER	1000	+	21272149	21274310	0,255,0	2	1,23	0,2138
chr21	32764559	32764601	ECZESGPGCTWCQK	1000	-	32764559	32764601	0,255,0	1	42	0
chr22	13627920	13627938	QYETAR	1000	-	13627920	13627938	0,255,0	1	18	0
chr22	13632719	13632746	EYZSSZQPR	1000	-	13632719	13632746	0,255,0	1	27	0
chr22	13635848	13635872	ZDWEZEQR	1000	-	13635848	13635872	0,255,0	1	24	0
chr22	13635872	13635917	AEVTMGDPHQQTZAR	1000	-	13635872	13635917	0,255,0	1	45	0
chr22	13635917	13635941	EAPPDZSK	1000	-	13635917	13635941	0,255,0	1	24	0
chr2A	23873419	23873437	HZYVDK	1000	+	23873419	23873437	0,255,0	1	18	0
chr2A	34132298	34132328	EEEGZRAQVR	1000	+	34132298	34132328	0,255,0	1	30	0
chr2A	34132853	34132965	GSDGAASSYQZK	1000	+	34132853	34132965	0,255,0	2	1,35	0,77
chr2A	34133456	34133477	NZNZEEK	1000	+	34133456	34133477	0,255,0	1	21	0
chr2A	34134270	34134306	EZTNQQEASVER	1000	+	34134270	34134306	0,255,0	1	36	0
chr2A	34134591	34134612	AZEMEZR	1000	+	34134591	34134612	0,255,0	1	21	0
chr2A	34135645	34135684	VGSZYPEMSAHER	1000	+	34135645	34135684	0,255,0	1	39	0
chr2A	34135717	34135759	DQZDETVNVEPZTK	1000	+	34135717	34135759	0,255,0	1	42	0
chr2A	34136578	34136608	DZETSCSDZR	1000	+	34136578	34136608	0,255,0	1	30	0
chr2A	34137568	34137839	ZKGEEZSEANVR	1000	+	34137568	34137839	0,255,0	2	6,30	0,241
chr2A	34137914	34137941	ZEETQAZZR	1000	+	34137914	34137941	0,255,0	1	27	0
chr2A	34140746	34140788	SPSAQZMEQVAQZK	1000	+	34140746	34140788	0,255,0	1	42	0
chr2A	34140788	34140812	SZSDTZEK	1000	+	34140788	34140812	0,255,0	1	24	0
chr2A	37143062	37143086	AVVTEPAK	1000	-	37143062	37143086	0,255,0	1	24	0
chr2A	37147026	37147050	TZAEQNTK	1000	-	37147026	37147050	0,255,0	1	24	0
chr2A	37147739	37147760	ZSAZQGK	1000	-	37147739	37147760	0,255,0	1	21	0
chr2A	37147805	37147832	SGZAESSSK	1000	-	37147805	37147832	0,255,0	1	27	0
chr2A	37147880	37147901	DQZNAEK	1000	-	37147880	37147901	0,255,0	1	21	0
chr2A	37147961	37147985	AVZVSSPK	1000	-	37147961	37147985	0,255,0	1	24	0
chr2A	37148180	37148207	MDZQZGTEK	1000	-	37148180	37148207	0,255,0	1	27	0
chr2A	37148510	37148534	EAEZZNPK	1000	-	37148510	37148534	0,255,0	1	24	0
chr2A	37163494	37163521	DZZZZSSHK	1000	-	37163494	37163521	0,255,0	1	27	0
chr2A	37166853	37166877	SVVTVAAK	1000	-	37166853	37166877	0,255,0	1	24	0
chr2A	37169434	37184991	AVEZVTSTSAAK	1000	-	37169434	37184991	0,255,0	2	5,31	0,15526
chr2A	40408611	40408677	MESEMEAQSAGAEEGFTQVTRK	1000	-	40408611	40408677	0,255,0	1	66	0
chr2A	52955311	52955344	EVZPZTDSEZR	1000	+	52955311	52955344	0,255,0	1	33	0
chr2A	52989607	52989631	AVVAPVEK	1000	+	52989607	52989631	0,255,0	1	24	0
chr2A	53515771	53515810	GPZPAAPPVAPER	1000	+	53515771	53515810	0,255,0	1	39	0
chr2A	8939207	8939243	SHDAVQEAATSR	1000	-	8939207	8939243	0,255,0	1	36	0
chr2B	57986426	57989471	AGFGAMEK	1000	+	57986426	57989471	0,255,0	2	4,20	0,3025
chr2B	77472184	77472594	TEZZSVSEV	1000	-	77472184	77472594	0,255,0	2	1,26	0,384
chr2B	77472567	77472594	TEZZSVSEV	1000	-	77472567	77472594	0,255,0	1	27	0
chr2B	87645371	87645395	TEZZSZEK	1000	+	87645371	87645395	0,255,0	1	24	0
chr3	127812952	127886888	AEEQVAR	1000	+	127812952	127886888	0,255,0	2	12,9	0,73927
chr3	94047223	94047486	EAQTZDSQZQETN	1000	+	94047223	94047486	0,255,0	2	37,2	0,261
chr3	94072877	94075030	EAAEAESGMAPGGPGEGDGSZVNASR	1000	-	94072877	94075030	0,255,0	2	8,70	0,2083
chr4	101508746	101508767	VZESVAR	1000	+	101508746	101508767	0,255,0	1	21	0
chr4	101508776	101508800	VQZPAYZK	1000	+	101508776	101508800	0,255,0	1	24	0
chr4	101528251	101528272	DSZZNZK	1000	+	101528251	101528272	0,255,0	1	21	0
chr4	101528293	101528335	VVNEZNZEDZCZTK	1000	+	101528293	101528335	0,255,0	1	42	0
chr4	101528365	101530306	TFPACDGSHNK	1000	+	101528365	101530306	0,255,0	2	3,30	0,1911
chr4	101530306	101530351	HNEZTGDNVGPZZZK	1000	+	101530306	101530351	0,255,0	1	45	0
chr4	126861389	126861413	AAGDGDVK	1000	-	126861389	126861413	0,255,0	1	24	0
chr4	149941183	149941222	NCZTNFHGMDZTR	1000	+	149941183	149941222	0,255,0	1	39	0
chr4	149942982	149943006	TTDGYZZR	1000	+	149942982	149943006	0,255,0	1	24	0
chr4	149943054	149943084	TSYAQHQQVR	1000	+	149943054	149943084	0,255,0	1	30	0
chr4	149943120	149943144	EVQTNDZK	1000	+	149943120	149943144	0,255,0	1	24	0
chr4	149943159	149944316	ZZPDSZGK	1000	+	149943159	149944316	0,255,0	2	2,22	0,1135
chr4	149944328	149944370	ACQSZYPZHDVFVR	1000	+	149944328	149944370	0,255,0	1	42	0
chr4	149944584	149944623	ZMEZHGEGSSSGK	1000	+	149944584	149944623	0,255,0	1	39	0
chr4	149944623	149944659	ATGDETGAKVER	1000	+	149944623	149944659	0,255,0	1	36	0
chr4	149944650	149944695	VERADGYEPPVQESV	1000	+	149944650	149944695	0,255,0	1	45	0
chr4	149944659	149944695	ADGYEPPVQESV	1000	+	149944659	149944695	0,255,0	1	36	0
chr4	164082040	164082067	QGDTZEYZK	1000	-	164082040	164082067	0,255,0	1	27	0
chr4	25118267	25118291	AEQSVAYK	1000	-	25118267	25118291	0,255,0	1	24	0
chr4	68905679	68905703	QSAEZDNR	1000	+	68905679	68905703	0,255,0	1	24	0
chr4	92724452	92724473	EFPNFDK	1000	+	92724452	92724473	0,255,0	1	21	0
chr4	92753543	92753573	SADEQSZYEK	1000	+	92753543	92753573	0,255,0	1	30	0
chr4	92754109	92754130	QYYTAEK	1000	+	92754109	92754130	0,255,0	1	21	0
chr5	137797443	137797628	AEZYVKPGNK	1000	-	137797443	137797628	0,255,0	2	8,22	0,163
chr5	169077537	169079632	MDMSPZRPQNYZFGCEZK	1000	+	169077537	169079632	0,255,0	2	40,14	0,2081
chr5	169080936	169080960	NYEGSPZK	1000	+	169080936	169080960	0,255,0	1	24	0
chr5	174653704	174660084	VEAZHQNR	1000	-	174653704	174660084	0,255,0	2	17,7	0,6373
chr5	69119925	69119946	CVNZVQK	1000	+	69119925	69119946	0,255,0	1	21	0
chr5	69132045	69132072	NQVGDENWR	1000	+	69132045	69132072	0,255,0	1	27	0
chr6	112095203	112095224	SEQZSNP	1000	-	112095203	112095224	0,255,0	1	21	0
chr6	112099486	112099543	ZHZSPSNMTNQNTPEYMEK	1000	-	112099486	112099543	0,255,0	1	57	0
chr6	112100235	112100253	CVEVVK	1000	-	112100235	112100253	0,255,0	1	18	0
chr6	150751895	150756225	GAVGZSGDHSAZESQZR	1000	-	150751895	150756225	0,255,0	2	32,19	0,4311
chr6	27712500	27712533	AZAAGGYDVEK	1000	-	27712500	27712533	0,255,0	1	33	0
chr6	27712536	27712563	NGZSZAAZK	1000	-	27712536	27712563	0,255,0	1	27	0
chr6	27712587	27712623	ATGPPVSEZZTK	1000	-	27712587	27712623	0,255,0	1	36	0
chr6	27712629	27712653	AAVAGAAK	1000	-	27712629	27712653	0,255,0	1	24	0
chr6	27712683	27712731	SETAPAETAZPAPVEK	1000	-	27712683	27712731	0,255,0	1	48	0
chr6	33395019	33399162	DPPEVTVFPK	1000	-	33395019	33399162	0,255,0	2	29,1	0,4142
chr6	33575575	33575599	EAEAZZER	1000	-	33575575	33575599	0,255,0	1	24	0
chr6	57087570	57087621	GFHSGEDSGZZTTAAAR	1000	-	57087570	57087621	0,255,0	1	51	0
chr6	57154706	57154727	ZSTDVAK	1000	-	57154706	57154727	0,255,0	1	21	0
chr6	57195509	57195527	AZAAVK	1000	-	57195509	57195527	0,255,0	1	18	0
chr6	57253427	57253454	ZRZENCEDR	1000	-	57253427	57253454	0,255,0	1	27	0
chr6	72747284	72747305	AMNYNAK	1000	-	72747284	72747305	0,255,0	1	21	0
chr7	15909269	15909290	AAPVZZR	1000	-	15909269	15909290	0,255,0	1	21	0
chr7	23141066	23189850	VVASNVK	1000	-	23141066	23189850	0,255,0	2	14,7	0,48777
chr7	28865437	28865597	SZZCHZPR	1000	+	28865437	28865597	0,255,0	2	11,13	0,147
chr7	28867901	28867931	ASDZEAGVAR	1000	+	28867901	28867931	0,255,0	1	30	0
chr7	3699777	3699807	AAPPDVGEER	1000	+	3699777	3699807	0,255,0	1	30	0
chr7	3700077	3700101	AZNAETPK	1000	+	3700077	3700101	0,255,0	1	24	0
chr7	3700122	3700155	GRDPVEZZZPK	1000	+	3700122	3700155	0,255,0	1	33	0
chr7	93358889	93358910	NQVTATK	1000	+	93358889	93358910	0,255,0	1	21	0
chr7	93358910	93358943	ADGGTQVZDTK	1000	+	93358910	93358943	0,255,0	1	33	0
chr8	37450234	37450264	EQVGFZHVES	1000	-	37450234	37450264	0,255,0	1	30	0
chr9	101715669	101715690	GAAGZER	1000	+	101715669	101715690	0,255,0	1	21	0
chr9	111589771	111682146	AAADAEAVPARGEPQQDCCVK	1000	+	111589771	111682146	0,255,0	2	18,45	0,92330
chr9	18830730	18830760	ASGTTTTAVK	1000	-	18830730	18830760	0,255,0	1	30	0
chrX	149074144	149074171	AZYADVGGK	1000	+	149074144	149074171	0,255,0	1	27	0
chrX	149311688	149376084	AAAAAAAPSGGGGGGEEERZEEK	1000	-	149311688	149376084	0,255,0	2	10,59	0,64337
chrX	149606532	149606583	SEDVPYTAAZTAVRPSR	1000	+	149606532	149606583	0,255,0	1	51	0
chrX	149607091	149607124	DVAVVAGGQGR	1000	+	149607091	149607124	0,255,0	1	33	0
chrX	149608015	149608036	ZSZTYER	1000	+	149608015	149608036	0,255,0	1	21	0
chrX	149608734	149608764	GPTZSZTQZV	1000	+	149608734	149608764	0,255,0	1	30	0
chrX	45558971	45559016	YYDSRPGGYGYGYGR	1000	+	45558971	45559016	0,255,0	1	45	0
chrX	45559481	45559502	YSGGNYR	1000	+	45559481	45559502	0,255,0	1	21	0
