# Supplementary material for: Transcriptome innovations in primates revealed by single-molecule long-read sequencing
Source: Genome Res. 2022 Aug;32(8):1448–62. doi: 10.1101/gr.276395.121 (PMC9435740; doi:10.1101/gr.276395.121)
Supplement: Supplemental Material [file supp_gr.276395.121_Supp_Data_S4.zip › Supp_Data_S4_legend.txt]

Supplemental Data S4. BED files containing the genomic coordinates of detected novel peptides according to RefSeq annotations (hg38, panTro6, gorGor6, ponAbe3 and rheMac10). Isoleucine and leucine amino acids are designed as ‘Z’ since they are indistinguishable by mass spectrometry experiments.
