# Supplementary material for: Transcriptome innovations in primates revealed by single-molecule long-read sequencing
Source: Genome Res. 2022 Aug;32(8):1448–62. doi: 10.1101/gr.276395.121 (PMC9435740; doi:10.1101/gr.276395.121)
Supplement: Supplemental Material [file supp_gr.276395.121_Supp_Data_S5.zip]

Archive with 2 entries (2 files):
- S5_Homo_sapiens_5_sp_SQANTI3_corrected.gtf.cds.gff
- Supp_Data_S5_legend.txt
