# Supplementary material for: Transcriptome innovations in primates revealed by single-molecule long-read sequencing
Source: Genome Res. 2022 Aug;32(8):1448–62. doi: 10.1101/gr.276395.121 (PMC9435740; doi:10.1101/gr.276395.121)
Supplement: Supplemental Material [file supp_gr.276395.121_Supp_Data_S5.zip › S5_Homo_sapiens_5_sp_SQANTI3_corrected.gtf.cds.gff]

chr1	PacBio	transcript	1386478	1399359	.	-	.	gene_id "ENSG00000221978"; transcript_id "G10.1";
chr1	PacBio	exon	1386478	1387582	.	-	.	gene_id "ENSG00000221978"; transcript_id "G10.1";
chr1	PacBio	exon	1387777	1387869	.	-	.	gene_id "ENSG00000221978"; transcript_id "G10.1";
chr1	PacBio	exon	1387954	1388065	.	-	.	gene_id "ENSG00000221978"; transcript_id "G10.1";
chr1	PacBio	exon	1390230	1390371	.	-	.	gene_id "ENSG00000221978"; transcript_id "G10.1";
chr1	PacBio	exon	1390459	1390563	.	-	.	gene_id "ENSG00000221978"; transcript_id "G10.1";
chr1	PacBio	exon	1390766	1392803	.	-	.	gene_id "ENSG00000221978"; transcript_id "G10.1";
chr1	PacBio	exon	1393396	1393460	.	-	.	gene_id "ENSG00000221978"; transcript_id "G10.1";
chr1	PacBio	exon	1395394	1395514	.	-	.	gene_id "ENSG00000221978"; transcript_id "G10.1";
chr1	PacBio	exon	1398233	1398342	.	-	.	gene_id "ENSG00000221978"; transcript_id "G10.1";
chr1	PacBio	exon	1398597	1398671	.	-	.	gene_id "ENSG00000221978"; transcript_id "G10.1";
chr1	PacBio	exon	1399019	1399359	.	-	.	gene_id "ENSG00000221978"; transcript_id "G10.1";
chr1	PacBio	CDS	1387231	1387582	.	-	.	gene_id "ENSG00000221978"; transcript_id "G10.1";
chr1	PacBio	CDS	1387777	1387869	.	-	.	gene_id "ENSG00000221978"; transcript_id "G10.1";
chr1	PacBio	CDS	1387954	1388065	.	-	.	gene_id "ENSG00000221978"; transcript_id "G10.1";
chr1	PacBio	CDS	1390230	1390371	.	-	.	gene_id "ENSG00000221978"; transcript_id "G10.1";
chr1	PacBio	CDS	1390459	1390563	.	-	.	gene_id "ENSG00000221978"; transcript_id "G10.1";
chr1	PacBio	CDS	1390766	1390858	.	-	.	gene_id "ENSG00000221978"; transcript_id "G10.1";
chr1	PacBio	transcript	1386482	1399328	.	-	.	gene_id "ENSG00000221978"; transcript_id "G10.3";
chr1	PacBio	exon	1386482	1387582	.	-	.	gene_id "ENSG00000221978"; transcript_id "G10.3";
chr1	PacBio	exon	1387777	1387869	.	-	.	gene_id "ENSG00000221978"; transcript_id "G10.3";
chr1	PacBio	exon	1387954	1388065	.	-	.	gene_id "ENSG00000221978"; transcript_id "G10.3";
chr1	PacBio	exon	1390230	1390371	.	-	.	gene_id "ENSG00000221978"; transcript_id "G10.3";
chr1	PacBio	exon	1390459	1390563	.	-	.	gene_id "ENSG00000221978"; transcript_id "G10.3";
chr1	PacBio	exon	1390766	1390865	.	-	.	gene_id "ENSG00000221978"; transcript_id "G10.3";
chr1	PacBio	exon	1393396	1393460	.	-	.	gene_id "ENSG00000221978"; transcript_id "G10.3";
chr1	PacBio	exon	1395394	1395514	.	-	.	gene_id "ENSG00000221978"; transcript_id "G10.3";
chr1	PacBio	exon	1398233	1398342	.	-	.	gene_id "ENSG00000221978"; transcript_id "G10.3";
chr1	PacBio	exon	1398597	1398671	.	-	.	gene_id "ENSG00000221978"; transcript_id "G10.3";
chr1	PacBio	exon	1399019	1399328	.	-	.	gene_id "ENSG00000221978"; transcript_id "G10.3";
chr1	PacBio	CDS	1387231	1387582	.	-	.	gene_id "ENSG00000221978"; transcript_id "G10.3";
chr1	PacBio	CDS	1387777	1387869	.	-	.	gene_id "ENSG00000221978"; transcript_id "G10.3";
chr1	PacBio	CDS	1387954	1388065	.	-	.	gene_id "ENSG00000221978"; transcript_id "G10.3";
chr1	PacBio	CDS	1390230	1390371	.	-	.	gene_id "ENSG00000221978"; transcript_id "G10.3";
chr1	PacBio	CDS	1390459	1390563	.	-	.	gene_id "ENSG00000221978"; transcript_id "G10.3";
chr1	PacBio	CDS	1390766	1390865	.	-	.	gene_id "ENSG00000221978"; transcript_id "G10.3";
chr1	PacBio	CDS	1393396	1393460	.	-	.	gene_id "ENSG00000221978"; transcript_id "G10.3";
chr1	PacBio	CDS	1395394	1395514	.	-	.	gene_id "ENSG00000221978"; transcript_id "G10.3";
chr1	PacBio	CDS	1398233	1398342	.	-	.	gene_id "ENSG00000221978"; transcript_id "G10.3";
chr1	PacBio	CDS	1398597	1398671	.	-	.	gene_id "ENSG00000221978"; transcript_id "G10.3";
chr1	PacBio	CDS	1399019	1399306	.	-	.	gene_id "ENSG00000221978"; transcript_id "G10.3";
chr1	PacBio	transcript	1386482	1399335	.	-	.	gene_id "ENSG00000221978"; transcript_id "G10.2";
chr1	PacBio	exon	1386482	1387582	.	-	.	gene_id "ENSG00000221978"; transcript_id "G10.2";
chr1	PacBio	exon	1387777	1387869	.	-	.	gene_id "ENSG00000221978"; transcript_id "G10.2";
chr1	PacBio	exon	1387954	1388065	.	-	.	gene_id "ENSG00000221978"; transcript_id "G10.2";
chr1	PacBio	exon	1390230	1390371	.	-	.	gene_id "ENSG00000221978"; transcript_id "G10.2";
chr1	PacBio	exon	1390459	1390563	.	-	.	gene_id "ENSG00000221978"; transcript_id "G10.2";
chr1	PacBio	exon	1390766	1390865	.	-	.	gene_id "ENSG00000221978"; transcript_id "G10.2";
chr1	PacBio	exon	1392679	1392803	.	-	.	gene_id "ENSG00000221978"; transcript_id "G10.2";
chr1	PacBio	exon	1393396	1393460	.	-	.	gene_id "ENSG00000221978"; transcript_id "G10.2";
chr1	PacBio	exon	1395394	1395514	.	-	.	gene_id "ENSG00000221978"; transcript_id "G10.2";
chr1	PacBio	exon	1398233	1398342	.	-	.	gene_id "ENSG00000221978"; transcript_id "G10.2";
chr1	PacBio	exon	1398597	1398671	.	-	.	gene_id "ENSG00000221978"; transcript_id "G10.2";
chr1	PacBio	exon	1399019	1399335	.	-	.	gene_id "ENSG00000221978"; transcript_id "G10.2";
chr1	PacBio	CDS	1387231	1387582	.	-	.	gene_id "ENSG00000221978"; transcript_id "G10.2";
chr1	PacBio	CDS	1387777	1387869	.	-	.	gene_id "ENSG00000221978"; transcript_id "G10.2";
chr1	PacBio	CDS	1387954	1388065	.	-	.	gene_id "ENSG00000221978"; transcript_id "G10.2";
chr1	PacBio	CDS	1390230	1390371	.	-	.	gene_id "ENSG00000221978"; transcript_id "G10.2";
chr1	PacBio	CDS	1390459	1390563	.	-	.	gene_id "ENSG00000221978"; transcript_id "G10.2";
chr1	PacBio	CDS	1390766	1390858	.	-	.	gene_id "ENSG00000221978"; transcript_id "G10.2";
chr1	PacBio	transcript	1386495	1399326	.	-	.	gene_id "ENSG00000221978"; transcript_id "G10.4";
chr1	PacBio	exon	1386495	1387582	.	-	.	gene_id "ENSG00000221978"; transcript_id "G10.4";
chr1	PacBio	exon	1387777	1387869	.	-	.	gene_id "ENSG00000221978"; transcript_id "G10.4";
chr1	PacBio	exon	1387954	1388065	.	-	.	gene_id "ENSG00000221978"; transcript_id "G10.4";
chr1	PacBio	exon	1390230	1390371	.	-	.	gene_id "ENSG00000221978"; transcript_id "G10.4";
chr1	PacBio	exon	1390459	1390563	.	-	.	gene_id "ENSG00000221978"; transcript_id "G10.4";
chr1	PacBio	exon	1390766	1391575	.	-	.	gene_id "ENSG00000221978"; transcript_id "G10.4";
chr1	PacBio	exon	1392679	1392803	.	-	.	gene_id "ENSG00000221978"; transcript_id "G10.4";
chr1	PacBio	exon	1393396	1393460	.	-	.	gene_id "ENSG00000221978"; transcript_id "G10.4";
chr1	PacBio	exon	1395394	1395514	.	-	.	gene_id "ENSG00000221978"; transcript_id "G10.4";
chr1	PacBio	exon	1398233	1398342	.	-	.	gene_id "ENSG00000221978"; transcript_id "G10.4";
chr1	PacBio	exon	1398597	1398671	.	-	.	gene_id "ENSG00000221978"; transcript_id "G10.4";
chr1	PacBio	exon	1399019	1399326	.	-	.	gene_id "ENSG00000221978"; transcript_id "G10.4";
chr1	PacBio	CDS	1387231	1387582	.	-	.	gene_id "ENSG00000221978"; transcript_id "G10.4";
chr1	PacBio	CDS	1387777	1387869	.	-	.	gene_id "ENSG00000221978"; transcript_id "G10.4";
chr1	PacBio	CDS	1387954	1388065	.	-	.	gene_id "ENSG00000221978"; transcript_id "G10.4";
chr1	PacBio	CDS	1390230	1390371	.	-	.	gene_id "ENSG00000221978"; transcript_id "G10.4";
chr1	PacBio	CDS	1390459	1390563	.	-	.	gene_id "ENSG00000221978"; transcript_id "G10.4";
chr1	PacBio	CDS	1390766	1390858	.	-	.	gene_id "ENSG00000221978"; transcript_id "G10.4";
chr1	PacBio	transcript	1386496	1399332	.	-	.	gene_id "ENSG00000221978"; transcript_id "G10.5";
chr1	PacBio	exon	1386496	1387582	.	-	.	gene_id "ENSG00000221978"; transcript_id "G10.5";
chr1	PacBio	exon	1387777	1387869	.	-	.	gene_id "ENSG00000221978"; transcript_id "G10.5";
chr1	PacBio	exon	1387954	1388065	.	-	.	gene_id "ENSG00000221978"; transcript_id "G10.5";
chr1	PacBio	exon	1390230	1390371	.	-	.	gene_id "ENSG00000221978"; transcript_id "G10.5";
chr1	PacBio	exon	1390459	1390563	.	-	.	gene_id "ENSG00000221978"; transcript_id "G10.5";
chr1	PacBio	exon	1390766	1391575	.	-	.	gene_id "ENSG00000221978"; transcript_id "G10.5";
chr1	PacBio	exon	1392790	1392803	.	-	.	gene_id "ENSG00000221978"; transcript_id "G10.5";
chr1	PacBio	exon	1393396	1393460	.	-	.	gene_id "ENSG00000221978"; transcript_id "G10.5";
chr1	PacBio	exon	1395394	1395514	.	-	.	gene_id "ENSG00000221978"; transcript_id "G10.5";
chr1	PacBio	exon	1398233	1398342	.	-	.	gene_id "ENSG00000221978"; transcript_id "G10.5";
chr1	PacBio	exon	1398597	1398671	.	-	.	gene_id "ENSG00000221978"; transcript_id "G10.5";
chr1	PacBio	exon	1399019	1399332	.	-	.	gene_id "ENSG00000221978"; transcript_id "G10.5";
chr1	PacBio	CDS	1387231	1387582	.	-	.	gene_id "ENSG00000221978"; transcript_id "G10.5";
chr1	PacBio	CDS	1387777	1387869	.	-	.	gene_id "ENSG00000221978"; transcript_id "G10.5";
chr1	PacBio	CDS	1387954	1388065	.	-	.	gene_id "ENSG00000221978"; transcript_id "G10.5";
chr1	PacBio	CDS	1390230	1390371	.	-	.	gene_id "ENSG00000221978"; transcript_id "G10.5";
chr1	PacBio	CDS	1390459	1390563	.	-	.	gene_id "ENSG00000221978"; transcript_id "G10.5";
chr1	PacBio	CDS	1390766	1390858	.	-	.	gene_id "ENSG00000221978"; transcript_id "G10.5";
chr1	PacBio	transcript	1386499	1399339	.	-	.	gene_id "ENSG00000221978"; transcript_id "G10.8";
chr1	PacBio	exon	1386499	1387582	.	-	.	gene_id "ENSG00000221978"; transcript_id "G10.8";
chr1	PacBio	exon	1387777	1387869	.	-	.	gene_id "ENSG00000221978"; transcript_id "G10.8";
chr1	PacBio	exon	1387954	1388065	.	-	.	gene_id "ENSG00000221978"; transcript_id "G10.8";
chr1	PacBio	exon	1390230	1390371	.	-	.	gene_id "ENSG00000221978"; transcript_id "G10.8";
chr1	PacBio	exon	1390459	1390563	.	-	.	gene_id "ENSG00000221978"; transcript_id "G10.8";
chr1	PacBio	exon	1390766	1393460	.	-	.	gene_id "ENSG00000221978"; transcript_id "G10.8";
chr1	PacBio	exon	1395394	1395514	.	-	.	gene_id "ENSG00000221978"; transcript_id "G10.8";
chr1	PacBio	exon	1398233	1398342	.	-	.	gene_id "ENSG00000221978"; transcript_id "G10.8";
chr1	PacBio	exon	1398597	1398671	.	-	.	gene_id "ENSG00000221978"; transcript_id "G10.8";
chr1	PacBio	exon	1399019	1399339	.	-	.	gene_id "ENSG00000221978"; transcript_id "G10.8";
chr1	PacBio	CDS	1387231	1387582	.	-	.	gene_id "ENSG00000221978"; transcript_id "G10.8";
chr1	PacBio	CDS	1387777	1387869	.	-	.	gene_id "ENSG00000221978"; transcript_id "G10.8";
chr1	PacBio	CDS	1387954	1388065	.	-	.	gene_id "ENSG00000221978"; transcript_id "G10.8";
chr1	PacBio	CDS	1390230	1390371	.	-	.	gene_id "ENSG00000221978"; transcript_id "G10.8";
chr1	PacBio	CDS	1390459	1390563	.	-	.	gene_id "ENSG00000221978"; transcript_id "G10.8";
chr1	PacBio	CDS	1390766	1390858	.	-	.	gene_id "ENSG00000221978"; transcript_id "G10.8";
chr1	PacBio	transcript	1386499	1399349	.	-	.	gene_id "ENSG00000221978"; transcript_id "G10.7";
chr1	PacBio	exon	1386499	1387582	.	-	.	gene_id "ENSG00000221978"; transcript_id "G10.7";
chr1	PacBio	exon	1387777	1387869	.	-	.	gene_id "ENSG00000221978"; transcript_id "G10.7";
chr1	PacBio	exon	1387954	1388065	.	-	.	gene_id "ENSG00000221978"; transcript_id "G10.7";
chr1	PacBio	exon	1390230	1390371	.	-	.	gene_id "ENSG00000221978"; transcript_id "G10.7";
chr1	PacBio	exon	1390459	1390563	.	-	.	gene_id "ENSG00000221978"; transcript_id "G10.7";
chr1	PacBio	exon	1390766	1390865	.	-	.	gene_id "ENSG00000221978"; transcript_id "G10.7";
chr1	PacBio	exon	1391307	1392803	.	-	.	gene_id "ENSG00000221978"; transcript_id "G10.7";
chr1	PacBio	exon	1393396	1393460	.	-	.	gene_id "ENSG00000221978"; transcript_id "G10.7";
chr1	PacBio	exon	1395394	1395514	.	-	.	gene_id "ENSG00000221978"; transcript_id "G10.7";
chr1	PacBio	exon	1398233	1398342	.	-	.	gene_id "ENSG00000221978"; transcript_id "G10.7";
chr1	PacBio	exon	1398597	1398671	.	-	.	gene_id "ENSG00000221978"; transcript_id "G10.7";
chr1	PacBio	exon	1399019	1399349	.	-	.	gene_id "ENSG00000221978"; transcript_id "G10.7";
chr1	PacBio	CDS	1387231	1387582	.	-	.	gene_id "ENSG00000221978"; transcript_id "G10.7";
chr1	PacBio	CDS	1387777	1387869	.	-	.	gene_id "ENSG00000221978"; transcript_id "G10.7";
chr1	PacBio	CDS	1387954	1388065	.	-	.	gene_id "ENSG00000221978"; transcript_id "G10.7";
chr1	PacBio	CDS	1390230	1390371	.	-	.	gene_id "ENSG00000221978"; transcript_id "G10.7";
chr1	PacBio	CDS	1390459	1390563	.	-	.	gene_id "ENSG00000221978"; transcript_id "G10.7";
chr1	PacBio	CDS	1390766	1390865	.	-	.	gene_id "ENSG00000221978"; transcript_id "G10.7";
chr1	PacBio	CDS	1391307	1391488	.	-	.	gene_id "ENSG00000221978"; transcript_id "G10.7";
chr1	PacBio	transcript	1386622	1399338	.	-	.	gene_id "ENSG00000221978"; transcript_id "G10.10";
chr1	PacBio	exon	1386622	1387582	.	-	.	gene_id "ENSG00000221978"; transcript_id "G10.10";
chr1	PacBio	exon	1387777	1387869	.	-	.	gene_id "ENSG00000221978"; transcript_id "G10.10";
chr1	PacBio	exon	1387954	1388065	.	-	.	gene_id "ENSG00000221978"; transcript_id "G10.10";
chr1	PacBio	exon	1390230	1390371	.	-	.	gene_id "ENSG00000221978"; transcript_id "G10.10";
chr1	PacBio	exon	1390459	1390563	.	-	.	gene_id "ENSG00000221978"; transcript_id "G10.10";
chr1	PacBio	exon	1390766	1393460	.	-	.	gene_id "ENSG00000221978"; transcript_id "G10.10";
chr1	PacBio	exon	1395394	1395514	.	-	.	gene_id "ENSG00000221978"; transcript_id "G10.10";
chr1	PacBio	exon	1398233	1398342	.	-	.	gene_id "ENSG00000221978"; transcript_id "G10.10";
chr1	PacBio	exon	1398597	1398671	.	-	.	gene_id "ENSG00000221978"; transcript_id "G10.10";
chr1	PacBio	exon	1399019	1399338	.	-	.	gene_id "ENSG00000221978"; transcript_id "G10.10";
chr1	PacBio	CDS	1387231	1387582	.	-	.	gene_id "ENSG00000221978"; transcript_id "G10.10";
chr1	PacBio	CDS	1387777	1387869	.	-	.	gene_id "ENSG00000221978"; transcript_id "G10.10";
chr1	PacBio	CDS	1387954	1388065	.	-	.	gene_id "ENSG00000221978"; transcript_id "G10.10";
chr1	PacBio	CDS	1390230	1390371	.	-	.	gene_id "ENSG00000221978"; transcript_id "G10.10";
chr1	PacBio	CDS	1390459	1390563	.	-	.	gene_id "ENSG00000221978"; transcript_id "G10.10";
chr1	PacBio	CDS	1390766	1390858	.	-	.	gene_id "ENSG00000221978"; transcript_id "G10.10";
chr1	PacBio	transcript	1386622	1399381	.	-	.	gene_id "ENSG00000221978"; transcript_id "G10.9";
chr1	PacBio	exon	1386622	1387582	.	-	.	gene_id "ENSG00000221978"; transcript_id "G10.9";
chr1	PacBio	exon	1387777	1387869	.	-	.	gene_id "ENSG00000221978"; transcript_id "G10.9";
chr1	PacBio	exon	1387954	1388065	.	-	.	gene_id "ENSG00000221978"; transcript_id "G10.9";
chr1	PacBio	exon	1390230	1390371	.	-	.	gene_id "ENSG00000221978"; transcript_id "G10.9";
chr1	PacBio	exon	1390459	1390563	.	-	.	gene_id "ENSG00000221978"; transcript_id "G10.9";
chr1	PacBio	exon	1390766	1390865	.	-	.	gene_id "ENSG00000221978"; transcript_id "G10.9";
chr1	PacBio	exon	1393396	1393460	.	-	.	gene_id "ENSG00000221978"; transcript_id "G10.9";
chr1	PacBio	exon	1395394	1395514	.	-	.	gene_id "ENSG00000221978"; transcript_id "G10.9";
chr1	PacBio	exon	1398233	1398342	.	-	.	gene_id "ENSG00000221978"; transcript_id "G10.9";
chr1	PacBio	exon	1398597	1398671	.	-	.	gene_id "ENSG00000221978"; transcript_id "G10.9";
chr1	PacBio	exon	1399019	1399381	.	-	.	gene_id "ENSG00000221978"; transcript_id "G10.9";
chr1	PacBio	CDS	1387231	1387582	.	-	.	gene_id "ENSG00000221978"; transcript_id "G10.9";
chr1	PacBio	CDS	1387777	1387869	.	-	.	gene_id "ENSG00000221978"; transcript_id "G10.9";
chr1	PacBio	CDS	1387954	1388065	.	-	.	gene_id "ENSG00000221978"; transcript_id "G10.9";
chr1	PacBio	CDS	1390230	1390371	.	-	.	gene_id "ENSG00000221978"; transcript_id "G10.9";
chr1	PacBio	CDS	1390459	1390563	.	-	.	gene_id "ENSG00000221978"; transcript_id "G10.9";
chr1	PacBio	CDS	1390766	1390865	.	-	.	gene_id "ENSG00000221978"; transcript_id "G10.9";
chr1	PacBio	CDS	1393396	1393460	.	-	.	gene_id "ENSG00000221978"; transcript_id "G10.9";
chr1	PacBio	CDS	1395394	1395514	.	-	.	gene_id "ENSG00000221978"; transcript_id "G10.9";
chr1	PacBio	CDS	1398233	1398342	.	-	.	gene_id "ENSG00000221978"; transcript_id "G10.9";
chr1	PacBio	CDS	1398597	1398671	.	-	.	gene_id "ENSG00000221978"; transcript_id "G10.9";
chr1	PacBio	CDS	1399019	1399306	.	-	.	gene_id "ENSG00000221978"; transcript_id "G10.9";
chr1	PacBio	transcript	1386688	1399338	.	-	.	gene_id "ENSG00000221978"; transcript_id "G10.12";
chr1	PacBio	exon	1386688	1387582	.	-	.	gene_id "ENSG00000221978"; transcript_id "G10.12";
chr1	PacBio	exon	1387777	1387869	.	-	.	gene_id "ENSG00000221978"; transcript_id "G10.12";
chr1	PacBio	exon	1387954	1388065	.	-	.	gene_id "ENSG00000221978"; transcript_id "G10.12";
chr1	PacBio	exon	1390230	1390371	.	-	.	gene_id "ENSG00000221978"; transcript_id "G10.12";
chr1	PacBio	exon	1390459	1390563	.	-	.	gene_id "ENSG00000221978"; transcript_id "G10.12";
chr1	PacBio	exon	1390766	1390865	.	-	.	gene_id "ENSG00000221978"; transcript_id "G10.12";
chr1	PacBio	exon	1392679	1392803	.	-	.	gene_id "ENSG00000221978"; transcript_id "G10.12";
chr1	PacBio	exon	1393396	1393460	.	-	.	gene_id "ENSG00000221978"; transcript_id "G10.12";
chr1	PacBio	exon	1395394	1395514	.	-	.	gene_id "ENSG00000221978"; transcript_id "G10.12";
chr1	PacBio	exon	1398233	1398342	.	-	.	gene_id "ENSG00000221978"; transcript_id "G10.12";
chr1	PacBio	exon	1398597	1398671	.	-	.	gene_id "ENSG00000221978"; transcript_id "G10.12";
chr1	PacBio	exon	1399019	1399338	.	-	.	gene_id "ENSG00000221978"; transcript_id "G10.12";
chr1	PacBio	CDS	1387231	1387582	.	-	.	gene_id "ENSG00000221978"; transcript_id "G10.12";
chr1	PacBio	CDS	1387777	1387869	.	-	.	gene_id "ENSG00000221978"; transcript_id "G10.12";
chr1	PacBio	CDS	1387954	1388065	.	-	.	gene_id "ENSG00000221978"; transcript_id "G10.12";
chr1	PacBio	CDS	1390230	1390371	.	-	.	gene_id "ENSG00000221978"; transcript_id "G10.12";
chr1	PacBio	CDS	1390459	1390563	.	-	.	gene_id "ENSG00000221978"; transcript_id "G10.12";
chr1	PacBio	CDS	1390766	1390858	.	-	.	gene_id "ENSG00000221978"; transcript_id "G10.12";
chr1	PacBio	transcript	1386688	1399339	.	-	.	gene_id "ENSG00000221978"; transcript_id "G10.13";
chr1	PacBio	exon	1386688	1387582	.	-	.	gene_id "ENSG00000221978"; transcript_id "G10.13";
chr1	PacBio	exon	1387777	1387869	.	-	.	gene_id "ENSG00000221978"; transcript_id "G10.13";
chr1	PacBio	exon	1387954	1388065	.	-	.	gene_id "ENSG00000221978"; transcript_id "G10.13";
chr1	PacBio	exon	1390230	1390371	.	-	.	gene_id "ENSG00000221978"; transcript_id "G10.13";
chr1	PacBio	exon	1390459	1390563	.	-	.	gene_id "ENSG00000221978"; transcript_id "G10.13";
chr1	PacBio	exon	1390766	1391575	.	-	.	gene_id "ENSG00000221978"; transcript_id "G10.13";
chr1	PacBio	exon	1392679	1392803	.	-	.	gene_id "ENSG00000221978"; transcript_id "G10.13";
chr1	PacBio	exon	1393396	1393460	.	-	.	gene_id "ENSG00000221978"; transcript_id "G10.13";
chr1	PacBio	exon	1395394	1395514	.	-	.	gene_id "ENSG00000221978"; transcript_id "G10.13";
chr1	PacBio	exon	1398233	1398342	.	-	.	gene_id "ENSG00000221978"; transcript_id "G10.13";
chr1	PacBio	exon	1398597	1398671	.	-	.	gene_id "ENSG00000221978"; transcript_id "G10.13";
chr1	PacBio	exon	1399019	1399339	.	-	.	gene_id "ENSG00000221978"; transcript_id "G10.13";
chr1	PacBio	CDS	1387231	1387582	.	-	.	gene_id "ENSG00000221978"; transcript_id "G10.13";
chr1	PacBio	CDS	1387777	1387869	.	-	.	gene_id "ENSG00000221978"; transcript_id "G10.13";
chr1	PacBio	CDS	1387954	1388065	.	-	.	gene_id "ENSG00000221978"; transcript_id "G10.13";
chr1	PacBio	CDS	1390230	1390371	.	-	.	gene_id "ENSG00000221978"; transcript_id "G10.13";
chr1	PacBio	CDS	1390459	1390563	.	-	.	gene_id "ENSG00000221978"; transcript_id "G10.13";
chr1	PacBio	CDS	1390766	1390858	.	-	.	gene_id "ENSG00000221978"; transcript_id "G10.13";
chr1	PacBio	transcript	1386688	1399344	.	-	.	gene_id "ENSG00000221978"; transcript_id "G10.14";
chr1	PacBio	exon	1386688	1387582	.	-	.	gene_id "ENSG00000221978"; transcript_id "G10.14";
chr1	PacBio	exon	1387777	1387869	.	-	.	gene_id "ENSG00000221978"; transcript_id "G10.14";
chr1	PacBio	exon	1387954	1388065	.	-	.	gene_id "ENSG00000221978"; transcript_id "G10.14";
chr1	PacBio	exon	1390230	1390371	.	-	.	gene_id "ENSG00000221978"; transcript_id "G10.14";
chr1	PacBio	exon	1390459	1390563	.	-	.	gene_id "ENSG00000221978"; transcript_id "G10.14";
chr1	PacBio	exon	1390766	1392803	.	-	.	gene_id "ENSG00000221978"; transcript_id "G10.14";
chr1	PacBio	exon	1393396	1393460	.	-	.	gene_id "ENSG00000221978"; transcript_id "G10.14";
chr1	PacBio	exon	1395394	1395514	.	-	.	gene_id "ENSG00000221978"; transcript_id "G10.14";
chr1	PacBio	exon	1398233	1398342	.	-	.	gene_id "ENSG00000221978"; transcript_id "G10.14";
chr1	PacBio	exon	1398597	1398671	.	-	.	gene_id "ENSG00000221978"; transcript_id "G10.14";
chr1	PacBio	exon	1399019	1399344	.	-	.	gene_id "ENSG00000221978"; transcript_id "G10.14";
chr1	PacBio	CDS	1387231	1387582	.	-	.	gene_id "ENSG00000221978"; transcript_id "G10.14";
chr1	PacBio	CDS	1387777	1387869	.	-	.	gene_id "ENSG00000221978"; transcript_id "G10.14";
chr1	PacBio	CDS	1387954	1388065	.	-	.	gene_id "ENSG00000221978"; transcript_id "G10.14";
chr1	PacBio	CDS	1390230	1390371	.	-	.	gene_id "ENSG00000221978"; transcript_id "G10.14";
chr1	PacBio	CDS	1390459	1390563	.	-	.	gene_id "ENSG00000221978"; transcript_id "G10.14";
chr1	PacBio	CDS	1390766	1390858	.	-	.	gene_id "ENSG00000221978"; transcript_id "G10.14";
chr1	PacBio	transcript	1386695	1399339	.	-	.	gene_id "ENSG00000221978"; transcript_id "G10.15";
chr1	PacBio	exon	1386695	1387582	.	-	.	gene_id "ENSG00000221978"; transcript_id "G10.15";
chr1	PacBio	exon	1387777	1387869	.	-	.	gene_id "ENSG00000221978"; transcript_id "G10.15";
chr1	PacBio	exon	1387954	1388065	.	-	.	gene_id "ENSG00000221978"; transcript_id "G10.15";
chr1	PacBio	exon	1390230	1390371	.	-	.	gene_id "ENSG00000221978"; transcript_id "G10.15";
chr1	PacBio	exon	1390459	1390563	.	-	.	gene_id "ENSG00000221978"; transcript_id "G10.15";
chr1	PacBio	exon	1390766	1390865	.	-	.	gene_id "ENSG00000221978"; transcript_id "G10.15";
chr1	PacBio	exon	1392790	1392803	.	-	.	gene_id "ENSG00000221978"; transcript_id "G10.15";
chr1	PacBio	exon	1393396	1393460	.	-	.	gene_id "ENSG00000221978"; transcript_id "G10.15";
chr1	PacBio	exon	1395394	1395514	.	-	.	gene_id "ENSG00000221978"; transcript_id "G10.15";
chr1	PacBio	exon	1398233	1398342	.	-	.	gene_id "ENSG00000221978"; transcript_id "G10.15";
chr1	PacBio	exon	1398597	1398671	.	-	.	gene_id "ENSG00000221978"; transcript_id "G10.15";
chr1	PacBio	exon	1399019	1399339	.	-	.	gene_id "ENSG00000221978"; transcript_id "G10.15";
chr1	PacBio	CDS	1387231	1387582	.	-	.	gene_id "ENSG00000221978"; transcript_id "G10.15";
chr1	PacBio	CDS	1387777	1387869	.	-	.	gene_id "ENSG00000221978"; transcript_id "G10.15";
chr1	PacBio	CDS	1387954	1388065	.	-	.	gene_id "ENSG00000221978"; transcript_id "G10.15";
chr1	PacBio	CDS	1390230	1390371	.	-	.	gene_id "ENSG00000221978"; transcript_id "G10.15";
chr1	PacBio	CDS	1390459	1390563	.	-	.	gene_id "ENSG00000221978"; transcript_id "G10.15";
chr1	PacBio	CDS	1390766	1390858	.	-	.	gene_id "ENSG00000221978"; transcript_id "G10.15";
chr1	PacBio	transcript	1386701	1399328	.	-	.	gene_id "ENSG00000221978"; transcript_id "G10.16";
chr1	PacBio	exon	1386701	1387582	.	-	.	gene_id "ENSG00000221978"; transcript_id "G10.16";
chr1	PacBio	exon	1387777	1387869	.	-	.	gene_id "ENSG00000221978"; transcript_id "G10.16";
chr1	PacBio	exon	1387954	1388065	.	-	.	gene_id "ENSG00000221978"; transcript_id "G10.16";
chr1	PacBio	exon	1390230	1390371	.	-	.	gene_id "ENSG00000221978"; transcript_id "G10.16";
chr1	PacBio	exon	1390459	1390563	.	-	.	gene_id "ENSG00000221978"; transcript_id "G10.16";
chr1	PacBio	exon	1390766	1391575	.	-	.	gene_id "ENSG00000221978"; transcript_id "G10.16";
chr1	PacBio	exon	1392790	1392803	.	-	.	gene_id "ENSG00000221978"; transcript_id "G10.16";
chr1	PacBio	exon	1393396	1393460	.	-	.	gene_id "ENSG00000221978"; transcript_id "G10.16";
chr1	PacBio	exon	1395394	1395514	.	-	.	gene_id "ENSG00000221978"; transcript_id "G10.16";
chr1	PacBio	exon	1398233	1398342	.	-	.	gene_id "ENSG00000221978"; transcript_id "G10.16";
chr1	PacBio	exon	1398597	1398671	.	-	.	gene_id "ENSG00000221978"; transcript_id "G10.16";
chr1	PacBio	exon	1399019	1399328	.	-	.	gene_id "ENSG00000221978"; transcript_id "G10.16";
chr1	PacBio	CDS	1387231	1387582	.	-	.	gene_id "ENSG00000221978"; transcript_id "G10.16";
chr1	PacBio	CDS	1387777	1387869	.	-	.	gene_id "ENSG00000221978"; transcript_id "G10.16";
chr1	PacBio	CDS	1387954	1388065	.	-	.	gene_id "ENSG00000221978"; transcript_id "G10.16";
chr1	PacBio	CDS	1390230	1390371	.	-	.	gene_id "ENSG00000221978"; transcript_id "G10.16";
chr1	PacBio	CDS	1390459	1390563	.	-	.	gene_id "ENSG00000221978"; transcript_id "G10.16";
chr1	PacBio	CDS	1390766	1390858	.	-	.	gene_id "ENSG00000221978"; transcript_id "G10.16";
chr1	PacBio	transcript	1386703	1399328	.	-	.	gene_id "ENSG00000221978"; transcript_id "G10.17";
chr1	PacBio	exon	1386703	1387582	.	-	.	gene_id "ENSG00000221978"; transcript_id "G10.17";
chr1	PacBio	exon	1387777	1387869	.	-	.	gene_id "ENSG00000221978"; transcript_id "G10.17";
chr1	PacBio	exon	1387954	1388065	.	-	.	gene_id "ENSG00000221978"; transcript_id "G10.17";
chr1	PacBio	exon	1390230	1390371	.	-	.	gene_id "ENSG00000221978"; transcript_id "G10.17";
chr1	PacBio	exon	1390459	1390563	.	-	.	gene_id "ENSG00000221978"; transcript_id "G10.17";
chr1	PacBio	exon	1390766	1390865	.	-	.	gene_id "ENSG00000221978"; transcript_id "G10.17";
chr1	PacBio	exon	1391297	1392803	.	-	.	gene_id "ENSG00000221978"; transcript_id "G10.17";
chr1	PacBio	exon	1393396	1393460	.	-	.	gene_id "ENSG00000221978"; transcript_id "G10.17";
chr1	PacBio	exon	1395394	1395514	.	-	.	gene_id "ENSG00000221978"; transcript_id "G10.17";
chr1	PacBio	exon	1398233	1398342	.	-	.	gene_id "ENSG00000221978"; transcript_id "G10.17";
chr1	PacBio	exon	1398597	1398671	.	-	.	gene_id "ENSG00000221978"; transcript_id "G10.17";
chr1	PacBio	exon	1399019	1399328	.	-	.	gene_id "ENSG00000221978"; transcript_id "G10.17";
chr1	PacBio	CDS	1387231	1387582	.	-	.	gene_id "ENSG00000221978"; transcript_id "G10.17";
chr1	PacBio	CDS	1387777	1387869	.	-	.	gene_id "ENSG00000221978"; transcript_id "G10.17";
chr1	PacBio	CDS	1387954	1388065	.	-	.	gene_id "ENSG00000221978"; transcript_id "G10.17";
chr1	PacBio	CDS	1390230	1390371	.	-	.	gene_id "ENSG00000221978"; transcript_id "G10.17";
chr1	PacBio	CDS	1390459	1390563	.	-	.	gene_id "ENSG00000221978"; transcript_id "G10.17";
chr1	PacBio	CDS	1390766	1390865	.	-	.	gene_id "ENSG00000221978"; transcript_id "G10.17";
chr1	PacBio	CDS	1391297	1391562	.	-	.	gene_id "ENSG00000221978"; transcript_id "G10.17";
chr1	PacBio	transcript	1386713	1399328	.	-	.	gene_id "ENSG00000221978"; transcript_id "G10.19";
chr1	PacBio	exon	1386713	1387582	.	-	.	gene_id "ENSG00000221978"; transcript_id "G10.19";
chr1	PacBio	exon	1387777	1387869	.	-	.	gene_id "ENSG00000221978"; transcript_id "G10.19";
chr1	PacBio	exon	1387954	1388065	.	-	.	gene_id "ENSG00000221978"; transcript_id "G10.19";
chr1	PacBio	exon	1390230	1390371	.	-	.	gene_id "ENSG00000221978"; transcript_id "G10.19";
chr1	PacBio	exon	1390459	1390563	.	-	.	gene_id "ENSG00000221978"; transcript_id "G10.19";
chr1	PacBio	exon	1390766	1390865	.	-	.	gene_id "ENSG00000221978"; transcript_id "G10.19";
chr1	PacBio	exon	1391297	1391575	.	-	.	gene_id "ENSG00000221978"; transcript_id "G10.19";
chr1	PacBio	exon	1392679	1392803	.	-	.	gene_id "ENSG00000221978"; transcript_id "G10.19";
chr1	PacBio	exon	1393396	1393460	.	-	.	gene_id "ENSG00000221978"; transcript_id "G10.19";
chr1	PacBio	exon	1395394	1395514	.	-	.	gene_id "ENSG00000221978"; transcript_id "G10.19";
chr1	PacBio	exon	1398233	1398342	.	-	.	gene_id "ENSG00000221978"; transcript_id "G10.19";
chr1	PacBio	exon	1398597	1398671	.	-	.	gene_id "ENSG00000221978"; transcript_id "G10.19";
chr1	PacBio	exon	1399019	1399328	.	-	.	gene_id "ENSG00000221978"; transcript_id "G10.19";
chr1	PacBio	CDS	1387231	1387582	.	-	.	gene_id "ENSG00000221978"; transcript_id "G10.19";
chr1	PacBio	CDS	1387777	1387869	.	-	.	gene_id "ENSG00000221978"; transcript_id "G10.19";
chr1	PacBio	CDS	1387954	1388065	.	-	.	gene_id "ENSG00000221978"; transcript_id "G10.19";
chr1	PacBio	CDS	1390230	1390371	.	-	.	gene_id "ENSG00000221978"; transcript_id "G10.19";
chr1	PacBio	CDS	1390459	1390563	.	-	.	gene_id "ENSG00000221978"; transcript_id "G10.19";
chr1	PacBio	CDS	1390766	1390865	.	-	.	gene_id "ENSG00000221978"; transcript_id "G10.19";
chr1	PacBio	CDS	1391297	1391562	.	-	.	gene_id "ENSG00000221978"; transcript_id "G10.19";
chr1	PacBio	transcript	1387352	1399339	.	-	.	gene_id "ENSG00000221978"; transcript_id "G10.20";
chr1	PacBio	exon	1387352	1387582	.	-	.	gene_id "ENSG00000221978"; transcript_id "G10.20";
chr1	PacBio	exon	1387777	1387869	.	-	.	gene_id "ENSG00000221978"; transcript_id "G10.20";
chr1	PacBio	exon	1387954	1388065	.	-	.	gene_id "ENSG00000221978"; transcript_id "G10.20";
chr1	PacBio	exon	1390230	1390371	.	-	.	gene_id "ENSG00000221978"; transcript_id "G10.20";
chr1	PacBio	exon	1390459	1390563	.	-	.	gene_id "ENSG00000221978"; transcript_id "G10.20";
chr1	PacBio	exon	1390766	1392803	.	-	.	gene_id "ENSG00000221978"; transcript_id "G10.20";
chr1	PacBio	exon	1393396	1393460	.	-	.	gene_id "ENSG00000221978"; transcript_id "G10.20";
chr1	PacBio	exon	1395394	1395514	.	-	.	gene_id "ENSG00000221978"; transcript_id "G10.20";
chr1	PacBio	exon	1398233	1398342	.	-	.	gene_id "ENSG00000221978"; transcript_id "G10.20";
chr1	PacBio	exon	1398597	1398671	.	-	.	gene_id "ENSG00000221978"; transcript_id "G10.20";
chr1	PacBio	exon	1399019	1399339	.	-	.	gene_id "ENSG00000221978"; transcript_id "G10.20";
chr1	PacBio	CDS	1387354	1387582	.	-	.	gene_id "ENSG00000221978"; transcript_id "G10.20";
chr1	PacBio	CDS	1387777	1387869	.	-	.	gene_id "ENSG00000221978"; transcript_id "G10.20";
chr1	PacBio	CDS	1387954	1388065	.	-	.	gene_id "ENSG00000221978"; transcript_id "G10.20";
chr1	PacBio	CDS	1390230	1390371	.	-	.	gene_id "ENSG00000221978"; transcript_id "G10.20";
chr1	PacBio	CDS	1390459	1390563	.	-	.	gene_id "ENSG00000221978"; transcript_id "G10.20";
chr1	PacBio	CDS	1390766	1390858	.	-	.	gene_id "ENSG00000221978"; transcript_id "G10.20";
chr1	PacBio	transcript	1390341	1399337	.	-	.	gene_id "ENSG00000221978"; transcript_id "G10.21";
chr1	PacBio	exon	1390341	1390371	.	-	.	gene_id "ENSG00000221978"; transcript_id "G10.21";
chr1	PacBio	exon	1390459	1390563	.	-	.	gene_id "ENSG00000221978"; transcript_id "G10.21";
chr1	PacBio	exon	1390766	1392803	.	-	.	gene_id "ENSG00000221978"; transcript_id "G10.21";
chr1	PacBio	exon	1393396	1393460	.	-	.	gene_id "ENSG00000221978"; transcript_id "G10.21";
chr1	PacBio	exon	1395394	1395514	.	-	.	gene_id "ENSG00000221978"; transcript_id "G10.21";
chr1	PacBio	exon	1398233	1398342	.	-	.	gene_id "ENSG00000221978"; transcript_id "G10.21";
chr1	PacBio	exon	1398597	1398671	.	-	.	gene_id "ENSG00000221978"; transcript_id "G10.21";
chr1	PacBio	exon	1399019	1399337	.	-	.	gene_id "ENSG00000221978"; transcript_id "G10.21";
chr1	PacBio	CDS	1392782	1392803	.	-	.	gene_id "ENSG00000221978"; transcript_id "G10.21";
chr1	PacBio	CDS	1393396	1393460	.	-	.	gene_id "ENSG00000221978"; transcript_id "G10.21";
chr1	PacBio	CDS	1395394	1395514	.	-	.	gene_id "ENSG00000221978"; transcript_id "G10.21";
chr1	PacBio	CDS	1398233	1398342	.	-	.	gene_id "ENSG00000221978"; transcript_id "G10.21";
chr1	PacBio	CDS	1398597	1398671	.	-	.	gene_id "ENSG00000221978"; transcript_id "G10.21";
chr1	PacBio	CDS	1399019	1399306	.	-	.	gene_id "ENSG00000221978"; transcript_id "G10.21";
chr1	PacBio	transcript	1390465	1399324	.	-	.	gene_id "ENSG00000221978"; transcript_id "G10.22";
chr1	PacBio	exon	1390465	1390563	.	-	.	gene_id "ENSG00000221978"; transcript_id "G10.22";
chr1	PacBio	exon	1390766	1393460	.	-	.	gene_id "ENSG00000221978"; transcript_id "G10.22";
chr1	PacBio	exon	1395394	1395514	.	-	.	gene_id "ENSG00000221978"; transcript_id "G10.22";
chr1	PacBio	exon	1398233	1398342	.	-	.	gene_id "ENSG00000221978"; transcript_id "G10.22";
chr1	PacBio	exon	1398597	1398671	.	-	.	gene_id "ENSG00000221978"; transcript_id "G10.22";
chr1	PacBio	exon	1399019	1399324	.	-	.	gene_id "ENSG00000221978"; transcript_id "G10.22";
chr1	PacBio	CDS	1393392	1393460	.	-	.	gene_id "ENSG00000221978"; transcript_id "G10.22";
chr1	PacBio	CDS	1395394	1395514	.	-	.	gene_id "ENSG00000221978"; transcript_id "G10.22";
chr1	PacBio	CDS	1398233	1398342	.	-	.	gene_id "ENSG00000221978"; transcript_id "G10.22";
chr1	PacBio	CDS	1398597	1398671	.	-	.	gene_id "ENSG00000221978"; transcript_id "G10.22";
chr1	PacBio	CDS	1399019	1399306	.	-	.	gene_id "ENSG00000221978"; transcript_id "G10.22";
chr1	PacBio	transcript	1391134	1399335	.	-	.	gene_id "ENSG00000221978"; transcript_id "G10.23";
chr1	PacBio	exon	1391134	1392803	.	-	.	gene_id "ENSG00000221978"; transcript_id "G10.23";
chr1	PacBio	exon	1393396	1393460	.	-	.	gene_id "ENSG00000221978"; transcript_id "G10.23";
chr1	PacBio	exon	1395394	1395514	.	-	.	gene_id "ENSG00000221978"; transcript_id "G10.23";
chr1	PacBio	exon	1398233	1398342	.	-	.	gene_id "ENSG00000221978"; transcript_id "G10.23";
chr1	PacBio	exon	1398597	1398671	.	-	.	gene_id "ENSG00000221978"; transcript_id "G10.23";
chr1	PacBio	exon	1399019	1399335	.	-	.	gene_id "ENSG00000221978"; transcript_id "G10.23";
chr1	PacBio	CDS	1392782	1392803	.	-	.	gene_id "ENSG00000221978"; transcript_id "G10.23";
chr1	PacBio	CDS	1393396	1393460	.	-	.	gene_id "ENSG00000221978"; transcript_id "G10.23";
chr1	PacBio	CDS	1395394	1395514	.	-	.	gene_id "ENSG00000221978"; transcript_id "G10.23";
chr1	PacBio	CDS	1398233	1398342	.	-	.	gene_id "ENSG00000221978"; transcript_id "G10.23";
chr1	PacBio	CDS	1398597	1398671	.	-	.	gene_id "ENSG00000221978"; transcript_id "G10.23";
chr1	PacBio	CDS	1399019	1399306	.	-	.	gene_id "ENSG00000221978"; transcript_id "G10.23";
chr1	PacBio	transcript	1392281	1399328	.	-	.	gene_id "ENSG00000221978"; transcript_id "G10.24";
chr1	PacBio	exon	1392281	1392803	.	-	.	gene_id "ENSG00000221978"; transcript_id "G10.24";
chr1	PacBio	exon	1393396	1393460	.	-	.	gene_id "ENSG00000221978"; transcript_id "G10.24";
chr1	PacBio	exon	1395394	1395514	.	-	.	gene_id "ENSG00000221978"; transcript_id "G10.24";
chr1	PacBio	exon	1398233	1398342	.	-	.	gene_id "ENSG00000221978"; transcript_id "G10.24";
chr1	PacBio	exon	1398597	1398671	.	-	.	gene_id "ENSG00000221978"; transcript_id "G10.24";
chr1	PacBio	exon	1399019	1399328	.	-	.	gene_id "ENSG00000221978"; transcript_id "G10.24";
chr1	PacBio	CDS	1392782	1392803	.	-	.	gene_id "ENSG00000221978"; transcript_id "G10.24";
chr1	PacBio	CDS	1393396	1393460	.	-	.	gene_id "ENSG00000221978"; transcript_id "G10.24";
chr1	PacBio	CDS	1395394	1395514	.	-	.	gene_id "ENSG00000221978"; transcript_id "G10.24";
chr1	PacBio	CDS	1398233	1398342	.	-	.	gene_id "ENSG00000221978"; transcript_id "G10.24";
chr1	PacBio	CDS	1398597	1398671	.	-	.	gene_id "ENSG00000221978"; transcript_id "G10.24";
chr1	PacBio	CDS	1399019	1399306	.	-	.	gene_id "ENSG00000221978"; transcript_id "G10.24";
chr1	PacBio	transcript	1392499	1399328	.	-	.	gene_id "ENSG00000221978"; transcript_id "G10.25";
chr1	PacBio	exon	1392499	1392803	.	-	.	gene_id "ENSG00000221978"; transcript_id "G10.25";
chr1	PacBio	exon	1393396	1393460	.	-	.	gene_id "ENSG00000221978"; transcript_id "G10.25";
chr1	PacBio	exon	1395394	1395514	.	-	.	gene_id "ENSG00000221978"; transcript_id "G10.25";
chr1	PacBio	exon	1398233	1398342	.	-	.	gene_id "ENSG00000221978"; transcript_id "G10.25";
chr1	PacBio	exon	1398597	1398671	.	-	.	gene_id "ENSG00000221978"; transcript_id "G10.25";
chr1	PacBio	exon	1399019	1399328	.	-	.	gene_id "ENSG00000221978"; transcript_id "G10.25";
chr1	PacBio	CDS	1392782	1392803	.	-	.	gene_id "ENSG00000221978"; transcript_id "G10.25";
chr1	PacBio	CDS	1393396	1393460	.	-	.	gene_id "ENSG00000221978"; transcript_id "G10.25";
chr1	PacBio	CDS	1395394	1395514	.	-	.	gene_id "ENSG00000221978"; transcript_id "G10.25";
chr1	PacBio	CDS	1398233	1398342	.	-	.	gene_id "ENSG00000221978"; transcript_id "G10.25";
chr1	PacBio	CDS	1398597	1398671	.	-	.	gene_id "ENSG00000221978"; transcript_id "G10.25";
chr1	PacBio	CDS	1399019	1399306	.	-	.	gene_id "ENSG00000221978"; transcript_id "G10.25";
chr1	PacBio	transcript	1396931	1399328	.	-	.	gene_id "ENSG00000221978"; transcript_id "G10.26";
chr1	PacBio	exon	1396931	1399328	.	-	.	gene_id "ENSG00000221978"; transcript_id "G10.26";
chr1	PacBio	CDS	1398857	1399306	.	-	.	gene_id "ENSG00000221978"; transcript_id "G10.26";
chr1	PacBio	transcript	1541673	1574881	.	-	.	gene_id "ENSG00000160075"; transcript_id "G11.1";
chr1	PacBio	exon	1541673	1542167	.	-	.	gene_id "ENSG00000160075"; transcript_id "G11.1";
chr1	PacBio	exon	1543869	1543987	.	-	.	gene_id "ENSG00000160075"; transcript_id "G11.1";
chr1	PacBio	exon	1544863	1545002	.	-	.	gene_id "ENSG00000160075"; transcript_id "G11.1";
chr1	PacBio	exon	1564773	1564916	.	-	.	gene_id "ENSG00000160075"; transcript_id "G11.1";
chr1	PacBio	exon	1574478	1574881	.	-	.	gene_id "ENSG00000160075"; transcript_id "G11.1";
chr1	PacBio	CDS	1542066	1542167	.	-	.	gene_id "ENSG00000160075"; transcript_id "G11.1";
chr1	PacBio	CDS	1543869	1543987	.	-	.	gene_id "ENSG00000160075"; transcript_id "G11.1";
chr1	PacBio	CDS	1544863	1545002	.	-	.	gene_id "ENSG00000160075"; transcript_id "G11.1";
chr1	PacBio	CDS	1564773	1564916	.	-	.	gene_id "ENSG00000160075"; transcript_id "G11.1";
chr1	PacBio	CDS	1574478	1574557	.	-	.	gene_id "ENSG00000160075"; transcript_id "G11.1";
chr1	PacBio	transcript	1541674	1574632	.	-	.	gene_id "ENSG00000160075"; transcript_id "G11.2";
chr1	PacBio	exon	1541674	1542167	.	-	.	gene_id "ENSG00000160075"; transcript_id "G11.2";
chr1	PacBio	exon	1542964	1543987	.	-	.	gene_id "ENSG00000160075"; transcript_id "G11.2";
chr1	PacBio	exon	1544863	1545002	.	-	.	gene_id "ENSG00000160075"; transcript_id "G11.2";
chr1	PacBio	exon	1564773	1564916	.	-	.	gene_id "ENSG00000160075"; transcript_id "G11.2";
chr1	PacBio	exon	1574478	1574632	.	-	.	gene_id "ENSG00000160075"; transcript_id "G11.2";
chr1	PacBio	CDS	1543815	1543987	.	-	.	gene_id "ENSG00000160075"; transcript_id "G11.2";
chr1	PacBio	CDS	1544863	1545002	.	-	.	gene_id "ENSG00000160075"; transcript_id "G11.2";
chr1	PacBio	CDS	1564773	1564916	.	-	.	gene_id "ENSG00000160075"; transcript_id "G11.2";
chr1	PacBio	CDS	1574478	1574557	.	-	.	gene_id "ENSG00000160075"; transcript_id "G11.2";
chr1	PacBio	transcript	1541674	1574876	.	-	.	gene_id "ENSG00000160075"; transcript_id "G11.3";
chr1	PacBio	exon	1541674	1542167	.	-	.	gene_id "ENSG00000160075"; transcript_id "G11.3";
chr1	PacBio	exon	1543869	1543987	.	-	.	gene_id "ENSG00000160075"; transcript_id "G11.3";
chr1	PacBio	exon	1544863	1545002	.	-	.	gene_id "ENSG00000160075"; transcript_id "G11.3";
chr1	PacBio	exon	1564773	1564916	.	-	.	gene_id "ENSG00000160075"; transcript_id "G11.3";
chr1	PacBio	exon	1574721	1574876	.	-	.	gene_id "ENSG00000160075"; transcript_id "G11.3";
chr1	PacBio	CDS	1542066	1542167	.	-	.	gene_id "ENSG00000160075"; transcript_id "G11.3";
chr1	PacBio	CDS	1543869	1543987	.	-	.	gene_id "ENSG00000160075"; transcript_id "G11.3";
chr1	PacBio	CDS	1544863	1545002	.	-	.	gene_id "ENSG00000160075"; transcript_id "G11.3";
chr1	PacBio	CDS	1564773	1564807	.	-	.	gene_id "ENSG00000160075"; transcript_id "G11.3";
chr1	PacBio	transcript	1562340	1574879	.	-	.	gene_id "ENSG00000160075"; transcript_id "G11.4";
chr1	PacBio	exon	1562340	1564916	.	-	.	gene_id "ENSG00000160075"; transcript_id "G11.4";
chr1	PacBio	exon	1574478	1574879	.	-	.	gene_id "ENSG00000160075"; transcript_id "G11.4";
chr1	PacBio	CDS	1564535	1564916	.	-	.	gene_id "ENSG00000160075"; transcript_id "G11.4";
chr1	PacBio	CDS	1574478	1574557	.	-	.	gene_id "ENSG00000160075"; transcript_id "G11.4";
chr1	PacBio	transcript	1615859	1630604	.	+	.	gene_id "ENSG00000197530"; transcript_id "G12.2";
chr1	PacBio	exon	1615859	1616100	.	+	.	gene_id "ENSG00000197530"; transcript_id "G12.2";
chr1	PacBio	exon	1616508	1616614	.	+	.	gene_id "ENSG00000197530"; transcript_id "G12.2";
chr1	PacBio	exon	1623389	1623699	.	+	.	gene_id "ENSG00000197530"; transcript_id "G12.2";
chr1	PacBio	exon	1623774	1623945	.	+	.	gene_id "ENSG00000197530"; transcript_id "G12.2";
chr1	PacBio	exon	1624795	1624901	.	+	.	gene_id "ENSG00000197530"; transcript_id "G12.2";
chr1	PacBio	exon	1624991	1625185	.	+	.	gene_id "ENSG00000197530"; transcript_id "G12.2";
chr1	PacBio	exon	1625286	1625428	.	+	.	gene_id "ENSG00000197530"; transcript_id "G12.2";
chr1	PacBio	exon	1625546	1625653	.	+	.	gene_id "ENSG00000197530"; transcript_id "G12.2";
chr1	PacBio	exon	1626650	1626754	.	+	.	gene_id "ENSG00000197530"; transcript_id "G12.2";
chr1	PacBio	exon	1626837	1626999	.	+	.	gene_id "ENSG00000197530"; transcript_id "G12.2";
chr1	PacBio	exon	1627074	1627207	.	+	.	gene_id "ENSG00000197530"; transcript_id "G12.2";
chr1	PacBio	exon	1627296	1627444	.	+	.	gene_id "ENSG00000197530"; transcript_id "G12.2";
chr1	PacBio	exon	1627673	1627829	.	+	.	gene_id "ENSG00000197530"; transcript_id "G12.2";
chr1	PacBio	exon	1628019	1628179	.	+	.	gene_id "ENSG00000197530"; transcript_id "G12.2";
chr1	PacBio	exon	1628273	1628399	.	+	.	gene_id "ENSG00000197530"; transcript_id "G12.2";
chr1	PacBio	exon	1628489	1628722	.	+	.	gene_id "ENSG00000197530"; transcript_id "G12.2";
chr1	PacBio	exon	1629133	1629311	.	+	.	gene_id "ENSG00000197530"; transcript_id "G12.2";
chr1	PacBio	exon	1629385	1629566	.	+	.	gene_id "ENSG00000197530"; transcript_id "G12.2";
chr1	PacBio	exon	1629639	1629704	.	+	.	gene_id "ENSG00000197530"; transcript_id "G12.2";
chr1	PacBio	exon	1630292	1630604	.	+	.	gene_id "ENSG00000197530"; transcript_id "G12.2";
chr1	PacBio	CDS	1623411	1623699	.	+	.	gene_id "ENSG00000197530"; transcript_id "G12.2";
chr1	PacBio	CDS	1623774	1623945	.	+	.	gene_id "ENSG00000197530"; transcript_id "G12.2";
chr1	PacBio	CDS	1624795	1624901	.	+	.	gene_id "ENSG00000197530"; transcript_id "G12.2";
chr1	PacBio	CDS	1624991	1625185	.	+	.	gene_id "ENSG00000197530"; transcript_id "G12.2";
chr1	PacBio	CDS	1625286	1625428	.	+	.	gene_id "ENSG00000197530"; transcript_id "G12.2";
chr1	PacBio	CDS	1625546	1625653	.	+	.	gene_id "ENSG00000197530"; transcript_id "G12.2";
chr1	PacBio	CDS	1626650	1626754	.	+	.	gene_id "ENSG00000197530"; transcript_id "G12.2";
chr1	PacBio	CDS	1626837	1626999	.	+	.	gene_id "ENSG00000197530"; transcript_id "G12.2";
chr1	PacBio	CDS	1627074	1627207	.	+	.	gene_id "ENSG00000197530"; transcript_id "G12.2";
chr1	PacBio	CDS	1627296	1627444	.	+	.	gene_id "ENSG00000197530"; transcript_id "G12.2";
chr1	PacBio	CDS	1627673	1627829	.	+	.	gene_id "ENSG00000197530"; transcript_id "G12.2";
chr1	PacBio	CDS	1628019	1628179	.	+	.	gene_id "ENSG00000197530"; transcript_id "G12.2";
chr1	PacBio	CDS	1628273	1628399	.	+	.	gene_id "ENSG00000197530"; transcript_id "G12.2";
chr1	PacBio	CDS	1628489	1628722	.	+	.	gene_id "ENSG00000197530"; transcript_id "G12.2";
chr1	PacBio	CDS	1629133	1629311	.	+	.	gene_id "ENSG00000197530"; transcript_id "G12.2";
chr1	PacBio	CDS	1629385	1629566	.	+	.	gene_id "ENSG00000197530"; transcript_id "G12.2";
chr1	PacBio	CDS	1629639	1629704	.	+	.	gene_id "ENSG00000197530"; transcript_id "G12.2";
chr1	PacBio	CDS	1630292	1630530	.	+	.	gene_id "ENSG00000197530"; transcript_id "G12.2";
chr1	PacBio	transcript	1615870	1617320	.	+	.	gene_id "ENSG00000197530"; transcript_id "G12.3";
chr1	PacBio	exon	1615870	1617320	.	+	.	gene_id "ENSG00000197530"; transcript_id "G12.3";
chr1	PacBio	transcript	1785287	1890448	.	-	.	gene_id "ENSG00000078369"; transcript_id "G14.1";
chr1	PacBio	exon	1785287	1787053	.	-	.	gene_id "ENSG00000078369"; transcript_id "G14.1";
chr1	PacBio	exon	1787322	1787437	.	-	.	gene_id "ENSG00000078369"; transcript_id "G14.1";
chr1	PacBio	exon	1789053	1789269	.	-	.	gene_id "ENSG00000078369"; transcript_id "G14.1";
chr1	PacBio	exon	1790395	1790596	.	-	.	gene_id "ENSG00000078369"; transcript_id "G14.1";
chr1	PacBio	exon	1793245	1793311	.	-	.	gene_id "ENSG00000078369"; transcript_id "G14.1";
chr1	PacBio	exon	1804419	1804581	.	-	.	gene_id "ENSG00000078369"; transcript_id "G14.1";
chr1	PacBio	exon	1806475	1806538	.	-	.	gene_id "ENSG00000078369"; transcript_id "G14.1";
chr1	PacBio	exon	1815756	1815862	.	-	.	gene_id "ENSG00000078369"; transcript_id "G14.1";
chr1	PacBio	exon	1817837	1817875	.	-	.	gene_id "ENSG00000078369"; transcript_id "G14.1";
chr1	PacBio	exon	1825397	1825499	.	-	.	gene_id "ENSG00000078369"; transcript_id "G14.1";
chr1	PacBio	exon	1839190	1839238	.	-	.	gene_id "ENSG00000078369"; transcript_id "G14.1";
chr1	PacBio	exon	1890364	1890448	.	-	.	gene_id "ENSG00000078369"; transcript_id "G14.1";
chr1	PacBio	CDS	1787331	1787437	.	-	.	gene_id "ENSG00000078369"; transcript_id "G14.1";
chr1	PacBio	CDS	1789053	1789269	.	-	.	gene_id "ENSG00000078369"; transcript_id "G14.1";
chr1	PacBio	CDS	1790395	1790596	.	-	.	gene_id "ENSG00000078369"; transcript_id "G14.1";
chr1	PacBio	CDS	1793245	1793311	.	-	.	gene_id "ENSG00000078369"; transcript_id "G14.1";
chr1	PacBio	CDS	1804419	1804581	.	-	.	gene_id "ENSG00000078369"; transcript_id "G14.1";
chr1	PacBio	CDS	1806475	1806538	.	-	.	gene_id "ENSG00000078369"; transcript_id "G14.1";
chr1	PacBio	CDS	1815756	1815862	.	-	.	gene_id "ENSG00000078369"; transcript_id "G14.1";
chr1	PacBio	CDS	1817837	1817875	.	-	.	gene_id "ENSG00000078369"; transcript_id "G14.1";
chr1	PacBio	CDS	1825397	1825453	.	-	.	gene_id "ENSG00000078369"; transcript_id "G14.1";
chr1	PacBio	transcript	1785287	1891081	.	-	.	gene_id "ENSG00000078369"; transcript_id "G14.3";
chr1	PacBio	exon	1785287	1787437	.	-	.	gene_id "ENSG00000078369"; transcript_id "G14.3";
chr1	PacBio	exon	1789053	1789269	.	-	.	gene_id "ENSG00000078369"; transcript_id "G14.3";
chr1	PacBio	exon	1790395	1790596	.	-	.	gene_id "ENSG00000078369"; transcript_id "G14.3";
chr1	PacBio	exon	1793245	1793311	.	-	.	gene_id "ENSG00000078369"; transcript_id "G14.3";
chr1	PacBio	exon	1804419	1804581	.	-	.	gene_id "ENSG00000078369"; transcript_id "G14.3";
chr1	PacBio	exon	1806475	1806538	.	-	.	gene_id "ENSG00000078369"; transcript_id "G14.3";
chr1	PacBio	exon	1815756	1815862	.	-	.	gene_id "ENSG00000078369"; transcript_id "G14.3";
chr1	PacBio	exon	1817837	1817875	.	-	.	gene_id "ENSG00000078369"; transcript_id "G14.3";
chr1	PacBio	exon	1825397	1825499	.	-	.	gene_id "ENSG00000078369"; transcript_id "G14.3";
chr1	PacBio	exon	1839190	1839238	.	-	.	gene_id "ENSG00000078369"; transcript_id "G14.3";
chr1	PacBio	exon	1890820	1891081	.	-	.	gene_id "ENSG00000078369"; transcript_id "G14.3";
chr1	PacBio	CDS	1787331	1787437	.	-	.	gene_id "ENSG00000078369"; transcript_id "G14.3";
chr1	PacBio	CDS	1789053	1789269	.	-	.	gene_id "ENSG00000078369"; transcript_id "G14.3";
chr1	PacBio	CDS	1790395	1790596	.	-	.	gene_id "ENSG00000078369"; transcript_id "G14.3";
chr1	PacBio	CDS	1793245	1793311	.	-	.	gene_id "ENSG00000078369"; transcript_id "G14.3";
chr1	PacBio	CDS	1804419	1804581	.	-	.	gene_id "ENSG00000078369"; transcript_id "G14.3";
chr1	PacBio	CDS	1806475	1806538	.	-	.	gene_id "ENSG00000078369"; transcript_id "G14.3";
chr1	PacBio	CDS	1815756	1815862	.	-	.	gene_id "ENSG00000078369"; transcript_id "G14.3";
chr1	PacBio	CDS	1817837	1817875	.	-	.	gene_id "ENSG00000078369"; transcript_id "G14.3";
chr1	PacBio	CDS	1825397	1825453	.	-	.	gene_id "ENSG00000078369"; transcript_id "G14.3";
chr1	PacBio	transcript	1785287	1891125	.	-	.	gene_id "ENSG00000078369"; transcript_id "G14.2";
chr1	PacBio	exon	1785287	1787053	.	-	.	gene_id "ENSG00000078369"; transcript_id "G14.2";
chr1	PacBio	exon	1787322	1787437	.	-	.	gene_id "ENSG00000078369"; transcript_id "G14.2";
chr1	PacBio	exon	1789053	1789269	.	-	.	gene_id "ENSG00000078369"; transcript_id "G14.2";
chr1	PacBio	exon	1790395	1790596	.	-	.	gene_id "ENSG00000078369"; transcript_id "G14.2";
chr1	PacBio	exon	1793245	1793311	.	-	.	gene_id "ENSG00000078369"; transcript_id "G14.2";
chr1	PacBio	exon	1804419	1804581	.	-	.	gene_id "ENSG00000078369"; transcript_id "G14.2";
chr1	PacBio	exon	1806475	1806538	.	-	.	gene_id "ENSG00000078369"; transcript_id "G14.2";
chr1	PacBio	exon	1815756	1815862	.	-	.	gene_id "ENSG00000078369"; transcript_id "G14.2";
chr1	PacBio	exon	1817837	1817875	.	-	.	gene_id "ENSG00000078369"; transcript_id "G14.2";
chr1	PacBio	exon	1825397	1825499	.	-	.	gene_id "ENSG00000078369"; transcript_id "G14.2";
chr1	PacBio	exon	1839190	1839238	.	-	.	gene_id "ENSG00000078369"; transcript_id "G14.2";
chr1	PacBio	exon	1890820	1891125	.	-	.	gene_id "ENSG00000078369"; transcript_id "G14.2";
chr1	PacBio	CDS	1787331	1787437	.	-	.	gene_id "ENSG00000078369"; transcript_id "G14.2";
chr1	PacBio	CDS	1789053	1789269	.	-	.	gene_id "ENSG00000078369"; transcript_id "G14.2";
chr1	PacBio	CDS	1790395	1790596	.	-	.	gene_id "ENSG00000078369"; transcript_id "G14.2";
chr1	PacBio	CDS	1793245	1793311	.	-	.	gene_id "ENSG00000078369"; transcript_id "G14.2";
chr1	PacBio	CDS	1804419	1804581	.	-	.	gene_id "ENSG00000078369"; transcript_id "G14.2";
chr1	PacBio	CDS	1806475	1806538	.	-	.	gene_id "ENSG00000078369"; transcript_id "G14.2";
chr1	PacBio	CDS	1815756	1815862	.	-	.	gene_id "ENSG00000078369"; transcript_id "G14.2";
chr1	PacBio	CDS	1817837	1817875	.	-	.	gene_id "ENSG00000078369"; transcript_id "G14.2";
chr1	PacBio	CDS	1825397	1825453	.	-	.	gene_id "ENSG00000078369"; transcript_id "G14.2";
chr1	PacBio	transcript	1785288	1891076	.	-	.	gene_id "ENSG00000078369"; transcript_id "G14.4";
chr1	PacBio	exon	1785288	1787053	.	-	.	gene_id "ENSG00000078369"; transcript_id "G14.4";
chr1	PacBio	exon	1787322	1787437	.	-	.	gene_id "ENSG00000078369"; transcript_id "G14.4";
chr1	PacBio	exon	1789053	1789269	.	-	.	gene_id "ENSG00000078369"; transcript_id "G14.4";
chr1	PacBio	exon	1790395	1790596	.	-	.	gene_id "ENSG00000078369"; transcript_id "G14.4";
chr1	PacBio	exon	1793245	1793311	.	-	.	gene_id "ENSG00000078369"; transcript_id "G14.4";
chr1	PacBio	exon	1804419	1804581	.	-	.	gene_id "ENSG00000078369"; transcript_id "G14.4";
chr1	PacBio	exon	1806475	1806538	.	-	.	gene_id "ENSG00000078369"; transcript_id "G14.4";
chr1	PacBio	exon	1815756	1815862	.	-	.	gene_id "ENSG00000078369"; transcript_id "G14.4";
chr1	PacBio	exon	1817837	1817875	.	-	.	gene_id "ENSG00000078369"; transcript_id "G14.4";
chr1	PacBio	exon	1825397	1825499	.	-	.	gene_id "ENSG00000078369"; transcript_id "G14.4";
chr1	PacBio	exon	1890820	1891076	.	-	.	gene_id "ENSG00000078369"; transcript_id "G14.4";
chr1	PacBio	CDS	1787331	1787437	.	-	.	gene_id "ENSG00000078369"; transcript_id "G14.4";
chr1	PacBio	CDS	1789053	1789269	.	-	.	gene_id "ENSG00000078369"; transcript_id "G14.4";
chr1	PacBio	CDS	1790395	1790596	.	-	.	gene_id "ENSG00000078369"; transcript_id "G14.4";
chr1	PacBio	CDS	1793245	1793311	.	-	.	gene_id "ENSG00000078369"; transcript_id "G14.4";
chr1	PacBio	CDS	1804419	1804581	.	-	.	gene_id "ENSG00000078369"; transcript_id "G14.4";
chr1	PacBio	CDS	1806475	1806538	.	-	.	gene_id "ENSG00000078369"; transcript_id "G14.4";
chr1	PacBio	CDS	1815756	1815862	.	-	.	gene_id "ENSG00000078369"; transcript_id "G14.4";
chr1	PacBio	CDS	1817837	1817875	.	-	.	gene_id "ENSG00000078369"; transcript_id "G14.4";
chr1	PacBio	CDS	1825397	1825453	.	-	.	gene_id "ENSG00000078369"; transcript_id "G14.4";
chr1	PacBio	transcript	1785816	1891103	.	-	.	gene_id "ENSG00000078369"; transcript_id "G14.5";
chr1	PacBio	exon	1785816	1787053	.	-	.	gene_id "ENSG00000078369"; transcript_id "G14.5";
chr1	PacBio	exon	1787322	1787437	.	-	.	gene_id "ENSG00000078369"; transcript_id "G14.5";
chr1	PacBio	exon	1789053	1789269	.	-	.	gene_id "ENSG00000078369"; transcript_id "G14.5";
chr1	PacBio	exon	1790395	1790596	.	-	.	gene_id "ENSG00000078369"; transcript_id "G14.5";
chr1	PacBio	exon	1793245	1793311	.	-	.	gene_id "ENSG00000078369"; transcript_id "G14.5";
chr1	PacBio	exon	1804419	1804581	.	-	.	gene_id "ENSG00000078369"; transcript_id "G14.5";
chr1	PacBio	exon	1806475	1806538	.	-	.	gene_id "ENSG00000078369"; transcript_id "G14.5";
chr1	PacBio	exon	1815756	1815862	.	-	.	gene_id "ENSG00000078369"; transcript_id "G14.5";
chr1	PacBio	exon	1817837	1817875	.	-	.	gene_id "ENSG00000078369"; transcript_id "G14.5";
chr1	PacBio	exon	1825397	1825499	.	-	.	gene_id "ENSG00000078369"; transcript_id "G14.5";
chr1	PacBio	exon	1890820	1891103	.	-	.	gene_id "ENSG00000078369"; transcript_id "G14.5";
chr1	PacBio	CDS	1787331	1787437	.	-	.	gene_id "ENSG00000078369"; transcript_id "G14.5";
chr1	PacBio	CDS	1789053	1789269	.	-	.	gene_id "ENSG00000078369"; transcript_id "G14.5";
chr1	PacBio	CDS	1790395	1790596	.	-	.	gene_id "ENSG00000078369"; transcript_id "G14.5";
chr1	PacBio	CDS	1793245	1793311	.	-	.	gene_id "ENSG00000078369"; transcript_id "G14.5";
chr1	PacBio	CDS	1804419	1804581	.	-	.	gene_id "ENSG00000078369"; transcript_id "G14.5";
chr1	PacBio	CDS	1806475	1806538	.	-	.	gene_id "ENSG00000078369"; transcript_id "G14.5";
chr1	PacBio	CDS	1815756	1815862	.	-	.	gene_id "ENSG00000078369"; transcript_id "G14.5";
chr1	PacBio	CDS	1817837	1817875	.	-	.	gene_id "ENSG00000078369"; transcript_id "G14.5";
chr1	PacBio	CDS	1825397	1825453	.	-	.	gene_id "ENSG00000078369"; transcript_id "G14.5";
chr1	PacBio	transcript	1786752	1891097	.	-	.	gene_id "ENSG00000078369"; transcript_id "G14.6";
chr1	PacBio	exon	1786752	1787053	.	-	.	gene_id "ENSG00000078369"; transcript_id "G14.6";
chr1	PacBio	exon	1787322	1787437	.	-	.	gene_id "ENSG00000078369"; transcript_id "G14.6";
chr1	PacBio	exon	1789053	1789269	.	-	.	gene_id "ENSG00000078369"; transcript_id "G14.6";
chr1	PacBio	exon	1790395	1790596	.	-	.	gene_id "ENSG00000078369"; transcript_id "G14.6";
chr1	PacBio	exon	1793245	1793311	.	-	.	gene_id "ENSG00000078369"; transcript_id "G14.6";
chr1	PacBio	exon	1804419	1804581	.	-	.	gene_id "ENSG00000078369"; transcript_id "G14.6";
chr1	PacBio	exon	1806475	1806538	.	-	.	gene_id "ENSG00000078369"; transcript_id "G14.6";
chr1	PacBio	exon	1815756	1815862	.	-	.	gene_id "ENSG00000078369"; transcript_id "G14.6";
chr1	PacBio	exon	1817837	1817875	.	-	.	gene_id "ENSG00000078369"; transcript_id "G14.6";
chr1	PacBio	exon	1825397	1825499	.	-	.	gene_id "ENSG00000078369"; transcript_id "G14.6";
chr1	PacBio	exon	1839190	1839238	.	-	.	gene_id "ENSG00000078369"; transcript_id "G14.6";
chr1	PacBio	exon	1852570	1852680	.	-	.	gene_id "ENSG00000078369"; transcript_id "G14.6";
chr1	PacBio	exon	1853152	1853297	.	-	.	gene_id "ENSG00000078369"; transcript_id "G14.6";
chr1	PacBio	exon	1890820	1891097	.	-	.	gene_id "ENSG00000078369"; transcript_id "G14.6";
chr1	PacBio	CDS	1787331	1787437	.	-	.	gene_id "ENSG00000078369"; transcript_id "G14.6";
chr1	PacBio	CDS	1789053	1789269	.	-	.	gene_id "ENSG00000078369"; transcript_id "G14.6";
chr1	PacBio	CDS	1790395	1790596	.	-	.	gene_id "ENSG00000078369"; transcript_id "G14.6";
chr1	PacBio	CDS	1793245	1793311	.	-	.	gene_id "ENSG00000078369"; transcript_id "G14.6";
chr1	PacBio	CDS	1804419	1804581	.	-	.	gene_id "ENSG00000078369"; transcript_id "G14.6";
chr1	PacBio	CDS	1806475	1806538	.	-	.	gene_id "ENSG00000078369"; transcript_id "G14.6";
chr1	PacBio	CDS	1815756	1815862	.	-	.	gene_id "ENSG00000078369"; transcript_id "G14.6";
chr1	PacBio	CDS	1817837	1817875	.	-	.	gene_id "ENSG00000078369"; transcript_id "G14.6";
chr1	PacBio	CDS	1825397	1825453	.	-	.	gene_id "ENSG00000078369"; transcript_id "G14.6";
chr1	PacBio	transcript	1786752	1891115	.	-	.	gene_id "ENSG00000078369"; transcript_id "G14.8";
chr1	PacBio	exon	1786752	1787053	.	-	.	gene_id "ENSG00000078369"; transcript_id "G14.8";
chr1	PacBio	exon	1787322	1787437	.	-	.	gene_id "ENSG00000078369"; transcript_id "G14.8";
chr1	PacBio	exon	1789053	1789269	.	-	.	gene_id "ENSG00000078369"; transcript_id "G14.8";
chr1	PacBio	exon	1790395	1790596	.	-	.	gene_id "ENSG00000078369"; transcript_id "G14.8";
chr1	PacBio	exon	1793245	1793311	.	-	.	gene_id "ENSG00000078369"; transcript_id "G14.8";
chr1	PacBio	exon	1804419	1804581	.	-	.	gene_id "ENSG00000078369"; transcript_id "G14.8";
chr1	PacBio	exon	1806475	1806538	.	-	.	gene_id "ENSG00000078369"; transcript_id "G14.8";
chr1	PacBio	exon	1815756	1815862	.	-	.	gene_id "ENSG00000078369"; transcript_id "G14.8";
chr1	PacBio	exon	1817837	1817875	.	-	.	gene_id "ENSG00000078369"; transcript_id "G14.8";
chr1	PacBio	exon	1825397	1825499	.	-	.	gene_id "ENSG00000078369"; transcript_id "G14.8";
chr1	PacBio	exon	1890820	1891115	.	-	.	gene_id "ENSG00000078369"; transcript_id "G14.8";
chr1	PacBio	CDS	1787331	1787437	.	-	.	gene_id "ENSG00000078369"; transcript_id "G14.8";
chr1	PacBio	CDS	1789053	1789269	.	-	.	gene_id "ENSG00000078369"; transcript_id "G14.8";
chr1	PacBio	CDS	1790395	1790596	.	-	.	gene_id "ENSG00000078369"; transcript_id "G14.8";
chr1	PacBio	CDS	1793245	1793311	.	-	.	gene_id "ENSG00000078369"; transcript_id "G14.8";
chr1	PacBio	CDS	1804419	1804581	.	-	.	gene_id "ENSG00000078369"; transcript_id "G14.8";
chr1	PacBio	CDS	1806475	1806538	.	-	.	gene_id "ENSG00000078369"; transcript_id "G14.8";
chr1	PacBio	CDS	1815756	1815862	.	-	.	gene_id "ENSG00000078369"; transcript_id "G14.8";
chr1	PacBio	CDS	1817837	1817875	.	-	.	gene_id "ENSG00000078369"; transcript_id "G14.8";
chr1	PacBio	CDS	1825397	1825453	.	-	.	gene_id "ENSG00000078369"; transcript_id "G14.8";
chr1	PacBio	transcript	1786752	1891127	.	-	.	gene_id "ENSG00000078369"; transcript_id "G14.7";
chr1	PacBio	exon	1786752	1787053	.	-	.	gene_id "ENSG00000078369"; transcript_id "G14.7";
chr1	PacBio	exon	1787322	1787437	.	-	.	gene_id "ENSG00000078369"; transcript_id "G14.7";
chr1	PacBio	exon	1789053	1789269	.	-	.	gene_id "ENSG00000078369"; transcript_id "G14.7";
chr1	PacBio	exon	1790395	1790596	.	-	.	gene_id "ENSG00000078369"; transcript_id "G14.7";
chr1	PacBio	exon	1793245	1793311	.	-	.	gene_id "ENSG00000078369"; transcript_id "G14.7";
chr1	PacBio	exon	1804419	1804581	.	-	.	gene_id "ENSG00000078369"; transcript_id "G14.7";
chr1	PacBio	exon	1806475	1806538	.	-	.	gene_id "ENSG00000078369"; transcript_id "G14.7";
chr1	PacBio	exon	1815756	1815862	.	-	.	gene_id "ENSG00000078369"; transcript_id "G14.7";
chr1	PacBio	exon	1817837	1817875	.	-	.	gene_id "ENSG00000078369"; transcript_id "G14.7";
chr1	PacBio	exon	1825397	1825499	.	-	.	gene_id "ENSG00000078369"; transcript_id "G14.7";
chr1	PacBio	exon	1839190	1839238	.	-	.	gene_id "ENSG00000078369"; transcript_id "G14.7";
chr1	PacBio	exon	1890820	1891127	.	-	.	gene_id "ENSG00000078369"; transcript_id "G14.7";
chr1	PacBio	CDS	1787331	1787437	.	-	.	gene_id "ENSG00000078369"; transcript_id "G14.7";
chr1	PacBio	CDS	1789053	1789269	.	-	.	gene_id "ENSG00000078369"; transcript_id "G14.7";
chr1	PacBio	CDS	1790395	1790596	.	-	.	gene_id "ENSG00000078369"; transcript_id "G14.7";
chr1	PacBio	CDS	1793245	1793311	.	-	.	gene_id "ENSG00000078369"; transcript_id "G14.7";
chr1	PacBio	CDS	1804419	1804581	.	-	.	gene_id "ENSG00000078369"; transcript_id "G14.7";
chr1	PacBio	CDS	1806475	1806538	.	-	.	gene_id "ENSG00000078369"; transcript_id "G14.7";
chr1	PacBio	CDS	1815756	1815862	.	-	.	gene_id "ENSG00000078369"; transcript_id "G14.7";
chr1	PacBio	CDS	1817837	1817875	.	-	.	gene_id "ENSG00000078369"; transcript_id "G14.7";
chr1	PacBio	CDS	1825397	1825453	.	-	.	gene_id "ENSG00000078369"; transcript_id "G14.7";
chr1	PacBio	transcript	1786752	1891134	.	-	.	gene_id "ENSG00000078369"; transcript_id "G14.9";
chr1	PacBio	exon	1786752	1787053	.	-	.	gene_id "ENSG00000078369"; transcript_id "G14.9";
chr1	PacBio	exon	1787322	1787437	.	-	.	gene_id "ENSG00000078369"; transcript_id "G14.9";
chr1	PacBio	exon	1789053	1789269	.	-	.	gene_id "ENSG00000078369"; transcript_id "G14.9";
chr1	PacBio	exon	1790395	1790596	.	-	.	gene_id "ENSG00000078369"; transcript_id "G14.9";
chr1	PacBio	exon	1793245	1793311	.	-	.	gene_id "ENSG00000078369"; transcript_id "G14.9";
chr1	PacBio	exon	1804419	1804581	.	-	.	gene_id "ENSG00000078369"; transcript_id "G14.9";
chr1	PacBio	exon	1806475	1806538	.	-	.	gene_id "ENSG00000078369"; transcript_id "G14.9";
chr1	PacBio	exon	1815756	1815862	.	-	.	gene_id "ENSG00000078369"; transcript_id "G14.9";
chr1	PacBio	exon	1825397	1825499	.	-	.	gene_id "ENSG00000078369"; transcript_id "G14.9";
chr1	PacBio	exon	1839190	1839238	.	-	.	gene_id "ENSG00000078369"; transcript_id "G14.9";
chr1	PacBio	exon	1890820	1891134	.	-	.	gene_id "ENSG00000078369"; transcript_id "G14.9";
chr1	PacBio	CDS	1787331	1787437	.	-	.	gene_id "ENSG00000078369"; transcript_id "G14.9";
chr1	PacBio	CDS	1789053	1789269	.	-	.	gene_id "ENSG00000078369"; transcript_id "G14.9";
chr1	PacBio	CDS	1790395	1790596	.	-	.	gene_id "ENSG00000078369"; transcript_id "G14.9";
chr1	PacBio	CDS	1793245	1793311	.	-	.	gene_id "ENSG00000078369"; transcript_id "G14.9";
chr1	PacBio	CDS	1804419	1804581	.	-	.	gene_id "ENSG00000078369"; transcript_id "G14.9";
chr1	PacBio	CDS	1806475	1806538	.	-	.	gene_id "ENSG00000078369"; transcript_id "G14.9";
chr1	PacBio	CDS	1815756	1815862	.	-	.	gene_id "ENSG00000078369"; transcript_id "G14.9";
chr1	PacBio	CDS	1825397	1825453	.	-	.	gene_id "ENSG00000078369"; transcript_id "G14.9";
chr1	PacBio	transcript	2050400	2185393	.	+	.	gene_id "ENSG00000067606"; transcript_id "G16.1";
chr1	PacBio	exon	2050400	2050701	.	+	.	gene_id "ENSG00000067606"; transcript_id "G16.1";
chr1	PacBio	exon	2055441	2055562	.	+	.	gene_id "ENSG00000067606"; transcript_id "G16.1";
chr1	PacBio	exon	2056484	2056573	.	+	.	gene_id "ENSG00000067606"; transcript_id "G16.1";
chr1	PacBio	exon	2059541	2059591	.	+	.	gene_id "ENSG00000067606"; transcript_id "G16.1";
chr1	PacBio	exon	2135262	2135347	.	+	.	gene_id "ENSG00000067606"; transcript_id "G16.1";
chr1	PacBio	exon	2144210	2144341	.	+	.	gene_id "ENSG00000067606"; transcript_id "G16.1";
chr1	PacBio	exon	2146027	2146108	.	+	.	gene_id "ENSG00000067606"; transcript_id "G16.1";
chr1	PacBio	exon	2148872	2148924	.	+	.	gene_id "ENSG00000067606"; transcript_id "G16.1";
chr1	PacBio	exon	2150790	2150978	.	+	.	gene_id "ENSG00000067606"; transcript_id "G16.1";
chr1	PacBio	exon	2155995	2156092	.	+	.	gene_id "ENSG00000067606"; transcript_id "G16.1";
chr1	PacBio	exon	2169518	2169604	.	+	.	gene_id "ENSG00000067606"; transcript_id "G16.1";
chr1	PacBio	exon	2172055	2172190	.	+	.	gene_id "ENSG00000067606"; transcript_id "G16.1";
chr1	PacBio	exon	2172301	2172388	.	+	.	gene_id "ENSG00000067606"; transcript_id "G16.1";
chr1	PacBio	exon	2173897	2174016	.	+	.	gene_id "ENSG00000067606"; transcript_id "G16.1";
chr1	PacBio	exon	2174754	2174833	.	+	.	gene_id "ENSG00000067606"; transcript_id "G16.1";
chr1	PacBio	exon	2175224	2175313	.	+	.	gene_id "ENSG00000067606"; transcript_id "G16.1";
chr1	PacBio	exon	2184583	2184698	.	+	.	gene_id "ENSG00000067606"; transcript_id "G16.1";
chr1	PacBio	exon	2184922	2185393	.	+	.	gene_id "ENSG00000067606"; transcript_id "G16.1";
chr1	PacBio	CDS	2050631	2050701	.	+	.	gene_id "ENSG00000067606"; transcript_id "G16.1";
chr1	PacBio	CDS	2055441	2055562	.	+	.	gene_id "ENSG00000067606"; transcript_id "G16.1";
chr1	PacBio	CDS	2056484	2056573	.	+	.	gene_id "ENSG00000067606"; transcript_id "G16.1";
chr1	PacBio	CDS	2059541	2059591	.	+	.	gene_id "ENSG00000067606"; transcript_id "G16.1";
chr1	PacBio	CDS	2135262	2135347	.	+	.	gene_id "ENSG00000067606"; transcript_id "G16.1";
chr1	PacBio	CDS	2144210	2144341	.	+	.	gene_id "ENSG00000067606"; transcript_id "G16.1";
chr1	PacBio	CDS	2146027	2146108	.	+	.	gene_id "ENSG00000067606"; transcript_id "G16.1";
chr1	PacBio	CDS	2148872	2148924	.	+	.	gene_id "ENSG00000067606"; transcript_id "G16.1";
chr1	PacBio	CDS	2150790	2150978	.	+	.	gene_id "ENSG00000067606"; transcript_id "G16.1";
chr1	PacBio	CDS	2155995	2156092	.	+	.	gene_id "ENSG00000067606"; transcript_id "G16.1";
chr1	PacBio	CDS	2169518	2169604	.	+	.	gene_id "ENSG00000067606"; transcript_id "G16.1";
chr1	PacBio	CDS	2172055	2172190	.	+	.	gene_id "ENSG00000067606"; transcript_id "G16.1";
chr1	PacBio	CDS	2172301	2172388	.	+	.	gene_id "ENSG00000067606"; transcript_id "G16.1";
chr1	PacBio	CDS	2173897	2174016	.	+	.	gene_id "ENSG00000067606"; transcript_id "G16.1";
chr1	PacBio	CDS	2174754	2174833	.	+	.	gene_id "ENSG00000067606"; transcript_id "G16.1";
chr1	PacBio	CDS	2175224	2175313	.	+	.	gene_id "ENSG00000067606"; transcript_id "G16.1";
chr1	PacBio	CDS	2184583	2184698	.	+	.	gene_id "ENSG00000067606"; transcript_id "G16.1";
chr1	PacBio	CDS	2184922	2185009	.	+	.	gene_id "ENSG00000067606"; transcript_id "G16.1";
chr1	PacBio	transcript	2403784	2412555	.	-	.	gene_id "ENSG00000157911"; transcript_id "G18.1";
chr1	PacBio	exon	2403784	2405834	.	-	.	gene_id "ENSG00000157911"; transcript_id "G18.1";
chr1	PacBio	exon	2406484	2406619	.	-	.	gene_id "ENSG00000157911"; transcript_id "G18.1";
chr1	PacBio	exon	2406720	2406895	.	-	.	gene_id "ENSG00000157911"; transcript_id "G18.1";
chr1	PacBio	exon	2408456	2408858	.	-	.	gene_id "ENSG00000157911"; transcript_id "G18.1";
chr1	PacBio	exon	2410371	2410451	.	-	.	gene_id "ENSG00000157911"; transcript_id "G18.1";
chr1	PacBio	exon	2412391	2412555	.	-	.	gene_id "ENSG00000157911"; transcript_id "G18.1";
chr1	PacBio	CDS	2406862	2406895	.	-	.	gene_id "ENSG00000157911"; transcript_id "G18.1";
chr1	PacBio	CDS	2408456	2408858	.	-	.	gene_id "ENSG00000157911"; transcript_id "G18.1";
chr1	PacBio	CDS	2410371	2410451	.	-	.	gene_id "ENSG00000157911"; transcript_id "G18.1";
chr1	PacBio	CDS	2412391	2412502	.	-	.	gene_id "ENSG00000157911"; transcript_id "G18.1";
chr1	PacBio	transcript	2403967	2412564	.	-	.	gene_id "ENSG00000157911"; transcript_id "G18.2";
chr1	PacBio	exon	2403967	2405834	.	-	.	gene_id "ENSG00000157911"; transcript_id "G18.2";
chr1	PacBio	exon	2406484	2406619	.	-	.	gene_id "ENSG00000157911"; transcript_id "G18.2";
chr1	PacBio	exon	2406720	2406895	.	-	.	gene_id "ENSG00000157911"; transcript_id "G18.2";
chr1	PacBio	exon	2408452	2408858	.	-	.	gene_id "ENSG00000157911"; transcript_id "G18.2";
chr1	PacBio	exon	2410371	2410451	.	-	.	gene_id "ENSG00000157911"; transcript_id "G18.2";
chr1	PacBio	exon	2412391	2412564	.	-	.	gene_id "ENSG00000157911"; transcript_id "G18.2";
chr1	PacBio	CDS	2405766	2405834	.	-	.	gene_id "ENSG00000157911"; transcript_id "G18.2";
chr1	PacBio	CDS	2406484	2406619	.	-	.	gene_id "ENSG00000157911"; transcript_id "G18.2";
chr1	PacBio	CDS	2406720	2406895	.	-	.	gene_id "ENSG00000157911"; transcript_id "G18.2";
chr1	PacBio	CDS	2408452	2408858	.	-	.	gene_id "ENSG00000157911"; transcript_id "G18.2";
chr1	PacBio	CDS	2410371	2410451	.	-	.	gene_id "ENSG00000157911"; transcript_id "G18.2";
chr1	PacBio	CDS	2412391	2412502	.	-	.	gene_id "ENSG00000157911"; transcript_id "G18.2";
chr1	PacBio	transcript	2404795	2412564	.	-	.	gene_id "ENSG00000157911"; transcript_id "G18.3";
chr1	PacBio	exon	2404795	2405834	.	-	.	gene_id "ENSG00000157911"; transcript_id "G18.3";
chr1	PacBio	exon	2406484	2406619	.	-	.	gene_id "ENSG00000157911"; transcript_id "G18.3";
chr1	PacBio	exon	2406720	2406895	.	-	.	gene_id "ENSG00000157911"; transcript_id "G18.3";
chr1	PacBio	exon	2408452	2408858	.	-	.	gene_id "ENSG00000157911"; transcript_id "G18.3";
chr1	PacBio	exon	2410371	2410451	.	-	.	gene_id "ENSG00000157911"; transcript_id "G18.3";
chr1	PacBio	exon	2412391	2412564	.	-	.	gene_id "ENSG00000157911"; transcript_id "G18.3";
chr1	PacBio	CDS	2405766	2405834	.	-	.	gene_id "ENSG00000157911"; transcript_id "G18.3";
chr1	PacBio	CDS	2406484	2406619	.	-	.	gene_id "ENSG00000157911"; transcript_id "G18.3";
chr1	PacBio	CDS	2406720	2406895	.	-	.	gene_id "ENSG00000157911"; transcript_id "G18.3";
chr1	PacBio	CDS	2408452	2408858	.	-	.	gene_id "ENSG00000157911"; transcript_id "G18.3";
chr1	PacBio	CDS	2410371	2410451	.	-	.	gene_id "ENSG00000157911"; transcript_id "G18.3";
chr1	PacBio	CDS	2412391	2412502	.	-	.	gene_id "ENSG00000157911"; transcript_id "G18.3";
chr1	PacBio	transcript	2555767	2563748	.	+	.	gene_id "ENSG00000157873"; transcript_id "G19.1";
chr1	PacBio	exon	2555767	2556733	.	+	.	gene_id "ENSG00000157873"; transcript_id "G19.1";
chr1	PacBio	exon	2557726	2557834	.	+	.	gene_id "ENSG00000157873"; transcript_id "G19.1";
chr1	PacBio	exon	2558343	2559978	.	+	.	gene_id "ENSG00000157873"; transcript_id "G19.1";
chr1	PacBio	exon	2560624	2560714	.	+	.	gene_id "ENSG00000157873"; transcript_id "G19.1";
chr1	PacBio	exon	2561673	2561815	.	+	.	gene_id "ENSG00000157873"; transcript_id "G19.1";
chr1	PacBio	exon	2562865	2562896	.	+	.	gene_id "ENSG00000157873"; transcript_id "G19.1";
chr1	PacBio	exon	2563148	2563748	.	+	.	gene_id "ENSG00000157873"; transcript_id "G19.1";
chr1	PacBio	CDS	2559771	2559978	.	+	.	gene_id "ENSG00000157873"; transcript_id "G19.1";
chr1	PacBio	CDS	2560624	2560714	.	+	.	gene_id "ENSG00000157873"; transcript_id "G19.1";
chr1	PacBio	CDS	2561673	2561815	.	+	.	gene_id "ENSG00000157873"; transcript_id "G19.1";
chr1	PacBio	CDS	2562865	2562896	.	+	.	gene_id "ENSG00000157873"; transcript_id "G19.1";
chr1	PacBio	CDS	2563148	2563273	.	+	.	gene_id "ENSG00000157873"; transcript_id "G19.1";
chr1	PacBio	transcript	2555769	2563826	.	+	.	gene_id "ENSG00000157873"; transcript_id "G19.2";
chr1	PacBio	exon	2555769	2556733	.	+	.	gene_id "ENSG00000157873"; transcript_id "G19.2";
chr1	PacBio	exon	2557726	2557834	.	+	.	gene_id "ENSG00000157873"; transcript_id "G19.2";
chr1	PacBio	exon	2558343	2558468	.	+	.	gene_id "ENSG00000157873"; transcript_id "G19.2";
chr1	PacBio	exon	2559823	2559978	.	+	.	gene_id "ENSG00000157873"; transcript_id "G19.2";
chr1	PacBio	exon	2560624	2560714	.	+	.	gene_id "ENSG00000157873"; transcript_id "G19.2";
chr1	PacBio	exon	2561673	2561815	.	+	.	gene_id "ENSG00000157873"; transcript_id "G19.2";
chr1	PacBio	exon	2562865	2562896	.	+	.	gene_id "ENSG00000157873"; transcript_id "G19.2";
chr1	PacBio	exon	2563148	2563826	.	+	.	gene_id "ENSG00000157873"; transcript_id "G19.2";
chr1	PacBio	CDS	2556665	2556733	.	+	.	gene_id "ENSG00000157873"; transcript_id "G19.2";
chr1	PacBio	CDS	2557726	2557834	.	+	.	gene_id "ENSG00000157873"; transcript_id "G19.2";
chr1	PacBio	CDS	2558343	2558468	.	+	.	gene_id "ENSG00000157873"; transcript_id "G19.2";
chr1	PacBio	CDS	2559823	2559978	.	+	.	gene_id "ENSG00000157873"; transcript_id "G19.2";
chr1	PacBio	CDS	2560624	2560714	.	+	.	gene_id "ENSG00000157873"; transcript_id "G19.2";
chr1	PacBio	CDS	2561673	2561815	.	+	.	gene_id "ENSG00000157873"; transcript_id "G19.2";
chr1	PacBio	CDS	2562865	2562896	.	+	.	gene_id "ENSG00000157873"; transcript_id "G19.2";
chr1	PacBio	CDS	2563148	2563273	.	+	.	gene_id "ENSG00000157873"; transcript_id "G19.2";
chr1	PacBio	transcript	2555793	2563826	.	+	.	gene_id "ENSG00000157873"; transcript_id "G19.3";
chr1	PacBio	exon	2555793	2556733	.	+	.	gene_id "ENSG00000157873"; transcript_id "G19.3";
chr1	PacBio	exon	2557726	2557834	.	+	.	gene_id "ENSG00000157873"; transcript_id "G19.3";
chr1	PacBio	exon	2558343	2558468	.	+	.	gene_id "ENSG00000157873"; transcript_id "G19.3";
chr1	PacBio	exon	2559823	2559978	.	+	.	gene_id "ENSG00000157873"; transcript_id "G19.3";
chr1	PacBio	exon	2560624	2560714	.	+	.	gene_id "ENSG00000157873"; transcript_id "G19.3";
chr1	PacBio	exon	2561494	2561815	.	+	.	gene_id "ENSG00000157873"; transcript_id "G19.3";
chr1	PacBio	exon	2562865	2562896	.	+	.	gene_id "ENSG00000157873"; transcript_id "G19.3";
chr1	PacBio	exon	2563148	2563826	.	+	.	gene_id "ENSG00000157873"; transcript_id "G19.3";
chr1	PacBio	CDS	2556665	2556733	.	+	.	gene_id "ENSG00000157873"; transcript_id "G19.3";
chr1	PacBio	CDS	2557726	2557834	.	+	.	gene_id "ENSG00000157873"; transcript_id "G19.3";
chr1	PacBio	CDS	2558343	2558468	.	+	.	gene_id "ENSG00000157873"; transcript_id "G19.3";
chr1	PacBio	CDS	2559823	2559978	.	+	.	gene_id "ENSG00000157873"; transcript_id "G19.3";
chr1	PacBio	CDS	2560624	2560714	.	+	.	gene_id "ENSG00000157873"; transcript_id "G19.3";
chr1	PacBio	CDS	2561494	2561524	.	+	.	gene_id "ENSG00000157873"; transcript_id "G19.3";
chr1	PacBio	transcript	2556375	2563832	.	+	.	gene_id "ENSG00000157873"; transcript_id "G19.4";
chr1	PacBio	exon	2556375	2556733	.	+	.	gene_id "ENSG00000157873"; transcript_id "G19.4";
chr1	PacBio	exon	2557726	2557834	.	+	.	gene_id "ENSG00000157873"; transcript_id "G19.4";
chr1	PacBio	exon	2558343	2559978	.	+	.	gene_id "ENSG00000157873"; transcript_id "G19.4";
chr1	PacBio	exon	2560624	2563832	.	+	.	gene_id "ENSG00000157873"; transcript_id "G19.4";
chr1	PacBio	CDS	2556665	2556733	.	+	.	gene_id "ENSG00000157873"; transcript_id "G19.4";
chr1	PacBio	CDS	2557726	2557834	.	+	.	gene_id "ENSG00000157873"; transcript_id "G19.4";
chr1	PacBio	CDS	2558343	2558701	.	+	.	gene_id "ENSG00000157873"; transcript_id "G19.4";
chr1	PacBio	transcript	2556384	2563742	.	+	.	gene_id "ENSG00000157873"; transcript_id "G19.5";
chr1	PacBio	exon	2556384	2557834	.	+	.	gene_id "ENSG00000157873"; transcript_id "G19.5";
chr1	PacBio	exon	2558343	2559978	.	+	.	gene_id "ENSG00000157873"; transcript_id "G19.5";
chr1	PacBio	exon	2560624	2560714	.	+	.	gene_id "ENSG00000157873"; transcript_id "G19.5";
chr1	PacBio	exon	2561494	2561815	.	+	.	gene_id "ENSG00000157873"; transcript_id "G19.5";
chr1	PacBio	exon	2562865	2562896	.	+	.	gene_id "ENSG00000157873"; transcript_id "G19.5";
chr1	PacBio	exon	2563148	2563742	.	+	.	gene_id "ENSG00000157873"; transcript_id "G19.5";
chr1	PacBio	CDS	2559752	2559978	.	+	.	gene_id "ENSG00000157873"; transcript_id "G19.5";
chr1	PacBio	CDS	2560624	2560714	.	+	.	gene_id "ENSG00000157873"; transcript_id "G19.5";
chr1	PacBio	CDS	2561494	2561815	.	+	.	gene_id "ENSG00000157873"; transcript_id "G19.5";
chr1	PacBio	CDS	2562865	2562896	.	+	.	gene_id "ENSG00000157873"; transcript_id "G19.5";
chr1	PacBio	CDS	2563148	2563273	.	+	.	gene_id "ENSG00000157873"; transcript_id "G19.5";
chr1	PacBio	transcript	2556410	2563738	.	+	.	gene_id "ENSG00000157873"; transcript_id "G19.6";
chr1	PacBio	exon	2556410	2556733	.	+	.	gene_id "ENSG00000157873"; transcript_id "G19.6";
chr1	PacBio	exon	2557726	2557834	.	+	.	gene_id "ENSG00000157873"; transcript_id "G19.6";
chr1	PacBio	exon	2558343	2559978	.	+	.	gene_id "ENSG00000157873"; transcript_id "G19.6";
chr1	PacBio	exon	2560624	2560714	.	+	.	gene_id "ENSG00000157873"; transcript_id "G19.6";
chr1	PacBio	exon	2561494	2561815	.	+	.	gene_id "ENSG00000157873"; transcript_id "G19.6";
chr1	PacBio	exon	2562865	2562896	.	+	.	gene_id "ENSG00000157873"; transcript_id "G19.6";
chr1	PacBio	exon	2563148	2563738	.	+	.	gene_id "ENSG00000157873"; transcript_id "G19.6";
chr1	PacBio	CDS	2556665	2556733	.	+	.	gene_id "ENSG00000157873"; transcript_id "G19.6";
chr1	PacBio	CDS	2557726	2557834	.	+	.	gene_id "ENSG00000157873"; transcript_id "G19.6";
chr1	PacBio	CDS	2558343	2558701	.	+	.	gene_id "ENSG00000157873"; transcript_id "G19.6";
chr1	PacBio	transcript	2556556	2563826	.	+	.	gene_id "ENSG00000157873"; transcript_id "G19.7";
chr1	PacBio	exon	2556556	2556733	.	+	.	gene_id "ENSG00000157873"; transcript_id "G19.7";
chr1	PacBio	exon	2557726	2557834	.	+	.	gene_id "ENSG00000157873"; transcript_id "G19.7";
chr1	PacBio	exon	2558343	2558468	.	+	.	gene_id "ENSG00000157873"; transcript_id "G19.7";
chr1	PacBio	exon	2559823	2559978	.	+	.	gene_id "ENSG00000157873"; transcript_id "G19.7";
chr1	PacBio	exon	2560624	2561815	.	+	.	gene_id "ENSG00000157873"; transcript_id "G19.7";
chr1	PacBio	exon	2562865	2562896	.	+	.	gene_id "ENSG00000157873"; transcript_id "G19.7";
chr1	PacBio	exon	2563148	2563826	.	+	.	gene_id "ENSG00000157873"; transcript_id "G19.7";
chr1	PacBio	CDS	2556665	2556733	.	+	.	gene_id "ENSG00000157873"; transcript_id "G19.7";
chr1	PacBio	CDS	2557726	2557834	.	+	.	gene_id "ENSG00000157873"; transcript_id "G19.7";
chr1	PacBio	CDS	2558343	2558468	.	+	.	gene_id "ENSG00000157873"; transcript_id "G19.7";
chr1	PacBio	CDS	2559823	2559978	.	+	.	gene_id "ENSG00000157873"; transcript_id "G19.7";
chr1	PacBio	CDS	2560624	2560718	.	+	.	gene_id "ENSG00000157873"; transcript_id "G19.7";
chr1	PacBio	transcript	2556557	2563740	.	+	.	gene_id "ENSG00000157873"; transcript_id "G19.8";
chr1	PacBio	exon	2556557	2556733	.	+	.	gene_id "ENSG00000157873"; transcript_id "G19.8";
chr1	PacBio	exon	2557726	2557834	.	+	.	gene_id "ENSG00000157873"; transcript_id "G19.8";
chr1	PacBio	exon	2558343	2558468	.	+	.	gene_id "ENSG00000157873"; transcript_id "G19.8";
chr1	PacBio	exon	2559823	2559978	.	+	.	gene_id "ENSG00000157873"; transcript_id "G19.8";
chr1	PacBio	exon	2560624	2560714	.	+	.	gene_id "ENSG00000157873"; transcript_id "G19.8";
chr1	PacBio	exon	2561673	2561815	.	+	.	gene_id "ENSG00000157873"; transcript_id "G19.8";
chr1	PacBio	exon	2562865	2563740	.	+	.	gene_id "ENSG00000157873"; transcript_id "G19.8";
chr1	PacBio	CDS	2556665	2556733	.	+	.	gene_id "ENSG00000157873"; transcript_id "G19.8";
chr1	PacBio	CDS	2557726	2557834	.	+	.	gene_id "ENSG00000157873"; transcript_id "G19.8";
chr1	PacBio	CDS	2558343	2558468	.	+	.	gene_id "ENSG00000157873"; transcript_id "G19.8";
chr1	PacBio	CDS	2559823	2559978	.	+	.	gene_id "ENSG00000157873"; transcript_id "G19.8";
chr1	PacBio	CDS	2560624	2560714	.	+	.	gene_id "ENSG00000157873"; transcript_id "G19.8";
chr1	PacBio	CDS	2561673	2561815	.	+	.	gene_id "ENSG00000157873"; transcript_id "G19.8";
chr1	PacBio	CDS	2562865	2563004	.	+	.	gene_id "ENSG00000157873"; transcript_id "G19.8";
chr1	PacBio	transcript	2556581	2563826	.	+	.	gene_id "ENSG00000157873"; transcript_id "G19.9";
chr1	PacBio	exon	2556581	2556733	.	+	.	gene_id "ENSG00000157873"; transcript_id "G19.9";
chr1	PacBio	exon	2557726	2557834	.	+	.	gene_id "ENSG00000157873"; transcript_id "G19.9";
chr1	PacBio	exon	2558343	2558468	.	+	.	gene_id "ENSG00000157873"; transcript_id "G19.9";
chr1	PacBio	exon	2559823	2559978	.	+	.	gene_id "ENSG00000157873"; transcript_id "G19.9";
chr1	PacBio	exon	2560624	2560714	.	+	.	gene_id "ENSG00000157873"; transcript_id "G19.9";
chr1	PacBio	exon	2561777	2561957	.	+	.	gene_id "ENSG00000157873"; transcript_id "G19.9";
chr1	PacBio	exon	2562865	2563826	.	+	.	gene_id "ENSG00000157873"; transcript_id "G19.9";
chr1	PacBio	CDS	2556665	2556733	.	+	.	gene_id "ENSG00000157873"; transcript_id "G19.9";
chr1	PacBio	CDS	2557726	2557834	.	+	.	gene_id "ENSG00000157873"; transcript_id "G19.9";
chr1	PacBio	CDS	2558343	2558468	.	+	.	gene_id "ENSG00000157873"; transcript_id "G19.9";
chr1	PacBio	CDS	2559823	2559978	.	+	.	gene_id "ENSG00000157873"; transcript_id "G19.9";
chr1	PacBio	CDS	2560624	2560714	.	+	.	gene_id "ENSG00000157873"; transcript_id "G19.9";
chr1	PacBio	CDS	2561777	2561819	.	+	.	gene_id "ENSG00000157873"; transcript_id "G19.9";
chr1	PacBio	transcript	2556587	2563740	.	+	.	gene_id "ENSG00000157873"; transcript_id "G19.10";
chr1	PacBio	exon	2556587	2556733	.	+	.	gene_id "ENSG00000157873"; transcript_id "G19.10";
chr1	PacBio	exon	2557726	2557834	.	+	.	gene_id "ENSG00000157873"; transcript_id "G19.10";
chr1	PacBio	exon	2558343	2559978	.	+	.	gene_id "ENSG00000157873"; transcript_id "G19.10";
chr1	PacBio	exon	2560624	2561815	.	+	.	gene_id "ENSG00000157873"; transcript_id "G19.10";
chr1	PacBio	exon	2562865	2562896	.	+	.	gene_id "ENSG00000157873"; transcript_id "G19.10";
chr1	PacBio	exon	2563148	2563740	.	+	.	gene_id "ENSG00000157873"; transcript_id "G19.10";
chr1	PacBio	CDS	2556665	2556733	.	+	.	gene_id "ENSG00000157873"; transcript_id "G19.10";
chr1	PacBio	CDS	2557726	2557834	.	+	.	gene_id "ENSG00000157873"; transcript_id "G19.10";
chr1	PacBio	CDS	2558343	2558701	.	+	.	gene_id "ENSG00000157873"; transcript_id "G19.10";
chr1	PacBio	transcript	2586469	2591467	.	+	.	gene_id "ENSG00000157870"; transcript_id "G20.1";
chr1	PacBio	exon	2586469	2586591	.	+	.	gene_id "ENSG00000157870"; transcript_id "G20.1";
chr1	PacBio	exon	2587091	2587295	.	+	.	gene_id "ENSG00000157870"; transcript_id "G20.1";
chr1	PacBio	exon	2587741	2587792	.	+	.	gene_id "ENSG00000157870"; transcript_id "G20.1";
chr1	PacBio	exon	2588390	2588453	.	+	.	gene_id "ENSG00000157870"; transcript_id "G20.1";
chr1	PacBio	exon	2588550	2588625	.	+	.	gene_id "ENSG00000157870"; transcript_id "G20.1";
chr1	PacBio	exon	2588922	2589040	.	+	.	gene_id "ENSG00000157870"; transcript_id "G20.1";
chr1	PacBio	exon	2589410	2591467	.	+	.	gene_id "ENSG00000157870"; transcript_id "G20.1";
chr1	PacBio	transcript	2586774	2591468	.	+	.	gene_id "ENSG00000157870"; transcript_id "G20.2";
chr1	PacBio	exon	2586774	2586948	.	+	.	gene_id "ENSG00000157870"; transcript_id "G20.2";
chr1	PacBio	exon	2587091	2587295	.	+	.	gene_id "ENSG00000157870"; transcript_id "G20.2";
chr1	PacBio	exon	2587741	2587792	.	+	.	gene_id "ENSG00000157870"; transcript_id "G20.2";
chr1	PacBio	exon	2588390	2588453	.	+	.	gene_id "ENSG00000157870"; transcript_id "G20.2";
chr1	PacBio	exon	2588550	2588625	.	+	.	gene_id "ENSG00000157870"; transcript_id "G20.2";
chr1	PacBio	exon	2588922	2589040	.	+	.	gene_id "ENSG00000157870"; transcript_id "G20.2";
chr1	PacBio	exon	2589410	2591468	.	+	.	gene_id "ENSG00000157870"; transcript_id "G20.2";
chr1	PacBio	CDS	2586796	2586948	.	+	.	gene_id "ENSG00000157870"; transcript_id "G20.2";
chr1	PacBio	CDS	2587091	2587295	.	+	.	gene_id "ENSG00000157870"; transcript_id "G20.2";
chr1	PacBio	CDS	2587741	2587792	.	+	.	gene_id "ENSG00000157870"; transcript_id "G20.2";
chr1	PacBio	CDS	2588390	2588453	.	+	.	gene_id "ENSG00000157870"; transcript_id "G20.2";
chr1	PacBio	CDS	2588550	2588625	.	+	.	gene_id "ENSG00000157870"; transcript_id "G20.2";
chr1	PacBio	CDS	2588922	2589040	.	+	.	gene_id "ENSG00000157870"; transcript_id "G20.2";
chr1	PacBio	CDS	2589410	2589427	.	+	.	gene_id "ENSG00000157870"; transcript_id "G20.2";
chr1	PacBio	transcript	2587084	2591467	.	+	.	gene_id "ENSG00000157870"; transcript_id "G20.3";
chr1	PacBio	exon	2587084	2587295	.	+	.	gene_id "ENSG00000157870"; transcript_id "G20.3";
chr1	PacBio	exon	2587741	2587792	.	+	.	gene_id "ENSG00000157870"; transcript_id "G20.3";
chr1	PacBio	exon	2588390	2588453	.	+	.	gene_id "ENSG00000157870"; transcript_id "G20.3";
chr1	PacBio	exon	2588550	2588625	.	+	.	gene_id "ENSG00000157870"; transcript_id "G20.3";
chr1	PacBio	exon	2588922	2591467	.	+	.	gene_id "ENSG00000157870"; transcript_id "G20.3";
chr1	PacBio	CDS	2589149	2589367	.	+	.	gene_id "ENSG00000157870"; transcript_id "G20.3";
chr1	PacBio	transcript	2590646	2611401	.	-	.	gene_id "ENSG00000142606"; transcript_id "G21.1";
chr1	PacBio	exon	2590646	2591089	.	-	.	gene_id "ENSG00000142606"; transcript_id "G21.1";
chr1	PacBio	exon	2591557	2591633	.	-	.	gene_id "ENSG00000142606"; transcript_id "G21.1";
chr1	PacBio	exon	2591932	2592027	.	-	.	gene_id "ENSG00000142606"; transcript_id "G21.1";
chr1	PacBio	exon	2592655	2592720	.	-	.	gene_id "ENSG00000142606"; transcript_id "G21.1";
chr1	PacBio	exon	2592833	2592966	.	-	.	gene_id "ENSG00000142606"; transcript_id "G21.1";
chr1	PacBio	exon	2593814	2593933	.	-	.	gene_id "ENSG00000142606"; transcript_id "G21.1";
chr1	PacBio	exon	2594385	2594443	.	-	.	gene_id "ENSG00000142606"; transcript_id "G21.1";
chr1	PacBio	exon	2594790	2594893	.	-	.	gene_id "ENSG00000142606"; transcript_id "G21.1";
chr1	PacBio	exon	2595276	2595359	.	-	.	gene_id "ENSG00000142606"; transcript_id "G21.1";
chr1	PacBio	exon	2596009	2596107	.	-	.	gene_id "ENSG00000142606"; transcript_id "G21.1";
chr1	PacBio	exon	2598207	2598300	.	-	.	gene_id "ENSG00000142606"; transcript_id "G21.1";
chr1	PacBio	exon	2598654	2598790	.	-	.	gene_id "ENSG00000142606"; transcript_id "G21.1";
chr1	PacBio	exon	2603884	2603973	.	-	.	gene_id "ENSG00000142606"; transcript_id "G21.1";
chr1	PacBio	exon	2604147	2604281	.	-	.	gene_id "ENSG00000142606"; transcript_id "G21.1";
chr1	PacBio	exon	2605558	2605623	.	-	.	gene_id "ENSG00000142606"; transcript_id "G21.1";
chr1	PacBio	exon	2606248	2606366	.	-	.	gene_id "ENSG00000142606"; transcript_id "G21.1";
chr1	PacBio	exon	2606974	2607069	.	-	.	gene_id "ENSG00000142606"; transcript_id "G21.1";
chr1	PacBio	exon	2609339	2609419	.	-	.	gene_id "ENSG00000142606"; transcript_id "G21.1";
chr1	PacBio	exon	2609670	2609831	.	-	.	gene_id "ENSG00000142606"; transcript_id "G21.1";
chr1	PacBio	exon	2611321	2611401	.	-	.	gene_id "ENSG00000142606"; transcript_id "G21.1";
chr1	PacBio	CDS	2590990	2591089	.	-	.	gene_id "ENSG00000142606"; transcript_id "G21.1";
chr1	PacBio	CDS	2591557	2591633	.	-	.	gene_id "ENSG00000142606"; transcript_id "G21.1";
chr1	PacBio	CDS	2591932	2592027	.	-	.	gene_id "ENSG00000142606"; transcript_id "G21.1";
chr1	PacBio	CDS	2592655	2592720	.	-	.	gene_id "ENSG00000142606"; transcript_id "G21.1";
chr1	PacBio	CDS	2592833	2592966	.	-	.	gene_id "ENSG00000142606"; transcript_id "G21.1";
chr1	PacBio	CDS	2593814	2593933	.	-	.	gene_id "ENSG00000142606"; transcript_id "G21.1";
chr1	PacBio	CDS	2594385	2594443	.	-	.	gene_id "ENSG00000142606"; transcript_id "G21.1";
chr1	PacBio	CDS	2594790	2594893	.	-	.	gene_id "ENSG00000142606"; transcript_id "G21.1";
chr1	PacBio	CDS	2595276	2595359	.	-	.	gene_id "ENSG00000142606"; transcript_id "G21.1";
chr1	PacBio	CDS	2596009	2596107	.	-	.	gene_id "ENSG00000142606"; transcript_id "G21.1";
chr1	PacBio	CDS	2598207	2598300	.	-	.	gene_id "ENSG00000142606"; transcript_id "G21.1";
chr1	PacBio	CDS	2598654	2598790	.	-	.	gene_id "ENSG00000142606"; transcript_id "G21.1";
chr1	PacBio	CDS	2603884	2603973	.	-	.	gene_id "ENSG00000142606"; transcript_id "G21.1";
chr1	PacBio	CDS	2604147	2604281	.	-	.	gene_id "ENSG00000142606"; transcript_id "G21.1";
chr1	PacBio	CDS	2605558	2605623	.	-	.	gene_id "ENSG00000142606"; transcript_id "G21.1";
chr1	PacBio	CDS	2606248	2606366	.	-	.	gene_id "ENSG00000142606"; transcript_id "G21.1";
chr1	PacBio	CDS	2606974	2607069	.	-	.	gene_id "ENSG00000142606"; transcript_id "G21.1";
chr1	PacBio	CDS	2609339	2609419	.	-	.	gene_id "ENSG00000142606"; transcript_id "G21.1";
chr1	PacBio	CDS	2609670	2609811	.	-	.	gene_id "ENSG00000142606"; transcript_id "G21.1";
chr1	PacBio	transcript	3619618	3630125	.	+	.	gene_id "ENSG00000158109"; transcript_id "G22.1";
chr1	PacBio	exon	3619618	3619694	.	+	.	gene_id "ENSG00000158109"; transcript_id "G22.1";
chr1	PacBio	exon	3625424	3625515	.	+	.	gene_id "ENSG00000158109"; transcript_id "G22.1";
chr1	PacBio	exon	3625713	3625889	.	+	.	gene_id "ENSG00000158109"; transcript_id "G22.1";
chr1	PacBio	exon	3627500	3627653	.	+	.	gene_id "ENSG00000158109"; transcript_id "G22.1";
chr1	PacBio	exon	3628409	3630125	.	+	.	gene_id "ENSG00000158109"; transcript_id "G22.1";
chr1	PacBio	CDS	3619653	3619694	.	+	.	gene_id "ENSG00000158109"; transcript_id "G22.1";
chr1	PacBio	CDS	3625424	3625515	.	+	.	gene_id "ENSG00000158109"; transcript_id "G22.1";
chr1	PacBio	CDS	3625713	3625889	.	+	.	gene_id "ENSG00000158109"; transcript_id "G22.1";
chr1	PacBio	CDS	3627500	3627653	.	+	.	gene_id "ENSG00000158109"; transcript_id "G22.1";
chr1	PacBio	CDS	3628409	3628603	.	+	.	gene_id "ENSG00000158109"; transcript_id "G22.1";
chr1	PacBio	transcript	3624979	3630125	.	+	.	gene_id "ENSG00000158109"; transcript_id "G22.2";
chr1	PacBio	exon	3624979	3625144	.	+	.	gene_id "ENSG00000158109"; transcript_id "G22.2";
chr1	PacBio	exon	3625713	3625889	.	+	.	gene_id "ENSG00000158109"; transcript_id "G22.2";
chr1	PacBio	exon	3627500	3627653	.	+	.	gene_id "ENSG00000158109"; transcript_id "G22.2";
chr1	PacBio	exon	3628409	3630125	.	+	.	gene_id "ENSG00000158109"; transcript_id "G22.2";
chr1	PacBio	transcript	3624984	3630125	.	+	.	gene_id "ENSG00000158109"; transcript_id "G22.3";
chr1	PacBio	exon	3624984	3625273	.	+	.	gene_id "ENSG00000158109"; transcript_id "G22.3";
chr1	PacBio	exon	3625424	3625515	.	+	.	gene_id "ENSG00000158109"; transcript_id "G22.3";
chr1	PacBio	exon	3625713	3625889	.	+	.	gene_id "ENSG00000158109"; transcript_id "G22.3";
chr1	PacBio	exon	3627500	3627653	.	+	.	gene_id "ENSG00000158109"; transcript_id "G22.3";
chr1	PacBio	exon	3628409	3630125	.	+	.	gene_id "ENSG00000158109"; transcript_id "G22.3";
chr1	PacBio	CDS	3625073	3625273	.	+	.	gene_id "ENSG00000158109"; transcript_id "G22.3";
chr1	PacBio	CDS	3625424	3625515	.	+	.	gene_id "ENSG00000158109"; transcript_id "G22.3";
chr1	PacBio	CDS	3625713	3625889	.	+	.	gene_id "ENSG00000158109"; transcript_id "G22.3";
chr1	PacBio	CDS	3627500	3627653	.	+	.	gene_id "ENSG00000158109"; transcript_id "G22.3";
chr1	PacBio	CDS	3628409	3628603	.	+	.	gene_id "ENSG00000158109"; transcript_id "G22.3";
chr1	PacBio	transcript	3624986	3628832	.	+	.	gene_id "ENSG00000158109"; transcript_id "G22.4";
chr1	PacBio	exon	3624986	3625273	.	+	.	gene_id "ENSG00000158109"; transcript_id "G22.4";
chr1	PacBio	exon	3625424	3625515	.	+	.	gene_id "ENSG00000158109"; transcript_id "G22.4";
chr1	PacBio	exon	3625713	3625889	.	+	.	gene_id "ENSG00000158109"; transcript_id "G22.4";
chr1	PacBio	exon	3627500	3627653	.	+	.	gene_id "ENSG00000158109"; transcript_id "G22.4";
chr1	PacBio	exon	3628409	3628832	.	+	.	gene_id "ENSG00000158109"; transcript_id "G22.4";
chr1	PacBio	CDS	3625073	3625273	.	+	.	gene_id "ENSG00000158109"; transcript_id "G22.4";
chr1	PacBio	CDS	3625424	3625515	.	+	.	gene_id "ENSG00000158109"; transcript_id "G22.4";
chr1	PacBio	CDS	3625713	3625889	.	+	.	gene_id "ENSG00000158109"; transcript_id "G22.4";
chr1	PacBio	CDS	3627500	3627653	.	+	.	gene_id "ENSG00000158109"; transcript_id "G22.4";
chr1	PacBio	CDS	3628409	3628603	.	+	.	gene_id "ENSG00000158109"; transcript_id "G22.4";
chr1	PacBio	transcript	3624991	3630125	.	+	.	gene_id "ENSG00000158109"; transcript_id "G22.5";
chr1	PacBio	exon	3624991	3625144	.	+	.	gene_id "ENSG00000158109"; transcript_id "G22.5";
chr1	PacBio	exon	3625424	3625515	.	+	.	gene_id "ENSG00000158109"; transcript_id "G22.5";
chr1	PacBio	exon	3625713	3625889	.	+	.	gene_id "ENSG00000158109"; transcript_id "G22.5";
chr1	PacBio	exon	3627500	3627653	.	+	.	gene_id "ENSG00000158109"; transcript_id "G22.5";
chr1	PacBio	exon	3628409	3630125	.	+	.	gene_id "ENSG00000158109"; transcript_id "G22.5";
chr1	PacBio	CDS	3625073	3625144	.	+	.	gene_id "ENSG00000158109"; transcript_id "G22.5";
chr1	PacBio	CDS	3625424	3625515	.	+	.	gene_id "ENSG00000158109"; transcript_id "G22.5";
chr1	PacBio	CDS	3625713	3625889	.	+	.	gene_id "ENSG00000158109"; transcript_id "G22.5";
chr1	PacBio	CDS	3627500	3627653	.	+	.	gene_id "ENSG00000158109"; transcript_id "G22.5";
chr1	PacBio	CDS	3628409	3628603	.	+	.	gene_id "ENSG00000158109"; transcript_id "G22.5";
chr1	PacBio	transcript	3625027	3630125	.	+	.	gene_id "ENSG00000158109"; transcript_id "G22.6";
chr1	PacBio	exon	3625027	3625273	.	+	.	gene_id "ENSG00000158109"; transcript_id "G22.6";
chr1	PacBio	exon	3625424	3625889	.	+	.	gene_id "ENSG00000158109"; transcript_id "G22.6";
chr1	PacBio	exon	3627500	3627653	.	+	.	gene_id "ENSG00000158109"; transcript_id "G22.6";
chr1	PacBio	exon	3628409	3630125	.	+	.	gene_id "ENSG00000158109"; transcript_id "G22.6";
chr1	PacBio	CDS	3625073	3625273	.	+	.	gene_id "ENSG00000158109"; transcript_id "G22.6";
chr1	PacBio	CDS	3625424	3625519	.	+	.	gene_id "ENSG00000158109"; transcript_id "G22.6";
chr1	PacBio	transcript	3629285	3650102	.	-	.	gene_id "ENSG00000116213"; transcript_id "G23.1";
chr1	PacBio	exon	3629285	3629998	.	-	.	gene_id "ENSG00000116213"; transcript_id "G23.1";
chr1	PacBio	exon	3631466	3631657	.	-	.	gene_id "ENSG00000116213"; transcript_id "G23.1";
chr1	PacBio	exon	3632213	3632338	.	-	.	gene_id "ENSG00000116213"; transcript_id "G23.1";
chr1	PacBio	exon	3633398	3633503	.	-	.	gene_id "ENSG00000116213"; transcript_id "G23.1";
chr1	PacBio	exon	3634997	3635074	.	-	.	gene_id "ENSG00000116213"; transcript_id "G23.1";
chr1	PacBio	exon	3635160	3635294	.	-	.	gene_id "ENSG00000116213"; transcript_id "G23.1";
chr1	PacBio	exon	3635944	3636030	.	-	.	gene_id "ENSG00000116213"; transcript_id "G23.1";
chr1	PacBio	exon	3636995	3637098	.	-	.	gene_id "ENSG00000116213"; transcript_id "G23.1";
chr1	PacBio	exon	3638750	3638822	.	-	.	gene_id "ENSG00000116213"; transcript_id "G23.1";
chr1	PacBio	exon	3646666	3646782	.	-	.	gene_id "ENSG00000116213"; transcript_id "G23.1";
chr1	PacBio	exon	3647408	3647560	.	-	.	gene_id "ENSG00000116213"; transcript_id "G23.1";
chr1	PacBio	exon	3649931	3650102	.	-	.	gene_id "ENSG00000116213"; transcript_id "G23.1";
chr1	PacBio	CDS	3629808	3629998	.	-	.	gene_id "ENSG00000116213"; transcript_id "G23.1";
chr1	PacBio	CDS	3631466	3631657	.	-	.	gene_id "ENSG00000116213"; transcript_id "G23.1";
chr1	PacBio	CDS	3632213	3632338	.	-	.	gene_id "ENSG00000116213"; transcript_id "G23.1";
chr1	PacBio	CDS	3633398	3633503	.	-	.	gene_id "ENSG00000116213"; transcript_id "G23.1";
chr1	PacBio	CDS	3634997	3635074	.	-	.	gene_id "ENSG00000116213"; transcript_id "G23.1";
chr1	PacBio	CDS	3635160	3635294	.	-	.	gene_id "ENSG00000116213"; transcript_id "G23.1";
chr1	PacBio	CDS	3635944	3636030	.	-	.	gene_id "ENSG00000116213"; transcript_id "G23.1";
chr1	PacBio	CDS	3636995	3637098	.	-	.	gene_id "ENSG00000116213"; transcript_id "G23.1";
chr1	PacBio	CDS	3638750	3638822	.	-	.	gene_id "ENSG00000116213"; transcript_id "G23.1";
chr1	PacBio	CDS	3646666	3646782	.	-	.	gene_id "ENSG00000116213"; transcript_id "G23.1";
chr1	PacBio	CDS	3647408	3647560	.	-	.	gene_id "ENSG00000116213"; transcript_id "G23.1";
chr1	PacBio	CDS	3649931	3649999	.	-	.	gene_id "ENSG00000116213"; transcript_id "G23.1";
chr1	PacBio	transcript	3630768	3650107	.	-	.	gene_id "ENSG00000116213"; transcript_id "G23.2";
chr1	PacBio	exon	3630768	3631117	.	-	.	gene_id "ENSG00000116213"; transcript_id "G23.2";
chr1	PacBio	exon	3631466	3631657	.	-	.	gene_id "ENSG00000116213"; transcript_id "G23.2";
chr1	PacBio	exon	3632213	3633273	.	-	.	gene_id "ENSG00000116213"; transcript_id "G23.2";
chr1	PacBio	exon	3633398	3633503	.	-	.	gene_id "ENSG00000116213"; transcript_id "G23.2";
chr1	PacBio	exon	3634997	3635074	.	-	.	gene_id "ENSG00000116213"; transcript_id "G23.2";
chr1	PacBio	exon	3635160	3635294	.	-	.	gene_id "ENSG00000116213"; transcript_id "G23.2";
chr1	PacBio	exon	3635944	3636030	.	-	.	gene_id "ENSG00000116213"; transcript_id "G23.2";
chr1	PacBio	exon	3636995	3637098	.	-	.	gene_id "ENSG00000116213"; transcript_id "G23.2";
chr1	PacBio	exon	3638750	3638822	.	-	.	gene_id "ENSG00000116213"; transcript_id "G23.2";
chr1	PacBio	exon	3646666	3646782	.	-	.	gene_id "ENSG00000116213"; transcript_id "G23.2";
chr1	PacBio	exon	3647408	3647560	.	-	.	gene_id "ENSG00000116213"; transcript_id "G23.2";
chr1	PacBio	exon	3649931	3650107	.	-	.	gene_id "ENSG00000116213"; transcript_id "G23.2";
chr1	PacBio	CDS	3633239	3633273	.	-	.	gene_id "ENSG00000116213"; transcript_id "G23.2";
chr1	PacBio	CDS	3633398	3633503	.	-	.	gene_id "ENSG00000116213"; transcript_id "G23.2";
chr1	PacBio	CDS	3634997	3635074	.	-	.	gene_id "ENSG00000116213"; transcript_id "G23.2";
chr1	PacBio	CDS	3635160	3635294	.	-	.	gene_id "ENSG00000116213"; transcript_id "G23.2";
chr1	PacBio	CDS	3635944	3636030	.	-	.	gene_id "ENSG00000116213"; transcript_id "G23.2";
chr1	PacBio	CDS	3636995	3637098	.	-	.	gene_id "ENSG00000116213"; transcript_id "G23.2";
chr1	PacBio	CDS	3638750	3638822	.	-	.	gene_id "ENSG00000116213"; transcript_id "G23.2";
chr1	PacBio	CDS	3646666	3646782	.	-	.	gene_id "ENSG00000116213"; transcript_id "G23.2";
chr1	PacBio	CDS	3647408	3647560	.	-	.	gene_id "ENSG00000116213"; transcript_id "G23.2";
chr1	PacBio	CDS	3649931	3649999	.	-	.	gene_id "ENSG00000116213"; transcript_id "G23.2";
chr1	PacBio	transcript	3630769	3650073	.	-	.	gene_id "ENSG00000116213"; transcript_id "G23.3";
chr1	PacBio	exon	3630769	3631117	.	-	.	gene_id "ENSG00000116213"; transcript_id "G23.3";
chr1	PacBio	exon	3631466	3631657	.	-	.	gene_id "ENSG00000116213"; transcript_id "G23.3";
chr1	PacBio	exon	3632213	3632338	.	-	.	gene_id "ENSG00000116213"; transcript_id "G23.3";
chr1	PacBio	exon	3633398	3633503	.	-	.	gene_id "ENSG00000116213"; transcript_id "G23.3";
chr1	PacBio	exon	3634997	3635074	.	-	.	gene_id "ENSG00000116213"; transcript_id "G23.3";
chr1	PacBio	exon	3635944	3636030	.	-	.	gene_id "ENSG00000116213"; transcript_id "G23.3";
chr1	PacBio	exon	3636995	3637098	.	-	.	gene_id "ENSG00000116213"; transcript_id "G23.3";
chr1	PacBio	exon	3638750	3638822	.	-	.	gene_id "ENSG00000116213"; transcript_id "G23.3";
chr1	PacBio	exon	3646666	3646782	.	-	.	gene_id "ENSG00000116213"; transcript_id "G23.3";
chr1	PacBio	exon	3647408	3647560	.	-	.	gene_id "ENSG00000116213"; transcript_id "G23.3";
chr1	PacBio	exon	3649931	3650073	.	-	.	gene_id "ENSG00000116213"; transcript_id "G23.3";
chr1	PacBio	CDS	3630975	3631117	.	-	.	gene_id "ENSG00000116213"; transcript_id "G23.3";
chr1	PacBio	CDS	3631466	3631657	.	-	.	gene_id "ENSG00000116213"; transcript_id "G23.3";
chr1	PacBio	CDS	3632213	3632338	.	-	.	gene_id "ENSG00000116213"; transcript_id "G23.3";
chr1	PacBio	CDS	3633398	3633503	.	-	.	gene_id "ENSG00000116213"; transcript_id "G23.3";
chr1	PacBio	CDS	3634997	3635074	.	-	.	gene_id "ENSG00000116213"; transcript_id "G23.3";
chr1	PacBio	CDS	3635944	3636030	.	-	.	gene_id "ENSG00000116213"; transcript_id "G23.3";
chr1	PacBio	CDS	3636995	3637098	.	-	.	gene_id "ENSG00000116213"; transcript_id "G23.3";
chr1	PacBio	CDS	3638750	3638822	.	-	.	gene_id "ENSG00000116213"; transcript_id "G23.3";
chr1	PacBio	CDS	3646666	3646782	.	-	.	gene_id "ENSG00000116213"; transcript_id "G23.3";
chr1	PacBio	CDS	3647408	3647560	.	-	.	gene_id "ENSG00000116213"; transcript_id "G23.3";
chr1	PacBio	CDS	3649931	3649999	.	-	.	gene_id "ENSG00000116213"; transcript_id "G23.3";
chr1	PacBio	transcript	3630771	3650096	.	-	.	gene_id "ENSG00000116213"; transcript_id "G23.4";
chr1	PacBio	exon	3630771	3631117	.	-	.	gene_id "ENSG00000116213"; transcript_id "G23.4";
chr1	PacBio	exon	3631466	3631657	.	-	.	gene_id "ENSG00000116213"; transcript_id "G23.4";
chr1	PacBio	exon	3632213	3632338	.	-	.	gene_id "ENSG00000116213"; transcript_id "G23.4";
chr1	PacBio	exon	3633398	3633503	.	-	.	gene_id "ENSG00000116213"; transcript_id "G23.4";
chr1	PacBio	exon	3634997	3635074	.	-	.	gene_id "ENSG00000116213"; transcript_id "G23.4";
chr1	PacBio	exon	3635160	3635294	.	-	.	gene_id "ENSG00000116213"; transcript_id "G23.4";
chr1	PacBio	exon	3635944	3636030	.	-	.	gene_id "ENSG00000116213"; transcript_id "G23.4";
chr1	PacBio	exon	3636995	3637098	.	-	.	gene_id "ENSG00000116213"; transcript_id "G23.4";
chr1	PacBio	exon	3638750	3638822	.	-	.	gene_id "ENSG00000116213"; transcript_id "G23.4";
chr1	PacBio	exon	3646666	3647560	.	-	.	gene_id "ENSG00000116213"; transcript_id "G23.4";
chr1	PacBio	exon	3649931	3650096	.	-	.	gene_id "ENSG00000116213"; transcript_id "G23.4";
chr1	PacBio	CDS	3630975	3631117	.	-	.	gene_id "ENSG00000116213"; transcript_id "G23.4";
chr1	PacBio	CDS	3631466	3631657	.	-	.	gene_id "ENSG00000116213"; transcript_id "G23.4";
chr1	PacBio	CDS	3632213	3632338	.	-	.	gene_id "ENSG00000116213"; transcript_id "G23.4";
chr1	PacBio	CDS	3633398	3633503	.	-	.	gene_id "ENSG00000116213"; transcript_id "G23.4";
chr1	PacBio	CDS	3634997	3635074	.	-	.	gene_id "ENSG00000116213"; transcript_id "G23.4";
chr1	PacBio	CDS	3635160	3635294	.	-	.	gene_id "ENSG00000116213"; transcript_id "G23.4";
chr1	PacBio	CDS	3635944	3636030	.	-	.	gene_id "ENSG00000116213"; transcript_id "G23.4";
chr1	PacBio	CDS	3636995	3637098	.	-	.	gene_id "ENSG00000116213"; transcript_id "G23.4";
chr1	PacBio	CDS	3638750	3638822	.	-	.	gene_id "ENSG00000116213"; transcript_id "G23.4";
chr1	PacBio	CDS	3646666	3646899	.	-	.	gene_id "ENSG00000116213"; transcript_id "G23.4";
chr1	PacBio	transcript	3630772	3650073	.	-	.	gene_id "ENSG00000116213"; transcript_id "G23.5";
chr1	PacBio	exon	3630772	3631117	.	-	.	gene_id "ENSG00000116213"; transcript_id "G23.5";
chr1	PacBio	exon	3631466	3631657	.	-	.	gene_id "ENSG00000116213"; transcript_id "G23.5";
chr1	PacBio	exon	3632213	3632338	.	-	.	gene_id "ENSG00000116213"; transcript_id "G23.5";
chr1	PacBio	exon	3632555	3633273	.	-	.	gene_id "ENSG00000116213"; transcript_id "G23.5";
chr1	PacBio	exon	3633398	3633503	.	-	.	gene_id "ENSG00000116213"; transcript_id "G23.5";
chr1	PacBio	exon	3634997	3635074	.	-	.	gene_id "ENSG00000116213"; transcript_id "G23.5";
chr1	PacBio	exon	3635160	3635294	.	-	.	gene_id "ENSG00000116213"; transcript_id "G23.5";
chr1	PacBio	exon	3635944	3636030	.	-	.	gene_id "ENSG00000116213"; transcript_id "G23.5";
chr1	PacBio	exon	3636995	3637098	.	-	.	gene_id "ENSG00000116213"; transcript_id "G23.5";
chr1	PacBio	exon	3638750	3638822	.	-	.	gene_id "ENSG00000116213"; transcript_id "G23.5";
chr1	PacBio	exon	3646666	3646782	.	-	.	gene_id "ENSG00000116213"; transcript_id "G23.5";
chr1	PacBio	exon	3647408	3647560	.	-	.	gene_id "ENSG00000116213"; transcript_id "G23.5";
chr1	PacBio	exon	3649931	3650073	.	-	.	gene_id "ENSG00000116213"; transcript_id "G23.5";
chr1	PacBio	CDS	3633239	3633273	.	-	.	gene_id "ENSG00000116213"; transcript_id "G23.5";
chr1	PacBio	CDS	3633398	3633503	.	-	.	gene_id "ENSG00000116213"; transcript_id "G23.5";
chr1	PacBio	CDS	3634997	3635074	.	-	.	gene_id "ENSG00000116213"; transcript_id "G23.5";
chr1	PacBio	CDS	3635160	3635294	.	-	.	gene_id "ENSG00000116213"; transcript_id "G23.5";
chr1	PacBio	CDS	3635944	3636030	.	-	.	gene_id "ENSG00000116213"; transcript_id "G23.5";
chr1	PacBio	CDS	3636995	3637098	.	-	.	gene_id "ENSG00000116213"; transcript_id "G23.5";
chr1	PacBio	CDS	3638750	3638822	.	-	.	gene_id "ENSG00000116213"; transcript_id "G23.5";
chr1	PacBio	CDS	3646666	3646782	.	-	.	gene_id "ENSG00000116213"; transcript_id "G23.5";
chr1	PacBio	CDS	3647408	3647560	.	-	.	gene_id "ENSG00000116213"; transcript_id "G23.5";
chr1	PacBio	CDS	3649931	3649999	.	-	.	gene_id "ENSG00000116213"; transcript_id "G23.5";
chr1	PacBio	transcript	3630772	3650105	.	-	.	gene_id "ENSG00000116213"; transcript_id "G23.6";
chr1	PacBio	exon	3630772	3631657	.	-	.	gene_id "ENSG00000116213"; transcript_id "G23.6";
chr1	PacBio	exon	3632213	3632338	.	-	.	gene_id "ENSG00000116213"; transcript_id "G23.6";
chr1	PacBio	exon	3633398	3633503	.	-	.	gene_id "ENSG00000116213"; transcript_id "G23.6";
chr1	PacBio	exon	3634997	3635074	.	-	.	gene_id "ENSG00000116213"; transcript_id "G23.6";
chr1	PacBio	exon	3635160	3635294	.	-	.	gene_id "ENSG00000116213"; transcript_id "G23.6";
chr1	PacBio	exon	3635944	3636030	.	-	.	gene_id "ENSG00000116213"; transcript_id "G23.6";
chr1	PacBio	exon	3636995	3637098	.	-	.	gene_id "ENSG00000116213"; transcript_id "G23.6";
chr1	PacBio	exon	3638750	3638822	.	-	.	gene_id "ENSG00000116213"; transcript_id "G23.6";
chr1	PacBio	exon	3646666	3646782	.	-	.	gene_id "ENSG00000116213"; transcript_id "G23.6";
chr1	PacBio	exon	3647408	3647560	.	-	.	gene_id "ENSG00000116213"; transcript_id "G23.6";
chr1	PacBio	exon	3649931	3650105	.	-	.	gene_id "ENSG00000116213"; transcript_id "G23.6";
chr1	PacBio	CDS	3631398	3631657	.	-	.	gene_id "ENSG00000116213"; transcript_id "G23.6";
chr1	PacBio	CDS	3632213	3632338	.	-	.	gene_id "ENSG00000116213"; transcript_id "G23.6";
chr1	PacBio	CDS	3633398	3633503	.	-	.	gene_id "ENSG00000116213"; transcript_id "G23.6";
chr1	PacBio	CDS	3634997	3635074	.	-	.	gene_id "ENSG00000116213"; transcript_id "G23.6";
chr1	PacBio	CDS	3635160	3635294	.	-	.	gene_id "ENSG00000116213"; transcript_id "G23.6";
chr1	PacBio	CDS	3635944	3636030	.	-	.	gene_id "ENSG00000116213"; transcript_id "G23.6";
chr1	PacBio	CDS	3636995	3637098	.	-	.	gene_id "ENSG00000116213"; transcript_id "G23.6";
chr1	PacBio	CDS	3638750	3638822	.	-	.	gene_id "ENSG00000116213"; transcript_id "G23.6";
chr1	PacBio	CDS	3646666	3646782	.	-	.	gene_id "ENSG00000116213"; transcript_id "G23.6";
chr1	PacBio	CDS	3647408	3647560	.	-	.	gene_id "ENSG00000116213"; transcript_id "G23.6";
chr1	PacBio	CDS	3649931	3649999	.	-	.	gene_id "ENSG00000116213"; transcript_id "G23.6";
chr1	PacBio	transcript	3630774	3650096	.	-	.	gene_id "ENSG00000116213"; transcript_id "G23.7";
chr1	PacBio	exon	3630774	3631117	.	-	.	gene_id "ENSG00000116213"; transcript_id "G23.7";
chr1	PacBio	exon	3631466	3631657	.	-	.	gene_id "ENSG00000116213"; transcript_id "G23.7";
chr1	PacBio	exon	3632213	3632338	.	-	.	gene_id "ENSG00000116213"; transcript_id "G23.7";
chr1	PacBio	exon	3633398	3633503	.	-	.	gene_id "ENSG00000116213"; transcript_id "G23.7";
chr1	PacBio	exon	3634997	3635074	.	-	.	gene_id "ENSG00000116213"; transcript_id "G23.7";
chr1	PacBio	exon	3635160	3635294	.	-	.	gene_id "ENSG00000116213"; transcript_id "G23.7";
chr1	PacBio	exon	3635944	3636030	.	-	.	gene_id "ENSG00000116213"; transcript_id "G23.7";
chr1	PacBio	exon	3636995	3637098	.	-	.	gene_id "ENSG00000116213"; transcript_id "G23.7";
chr1	PacBio	exon	3638750	3638822	.	-	.	gene_id "ENSG00000116213"; transcript_id "G23.7";
chr1	PacBio	exon	3646666	3646782	.	-	.	gene_id "ENSG00000116213"; transcript_id "G23.7";
chr1	PacBio	exon	3646871	3647110	.	-	.	gene_id "ENSG00000116213"; transcript_id "G23.7";
chr1	PacBio	exon	3647408	3647560	.	-	.	gene_id "ENSG00000116213"; transcript_id "G23.7";
chr1	PacBio	exon	3649931	3650096	.	-	.	gene_id "ENSG00000116213"; transcript_id "G23.7";
chr1	PacBio	CDS	3630975	3631117	.	-	.	gene_id "ENSG00000116213"; transcript_id "G23.7";
chr1	PacBio	CDS	3631466	3631657	.	-	.	gene_id "ENSG00000116213"; transcript_id "G23.7";
chr1	PacBio	CDS	3632213	3632338	.	-	.	gene_id "ENSG00000116213"; transcript_id "G23.7";
chr1	PacBio	CDS	3633398	3633503	.	-	.	gene_id "ENSG00000116213"; transcript_id "G23.7";
chr1	PacBio	CDS	3634997	3635074	.	-	.	gene_id "ENSG00000116213"; transcript_id "G23.7";
chr1	PacBio	CDS	3635160	3635294	.	-	.	gene_id "ENSG00000116213"; transcript_id "G23.7";
chr1	PacBio	CDS	3635944	3636030	.	-	.	gene_id "ENSG00000116213"; transcript_id "G23.7";
chr1	PacBio	CDS	3636995	3637069	.	-	.	gene_id "ENSG00000116213"; transcript_id "G23.7";
chr1	PacBio	transcript	3630774	3650103	.	-	.	gene_id "ENSG00000116213"; transcript_id "G23.8";
chr1	PacBio	exon	3630774	3631117	.	-	.	gene_id "ENSG00000116213"; transcript_id "G23.8";
chr1	PacBio	exon	3631466	3631657	.	-	.	gene_id "ENSG00000116213"; transcript_id "G23.8";
chr1	PacBio	exon	3632213	3632338	.	-	.	gene_id "ENSG00000116213"; transcript_id "G23.8";
chr1	PacBio	exon	3633398	3633503	.	-	.	gene_id "ENSG00000116213"; transcript_id "G23.8";
chr1	PacBio	exon	3634997	3635074	.	-	.	gene_id "ENSG00000116213"; transcript_id "G23.8";
chr1	PacBio	exon	3635160	3635294	.	-	.	gene_id "ENSG00000116213"; transcript_id "G23.8";
chr1	PacBio	exon	3635944	3636030	.	-	.	gene_id "ENSG00000116213"; transcript_id "G23.8";
chr1	PacBio	exon	3636995	3637098	.	-	.	gene_id "ENSG00000116213"; transcript_id "G23.8";
chr1	PacBio	exon	3638750	3638822	.	-	.	gene_id "ENSG00000116213"; transcript_id "G23.8";
chr1	PacBio	exon	3646666	3646782	.	-	.	gene_id "ENSG00000116213"; transcript_id "G23.8";
chr1	PacBio	exon	3647408	3647560	.	-	.	gene_id "ENSG00000116213"; transcript_id "G23.8";
chr1	PacBio	exon	3649931	3650103	.	-	.	gene_id "ENSG00000116213"; transcript_id "G23.8";
chr1	PacBio	CDS	3630975	3631117	.	-	.	gene_id "ENSG00000116213"; transcript_id "G23.8";
chr1	PacBio	CDS	3631466	3631657	.	-	.	gene_id "ENSG00000116213"; transcript_id "G23.8";
chr1	PacBio	CDS	3632213	3632338	.	-	.	gene_id "ENSG00000116213"; transcript_id "G23.8";
chr1	PacBio	CDS	3633398	3633503	.	-	.	gene_id "ENSG00000116213"; transcript_id "G23.8";
chr1	PacBio	CDS	3634997	3635074	.	-	.	gene_id "ENSG00000116213"; transcript_id "G23.8";
chr1	PacBio	CDS	3635160	3635294	.	-	.	gene_id "ENSG00000116213"; transcript_id "G23.8";
chr1	PacBio	CDS	3635944	3636030	.	-	.	gene_id "ENSG00000116213"; transcript_id "G23.8";
chr1	PacBio	CDS	3636995	3637098	.	-	.	gene_id "ENSG00000116213"; transcript_id "G23.8";
chr1	PacBio	CDS	3638750	3638822	.	-	.	gene_id "ENSG00000116213"; transcript_id "G23.8";
chr1	PacBio	CDS	3646666	3646782	.	-	.	gene_id "ENSG00000116213"; transcript_id "G23.8";
chr1	PacBio	CDS	3647408	3647560	.	-	.	gene_id "ENSG00000116213"; transcript_id "G23.8";
chr1	PacBio	CDS	3649931	3649999	.	-	.	gene_id "ENSG00000116213"; transcript_id "G23.8";
chr1	PacBio	transcript	3630775	3650039	.	-	.	gene_id "ENSG00000116213"; transcript_id "G23.10";
chr1	PacBio	exon	3630775	3631117	.	-	.	gene_id "ENSG00000116213"; transcript_id "G23.10";
chr1	PacBio	exon	3631466	3631657	.	-	.	gene_id "ENSG00000116213"; transcript_id "G23.10";
chr1	PacBio	exon	3633398	3633503	.	-	.	gene_id "ENSG00000116213"; transcript_id "G23.10";
chr1	PacBio	exon	3634997	3635074	.	-	.	gene_id "ENSG00000116213"; transcript_id "G23.10";
chr1	PacBio	exon	3635160	3635294	.	-	.	gene_id "ENSG00000116213"; transcript_id "G23.10";
chr1	PacBio	exon	3635944	3636030	.	-	.	gene_id "ENSG00000116213"; transcript_id "G23.10";
chr1	PacBio	exon	3636995	3637098	.	-	.	gene_id "ENSG00000116213"; transcript_id "G23.10";
chr1	PacBio	exon	3638750	3638822	.	-	.	gene_id "ENSG00000116213"; transcript_id "G23.10";
chr1	PacBio	exon	3646666	3646782	.	-	.	gene_id "ENSG00000116213"; transcript_id "G23.10";
chr1	PacBio	exon	3647408	3647560	.	-	.	gene_id "ENSG00000116213"; transcript_id "G23.10";
chr1	PacBio	exon	3649931	3650039	.	-	.	gene_id "ENSG00000116213"; transcript_id "G23.10";
chr1	PacBio	CDS	3630975	3631117	.	-	.	gene_id "ENSG00000116213"; transcript_id "G23.10";
chr1	PacBio	CDS	3631466	3631657	.	-	.	gene_id "ENSG00000116213"; transcript_id "G23.10";
chr1	PacBio	CDS	3633398	3633503	.	-	.	gene_id "ENSG00000116213"; transcript_id "G23.10";
chr1	PacBio	CDS	3634997	3635074	.	-	.	gene_id "ENSG00000116213"; transcript_id "G23.10";
chr1	PacBio	CDS	3635160	3635294	.	-	.	gene_id "ENSG00000116213"; transcript_id "G23.10";
chr1	PacBio	CDS	3635944	3636030	.	-	.	gene_id "ENSG00000116213"; transcript_id "G23.10";
chr1	PacBio	CDS	3636995	3637098	.	-	.	gene_id "ENSG00000116213"; transcript_id "G23.10";
chr1	PacBio	CDS	3638750	3638822	.	-	.	gene_id "ENSG00000116213"; transcript_id "G23.10";
chr1	PacBio	CDS	3646666	3646782	.	-	.	gene_id "ENSG00000116213"; transcript_id "G23.10";
chr1	PacBio	CDS	3647408	3647560	.	-	.	gene_id "ENSG00000116213"; transcript_id "G23.10";
chr1	PacBio	CDS	3649931	3649999	.	-	.	gene_id "ENSG00000116213"; transcript_id "G23.10";
chr1	PacBio	transcript	3630775	3650050	.	-	.	gene_id "ENSG00000116213"; transcript_id "G23.9";
chr1	PacBio	exon	3630775	3631117	.	-	.	gene_id "ENSG00000116213"; transcript_id "G23.9";
chr1	PacBio	exon	3631466	3631657	.	-	.	gene_id "ENSG00000116213"; transcript_id "G23.9";
chr1	PacBio	exon	3633398	3633503	.	-	.	gene_id "ENSG00000116213"; transcript_id "G23.9";
chr1	PacBio	exon	3634997	3635074	.	-	.	gene_id "ENSG00000116213"; transcript_id "G23.9";
chr1	PacBio	exon	3635160	3635294	.	-	.	gene_id "ENSG00000116213"; transcript_id "G23.9";
chr1	PacBio	exon	3635944	3636030	.	-	.	gene_id "ENSG00000116213"; transcript_id "G23.9";
chr1	PacBio	exon	3636995	3637098	.	-	.	gene_id "ENSG00000116213"; transcript_id "G23.9";
chr1	PacBio	exon	3637963	3638037	.	-	.	gene_id "ENSG00000116213"; transcript_id "G23.9";
chr1	PacBio	exon	3638750	3638822	.	-	.	gene_id "ENSG00000116213"; transcript_id "G23.9";
chr1	PacBio	exon	3646666	3646782	.	-	.	gene_id "ENSG00000116213"; transcript_id "G23.9";
chr1	PacBio	exon	3647408	3647560	.	-	.	gene_id "ENSG00000116213"; transcript_id "G23.9";
chr1	PacBio	exon	3649931	3650050	.	-	.	gene_id "ENSG00000116213"; transcript_id "G23.9";
chr1	PacBio	CDS	3630975	3631117	.	-	.	gene_id "ENSG00000116213"; transcript_id "G23.9";
chr1	PacBio	CDS	3631466	3631657	.	-	.	gene_id "ENSG00000116213"; transcript_id "G23.9";
chr1	PacBio	CDS	3633398	3633503	.	-	.	gene_id "ENSG00000116213"; transcript_id "G23.9";
chr1	PacBio	CDS	3634997	3635074	.	-	.	gene_id "ENSG00000116213"; transcript_id "G23.9";
chr1	PacBio	CDS	3635160	3635294	.	-	.	gene_id "ENSG00000116213"; transcript_id "G23.9";
chr1	PacBio	CDS	3635944	3636030	.	-	.	gene_id "ENSG00000116213"; transcript_id "G23.9";
chr1	PacBio	CDS	3636995	3637069	.	-	.	gene_id "ENSG00000116213"; transcript_id "G23.9";
chr1	PacBio	transcript	3630776	3650103	.	-	.	gene_id "ENSG00000116213"; transcript_id "G23.11";
chr1	PacBio	exon	3630776	3631117	.	-	.	gene_id "ENSG00000116213"; transcript_id "G23.11";
chr1	PacBio	exon	3631466	3631657	.	-	.	gene_id "ENSG00000116213"; transcript_id "G23.11";
chr1	PacBio	exon	3632213	3632306	.	-	.	gene_id "ENSG00000116213"; transcript_id "G23.11";
chr1	PacBio	exon	3633398	3633503	.	-	.	gene_id "ENSG00000116213"; transcript_id "G23.11";
chr1	PacBio	exon	3634997	3635074	.	-	.	gene_id "ENSG00000116213"; transcript_id "G23.11";
chr1	PacBio	exon	3635160	3635294	.	-	.	gene_id "ENSG00000116213"; transcript_id "G23.11";
chr1	PacBio	exon	3635944	3636030	.	-	.	gene_id "ENSG00000116213"; transcript_id "G23.11";
chr1	PacBio	exon	3636453	3637098	.	-	.	gene_id "ENSG00000116213"; transcript_id "G23.11";
chr1	PacBio	exon	3638750	3638822	.	-	.	gene_id "ENSG00000116213"; transcript_id "G23.11";
chr1	PacBio	exon	3646666	3646782	.	-	.	gene_id "ENSG00000116213"; transcript_id "G23.11";
chr1	PacBio	exon	3647408	3647560	.	-	.	gene_id "ENSG00000116213"; transcript_id "G23.11";
chr1	PacBio	exon	3649931	3650103	.	-	.	gene_id "ENSG00000116213"; transcript_id "G23.11";
chr1	PacBio	CDS	3636872	3637098	.	-	.	gene_id "ENSG00000116213"; transcript_id "G23.11";
chr1	PacBio	CDS	3638750	3638822	.	-	.	gene_id "ENSG00000116213"; transcript_id "G23.11";
chr1	PacBio	CDS	3646666	3646782	.	-	.	gene_id "ENSG00000116213"; transcript_id "G23.11";
chr1	PacBio	CDS	3647408	3647560	.	-	.	gene_id "ENSG00000116213"; transcript_id "G23.11";
chr1	PacBio	CDS	3649931	3649999	.	-	.	gene_id "ENSG00000116213"; transcript_id "G23.11";
chr1	PacBio	transcript	3780220	3796532	.	-	.	gene_id "ENSG00000130764"; transcript_id "G25.1";
chr1	PacBio	exon	3780220	3781336	.	-	.	gene_id "ENSG00000130764"; transcript_id "G25.1";
chr1	PacBio	exon	3781512	3781601	.	-	.	gene_id "ENSG00000130764"; transcript_id "G25.1";
chr1	PacBio	exon	3782661	3782763	.	-	.	gene_id "ENSG00000130764"; transcript_id "G25.1";
chr1	PacBio	exon	3783996	3784111	.	-	.	gene_id "ENSG00000130764"; transcript_id "G25.1";
chr1	PacBio	exon	3785087	3785203	.	-	.	gene_id "ENSG00000130764"; transcript_id "G25.1";
chr1	PacBio	exon	3786849	3787310	.	-	.	gene_id "ENSG00000130764"; transcript_id "G25.1";
chr1	PacBio	exon	3795862	3796532	.	-	.	gene_id "ENSG00000130764"; transcript_id "G25.1";
chr1	PacBio	CDS	3781088	3781336	.	-	.	gene_id "ENSG00000130764"; transcript_id "G25.1";
chr1	PacBio	CDS	3781512	3781601	.	-	.	gene_id "ENSG00000130764"; transcript_id "G25.1";
chr1	PacBio	CDS	3782661	3782763	.	-	.	gene_id "ENSG00000130764"; transcript_id "G25.1";
chr1	PacBio	CDS	3783996	3784111	.	-	.	gene_id "ENSG00000130764"; transcript_id "G25.1";
chr1	PacBio	CDS	3785087	3785203	.	-	.	gene_id "ENSG00000130764"; transcript_id "G25.1";
chr1	PacBio	CDS	3786849	3787310	.	-	.	gene_id "ENSG00000130764"; transcript_id "G25.1";
chr1	PacBio	CDS	3795862	3796476	.	-	.	gene_id "ENSG00000130764"; transcript_id "G25.1";
chr1	PacBio	transcript	3786049	3796506	.	-	.	gene_id "ENSG00000130764"; transcript_id "G25.3";
chr1	PacBio	exon	3786049	3787310	.	-	.	gene_id "ENSG00000130764"; transcript_id "G25.3";
chr1	PacBio	exon	3795862	3796506	.	-	.	gene_id "ENSG00000130764"; transcript_id "G25.3";
chr1	PacBio	CDS	3786804	3787310	.	-	.	gene_id "ENSG00000130764"; transcript_id "G25.3";
chr1	PacBio	CDS	3795862	3796476	.	-	.	gene_id "ENSG00000130764"; transcript_id "G25.3";
chr1	PacBio	transcript	3814776	3857233	.	-	.	gene_id "ENSG00000116198"; transcript_id "G26.1";
chr1	PacBio	exon	3814776	3815517	.	-	.	gene_id "ENSG00000116198"; transcript_id "G26.1";
chr1	PacBio	exon	3816280	3816370	.	-	.	gene_id "ENSG00000116198"; transcript_id "G26.1";
chr1	PacBio	exon	3823174	3823241	.	-	.	gene_id "ENSG00000116198"; transcript_id "G26.1";
chr1	PacBio	exon	3823424	3823562	.	-	.	gene_id "ENSG00000116198"; transcript_id "G26.1";
chr1	PacBio	exon	3825758	3825866	.	-	.	gene_id "ENSG00000116198"; transcript_id "G26.1";
chr1	PacBio	exon	3826370	3826436	.	-	.	gene_id "ENSG00000116198"; transcript_id "G26.1";
chr1	PacBio	exon	3826708	3826744	.	-	.	gene_id "ENSG00000116198"; transcript_id "G26.1";
chr1	PacBio	exon	3829266	3829373	.	-	.	gene_id "ENSG00000116198"; transcript_id "G26.1";
chr1	PacBio	exon	3829791	3829997	.	-	.	gene_id "ENSG00000116198"; transcript_id "G26.1";
chr1	PacBio	exon	3831046	3831222	.	-	.	gene_id "ENSG00000116198"; transcript_id "G26.1";
chr1	PacBio	exon	3833862	3834035	.	-	.	gene_id "ENSG00000116198"; transcript_id "G26.1";
chr1	PacBio	exon	3834925	3835092	.	-	.	gene_id "ENSG00000116198"; transcript_id "G26.1";
chr1	PacBio	exon	3836495	3836692	.	-	.	gene_id "ENSG00000116198"; transcript_id "G26.1";
chr1	PacBio	exon	3837292	3837519	.	-	.	gene_id "ENSG00000116198"; transcript_id "G26.1";
chr1	PacBio	exon	3838964	3839119	.	-	.	gene_id "ENSG00000116198"; transcript_id "G26.1";
chr1	PacBio	exon	3839608	3839776	.	-	.	gene_id "ENSG00000116198"; transcript_id "G26.1";
chr1	PacBio	exon	3844907	3844983	.	-	.	gene_id "ENSG00000116198"; transcript_id "G26.1";
chr1	PacBio	exon	3845289	3845351	.	-	.	gene_id "ENSG00000116198"; transcript_id "G26.1";
chr1	PacBio	exon	3847475	3847613	.	-	.	gene_id "ENSG00000116198"; transcript_id "G26.1";
chr1	PacBio	exon	3848608	3848781	.	-	.	gene_id "ENSG00000116198"; transcript_id "G26.1";
chr1	PacBio	exon	3852295	3852421	.	-	.	gene_id "ENSG00000116198"; transcript_id "G26.1";
chr1	PacBio	exon	3856889	3857233	.	-	.	gene_id "ENSG00000116198"; transcript_id "G26.1";
chr1	PacBio	CDS	3815402	3815517	.	-	.	gene_id "ENSG00000116198"; transcript_id "G26.1";
chr1	PacBio	CDS	3816280	3816370	.	-	.	gene_id "ENSG00000116198"; transcript_id "G26.1";
chr1	PacBio	CDS	3823174	3823241	.	-	.	gene_id "ENSG00000116198"; transcript_id "G26.1";
chr1	PacBio	CDS	3823424	3823562	.	-	.	gene_id "ENSG00000116198"; transcript_id "G26.1";
chr1	PacBio	CDS	3825758	3825866	.	-	.	gene_id "ENSG00000116198"; transcript_id "G26.1";
chr1	PacBio	CDS	3826370	3826436	.	-	.	gene_id "ENSG00000116198"; transcript_id "G26.1";
chr1	PacBio	CDS	3826708	3826744	.	-	.	gene_id "ENSG00000116198"; transcript_id "G26.1";
chr1	PacBio	CDS	3829266	3829373	.	-	.	gene_id "ENSG00000116198"; transcript_id "G26.1";
chr1	PacBio	CDS	3829791	3829997	.	-	.	gene_id "ENSG00000116198"; transcript_id "G26.1";
chr1	PacBio	CDS	3831046	3831222	.	-	.	gene_id "ENSG00000116198"; transcript_id "G26.1";
chr1	PacBio	CDS	3833862	3834035	.	-	.	gene_id "ENSG00000116198"; transcript_id "G26.1";
chr1	PacBio	CDS	3834925	3835092	.	-	.	gene_id "ENSG00000116198"; transcript_id "G26.1";
chr1	PacBio	CDS	3836495	3836692	.	-	.	gene_id "ENSG00000116198"; transcript_id "G26.1";
chr1	PacBio	CDS	3837292	3837519	.	-	.	gene_id "ENSG00000116198"; transcript_id "G26.1";
chr1	PacBio	CDS	3838964	3839119	.	-	.	gene_id "ENSG00000116198"; transcript_id "G26.1";
chr1	PacBio	CDS	3839608	3839776	.	-	.	gene_id "ENSG00000116198"; transcript_id "G26.1";
chr1	PacBio	CDS	3844907	3844983	.	-	.	gene_id "ENSG00000116198"; transcript_id "G26.1";
chr1	PacBio	CDS	3845289	3845351	.	-	.	gene_id "ENSG00000116198"; transcript_id "G26.1";
chr1	PacBio	CDS	3847475	3847613	.	-	.	gene_id "ENSG00000116198"; transcript_id "G26.1";
chr1	PacBio	CDS	3848608	3848781	.	-	.	gene_id "ENSG00000116198"; transcript_id "G26.1";
chr1	PacBio	CDS	3852295	3852407	.	-	.	gene_id "ENSG00000116198"; transcript_id "G26.1";
chr1	PacBio	transcript	3814785	3857229	.	-	.	gene_id "ENSG00000116198"; transcript_id "G26.2";
chr1	PacBio	exon	3814785	3815517	.	-	.	gene_id "ENSG00000116198"; transcript_id "G26.2";
chr1	PacBio	exon	3816280	3816370	.	-	.	gene_id "ENSG00000116198"; transcript_id "G26.2";
chr1	PacBio	exon	3823174	3823241	.	-	.	gene_id "ENSG00000116198"; transcript_id "G26.2";
chr1	PacBio	exon	3823424	3823562	.	-	.	gene_id "ENSG00000116198"; transcript_id "G26.2";
chr1	PacBio	exon	3825758	3825866	.	-	.	gene_id "ENSG00000116198"; transcript_id "G26.2";
chr1	PacBio	exon	3826370	3826436	.	-	.	gene_id "ENSG00000116198"; transcript_id "G26.2";
chr1	PacBio	exon	3826708	3826744	.	-	.	gene_id "ENSG00000116198"; transcript_id "G26.2";
chr1	PacBio	exon	3829266	3829373	.	-	.	gene_id "ENSG00000116198"; transcript_id "G26.2";
chr1	PacBio	exon	3829791	3829997	.	-	.	gene_id "ENSG00000116198"; transcript_id "G26.2";
chr1	PacBio	exon	3831046	3831222	.	-	.	gene_id "ENSG00000116198"; transcript_id "G26.2";
chr1	PacBio	exon	3833862	3834035	.	-	.	gene_id "ENSG00000116198"; transcript_id "G26.2";
chr1	PacBio	exon	3834925	3835092	.	-	.	gene_id "ENSG00000116198"; transcript_id "G26.2";
chr1	PacBio	exon	3836495	3836692	.	-	.	gene_id "ENSG00000116198"; transcript_id "G26.2";
chr1	PacBio	exon	3837292	3837345	.	-	.	gene_id "ENSG00000116198"; transcript_id "G26.2";
chr1	PacBio	exon	3838964	3839119	.	-	.	gene_id "ENSG00000116198"; transcript_id "G26.2";
chr1	PacBio	exon	3839608	3839776	.	-	.	gene_id "ENSG00000116198"; transcript_id "G26.2";
chr1	PacBio	exon	3844907	3844983	.	-	.	gene_id "ENSG00000116198"; transcript_id "G26.2";
chr1	PacBio	exon	3845289	3845351	.	-	.	gene_id "ENSG00000116198"; transcript_id "G26.2";
chr1	PacBio	exon	3847475	3847613	.	-	.	gene_id "ENSG00000116198"; transcript_id "G26.2";
chr1	PacBio	exon	3848608	3848781	.	-	.	gene_id "ENSG00000116198"; transcript_id "G26.2";
chr1	PacBio	exon	3852295	3852421	.	-	.	gene_id "ENSG00000116198"; transcript_id "G26.2";
chr1	PacBio	exon	3856889	3857229	.	-	.	gene_id "ENSG00000116198"; transcript_id "G26.2";
chr1	PacBio	CDS	3815402	3815517	.	-	.	gene_id "ENSG00000116198"; transcript_id "G26.2";
chr1	PacBio	CDS	3816280	3816370	.	-	.	gene_id "ENSG00000116198"; transcript_id "G26.2";
chr1	PacBio	CDS	3823174	3823241	.	-	.	gene_id "ENSG00000116198"; transcript_id "G26.2";
chr1	PacBio	CDS	3823424	3823562	.	-	.	gene_id "ENSG00000116198"; transcript_id "G26.2";
chr1	PacBio	CDS	3825758	3825866	.	-	.	gene_id "ENSG00000116198"; transcript_id "G26.2";
chr1	PacBio	CDS	3826370	3826436	.	-	.	gene_id "ENSG00000116198"; transcript_id "G26.2";
chr1	PacBio	CDS	3826708	3826744	.	-	.	gene_id "ENSG00000116198"; transcript_id "G26.2";
chr1	PacBio	CDS	3829266	3829373	.	-	.	gene_id "ENSG00000116198"; transcript_id "G26.2";
chr1	PacBio	CDS	3829791	3829997	.	-	.	gene_id "ENSG00000116198"; transcript_id "G26.2";
chr1	PacBio	CDS	3831046	3831222	.	-	.	gene_id "ENSG00000116198"; transcript_id "G26.2";
chr1	PacBio	CDS	3833862	3834035	.	-	.	gene_id "ENSG00000116198"; transcript_id "G26.2";
chr1	PacBio	CDS	3834925	3835092	.	-	.	gene_id "ENSG00000116198"; transcript_id "G26.2";
chr1	PacBio	CDS	3836495	3836692	.	-	.	gene_id "ENSG00000116198"; transcript_id "G26.2";
chr1	PacBio	CDS	3837292	3837345	.	-	.	gene_id "ENSG00000116198"; transcript_id "G26.2";
chr1	PacBio	CDS	3838964	3839119	.	-	.	gene_id "ENSG00000116198"; transcript_id "G26.2";
chr1	PacBio	CDS	3839608	3839776	.	-	.	gene_id "ENSG00000116198"; transcript_id "G26.2";
chr1	PacBio	CDS	3844907	3844983	.	-	.	gene_id "ENSG00000116198"; transcript_id "G26.2";
chr1	PacBio	CDS	3845289	3845351	.	-	.	gene_id "ENSG00000116198"; transcript_id "G26.2";
chr1	PacBio	CDS	3847475	3847613	.	-	.	gene_id "ENSG00000116198"; transcript_id "G26.2";
chr1	PacBio	CDS	3848608	3848781	.	-	.	gene_id "ENSG00000116198"; transcript_id "G26.2";
chr1	PacBio	CDS	3852295	3852407	.	-	.	gene_id "ENSG00000116198"; transcript_id "G26.2";
chr1	PacBio	transcript	3822782	3857211	.	-	.	gene_id "ENSG00000116198"; transcript_id "G26.3";
chr1	PacBio	exon	3822782	3823241	.	-	.	gene_id "ENSG00000116198"; transcript_id "G26.3";
chr1	PacBio	exon	3823424	3823562	.	-	.	gene_id "ENSG00000116198"; transcript_id "G26.3";
chr1	PacBio	exon	3825758	3825866	.	-	.	gene_id "ENSG00000116198"; transcript_id "G26.3";
chr1	PacBio	exon	3826370	3826436	.	-	.	gene_id "ENSG00000116198"; transcript_id "G26.3";
chr1	PacBio	exon	3826708	3826744	.	-	.	gene_id "ENSG00000116198"; transcript_id "G26.3";
chr1	PacBio	exon	3829266	3829373	.	-	.	gene_id "ENSG00000116198"; transcript_id "G26.3";
chr1	PacBio	exon	3829791	3829997	.	-	.	gene_id "ENSG00000116198"; transcript_id "G26.3";
chr1	PacBio	exon	3831046	3831222	.	-	.	gene_id "ENSG00000116198"; transcript_id "G26.3";
chr1	PacBio	exon	3833862	3834035	.	-	.	gene_id "ENSG00000116198"; transcript_id "G26.3";
chr1	PacBio	exon	3834925	3835092	.	-	.	gene_id "ENSG00000116198"; transcript_id "G26.3";
chr1	PacBio	exon	3836495	3836692	.	-	.	gene_id "ENSG00000116198"; transcript_id "G26.3";
chr1	PacBio	exon	3837292	3837519	.	-	.	gene_id "ENSG00000116198"; transcript_id "G26.3";
chr1	PacBio	exon	3838964	3839119	.	-	.	gene_id "ENSG00000116198"; transcript_id "G26.3";
chr1	PacBio	exon	3839608	3839776	.	-	.	gene_id "ENSG00000116198"; transcript_id "G26.3";
chr1	PacBio	exon	3844907	3844983	.	-	.	gene_id "ENSG00000116198"; transcript_id "G26.3";
chr1	PacBio	exon	3845289	3845351	.	-	.	gene_id "ENSG00000116198"; transcript_id "G26.3";
chr1	PacBio	exon	3847475	3847613	.	-	.	gene_id "ENSG00000116198"; transcript_id "G26.3";
chr1	PacBio	exon	3848608	3848781	.	-	.	gene_id "ENSG00000116198"; transcript_id "G26.3";
chr1	PacBio	exon	3852295	3852421	.	-	.	gene_id "ENSG00000116198"; transcript_id "G26.3";
chr1	PacBio	exon	3856889	3857211	.	-	.	gene_id "ENSG00000116198"; transcript_id "G26.3";
chr1	PacBio	CDS	3823144	3823241	.	-	.	gene_id "ENSG00000116198"; transcript_id "G26.3";
chr1	PacBio	CDS	3823424	3823562	.	-	.	gene_id "ENSG00000116198"; transcript_id "G26.3";
chr1	PacBio	CDS	3825758	3825866	.	-	.	gene_id "ENSG00000116198"; transcript_id "G26.3";
chr1	PacBio	CDS	3826370	3826436	.	-	.	gene_id "ENSG00000116198"; transcript_id "G26.3";
chr1	PacBio	CDS	3826708	3826744	.	-	.	gene_id "ENSG00000116198"; transcript_id "G26.3";
chr1	PacBio	CDS	3829266	3829373	.	-	.	gene_id "ENSG00000116198"; transcript_id "G26.3";
chr1	PacBio	CDS	3829791	3829997	.	-	.	gene_id "ENSG00000116198"; transcript_id "G26.3";
chr1	PacBio	CDS	3831046	3831222	.	-	.	gene_id "ENSG00000116198"; transcript_id "G26.3";
chr1	PacBio	CDS	3833862	3834035	.	-	.	gene_id "ENSG00000116198"; transcript_id "G26.3";
chr1	PacBio	CDS	3834925	3835092	.	-	.	gene_id "ENSG00000116198"; transcript_id "G26.3";
chr1	PacBio	CDS	3836495	3836692	.	-	.	gene_id "ENSG00000116198"; transcript_id "G26.3";
chr1	PacBio	CDS	3837292	3837519	.	-	.	gene_id "ENSG00000116198"; transcript_id "G26.3";
chr1	PacBio	CDS	3838964	3839119	.	-	.	gene_id "ENSG00000116198"; transcript_id "G26.3";
chr1	PacBio	CDS	3839608	3839776	.	-	.	gene_id "ENSG00000116198"; transcript_id "G26.3";
chr1	PacBio	CDS	3844907	3844983	.	-	.	gene_id "ENSG00000116198"; transcript_id "G26.3";
chr1	PacBio	CDS	3845289	3845351	.	-	.	gene_id "ENSG00000116198"; transcript_id "G26.3";
chr1	PacBio	CDS	3847475	3847613	.	-	.	gene_id "ENSG00000116198"; transcript_id "G26.3";
chr1	PacBio	CDS	3848608	3848781	.	-	.	gene_id "ENSG00000116198"; transcript_id "G26.3";
chr1	PacBio	CDS	3852295	3852407	.	-	.	gene_id "ENSG00000116198"; transcript_id "G26.3";
chr1	PacBio	transcript	3825273	3857231	.	-	.	gene_id "ENSG00000116198"; transcript_id "G26.4";
chr1	PacBio	exon	3825273	3825866	.	-	.	gene_id "ENSG00000116198"; transcript_id "G26.4";
chr1	PacBio	exon	3826370	3826436	.	-	.	gene_id "ENSG00000116198"; transcript_id "G26.4";
chr1	PacBio	exon	3826708	3826744	.	-	.	gene_id "ENSG00000116198"; transcript_id "G26.4";
chr1	PacBio	exon	3829266	3829373	.	-	.	gene_id "ENSG00000116198"; transcript_id "G26.4";
chr1	PacBio	exon	3829791	3829997	.	-	.	gene_id "ENSG00000116198"; transcript_id "G26.4";
chr1	PacBio	exon	3831046	3831222	.	-	.	gene_id "ENSG00000116198"; transcript_id "G26.4";
chr1	PacBio	exon	3833862	3834035	.	-	.	gene_id "ENSG00000116198"; transcript_id "G26.4";
chr1	PacBio	exon	3834925	3835092	.	-	.	gene_id "ENSG00000116198"; transcript_id "G26.4";
chr1	PacBio	exon	3836495	3836692	.	-	.	gene_id "ENSG00000116198"; transcript_id "G26.4";
chr1	PacBio	exon	3837292	3837519	.	-	.	gene_id "ENSG00000116198"; transcript_id "G26.4";
chr1	PacBio	exon	3838964	3839119	.	-	.	gene_id "ENSG00000116198"; transcript_id "G26.4";
chr1	PacBio	exon	3839608	3839776	.	-	.	gene_id "ENSG00000116198"; transcript_id "G26.4";
chr1	PacBio	exon	3844907	3844983	.	-	.	gene_id "ENSG00000116198"; transcript_id "G26.4";
chr1	PacBio	exon	3845289	3845351	.	-	.	gene_id "ENSG00000116198"; transcript_id "G26.4";
chr1	PacBio	exon	3847475	3847613	.	-	.	gene_id "ENSG00000116198"; transcript_id "G26.4";
chr1	PacBio	exon	3848608	3848781	.	-	.	gene_id "ENSG00000116198"; transcript_id "G26.4";
chr1	PacBio	exon	3852295	3852421	.	-	.	gene_id "ENSG00000116198"; transcript_id "G26.4";
chr1	PacBio	exon	3856889	3857231	.	-	.	gene_id "ENSG00000116198"; transcript_id "G26.4";
chr1	PacBio	CDS	3825635	3825866	.	-	.	gene_id "ENSG00000116198"; transcript_id "G26.4";
chr1	PacBio	CDS	3826370	3826436	.	-	.	gene_id "ENSG00000116198"; transcript_id "G26.4";
chr1	PacBio	CDS	3826708	3826744	.	-	.	gene_id "ENSG00000116198"; transcript_id "G26.4";
chr1	PacBio	CDS	3829266	3829373	.	-	.	gene_id "ENSG00000116198"; transcript_id "G26.4";
chr1	PacBio	CDS	3829791	3829997	.	-	.	gene_id "ENSG00000116198"; transcript_id "G26.4";
chr1	PacBio	CDS	3831046	3831222	.	-	.	gene_id "ENSG00000116198"; transcript_id "G26.4";
chr1	PacBio	CDS	3833862	3834035	.	-	.	gene_id "ENSG00000116198"; transcript_id "G26.4";
chr1	PacBio	CDS	3834925	3835092	.	-	.	gene_id "ENSG00000116198"; transcript_id "G26.4";
chr1	PacBio	CDS	3836495	3836692	.	-	.	gene_id "ENSG00000116198"; transcript_id "G26.4";
chr1	PacBio	CDS	3837292	3837519	.	-	.	gene_id "ENSG00000116198"; transcript_id "G26.4";
chr1	PacBio	CDS	3838964	3839119	.	-	.	gene_id "ENSG00000116198"; transcript_id "G26.4";
chr1	PacBio	CDS	3839608	3839776	.	-	.	gene_id "ENSG00000116198"; transcript_id "G26.4";
chr1	PacBio	CDS	3844907	3844983	.	-	.	gene_id "ENSG00000116198"; transcript_id "G26.4";
chr1	PacBio	CDS	3845289	3845351	.	-	.	gene_id "ENSG00000116198"; transcript_id "G26.4";
chr1	PacBio	CDS	3847475	3847613	.	-	.	gene_id "ENSG00000116198"; transcript_id "G26.4";
chr1	PacBio	CDS	3848608	3848781	.	-	.	gene_id "ENSG00000116198"; transcript_id "G26.4";
chr1	PacBio	CDS	3852295	3852407	.	-	.	gene_id "ENSG00000116198"; transcript_id "G26.4";
chr1	PacBio	transcript	3825275	3857225	.	-	.	gene_id "ENSG00000116198"; transcript_id "G26.5";
chr1	PacBio	exon	3825275	3825866	.	-	.	gene_id "ENSG00000116198"; transcript_id "G26.5";
chr1	PacBio	exon	3826370	3826436	.	-	.	gene_id "ENSG00000116198"; transcript_id "G26.5";
chr1	PacBio	exon	3826708	3826744	.	-	.	gene_id "ENSG00000116198"; transcript_id "G26.5";
chr1	PacBio	exon	3829266	3829373	.	-	.	gene_id "ENSG00000116198"; transcript_id "G26.5";
chr1	PacBio	exon	3829791	3829997	.	-	.	gene_id "ENSG00000116198"; transcript_id "G26.5";
chr1	PacBio	exon	3831046	3831222	.	-	.	gene_id "ENSG00000116198"; transcript_id "G26.5";
chr1	PacBio	exon	3833862	3834035	.	-	.	gene_id "ENSG00000116198"; transcript_id "G26.5";
chr1	PacBio	exon	3834925	3835092	.	-	.	gene_id "ENSG00000116198"; transcript_id "G26.5";
chr1	PacBio	exon	3837292	3837519	.	-	.	gene_id "ENSG00000116198"; transcript_id "G26.5";
chr1	PacBio	exon	3838964	3839119	.	-	.	gene_id "ENSG00000116198"; transcript_id "G26.5";
chr1	PacBio	exon	3839608	3839776	.	-	.	gene_id "ENSG00000116198"; transcript_id "G26.5";
chr1	PacBio	exon	3844907	3844983	.	-	.	gene_id "ENSG00000116198"; transcript_id "G26.5";
chr1	PacBio	exon	3845289	3845351	.	-	.	gene_id "ENSG00000116198"; transcript_id "G26.5";
chr1	PacBio	exon	3847475	3847613	.	-	.	gene_id "ENSG00000116198"; transcript_id "G26.5";
chr1	PacBio	exon	3848608	3848781	.	-	.	gene_id "ENSG00000116198"; transcript_id "G26.5";
chr1	PacBio	exon	3852295	3852421	.	-	.	gene_id "ENSG00000116198"; transcript_id "G26.5";
chr1	PacBio	exon	3856889	3857225	.	-	.	gene_id "ENSG00000116198"; transcript_id "G26.5";
chr1	PacBio	CDS	3825635	3825866	.	-	.	gene_id "ENSG00000116198"; transcript_id "G26.5";
chr1	PacBio	CDS	3826370	3826436	.	-	.	gene_id "ENSG00000116198"; transcript_id "G26.5";
chr1	PacBio	CDS	3826708	3826744	.	-	.	gene_id "ENSG00000116198"; transcript_id "G26.5";
chr1	PacBio	CDS	3829266	3829373	.	-	.	gene_id "ENSG00000116198"; transcript_id "G26.5";
chr1	PacBio	CDS	3829791	3829997	.	-	.	gene_id "ENSG00000116198"; transcript_id "G26.5";
chr1	PacBio	CDS	3831046	3831222	.	-	.	gene_id "ENSG00000116198"; transcript_id "G26.5";
chr1	PacBio	CDS	3833862	3834035	.	-	.	gene_id "ENSG00000116198"; transcript_id "G26.5";
chr1	PacBio	CDS	3834925	3835092	.	-	.	gene_id "ENSG00000116198"; transcript_id "G26.5";
chr1	PacBio	CDS	3837292	3837519	.	-	.	gene_id "ENSG00000116198"; transcript_id "G26.5";
chr1	PacBio	CDS	3838964	3839119	.	-	.	gene_id "ENSG00000116198"; transcript_id "G26.5";
chr1	PacBio	CDS	3839608	3839776	.	-	.	gene_id "ENSG00000116198"; transcript_id "G26.5";
chr1	PacBio	CDS	3844907	3844983	.	-	.	gene_id "ENSG00000116198"; transcript_id "G26.5";
chr1	PacBio	CDS	3845289	3845351	.	-	.	gene_id "ENSG00000116198"; transcript_id "G26.5";
chr1	PacBio	CDS	3847475	3847613	.	-	.	gene_id "ENSG00000116198"; transcript_id "G26.5";
chr1	PacBio	CDS	3848608	3848781	.	-	.	gene_id "ENSG00000116198"; transcript_id "G26.5";
chr1	PacBio	CDS	3852295	3852407	.	-	.	gene_id "ENSG00000116198"; transcript_id "G26.5";
chr1	PacBio	transcript	3829343	3857211	.	-	.	gene_id "ENSG00000116198"; transcript_id "G26.7";
chr1	PacBio	exon	3829343	3829373	.	-	.	gene_id "ENSG00000116198"; transcript_id "G26.7";
chr1	PacBio	exon	3829791	3829997	.	-	.	gene_id "ENSG00000116198"; transcript_id "G26.7";
chr1	PacBio	exon	3831046	3831222	.	-	.	gene_id "ENSG00000116198"; transcript_id "G26.7";
chr1	PacBio	exon	3833862	3834035	.	-	.	gene_id "ENSG00000116198"; transcript_id "G26.7";
chr1	PacBio	exon	3834925	3835092	.	-	.	gene_id "ENSG00000116198"; transcript_id "G26.7";
chr1	PacBio	exon	3836495	3836692	.	-	.	gene_id "ENSG00000116198"; transcript_id "G26.7";
chr1	PacBio	exon	3837292	3837519	.	-	.	gene_id "ENSG00000116198"; transcript_id "G26.7";
chr1	PacBio	exon	3838964	3839119	.	-	.	gene_id "ENSG00000116198"; transcript_id "G26.7";
chr1	PacBio	exon	3839608	3839776	.	-	.	gene_id "ENSG00000116198"; transcript_id "G26.7";
chr1	PacBio	exon	3844907	3844983	.	-	.	gene_id "ENSG00000116198"; transcript_id "G26.7";
chr1	PacBio	exon	3845289	3845351	.	-	.	gene_id "ENSG00000116198"; transcript_id "G26.7";
chr1	PacBio	exon	3847475	3847613	.	-	.	gene_id "ENSG00000116198"; transcript_id "G26.7";
chr1	PacBio	exon	3848608	3848781	.	-	.	gene_id "ENSG00000116198"; transcript_id "G26.7";
chr1	PacBio	exon	3852295	3852421	.	-	.	gene_id "ENSG00000116198"; transcript_id "G26.7";
chr1	PacBio	exon	3856889	3857211	.	-	.	gene_id "ENSG00000116198"; transcript_id "G26.7";
chr1	PacBio	CDS	3829344	3829373	.	-	.	gene_id "ENSG00000116198"; transcript_id "G26.7";
chr1	PacBio	CDS	3829791	3829997	.	-	.	gene_id "ENSG00000116198"; transcript_id "G26.7";
chr1	PacBio	CDS	3831046	3831222	.	-	.	gene_id "ENSG00000116198"; transcript_id "G26.7";
chr1	PacBio	CDS	3833862	3834035	.	-	.	gene_id "ENSG00000116198"; transcript_id "G26.7";
chr1	PacBio	CDS	3834925	3835092	.	-	.	gene_id "ENSG00000116198"; transcript_id "G26.7";
chr1	PacBio	CDS	3836495	3836692	.	-	.	gene_id "ENSG00000116198"; transcript_id "G26.7";
chr1	PacBio	CDS	3837292	3837519	.	-	.	gene_id "ENSG00000116198"; transcript_id "G26.7";
chr1	PacBio	CDS	3838964	3839119	.	-	.	gene_id "ENSG00000116198"; transcript_id "G26.7";
chr1	PacBio	CDS	3839608	3839776	.	-	.	gene_id "ENSG00000116198"; transcript_id "G26.7";
chr1	PacBio	CDS	3844907	3844983	.	-	.	gene_id "ENSG00000116198"; transcript_id "G26.7";
chr1	PacBio	CDS	3845289	3845351	.	-	.	gene_id "ENSG00000116198"; transcript_id "G26.7";
chr1	PacBio	CDS	3847475	3847613	.	-	.	gene_id "ENSG00000116198"; transcript_id "G26.7";
chr1	PacBio	CDS	3848608	3848781	.	-	.	gene_id "ENSG00000116198"; transcript_id "G26.7";
chr1	PacBio	CDS	3852295	3852407	.	-	.	gene_id "ENSG00000116198"; transcript_id "G26.7";
chr1	PacBio	transcript	3829343	3857211	.	-	.	gene_id "ENSG00000116198"; transcript_id "G26.8";
chr1	PacBio	exon	3829343	3829373	.	-	.	gene_id "ENSG00000116198"; transcript_id "G26.8";
chr1	PacBio	exon	3829791	3829997	.	-	.	gene_id "ENSG00000116198"; transcript_id "G26.8";
chr1	PacBio	exon	3831046	3831222	.	-	.	gene_id "ENSG00000116198"; transcript_id "G26.8";
chr1	PacBio	exon	3833862	3834035	.	-	.	gene_id "ENSG00000116198"; transcript_id "G26.8";
chr1	PacBio	exon	3834925	3835092	.	-	.	gene_id "ENSG00000116198"; transcript_id "G26.8";
chr1	PacBio	exon	3837292	3837519	.	-	.	gene_id "ENSG00000116198"; transcript_id "G26.8";
chr1	PacBio	exon	3838964	3839119	.	-	.	gene_id "ENSG00000116198"; transcript_id "G26.8";
chr1	PacBio	exon	3839608	3839776	.	-	.	gene_id "ENSG00000116198"; transcript_id "G26.8";
chr1	PacBio	exon	3844907	3844983	.	-	.	gene_id "ENSG00000116198"; transcript_id "G26.8";
chr1	PacBio	exon	3845289	3845351	.	-	.	gene_id "ENSG00000116198"; transcript_id "G26.8";
chr1	PacBio	exon	3847475	3847613	.	-	.	gene_id "ENSG00000116198"; transcript_id "G26.8";
chr1	PacBio	exon	3848608	3848781	.	-	.	gene_id "ENSG00000116198"; transcript_id "G26.8";
chr1	PacBio	exon	3852295	3852421	.	-	.	gene_id "ENSG00000116198"; transcript_id "G26.8";
chr1	PacBio	exon	3856889	3857211	.	-	.	gene_id "ENSG00000116198"; transcript_id "G26.8";
chr1	PacBio	CDS	3829344	3829373	.	-	.	gene_id "ENSG00000116198"; transcript_id "G26.8";
chr1	PacBio	CDS	3829791	3829997	.	-	.	gene_id "ENSG00000116198"; transcript_id "G26.8";
chr1	PacBio	CDS	3831046	3831222	.	-	.	gene_id "ENSG00000116198"; transcript_id "G26.8";
chr1	PacBio	CDS	3833862	3834035	.	-	.	gene_id "ENSG00000116198"; transcript_id "G26.8";
chr1	PacBio	CDS	3834925	3835092	.	-	.	gene_id "ENSG00000116198"; transcript_id "G26.8";
chr1	PacBio	CDS	3837292	3837519	.	-	.	gene_id "ENSG00000116198"; transcript_id "G26.8";
chr1	PacBio	CDS	3838964	3839119	.	-	.	gene_id "ENSG00000116198"; transcript_id "G26.8";
chr1	PacBio	CDS	3839608	3839776	.	-	.	gene_id "ENSG00000116198"; transcript_id "G26.8";
chr1	PacBio	CDS	3844907	3844983	.	-	.	gene_id "ENSG00000116198"; transcript_id "G26.8";
chr1	PacBio	CDS	3845289	3845351	.	-	.	gene_id "ENSG00000116198"; transcript_id "G26.8";
chr1	PacBio	CDS	3847475	3847613	.	-	.	gene_id "ENSG00000116198"; transcript_id "G26.8";
chr1	PacBio	CDS	3848608	3848781	.	-	.	gene_id "ENSG00000116198"; transcript_id "G26.8";
chr1	PacBio	CDS	3852295	3852407	.	-	.	gene_id "ENSG00000116198"; transcript_id "G26.8";
chr1	PacBio	transcript	3829343	3857227	.	-	.	gene_id "ENSG00000116198"; transcript_id "G26.6";
chr1	PacBio	exon	3829343	3829373	.	-	.	gene_id "ENSG00000116198"; transcript_id "G26.6";
chr1	PacBio	exon	3829791	3829997	.	-	.	gene_id "ENSG00000116198"; transcript_id "G26.6";
chr1	PacBio	exon	3831046	3831222	.	-	.	gene_id "ENSG00000116198"; transcript_id "G26.6";
chr1	PacBio	exon	3833862	3834035	.	-	.	gene_id "ENSG00000116198"; transcript_id "G26.6";
chr1	PacBio	exon	3834925	3835092	.	-	.	gene_id "ENSG00000116198"; transcript_id "G26.6";
chr1	PacBio	exon	3836495	3836692	.	-	.	gene_id "ENSG00000116198"; transcript_id "G26.6";
chr1	PacBio	exon	3837292	3837345	.	-	.	gene_id "ENSG00000116198"; transcript_id "G26.6";
chr1	PacBio	exon	3838964	3839119	.	-	.	gene_id "ENSG00000116198"; transcript_id "G26.6";
chr1	PacBio	exon	3839608	3839776	.	-	.	gene_id "ENSG00000116198"; transcript_id "G26.6";
chr1	PacBio	exon	3844907	3844983	.	-	.	gene_id "ENSG00000116198"; transcript_id "G26.6";
chr1	PacBio	exon	3845289	3845351	.	-	.	gene_id "ENSG00000116198"; transcript_id "G26.6";
chr1	PacBio	exon	3847475	3847613	.	-	.	gene_id "ENSG00000116198"; transcript_id "G26.6";
chr1	PacBio	exon	3848608	3848781	.	-	.	gene_id "ENSG00000116198"; transcript_id "G26.6";
chr1	PacBio	exon	3852295	3852421	.	-	.	gene_id "ENSG00000116198"; transcript_id "G26.6";
chr1	PacBio	exon	3856889	3857227	.	-	.	gene_id "ENSG00000116198"; transcript_id "G26.6";
chr1	PacBio	CDS	3829344	3829373	.	-	.	gene_id "ENSG00000116198"; transcript_id "G26.6";
chr1	PacBio	CDS	3829791	3829997	.	-	.	gene_id "ENSG00000116198"; transcript_id "G26.6";
chr1	PacBio	CDS	3831046	3831222	.	-	.	gene_id "ENSG00000116198"; transcript_id "G26.6";
chr1	PacBio	CDS	3833862	3834035	.	-	.	gene_id "ENSG00000116198"; transcript_id "G26.6";
chr1	PacBio	CDS	3834925	3835092	.	-	.	gene_id "ENSG00000116198"; transcript_id "G26.6";
chr1	PacBio	CDS	3836495	3836692	.	-	.	gene_id "ENSG00000116198"; transcript_id "G26.6";
chr1	PacBio	CDS	3837292	3837345	.	-	.	gene_id "ENSG00000116198"; transcript_id "G26.6";
chr1	PacBio	CDS	3838964	3839119	.	-	.	gene_id "ENSG00000116198"; transcript_id "G26.6";
chr1	PacBio	CDS	3839608	3839776	.	-	.	gene_id "ENSG00000116198"; transcript_id "G26.6";
chr1	PacBio	CDS	3844907	3844983	.	-	.	gene_id "ENSG00000116198"; transcript_id "G26.6";
chr1	PacBio	CDS	3845289	3845351	.	-	.	gene_id "ENSG00000116198"; transcript_id "G26.6";
chr1	PacBio	CDS	3847475	3847613	.	-	.	gene_id "ENSG00000116198"; transcript_id "G26.6";
chr1	PacBio	CDS	3848608	3848747	.	-	.	gene_id "ENSG00000116198"; transcript_id "G26.6";
chr1	PacBio	transcript	3835001	3857225	.	-	.	gene_id "ENSG00000116198"; transcript_id "G26.9";
chr1	PacBio	exon	3835001	3835092	.	-	.	gene_id "ENSG00000116198"; transcript_id "G26.9";
chr1	PacBio	exon	3836495	3836692	.	-	.	gene_id "ENSG00000116198"; transcript_id "G26.9";
chr1	PacBio	exon	3837292	3837519	.	-	.	gene_id "ENSG00000116198"; transcript_id "G26.9";
chr1	PacBio	exon	3838964	3839119	.	-	.	gene_id "ENSG00000116198"; transcript_id "G26.9";
chr1	PacBio	exon	3839608	3839776	.	-	.	gene_id "ENSG00000116198"; transcript_id "G26.9";
chr1	PacBio	exon	3844907	3844983	.	-	.	gene_id "ENSG00000116198"; transcript_id "G26.9";
chr1	PacBio	exon	3845289	3845351	.	-	.	gene_id "ENSG00000116198"; transcript_id "G26.9";
chr1	PacBio	exon	3847475	3847613	.	-	.	gene_id "ENSG00000116198"; transcript_id "G26.9";
chr1	PacBio	exon	3848608	3848781	.	-	.	gene_id "ENSG00000116198"; transcript_id "G26.9";
chr1	PacBio	exon	3852295	3852421	.	-	.	gene_id "ENSG00000116198"; transcript_id "G26.9";
chr1	PacBio	exon	3856889	3857225	.	-	.	gene_id "ENSG00000116198"; transcript_id "G26.9";
chr1	PacBio	CDS	3835003	3835092	.	-	.	gene_id "ENSG00000116198"; transcript_id "G26.9";
chr1	PacBio	CDS	3836495	3836692	.	-	.	gene_id "ENSG00000116198"; transcript_id "G26.9";
chr1	PacBio	CDS	3837292	3837519	.	-	.	gene_id "ENSG00000116198"; transcript_id "G26.9";
chr1	PacBio	CDS	3838964	3839119	.	-	.	gene_id "ENSG00000116198"; transcript_id "G26.9";
chr1	PacBio	CDS	3839608	3839776	.	-	.	gene_id "ENSG00000116198"; transcript_id "G26.9";
chr1	PacBio	CDS	3844907	3844983	.	-	.	gene_id "ENSG00000116198"; transcript_id "G26.9";
chr1	PacBio	CDS	3845289	3845351	.	-	.	gene_id "ENSG00000116198"; transcript_id "G26.9";
chr1	PacBio	CDS	3847475	3847613	.	-	.	gene_id "ENSG00000116198"; transcript_id "G26.9";
chr1	PacBio	CDS	3848608	3848781	.	-	.	gene_id "ENSG00000116198"; transcript_id "G26.9";
chr1	PacBio	CDS	3852295	3852407	.	-	.	gene_id "ENSG00000116198"; transcript_id "G26.9";
chr1	PacBio	transcript	3841811	3857211	.	-	.	gene_id "ENSG00000116198"; transcript_id "G26.10";
chr1	PacBio	exon	3841811	3842067	.	-	.	gene_id "ENSG00000116198"; transcript_id "G26.10";
chr1	PacBio	exon	3844907	3844983	.	-	.	gene_id "ENSG00000116198"; transcript_id "G26.10";
chr1	PacBio	exon	3845289	3845351	.	-	.	gene_id "ENSG00000116198"; transcript_id "G26.10";
chr1	PacBio	exon	3847475	3847613	.	-	.	gene_id "ENSG00000116198"; transcript_id "G26.10";
chr1	PacBio	exon	3848608	3848781	.	-	.	gene_id "ENSG00000116198"; transcript_id "G26.10";
chr1	PacBio	exon	3852295	3852421	.	-	.	gene_id "ENSG00000116198"; transcript_id "G26.10";
chr1	PacBio	exon	3856889	3857211	.	-	.	gene_id "ENSG00000116198"; transcript_id "G26.10";
chr1	PacBio	CDS	3841965	3842067	.	-	.	gene_id "ENSG00000116198"; transcript_id "G26.10";
chr1	PacBio	CDS	3844907	3844983	.	-	.	gene_id "ENSG00000116198"; transcript_id "G26.10";
chr1	PacBio	CDS	3845289	3845351	.	-	.	gene_id "ENSG00000116198"; transcript_id "G26.10";
chr1	PacBio	CDS	3847475	3847613	.	-	.	gene_id "ENSG00000116198"; transcript_id "G26.10";
chr1	PacBio	CDS	3848608	3848781	.	-	.	gene_id "ENSG00000116198"; transcript_id "G26.10";
chr1	PacBio	CDS	3852295	3852407	.	-	.	gene_id "ENSG00000116198"; transcript_id "G26.10";
chr1	PacBio	transcript	3849291	3857210	.	-	.	gene_id "ENSG00000116198"; transcript_id "G26.11";
chr1	PacBio	exon	3849291	3852421	.	-	.	gene_id "ENSG00000116198"; transcript_id "G26.11";
chr1	PacBio	exon	3856889	3857210	.	-	.	gene_id "ENSG00000116198"; transcript_id "G26.11";
chr1	PacBio	CDS	3850920	3851228	.	-	.	gene_id "ENSG00000116198"; transcript_id "G26.11";
chr1	PacBio	transcript	3857265	3885420	.	+	.	gene_id "ENSG00000169598"; transcript_id "G27.1";
chr1	PacBio	exon	3857265	3857717	.	+	.	gene_id "ENSG00000169598"; transcript_id "G27.1";
chr1	PacBio	exon	3858718	3858844	.	+	.	gene_id "ENSG00000169598"; transcript_id "G27.1";
chr1	PacBio	exon	3865812	3866000	.	+	.	gene_id "ENSG00000169598"; transcript_id "G27.1";
chr1	PacBio	exon	3867974	3868053	.	+	.	gene_id "ENSG00000169598"; transcript_id "G27.1";
chr1	PacBio	exon	3869605	3869775	.	+	.	gene_id "ENSG00000169598"; transcript_id "G27.1";
chr1	PacBio	exon	3872472	3872572	.	+	.	gene_id "ENSG00000169598"; transcript_id "G27.1";
chr1	PacBio	exon	3883507	3885420	.	+	.	gene_id "ENSG00000169598"; transcript_id "G27.1";
chr1	PacBio	CDS	3857604	3857717	.	+	.	gene_id "ENSG00000169598"; transcript_id "G27.1";
chr1	PacBio	CDS	3858718	3858844	.	+	.	gene_id "ENSG00000169598"; transcript_id "G27.1";
chr1	PacBio	CDS	3865812	3866000	.	+	.	gene_id "ENSG00000169598"; transcript_id "G27.1";
chr1	PacBio	CDS	3867974	3868053	.	+	.	gene_id "ENSG00000169598"; transcript_id "G27.1";
chr1	PacBio	CDS	3869605	3869775	.	+	.	gene_id "ENSG00000169598"; transcript_id "G27.1";
chr1	PacBio	CDS	3872472	3872572	.	+	.	gene_id "ENSG00000169598"; transcript_id "G27.1";
chr1	PacBio	CDS	3883507	3883741	.	+	.	gene_id "ENSG00000169598"; transcript_id "G27.1";
chr1	PacBio	transcript	3857460	3885420	.	+	.	gene_id "ENSG00000169598"; transcript_id "G27.2";
chr1	PacBio	exon	3857460	3857717	.	+	.	gene_id "ENSG00000169598"; transcript_id "G27.2";
chr1	PacBio	exon	3858718	3858844	.	+	.	gene_id "ENSG00000169598"; transcript_id "G27.2";
chr1	PacBio	exon	3867974	3868053	.	+	.	gene_id "ENSG00000169598"; transcript_id "G27.2";
chr1	PacBio	exon	3869605	3869775	.	+	.	gene_id "ENSG00000169598"; transcript_id "G27.2";
chr1	PacBio	exon	3872472	3872572	.	+	.	gene_id "ENSG00000169598"; transcript_id "G27.2";
chr1	PacBio	exon	3883507	3885420	.	+	.	gene_id "ENSG00000169598"; transcript_id "G27.2";
chr1	PacBio	CDS	3857604	3857717	.	+	.	gene_id "ENSG00000169598"; transcript_id "G27.2";
chr1	PacBio	CDS	3858718	3858844	.	+	.	gene_id "ENSG00000169598"; transcript_id "G27.2";
chr1	PacBio	CDS	3867974	3868053	.	+	.	gene_id "ENSG00000169598"; transcript_id "G27.2";
chr1	PacBio	CDS	3869605	3869775	.	+	.	gene_id "ENSG00000169598"; transcript_id "G27.2";
chr1	PacBio	CDS	3872472	3872572	.	+	.	gene_id "ENSG00000169598"; transcript_id "G27.2";
chr1	PacBio	CDS	3883507	3883741	.	+	.	gene_id "ENSG00000169598"; transcript_id "G27.2";
chr1	PacBio	transcript	6026246	6101194	.	+	.	gene_id "ENSG00000069424"; transcript_id "G29.3";
chr1	PacBio	exon	6026246	6026445	.	+	.	gene_id "ENSG00000069424"; transcript_id "G29.3";
chr1	PacBio	exon	6040517	6040645	.	+	.	gene_id "ENSG00000069424"; transcript_id "G29.3";
chr1	PacBio	exon	6041831	6041872	.	+	.	gene_id "ENSG00000069424"; transcript_id "G29.3";
chr1	PacBio	exon	6072755	6072798	.	+	.	gene_id "ENSG00000069424"; transcript_id "G29.3";
chr1	PacBio	exon	6073733	6073770	.	+	.	gene_id "ENSG00000069424"; transcript_id "G29.3";
chr1	PacBio	exon	6082195	6082274	.	+	.	gene_id "ENSG00000069424"; transcript_id "G29.3";
chr1	PacBio	exon	6085204	6085248	.	+	.	gene_id "ENSG00000069424"; transcript_id "G29.3";
chr1	PacBio	exon	6087467	6087511	.	+	.	gene_id "ENSG00000069424"; transcript_id "G29.3";
chr1	PacBio	exon	6089008	6089051	.	+	.	gene_id "ENSG00000069424"; transcript_id "G29.3";
chr1	PacBio	exon	6090389	6090475	.	+	.	gene_id "ENSG00000069424"; transcript_id "G29.3";
chr1	PacBio	exon	6094400	6094485	.	+	.	gene_id "ENSG00000069424"; transcript_id "G29.3";
chr1	PacBio	exon	6095323	6095443	.	+	.	gene_id "ENSG00000069424"; transcript_id "G29.3";
chr1	PacBio	exon	6095530	6095624	.	+	.	gene_id "ENSG00000069424"; transcript_id "G29.3";
chr1	PacBio	exon	6096636	6096756	.	+	.	gene_id "ENSG00000069424"; transcript_id "G29.3";
chr1	PacBio	exon	6097269	6097357	.	+	.	gene_id "ENSG00000069424"; transcript_id "G29.3";
chr1	PacBio	exon	6098485	6101194	.	+	.	gene_id "ENSG00000069424"; transcript_id "G29.3";
chr1	PacBio	CDS	6040569	6040645	.	+	.	gene_id "ENSG00000069424"; transcript_id "G29.3";
chr1	PacBio	CDS	6041831	6041872	.	+	.	gene_id "ENSG00000069424"; transcript_id "G29.3";
chr1	PacBio	CDS	6072755	6072798	.	+	.	gene_id "ENSG00000069424"; transcript_id "G29.3";
chr1	PacBio	CDS	6073733	6073770	.	+	.	gene_id "ENSG00000069424"; transcript_id "G29.3";
chr1	PacBio	CDS	6082195	6082274	.	+	.	gene_id "ENSG00000069424"; transcript_id "G29.3";
chr1	PacBio	CDS	6085204	6085248	.	+	.	gene_id "ENSG00000069424"; transcript_id "G29.3";
chr1	PacBio	CDS	6087467	6087511	.	+	.	gene_id "ENSG00000069424"; transcript_id "G29.3";
chr1	PacBio	CDS	6089008	6089051	.	+	.	gene_id "ENSG00000069424"; transcript_id "G29.3";
chr1	PacBio	CDS	6090389	6090475	.	+	.	gene_id "ENSG00000069424"; transcript_id "G29.3";
chr1	PacBio	CDS	6094400	6094485	.	+	.	gene_id "ENSG00000069424"; transcript_id "G29.3";
chr1	PacBio	CDS	6095323	6095443	.	+	.	gene_id "ENSG00000069424"; transcript_id "G29.3";
chr1	PacBio	CDS	6095530	6095624	.	+	.	gene_id "ENSG00000069424"; transcript_id "G29.3";
chr1	PacBio	CDS	6096636	6096756	.	+	.	gene_id "ENSG00000069424"; transcript_id "G29.3";
chr1	PacBio	CDS	6097269	6097357	.	+	.	gene_id "ENSG00000069424"; transcript_id "G29.3";
chr1	PacBio	CDS	6098485	6098574	.	+	.	gene_id "ENSG00000069424"; transcript_id "G29.3";
chr1	PacBio	transcript	6026292	6077021	.	+	.	gene_id "ENSG00000069424"; transcript_id "G29.4";
chr1	PacBio	exon	6026292	6026445	.	+	.	gene_id "ENSG00000069424"; transcript_id "G29.4";
chr1	PacBio	exon	6040517	6040645	.	+	.	gene_id "ENSG00000069424"; transcript_id "G29.4";
chr1	PacBio	exon	6041831	6041872	.	+	.	gene_id "ENSG00000069424"; transcript_id "G29.4";
chr1	PacBio	exon	6072755	6072798	.	+	.	gene_id "ENSG00000069424"; transcript_id "G29.4";
chr1	PacBio	exon	6073733	6077021	.	+	.	gene_id "ENSG00000069424"; transcript_id "G29.4";
chr1	PacBio	CDS	6040569	6040645	.	+	.	gene_id "ENSG00000069424"; transcript_id "G29.4";
chr1	PacBio	CDS	6041831	6041872	.	+	.	gene_id "ENSG00000069424"; transcript_id "G29.4";
chr1	PacBio	CDS	6072755	6072798	.	+	.	gene_id "ENSG00000069424"; transcript_id "G29.4";
chr1	PacBio	CDS	6073733	6073908	.	+	.	gene_id "ENSG00000069424"; transcript_id "G29.4";
chr1	PacBio	transcript	6026300	6101194	.	+	.	gene_id "ENSG00000069424"; transcript_id "G29.5";
chr1	PacBio	exon	6026300	6026445	.	+	.	gene_id "ENSG00000069424"; transcript_id "G29.5";
chr1	PacBio	exon	6040517	6040645	.	+	.	gene_id "ENSG00000069424"; transcript_id "G29.5";
chr1	PacBio	exon	6082195	6082274	.	+	.	gene_id "ENSG00000069424"; transcript_id "G29.5";
chr1	PacBio	exon	6085204	6085248	.	+	.	gene_id "ENSG00000069424"; transcript_id "G29.5";
chr1	PacBio	exon	6087467	6087511	.	+	.	gene_id "ENSG00000069424"; transcript_id "G29.5";
chr1	PacBio	exon	6089008	6089051	.	+	.	gene_id "ENSG00000069424"; transcript_id "G29.5";
chr1	PacBio	exon	6090389	6090475	.	+	.	gene_id "ENSG00000069424"; transcript_id "G29.5";
chr1	PacBio	exon	6094400	6094485	.	+	.	gene_id "ENSG00000069424"; transcript_id "G29.5";
chr1	PacBio	exon	6095323	6095443	.	+	.	gene_id "ENSG00000069424"; transcript_id "G29.5";
chr1	PacBio	exon	6095530	6095624	.	+	.	gene_id "ENSG00000069424"; transcript_id "G29.5";
chr1	PacBio	exon	6096636	6096756	.	+	.	gene_id "ENSG00000069424"; transcript_id "G29.5";
chr1	PacBio	exon	6097269	6097357	.	+	.	gene_id "ENSG00000069424"; transcript_id "G29.5";
chr1	PacBio	exon	6098485	6101194	.	+	.	gene_id "ENSG00000069424"; transcript_id "G29.5";
chr1	PacBio	CDS	6082195	6082274	.	+	.	gene_id "ENSG00000069424"; transcript_id "G29.5";
chr1	PacBio	CDS	6085204	6085248	.	+	.	gene_id "ENSG00000069424"; transcript_id "G29.5";
chr1	PacBio	CDS	6087467	6087511	.	+	.	gene_id "ENSG00000069424"; transcript_id "G29.5";
chr1	PacBio	CDS	6089008	6089051	.	+	.	gene_id "ENSG00000069424"; transcript_id "G29.5";
chr1	PacBio	CDS	6090389	6090475	.	+	.	gene_id "ENSG00000069424"; transcript_id "G29.5";
chr1	PacBio	CDS	6094400	6094485	.	+	.	gene_id "ENSG00000069424"; transcript_id "G29.5";
chr1	PacBio	CDS	6095323	6095443	.	+	.	gene_id "ENSG00000069424"; transcript_id "G29.5";
chr1	PacBio	CDS	6095530	6095624	.	+	.	gene_id "ENSG00000069424"; transcript_id "G29.5";
chr1	PacBio	CDS	6096636	6096756	.	+	.	gene_id "ENSG00000069424"; transcript_id "G29.5";
chr1	PacBio	CDS	6097269	6097357	.	+	.	gene_id "ENSG00000069424"; transcript_id "G29.5";
chr1	PacBio	CDS	6098485	6098574	.	+	.	gene_id "ENSG00000069424"; transcript_id "G29.5";
chr1	PacBio	transcript	6026333	6029117	.	+	.	gene_id "ENSG00000069424"; transcript_id "G29.8";
chr1	PacBio	exon	6026333	6029117	.	+	.	gene_id "ENSG00000069424"; transcript_id "G29.8";
chr1	PacBio	transcript	6026333	6098561	.	+	.	gene_id "ENSG00000069424"; transcript_id "G29.6";
chr1	PacBio	exon	6026333	6026445	.	+	.	gene_id "ENSG00000069424"; transcript_id "G29.6";
chr1	PacBio	exon	6040517	6040645	.	+	.	gene_id "ENSG00000069424"; transcript_id "G29.6";
chr1	PacBio	exon	6072755	6072798	.	+	.	gene_id "ENSG00000069424"; transcript_id "G29.6";
chr1	PacBio	exon	6073733	6073770	.	+	.	gene_id "ENSG00000069424"; transcript_id "G29.6";
chr1	PacBio	exon	6082195	6082274	.	+	.	gene_id "ENSG00000069424"; transcript_id "G29.6";
chr1	PacBio	exon	6085204	6085248	.	+	.	gene_id "ENSG00000069424"; transcript_id "G29.6";
chr1	PacBio	exon	6087467	6087511	.	+	.	gene_id "ENSG00000069424"; transcript_id "G29.6";
chr1	PacBio	exon	6089008	6089051	.	+	.	gene_id "ENSG00000069424"; transcript_id "G29.6";
chr1	PacBio	exon	6090389	6090475	.	+	.	gene_id "ENSG00000069424"; transcript_id "G29.6";
chr1	PacBio	exon	6094400	6094485	.	+	.	gene_id "ENSG00000069424"; transcript_id "G29.6";
chr1	PacBio	exon	6095323	6095443	.	+	.	gene_id "ENSG00000069424"; transcript_id "G29.6";
chr1	PacBio	exon	6095530	6095624	.	+	.	gene_id "ENSG00000069424"; transcript_id "G29.6";
chr1	PacBio	exon	6096636	6096756	.	+	.	gene_id "ENSG00000069424"; transcript_id "G29.6";
chr1	PacBio	exon	6097269	6097357	.	+	.	gene_id "ENSG00000069424"; transcript_id "G29.6";
chr1	PacBio	exon	6098485	6098561	.	+	.	gene_id "ENSG00000069424"; transcript_id "G29.6";
chr1	PacBio	CDS	6040569	6040645	.	+	.	gene_id "ENSG00000069424"; transcript_id "G29.6";
chr1	PacBio	CDS	6072755	6072798	.	+	.	gene_id "ENSG00000069424"; transcript_id "G29.6";
chr1	PacBio	CDS	6073733	6073770	.	+	.	gene_id "ENSG00000069424"; transcript_id "G29.6";
chr1	PacBio	CDS	6082195	6082274	.	+	.	gene_id "ENSG00000069424"; transcript_id "G29.6";
chr1	PacBio	CDS	6085204	6085248	.	+	.	gene_id "ENSG00000069424"; transcript_id "G29.6";
chr1	PacBio	CDS	6087467	6087511	.	+	.	gene_id "ENSG00000069424"; transcript_id "G29.6";
chr1	PacBio	CDS	6089008	6089051	.	+	.	gene_id "ENSG00000069424"; transcript_id "G29.6";
chr1	PacBio	CDS	6090389	6090475	.	+	.	gene_id "ENSG00000069424"; transcript_id "G29.6";
chr1	PacBio	CDS	6094400	6094485	.	+	.	gene_id "ENSG00000069424"; transcript_id "G29.6";
chr1	PacBio	CDS	6095323	6095443	.	+	.	gene_id "ENSG00000069424"; transcript_id "G29.6";
chr1	PacBio	CDS	6095530	6095624	.	+	.	gene_id "ENSG00000069424"; transcript_id "G29.6";
chr1	PacBio	CDS	6096636	6096756	.	+	.	gene_id "ENSG00000069424"; transcript_id "G29.6";
chr1	PacBio	CDS	6097269	6097357	.	+	.	gene_id "ENSG00000069424"; transcript_id "G29.6";
chr1	PacBio	CDS	6098485	6098559	.	+	.	gene_id "ENSG00000069424"; transcript_id "G29.6";
chr1	PacBio	transcript	6026333	6101194	.	+	.	gene_id "ENSG00000069424"; transcript_id "G29.7";
chr1	PacBio	exon	6026333	6026445	.	+	.	gene_id "ENSG00000069424"; transcript_id "G29.7";
chr1	PacBio	exon	6040517	6040645	.	+	.	gene_id "ENSG00000069424"; transcript_id "G29.7";
chr1	PacBio	exon	6072755	6072798	.	+	.	gene_id "ENSG00000069424"; transcript_id "G29.7";
chr1	PacBio	exon	6073733	6073770	.	+	.	gene_id "ENSG00000069424"; transcript_id "G29.7";
chr1	PacBio	exon	6082195	6082274	.	+	.	gene_id "ENSG00000069424"; transcript_id "G29.7";
chr1	PacBio	exon	6085204	6085248	.	+	.	gene_id "ENSG00000069424"; transcript_id "G29.7";
chr1	PacBio	exon	6087467	6087511	.	+	.	gene_id "ENSG00000069424"; transcript_id "G29.7";
chr1	PacBio	exon	6089008	6089051	.	+	.	gene_id "ENSG00000069424"; transcript_id "G29.7";
chr1	PacBio	exon	6090389	6090475	.	+	.	gene_id "ENSG00000069424"; transcript_id "G29.7";
chr1	PacBio	exon	6094400	6094485	.	+	.	gene_id "ENSG00000069424"; transcript_id "G29.7";
chr1	PacBio	exon	6095323	6095443	.	+	.	gene_id "ENSG00000069424"; transcript_id "G29.7";
chr1	PacBio	exon	6095530	6095624	.	+	.	gene_id "ENSG00000069424"; transcript_id "G29.7";
chr1	PacBio	exon	6096636	6096756	.	+	.	gene_id "ENSG00000069424"; transcript_id "G29.7";
chr1	PacBio	exon	6097269	6097357	.	+	.	gene_id "ENSG00000069424"; transcript_id "G29.7";
chr1	PacBio	exon	6098485	6101194	.	+	.	gene_id "ENSG00000069424"; transcript_id "G29.7";
chr1	PacBio	CDS	6040569	6040645	.	+	.	gene_id "ENSG00000069424"; transcript_id "G29.7";
chr1	PacBio	CDS	6072755	6072798	.	+	.	gene_id "ENSG00000069424"; transcript_id "G29.7";
chr1	PacBio	CDS	6073733	6073770	.	+	.	gene_id "ENSG00000069424"; transcript_id "G29.7";
chr1	PacBio	CDS	6082195	6082274	.	+	.	gene_id "ENSG00000069424"; transcript_id "G29.7";
chr1	PacBio	CDS	6085204	6085248	.	+	.	gene_id "ENSG00000069424"; transcript_id "G29.7";
chr1	PacBio	CDS	6087467	6087511	.	+	.	gene_id "ENSG00000069424"; transcript_id "G29.7";
chr1	PacBio	CDS	6089008	6089051	.	+	.	gene_id "ENSG00000069424"; transcript_id "G29.7";
chr1	PacBio	CDS	6090389	6090475	.	+	.	gene_id "ENSG00000069424"; transcript_id "G29.7";
chr1	PacBio	CDS	6094400	6094485	.	+	.	gene_id "ENSG00000069424"; transcript_id "G29.7";
chr1	PacBio	CDS	6095323	6095443	.	+	.	gene_id "ENSG00000069424"; transcript_id "G29.7";
chr1	PacBio	CDS	6095530	6095624	.	+	.	gene_id "ENSG00000069424"; transcript_id "G29.7";
chr1	PacBio	CDS	6096636	6096756	.	+	.	gene_id "ENSG00000069424"; transcript_id "G29.7";
chr1	PacBio	CDS	6097269	6097357	.	+	.	gene_id "ENSG00000069424"; transcript_id "G29.7";
chr1	PacBio	CDS	6098485	6098574	.	+	.	gene_id "ENSG00000069424"; transcript_id "G29.7";
chr1	PacBio	transcript	6026338	6098553	.	+	.	gene_id "ENSG00000069424"; transcript_id "G29.9";
chr1	PacBio	exon	6026338	6026445	.	+	.	gene_id "ENSG00000069424"; transcript_id "G29.9";
chr1	PacBio	exon	6040517	6040645	.	+	.	gene_id "ENSG00000069424"; transcript_id "G29.9";
chr1	PacBio	exon	6072755	6072798	.	+	.	gene_id "ENSG00000069424"; transcript_id "G29.9";
chr1	PacBio	exon	6073733	6073770	.	+	.	gene_id "ENSG00000069424"; transcript_id "G29.9";
chr1	PacBio	exon	6082195	6082274	.	+	.	gene_id "ENSG00000069424"; transcript_id "G29.9";
chr1	PacBio	exon	6085204	6085248	.	+	.	gene_id "ENSG00000069424"; transcript_id "G29.9";
chr1	PacBio	exon	6087467	6087511	.	+	.	gene_id "ENSG00000069424"; transcript_id "G29.9";
chr1	PacBio	exon	6089008	6089051	.	+	.	gene_id "ENSG00000069424"; transcript_id "G29.9";
chr1	PacBio	exon	6090389	6090475	.	+	.	gene_id "ENSG00000069424"; transcript_id "G29.9";
chr1	PacBio	exon	6094400	6094485	.	+	.	gene_id "ENSG00000069424"; transcript_id "G29.9";
chr1	PacBio	exon	6095323	6095443	.	+	.	gene_id "ENSG00000069424"; transcript_id "G29.9";
chr1	PacBio	exon	6095530	6095624	.	+	.	gene_id "ENSG00000069424"; transcript_id "G29.9";
chr1	PacBio	exon	6096636	6096756	.	+	.	gene_id "ENSG00000069424"; transcript_id "G29.9";
chr1	PacBio	exon	6097269	6098553	.	+	.	gene_id "ENSG00000069424"; transcript_id "G29.9";
chr1	PacBio	CDS	6040569	6040645	.	+	.	gene_id "ENSG00000069424"; transcript_id "G29.9";
chr1	PacBio	CDS	6072755	6072798	.	+	.	gene_id "ENSG00000069424"; transcript_id "G29.9";
chr1	PacBio	CDS	6073733	6073770	.	+	.	gene_id "ENSG00000069424"; transcript_id "G29.9";
chr1	PacBio	CDS	6082195	6082274	.	+	.	gene_id "ENSG00000069424"; transcript_id "G29.9";
chr1	PacBio	CDS	6085204	6085248	.	+	.	gene_id "ENSG00000069424"; transcript_id "G29.9";
chr1	PacBio	CDS	6087467	6087511	.	+	.	gene_id "ENSG00000069424"; transcript_id "G29.9";
chr1	PacBio	CDS	6089008	6089051	.	+	.	gene_id "ENSG00000069424"; transcript_id "G29.9";
chr1	PacBio	CDS	6090389	6090475	.	+	.	gene_id "ENSG00000069424"; transcript_id "G29.9";
chr1	PacBio	CDS	6094400	6094485	.	+	.	gene_id "ENSG00000069424"; transcript_id "G29.9";
chr1	PacBio	CDS	6095323	6095443	.	+	.	gene_id "ENSG00000069424"; transcript_id "G29.9";
chr1	PacBio	CDS	6095530	6095624	.	+	.	gene_id "ENSG00000069424"; transcript_id "G29.9";
chr1	PacBio	CDS	6096636	6096756	.	+	.	gene_id "ENSG00000069424"; transcript_id "G29.9";
chr1	PacBio	CDS	6097269	6097531	.	+	.	gene_id "ENSG00000069424"; transcript_id "G29.9";
chr1	PacBio	transcript	6206094	6208310	.	+	.	gene_id "ENSG00000158286"; transcript_id "G30.2";
chr1	PacBio	exon	6206094	6208310	.	+	.	gene_id "ENSG00000158286"; transcript_id "G30.2";
chr1	PacBio	CDS	6206408	6206872	.	+	.	gene_id "ENSG00000158286"; transcript_id "G30.2";
chr1	PacBio	transcript	6206094	6208312	.	+	.	gene_id "ENSG00000158286"; transcript_id "G30.1";
chr1	PacBio	exon	6206094	6206302	.	+	.	gene_id "ENSG00000158286"; transcript_id "G30.1";
chr1	PacBio	exon	6206536	6208312	.	+	.	gene_id "ENSG00000158286"; transcript_id "G30.1";
chr1	PacBio	transcript	6219629	6220792	.	+	.	gene_id "ENSG00000158286"; transcript_id "G31.1";
chr1	PacBio	exon	6219629	6220792	.	+	.	gene_id "ENSG00000158286"; transcript_id "G31.1";
chr1	PacBio	transcript	6219629	6221291	.	+	.	gene_id "ENSG00000158286"; transcript_id "G31.2";
chr1	PacBio	exon	6219629	6221291	.	+	.	gene_id "ENSG00000158286"; transcript_id "G31.2";
chr1	PacBio	CDS	6219681	6220037	.	+	.	gene_id "ENSG00000158286"; transcript_id "G31.2";
chr1	PacBio	transcript	6223289	6235996	.	-	.	gene_id "ENSG00000116237"; transcript_id "G32.1";
chr1	PacBio	exon	6223289	6225262	.	-	.	gene_id "ENSG00000116237"; transcript_id "G32.1";
chr1	PacBio	exon	6231902	6232119	.	-	.	gene_id "ENSG00000116237"; transcript_id "G32.1";
chr1	PacBio	exon	6233474	6233643	.	-	.	gene_id "ENSG00000116237"; transcript_id "G32.1";
chr1	PacBio	exon	6234886	6234974	.	-	.	gene_id "ENSG00000116237"; transcript_id "G32.1";
chr1	PacBio	exon	6235717	6235996	.	-	.	gene_id "ENSG00000116237"; transcript_id "G32.1";
chr1	PacBio	CDS	6225080	6225262	.	-	.	gene_id "ENSG00000116237"; transcript_id "G32.1";
chr1	PacBio	CDS	6231902	6232119	.	-	.	gene_id "ENSG00000116237"; transcript_id "G32.1";
chr1	PacBio	CDS	6233474	6233643	.	-	.	gene_id "ENSG00000116237"; transcript_id "G32.1";
chr1	PacBio	CDS	6234886	6234974	.	-	.	gene_id "ENSG00000116237"; transcript_id "G32.1";
chr1	PacBio	CDS	6235717	6235911	.	-	.	gene_id "ENSG00000116237"; transcript_id "G32.1";
chr1	PacBio	transcript	6223452	6236011	.	-	.	gene_id "ENSG00000116237"; transcript_id "G32.2";
chr1	PacBio	exon	6223452	6225262	.	-	.	gene_id "ENSG00000116237"; transcript_id "G32.2";
chr1	PacBio	exon	6231902	6232119	.	-	.	gene_id "ENSG00000116237"; transcript_id "G32.2";
chr1	PacBio	exon	6233474	6233643	.	-	.	gene_id "ENSG00000116237"; transcript_id "G32.2";
chr1	PacBio	exon	6234886	6234974	.	-	.	gene_id "ENSG00000116237"; transcript_id "G32.2";
chr1	PacBio	exon	6235717	6236011	.	-	.	gene_id "ENSG00000116237"; transcript_id "G32.2";
chr1	PacBio	CDS	6225080	6225262	.	-	.	gene_id "ENSG00000116237"; transcript_id "G32.2";
chr1	PacBio	CDS	6231902	6232119	.	-	.	gene_id "ENSG00000116237"; transcript_id "G32.2";
chr1	PacBio	CDS	6233474	6233643	.	-	.	gene_id "ENSG00000116237"; transcript_id "G32.2";
chr1	PacBio	CDS	6234886	6234974	.	-	.	gene_id "ENSG00000116237"; transcript_id "G32.2";
chr1	PacBio	CDS	6235717	6235911	.	-	.	gene_id "ENSG00000116237"; transcript_id "G32.2";
chr1	PacBio	transcript	6223455	6235997	.	-	.	gene_id "ENSG00000116237"; transcript_id "G32.3";
chr1	PacBio	exon	6223455	6225262	.	-	.	gene_id "ENSG00000116237"; transcript_id "G32.3";
chr1	PacBio	exon	6231902	6232119	.	-	.	gene_id "ENSG00000116237"; transcript_id "G32.3";
chr1	PacBio	exon	6234886	6234974	.	-	.	gene_id "ENSG00000116237"; transcript_id "G32.3";
chr1	PacBio	exon	6235717	6235997	.	-	.	gene_id "ENSG00000116237"; transcript_id "G32.3";
chr1	PacBio	CDS	6225080	6225262	.	-	.	gene_id "ENSG00000116237"; transcript_id "G32.3";
chr1	PacBio	CDS	6231902	6232078	.	-	.	gene_id "ENSG00000116237"; transcript_id "G32.3";
chr1	PacBio	transcript	6223492	6235994	.	-	.	gene_id "ENSG00000116237"; transcript_id "G32.4";
chr1	PacBio	exon	6223492	6225262	.	-	.	gene_id "ENSG00000116237"; transcript_id "G32.4";
chr1	PacBio	exon	6231902	6232119	.	-	.	gene_id "ENSG00000116237"; transcript_id "G32.4";
chr1	PacBio	exon	6233474	6233643	.	-	.	gene_id "ENSG00000116237"; transcript_id "G32.4";
chr1	PacBio	exon	6234405	6234511	.	-	.	gene_id "ENSG00000116237"; transcript_id "G32.4";
chr1	PacBio	exon	6234886	6234974	.	-	.	gene_id "ENSG00000116237"; transcript_id "G32.4";
chr1	PacBio	exon	6235717	6235994	.	-	.	gene_id "ENSG00000116237"; transcript_id "G32.4";
chr1	PacBio	CDS	6225080	6225262	.	-	.	gene_id "ENSG00000116237"; transcript_id "G32.4";
chr1	PacBio	CDS	6231902	6232119	.	-	.	gene_id "ENSG00000116237"; transcript_id "G32.4";
chr1	PacBio	CDS	6233474	6233639	.	-	.	gene_id "ENSG00000116237"; transcript_id "G32.4";
chr1	PacBio	transcript	6223495	6235988	.	-	.	gene_id "ENSG00000116237"; transcript_id "G32.5";
chr1	PacBio	exon	6223495	6224968	.	-	.	gene_id "ENSG00000116237"; transcript_id "G32.5";
chr1	PacBio	exon	6231902	6232119	.	-	.	gene_id "ENSG00000116237"; transcript_id "G32.5";
chr1	PacBio	exon	6233474	6233643	.	-	.	gene_id "ENSG00000116237"; transcript_id "G32.5";
chr1	PacBio	exon	6234886	6234974	.	-	.	gene_id "ENSG00000116237"; transcript_id "G32.5";
chr1	PacBio	exon	6235717	6235988	.	-	.	gene_id "ENSG00000116237"; transcript_id "G32.5";
chr1	PacBio	CDS	6224861	6224968	.	-	.	gene_id "ENSG00000116237"; transcript_id "G32.5";
chr1	PacBio	CDS	6231902	6232119	.	-	.	gene_id "ENSG00000116237"; transcript_id "G32.5";
chr1	PacBio	CDS	6233474	6233643	.	-	.	gene_id "ENSG00000116237"; transcript_id "G32.5";
chr1	PacBio	CDS	6234886	6234974	.	-	.	gene_id "ENSG00000116237"; transcript_id "G32.5";
chr1	PacBio	CDS	6235717	6235911	.	-	.	gene_id "ENSG00000116237"; transcript_id "G32.5";
chr1	PacBio	transcript	6223591	6235981	.	-	.	gene_id "ENSG00000116237"; transcript_id "G32.6";
chr1	PacBio	exon	6223591	6225262	.	-	.	gene_id "ENSG00000116237"; transcript_id "G32.6";
chr1	PacBio	exon	6231902	6232119	.	-	.	gene_id "ENSG00000116237"; transcript_id "G32.6";
chr1	PacBio	exon	6233474	6233643	.	-	.	gene_id "ENSG00000116237"; transcript_id "G32.6";
chr1	PacBio	exon	6234886	6234974	.	-	.	gene_id "ENSG00000116237"; transcript_id "G32.6";
chr1	PacBio	exon	6235717	6235981	.	-	.	gene_id "ENSG00000116237"; transcript_id "G32.6";
chr1	PacBio	CDS	6225080	6225262	.	-	.	gene_id "ENSG00000116237"; transcript_id "G32.6";
chr1	PacBio	CDS	6231902	6232119	.	-	.	gene_id "ENSG00000116237"; transcript_id "G32.6";
chr1	PacBio	CDS	6233474	6233643	.	-	.	gene_id "ENSG00000116237"; transcript_id "G32.6";
chr1	PacBio	CDS	6234886	6234974	.	-	.	gene_id "ENSG00000116237"; transcript_id "G32.6";
chr1	PacBio	CDS	6235717	6235911	.	-	.	gene_id "ENSG00000116237"; transcript_id "G32.6";
chr1	PacBio	transcript	6224631	6235953	.	-	.	gene_id "ENSG00000116237"; transcript_id "G32.7";
chr1	PacBio	exon	6224631	6225262	.	-	.	gene_id "ENSG00000116237"; transcript_id "G32.7";
chr1	PacBio	exon	6231902	6232119	.	-	.	gene_id "ENSG00000116237"; transcript_id "G32.7";
chr1	PacBio	exon	6233474	6233643	.	-	.	gene_id "ENSG00000116237"; transcript_id "G32.7";
chr1	PacBio	exon	6234886	6234974	.	-	.	gene_id "ENSG00000116237"; transcript_id "G32.7";
chr1	PacBio	exon	6235717	6235953	.	-	.	gene_id "ENSG00000116237"; transcript_id "G32.7";
chr1	PacBio	CDS	6225080	6225262	.	-	.	gene_id "ENSG00000116237"; transcript_id "G32.7";
chr1	PacBio	CDS	6231902	6232119	.	-	.	gene_id "ENSG00000116237"; transcript_id "G32.7";
chr1	PacBio	CDS	6233474	6233643	.	-	.	gene_id "ENSG00000116237"; transcript_id "G32.7";
chr1	PacBio	CDS	6234886	6234974	.	-	.	gene_id "ENSG00000116237"; transcript_id "G32.7";
chr1	PacBio	CDS	6235717	6235911	.	-	.	gene_id "ENSG00000116237"; transcript_id "G32.7";
chr1	PacBio	transcript	6415239	6419921	.	-	.	gene_id "ENSG00000069812"; transcript_id "G33.1";
chr1	PacBio	exon	6415239	6419153	.	-	.	gene_id "ENSG00000069812"; transcript_id "G33.1";
chr1	PacBio	exon	6419241	6419340	.	-	.	gene_id "ENSG00000069812"; transcript_id "G33.1";
chr1	PacBio	exon	6419607	6419702	.	-	.	gene_id "ENSG00000069812"; transcript_id "G33.1";
chr1	PacBio	exon	6419776	6419921	.	-	.	gene_id "ENSG00000069812"; transcript_id "G33.1";
chr1	PacBio	CDS	6418873	6419153	.	-	.	gene_id "ENSG00000069812"; transcript_id "G33.1";
chr1	PacBio	CDS	6419241	6419340	.	-	.	gene_id "ENSG00000069812"; transcript_id "G33.1";
chr1	PacBio	CDS	6419607	6419702	.	-	.	gene_id "ENSG00000069812"; transcript_id "G33.1";
chr1	PacBio	CDS	6419776	6419820	.	-	.	gene_id "ENSG00000069812"; transcript_id "G33.1";
chr1	PacBio	transcript	6524757	6554536	.	-	.	gene_id "ENSG00000162408"; transcript_id "G34.1";
chr1	PacBio	exon	6524757	6526003	.	-	.	gene_id "ENSG00000162408"; transcript_id "G34.1";
chr1	PacBio	exon	6526696	6526829	.	-	.	gene_id "ENSG00000162408"; transcript_id "G34.1";
chr1	PacBio	exon	6528994	6529171	.	-	.	gene_id "ENSG00000162408"; transcript_id "G34.1";
chr1	PacBio	exon	6531968	6532079	.	-	.	gene_id "ENSG00000162408"; transcript_id "G34.1";
chr1	PacBio	exon	6532463	6532760	.	-	.	gene_id "ENSG00000162408"; transcript_id "G34.1";
chr1	PacBio	exon	6533280	6533441	.	-	.	gene_id "ENSG00000162408"; transcript_id "G34.1";
chr1	PacBio	exon	6541830	6541927	.	-	.	gene_id "ENSG00000162408"; transcript_id "G34.1";
chr1	PacBio	exon	6544826	6544922	.	-	.	gene_id "ENSG00000162408"; transcript_id "G34.1";
chr1	PacBio	exon	6545045	6545180	.	-	.	gene_id "ENSG00000162408"; transcript_id "G34.1";
chr1	PacBio	exon	6549571	6549698	.	-	.	gene_id "ENSG00000162408"; transcript_id "G34.1";
chr1	PacBio	exon	6550396	6550615	.	-	.	gene_id "ENSG00000162408"; transcript_id "G34.1";
chr1	PacBio	exon	6554107	6554536	.	-	.	gene_id "ENSG00000162408"; transcript_id "G34.1";
chr1	PacBio	CDS	6525854	6526003	.	-	.	gene_id "ENSG00000162408"; transcript_id "G34.1";
chr1	PacBio	CDS	6526696	6526829	.	-	.	gene_id "ENSG00000162408"; transcript_id "G34.1";
chr1	PacBio	CDS	6528994	6529171	.	-	.	gene_id "ENSG00000162408"; transcript_id "G34.1";
chr1	PacBio	CDS	6531968	6532079	.	-	.	gene_id "ENSG00000162408"; transcript_id "G34.1";
chr1	PacBio	CDS	6532463	6532760	.	-	.	gene_id "ENSG00000162408"; transcript_id "G34.1";
chr1	PacBio	CDS	6533280	6533441	.	-	.	gene_id "ENSG00000162408"; transcript_id "G34.1";
chr1	PacBio	CDS	6541830	6541927	.	-	.	gene_id "ENSG00000162408"; transcript_id "G34.1";
chr1	PacBio	CDS	6544826	6544922	.	-	.	gene_id "ENSG00000162408"; transcript_id "G34.1";
chr1	PacBio	CDS	6545045	6545180	.	-	.	gene_id "ENSG00000162408"; transcript_id "G34.1";
chr1	PacBio	CDS	6549571	6549698	.	-	.	gene_id "ENSG00000162408"; transcript_id "G34.1";
chr1	PacBio	CDS	6550396	6550615	.	-	.	gene_id "ENSG00000162408"; transcript_id "G34.1";
chr1	PacBio	CDS	6554107	6554502	.	-	.	gene_id "ENSG00000162408"; transcript_id "G34.1";
chr1	PacBio	transcript	6525162	6554546	.	-	.	gene_id "ENSG00000162408"; transcript_id "G34.2";
chr1	PacBio	exon	6525162	6526003	.	-	.	gene_id "ENSG00000162408"; transcript_id "G34.2";
chr1	PacBio	exon	6526696	6526829	.	-	.	gene_id "ENSG00000162408"; transcript_id "G34.2";
chr1	PacBio	exon	6528994	6529171	.	-	.	gene_id "ENSG00000162408"; transcript_id "G34.2";
chr1	PacBio	exon	6531968	6532079	.	-	.	gene_id "ENSG00000162408"; transcript_id "G34.2";
chr1	PacBio	exon	6532463	6532760	.	-	.	gene_id "ENSG00000162408"; transcript_id "G34.2";
chr1	PacBio	exon	6533280	6533441	.	-	.	gene_id "ENSG00000162408"; transcript_id "G34.2";
chr1	PacBio	exon	6541830	6541927	.	-	.	gene_id "ENSG00000162408"; transcript_id "G34.2";
chr1	PacBio	exon	6544826	6544922	.	-	.	gene_id "ENSG00000162408"; transcript_id "G34.2";
chr1	PacBio	exon	6545045	6545180	.	-	.	gene_id "ENSG00000162408"; transcript_id "G34.2";
chr1	PacBio	exon	6549571	6549698	.	-	.	gene_id "ENSG00000162408"; transcript_id "G34.2";
chr1	PacBio	exon	6550396	6550615	.	-	.	gene_id "ENSG00000162408"; transcript_id "G34.2";
chr1	PacBio	exon	6554107	6554546	.	-	.	gene_id "ENSG00000162408"; transcript_id "G34.2";
chr1	PacBio	CDS	6525854	6526003	.	-	.	gene_id "ENSG00000162408"; transcript_id "G34.2";
chr1	PacBio	CDS	6526696	6526829	.	-	.	gene_id "ENSG00000162408"; transcript_id "G34.2";
chr1	PacBio	CDS	6528994	6529171	.	-	.	gene_id "ENSG00000162408"; transcript_id "G34.2";
chr1	PacBio	CDS	6531968	6532079	.	-	.	gene_id "ENSG00000162408"; transcript_id "G34.2";
chr1	PacBio	CDS	6532463	6532760	.	-	.	gene_id "ENSG00000162408"; transcript_id "G34.2";
chr1	PacBio	CDS	6533280	6533441	.	-	.	gene_id "ENSG00000162408"; transcript_id "G34.2";
chr1	PacBio	CDS	6541830	6541927	.	-	.	gene_id "ENSG00000162408"; transcript_id "G34.2";
chr1	PacBio	CDS	6544826	6544922	.	-	.	gene_id "ENSG00000162408"; transcript_id "G34.2";
chr1	PacBio	CDS	6545045	6545180	.	-	.	gene_id "ENSG00000162408"; transcript_id "G34.2";
chr1	PacBio	CDS	6549571	6549698	.	-	.	gene_id "ENSG00000162408"; transcript_id "G34.2";
chr1	PacBio	CDS	6550396	6550615	.	-	.	gene_id "ENSG00000162408"; transcript_id "G34.2";
chr1	PacBio	CDS	6554107	6554502	.	-	.	gene_id "ENSG00000162408"; transcript_id "G34.2";
chr1	PacBio	transcript	6525571	6554536	.	-	.	gene_id "ENSG00000162408"; transcript_id "G34.3";
chr1	PacBio	exon	6525571	6526003	.	-	.	gene_id "ENSG00000162408"; transcript_id "G34.3";
chr1	PacBio	exon	6526696	6526829	.	-	.	gene_id "ENSG00000162408"; transcript_id "G34.3";
chr1	PacBio	exon	6528994	6529171	.	-	.	gene_id "ENSG00000162408"; transcript_id "G34.3";
chr1	PacBio	exon	6531968	6532079	.	-	.	gene_id "ENSG00000162408"; transcript_id "G34.3";
chr1	PacBio	exon	6532463	6532760	.	-	.	gene_id "ENSG00000162408"; transcript_id "G34.3";
chr1	PacBio	exon	6533280	6533441	.	-	.	gene_id "ENSG00000162408"; transcript_id "G34.3";
chr1	PacBio	exon	6541830	6541927	.	-	.	gene_id "ENSG00000162408"; transcript_id "G34.3";
chr1	PacBio	exon	6544826	6544922	.	-	.	gene_id "ENSG00000162408"; transcript_id "G34.3";
chr1	PacBio	exon	6545045	6545180	.	-	.	gene_id "ENSG00000162408"; transcript_id "G34.3";
chr1	PacBio	exon	6549571	6549698	.	-	.	gene_id "ENSG00000162408"; transcript_id "G34.3";
chr1	PacBio	exon	6550396	6550615	.	-	.	gene_id "ENSG00000162408"; transcript_id "G34.3";
chr1	PacBio	exon	6554107	6554536	.	-	.	gene_id "ENSG00000162408"; transcript_id "G34.3";
chr1	PacBio	CDS	6525854	6526003	.	-	.	gene_id "ENSG00000162408"; transcript_id "G34.3";
chr1	PacBio	CDS	6526696	6526829	.	-	.	gene_id "ENSG00000162408"; transcript_id "G34.3";
chr1	PacBio	CDS	6528994	6529171	.	-	.	gene_id "ENSG00000162408"; transcript_id "G34.3";
chr1	PacBio	CDS	6531968	6532079	.	-	.	gene_id "ENSG00000162408"; transcript_id "G34.3";
chr1	PacBio	CDS	6532463	6532760	.	-	.	gene_id "ENSG00000162408"; transcript_id "G34.3";
chr1	PacBio	CDS	6533280	6533441	.	-	.	gene_id "ENSG00000162408"; transcript_id "G34.3";
chr1	PacBio	CDS	6541830	6541927	.	-	.	gene_id "ENSG00000162408"; transcript_id "G34.3";
chr1	PacBio	CDS	6544826	6544922	.	-	.	gene_id "ENSG00000162408"; transcript_id "G34.3";
chr1	PacBio	CDS	6545045	6545180	.	-	.	gene_id "ENSG00000162408"; transcript_id "G34.3";
chr1	PacBio	CDS	6549571	6549698	.	-	.	gene_id "ENSG00000162408"; transcript_id "G34.3";
chr1	PacBio	CDS	6550396	6550615	.	-	.	gene_id "ENSG00000162408"; transcript_id "G34.3";
chr1	PacBio	CDS	6554107	6554502	.	-	.	gene_id "ENSG00000162408"; transcript_id "G34.3";
chr1	PacBio	transcript	6580001	6589279	.	+	.	gene_id "ENSG00000204859"; transcript_id "G35.1";
chr1	PacBio	exon	6580001	6580136	.	+	.	gene_id "ENSG00000204859"; transcript_id "G35.1";
chr1	PacBio	exon	6580541	6581299	.	+	.	gene_id "ENSG00000204859"; transcript_id "G35.1";
chr1	PacBio	exon	6582058	6582299	.	+	.	gene_id "ENSG00000204859"; transcript_id "G35.1";
chr1	PacBio	exon	6585919	6586030	.	+	.	gene_id "ENSG00000204859"; transcript_id "G35.1";
chr1	PacBio	exon	6586695	6586787	.	+	.	gene_id "ENSG00000204859"; transcript_id "G35.1";
chr1	PacBio	exon	6587205	6587291	.	+	.	gene_id "ENSG00000204859"; transcript_id "G35.1";
chr1	PacBio	exon	6587478	6587632	.	+	.	gene_id "ENSG00000204859"; transcript_id "G35.1";
chr1	PacBio	exon	6588060	6588196	.	+	.	gene_id "ENSG00000204859"; transcript_id "G35.1";
chr1	PacBio	exon	6588278	6588442	.	+	.	gene_id "ENSG00000204859"; transcript_id "G35.1";
chr1	PacBio	exon	6588756	6588844	.	+	.	gene_id "ENSG00000204859"; transcript_id "G35.1";
chr1	PacBio	exon	6588916	6589279	.	+	.	gene_id "ENSG00000204859"; transcript_id "G35.1";
chr1	PacBio	CDS	6580610	6581299	.	+	.	gene_id "ENSG00000204859"; transcript_id "G35.1";
chr1	PacBio	CDS	6582058	6582299	.	+	.	gene_id "ENSG00000204859"; transcript_id "G35.1";
chr1	PacBio	CDS	6585919	6586030	.	+	.	gene_id "ENSG00000204859"; transcript_id "G35.1";
chr1	PacBio	CDS	6586695	6586787	.	+	.	gene_id "ENSG00000204859"; transcript_id "G35.1";
chr1	PacBio	CDS	6587205	6587291	.	+	.	gene_id "ENSG00000204859"; transcript_id "G35.1";
chr1	PacBio	CDS	6587478	6587632	.	+	.	gene_id "ENSG00000204859"; transcript_id "G35.1";
chr1	PacBio	CDS	6588060	6588196	.	+	.	gene_id "ENSG00000204859"; transcript_id "G35.1";
chr1	PacBio	CDS	6588278	6588442	.	+	.	gene_id "ENSG00000204859"; transcript_id "G35.1";
chr1	PacBio	CDS	6588756	6588844	.	+	.	gene_id "ENSG00000204859"; transcript_id "G35.1";
chr1	PacBio	CDS	6588916	6589212	.	+	.	gene_id "ENSG00000204859"; transcript_id "G35.1";
chr1	PacBio	transcript	6580019	6589279	.	+	.	gene_id "ENSG00000204859"; transcript_id "G35.2";
chr1	PacBio	exon	6580019	6580136	.	+	.	gene_id "ENSG00000204859"; transcript_id "G35.2";
chr1	PacBio	exon	6582058	6582223	.	+	.	gene_id "ENSG00000204859"; transcript_id "G35.2";
chr1	PacBio	exon	6585919	6586030	.	+	.	gene_id "ENSG00000204859"; transcript_id "G35.2";
chr1	PacBio	exon	6586695	6586787	.	+	.	gene_id "ENSG00000204859"; transcript_id "G35.2";
chr1	PacBio	exon	6587205	6587291	.	+	.	gene_id "ENSG00000204859"; transcript_id "G35.2";
chr1	PacBio	exon	6587478	6587632	.	+	.	gene_id "ENSG00000204859"; transcript_id "G35.2";
chr1	PacBio	exon	6588060	6588196	.	+	.	gene_id "ENSG00000204859"; transcript_id "G35.2";
chr1	PacBio	exon	6588278	6588442	.	+	.	gene_id "ENSG00000204859"; transcript_id "G35.2";
chr1	PacBio	exon	6588756	6588844	.	+	.	gene_id "ENSG00000204859"; transcript_id "G35.2";
chr1	PacBio	exon	6588916	6589279	.	+	.	gene_id "ENSG00000204859"; transcript_id "G35.2";
chr1	PacBio	CDS	6586013	6586030	.	+	.	gene_id "ENSG00000204859"; transcript_id "G35.2";
chr1	PacBio	CDS	6586695	6586787	.	+	.	gene_id "ENSG00000204859"; transcript_id "G35.2";
chr1	PacBio	CDS	6587205	6587291	.	+	.	gene_id "ENSG00000204859"; transcript_id "G35.2";
chr1	PacBio	CDS	6587478	6587632	.	+	.	gene_id "ENSG00000204859"; transcript_id "G35.2";
chr1	PacBio	CDS	6588060	6588196	.	+	.	gene_id "ENSG00000204859"; transcript_id "G35.2";
chr1	PacBio	CDS	6588278	6588442	.	+	.	gene_id "ENSG00000204859"; transcript_id "G35.2";
chr1	PacBio	CDS	6588756	6588844	.	+	.	gene_id "ENSG00000204859"; transcript_id "G35.2";
chr1	PacBio	CDS	6588916	6589212	.	+	.	gene_id "ENSG00000204859"; transcript_id "G35.2";
chr1	PacBio	transcript	6590725	6602932	.	-	.	gene_id "ENSG00000162413"; transcript_id "G36.1";
chr1	PacBio	exon	6590725	6593658	.	-	.	gene_id "ENSG00000162413"; transcript_id "G36.1";
chr1	PacBio	exon	6595485	6595557	.	-	.	gene_id "ENSG00000162413"; transcript_id "G36.1";
chr1	PacBio	exon	6599047	6599452	.	-	.	gene_id "ENSG00000162413"; transcript_id "G36.1";
chr1	PacBio	exon	6601797	6602932	.	-	.	gene_id "ENSG00000162413"; transcript_id "G36.1";
chr1	PacBio	CDS	6593365	6593658	.	-	.	gene_id "ENSG00000162413"; transcript_id "G36.1";
chr1	PacBio	CDS	6595485	6595557	.	-	.	gene_id "ENSG00000162413"; transcript_id "G36.1";
chr1	PacBio	CDS	6599047	6599452	.	-	.	gene_id "ENSG00000162413"; transcript_id "G36.1";
chr1	PacBio	CDS	6601797	6602817	.	-	.	gene_id "ENSG00000162413"; transcript_id "G36.1";
chr1	PacBio	transcript	6591226	6601889	.	-	.	gene_id "ENSG00000162413"; transcript_id "G36.2";
chr1	PacBio	exon	6591226	6593658	.	-	.	gene_id "ENSG00000162413"; transcript_id "G36.2";
chr1	PacBio	exon	6595485	6595557	.	-	.	gene_id "ENSG00000162413"; transcript_id "G36.2";
chr1	PacBio	exon	6599047	6599452	.	-	.	gene_id "ENSG00000162413"; transcript_id "G36.2";
chr1	PacBio	exon	6601797	6601889	.	-	.	gene_id "ENSG00000162413"; transcript_id "G36.2";
chr1	PacBio	CDS	6593365	6593658	.	-	.	gene_id "ENSG00000162413"; transcript_id "G36.2";
chr1	PacBio	CDS	6595485	6595557	.	-	.	gene_id "ENSG00000162413"; transcript_id "G36.2";
chr1	PacBio	CDS	6599047	6599372	.	-	.	gene_id "ENSG00000162413"; transcript_id "G36.2";
chr1	PacBio	transcript	6592224	6602911	.	-	.	gene_id "ENSG00000162413"; transcript_id "G36.3";
[truncated: 998,000+ more rows]
