# Supplementary material for: Transcriptome innovations in primates revealed by single-molecule long-read sequencing
Source: Genome Res. 2022 Aug;32(8):1448–62. doi: 10.1101/gr.276395.121 (PMC9435740; doi:10.1101/gr.276395.121)
Supplement: Supplemental Material [file supp_gr.276395.121_Supp_Data_S6.zip › S6_Homo_sapiens_5_sp_SQANTI3_classification.txt]

isoform	chrom	strand	length	exons	structural_category	associated_gene	associated_transcript	ref_length	ref_exons	diff_to_TSS	diff_to_TTS	diff_to_gene_TSS	diff_to_gene_TTS	subcategory	RTS_stage	all_canonical	min_sample_cov	min_cov	min_cov_pos	sd_cov	FL	n_indels	n_indels_junc	bite	iso_exp	gene_exp	ratio_exp	FSM_class	coding	ORF_length	CDS_length	CDS_start	CDS_end	CDS_genomic_start	CDS_genomic_end	predicted_NMD	perc_A_downstream_TTS	seq_A_downstream_TTS	dist_to_cage_peak	within_cage_peak	dist_to_polya_site	within_polya_site	polyA_motif	polyA_dist
G10.1	chr1	-	4307	11	novel_in_catalog	ENSG00000221978	novel	2815	12	NA	NA	-31	4	intron_retention	FALSE	canonical	3	173	junction_6	74.82920552832296	NA	NA	NA	FALSE	NA	NA	NA	C	coding	298	897	2658	3554	1390858	1387231	FALSE	10.0	ACGTGGTAGGTGGTCGTTCT	NA	NA	NA	NA	NA	NA
G10.10	chr1	-	4734	10	novel_in_catalog	ENSG00000221978	novel	2815	12	NA	NA	-10	86	intron_retention	FALSE	canonical	3	244	junction_9	58.46197455727785	NA	NA	NA	FALSE	NA	NA	NA	C	coding	298	897	3229	4125	1390858	1387231	FALSE	20.0	TGGATCTGTGTTGAAAGTCG	NA	NA	NA	NA	NA	NA
G10.12	chr1	-	2263	12	novel_in_catalog	ENSG00000221978	novel	1598	12	NA	NA	-10	20	intron_retention	FALSE	canonical	3	13	junction_6	114.3172329619035	NA	NA	NA	FALSE	NA	NA	NA	C	coding	298	897	824	1720	1390858	1387231	FALSE	30.0	AGAACTTGAATCCCGTCAGC	NA	NA	NA	NA	NA	NA
G10.13	chr1	-	2974	12	novel_in_catalog	ENSG00000221978	novel	2815	12	NA	NA	-11	20	intron_retention	FALSE	canonical	2	14	junction_6	114.09275623278363	NA	NA	NA	FALSE	NA	NA	NA	C	coding	298	897	1535	2431	1390858	1387231	FALSE	30.0	AGAACTTGAATCCCGTCAGC	NA	NA	NA	NA	NA	NA
G10.14	chr1	-	4082	11	novel_in_catalog	ENSG00000221978	novel	2815	12	NA	NA	-16	20	intron_retention	FALSE	canonical	3	173	junction_6	74.82920552832296	NA	NA	NA	FALSE	NA	NA	NA	C	coding	298	897	2643	3539	1390858	1387231	FALSE	30.0	AGAACTTGAATCCCGTCAGC	NA	NA	NA	NA	NA	NA
G10.15	chr1	-	2146	12	full-splice_match	ENSG00000221978	ENST00000488340	1598	12	-11	-537	-11	13	multi-exon	FALSE	canonical	3	12	junction_6	114.54199128963596	NA	NA	NA	FALSE	NA	NA	NA	C	coding	298	897	714	1610	1390858	1387231	FALSE	45.0	AAAACTCAGAACTTGAATCC	NA	NA	NA	NA	NA	NA
G10.16	chr1	-	2839	12	full-splice_match	ENSG00000221978	ENST00000481223	2815	12	-17	-7	0	7	multi-exon	FALSE	canonical	2	2	junction_6	116.80470385637389	NA	NA	NA	FALSE	NA	NA	NA	C	coding	298	897	1413	2309	1390858	1387231	FALSE	40.0	TGTATGAAAACTCAGAACTT	NA	NA	NA	NA	NA	NA
G10.17	chr1	-	3620	12	novel_in_catalog	ENSG00000221978	novel	1598	12	NA	NA	0	5	intron_retention	FALSE	canonical	3	3	junction_6	116.57721876028909	NA	NA	NA	FALSE	NA	NA	NA	C	coding	389	1170	1923	3092	1391562	1387231	FALSE	45.0	TATGTATGAAAACTCAGAAC	NA	NA	NA	NA	NA	NA
G10.19	chr1	-	2507	13	novel_in_catalog	ENSG00000221978	novel	1598	12	NA	NA	0	0	intron_retention	FALSE	canonical	2	3	junction_6	135.90427595268008	NA	NA	NA	FALSE	NA	NA	NA	C	coding	389	1170	820	1989	1391562	1387231	FALSE	45.0	AAGTTAAAGCTATGTATGAA	NA	NA	NA	NA	NA	NA
G10.2	chr1	-	2466	12	novel_in_catalog	ENSG00000221978	novel	1598	12	NA	NA	-7	0	intron_retention	FALSE	canonical	3	13	junction_6	114.3172329619035	NA	NA	NA	FALSE	NA	NA	NA	C	coding	298	897	821	1717	1390858	1387231	FALSE	15.0	ATGGACGTGGTAGGTGGTCG	NA	NA	NA	NA	NA	NA
G10.20	chr1	-	3413	11	novel_in_catalog	ENSG00000221978	novel	2815	12	NA	NA	-11	-120	intron_retention	FALSE	canonical	3	173	junction_6	74.82920552832296	NA	NA	NA	FALSE	NA	NA	NA	C	coding	258	774	2638	3411	1390858	1387354	FALSE	65.0	AAAATACAAGAAGAAAAGTC	NA	NA	NA	NA	NA	NA
G10.21	chr1	-	2864	8	incomplete-splice_match	ENSG00000221978	ENST00000496007	4452	13	-28	3842	-9	812	5prime_fragment	FALSE	canonical	3	173	junction_3	83.54370724601682	NA	NA	NA	FALSE	NA	NA	NA	C	coding	226	681	32	712	1399306	1392782	TRUE	55.00000000000001	AAAAAAGAAAGCACGCTATC	NA	NA	NA	NA	NA	NA
G10.22	chr1	-	3406	6	novel_in_catalog	ENSG00000221978	novel	2815	12	NA	NA	1	688	intron_retention	FALSE	canonical	3	244	junction_5	60.18637719617289	NA	NA	NA	FALSE	NA	NA	NA	C	coding	220	663	19	681	1399306	1393392	TRUE	30.0	AAAAAGGTTCTTCGGCATTT	NA	NA	NA	NA	NA	NA
G10.23	chr1	-	2358	6	full-splice_match	ENSG00000221978	ENST00000408918	1186	6	-18	-1154	-7	19	multi-exon	FALSE	canonical	3	173	junction_1	61.675278677927345	NA	NA	NA	FALSE	NA	NA	NA	C	coding	226	681	30	710	1399306	1392782	FALSE	30.0	AGCAACACGTATTGTCTGAC	NA	NA	NA	NA	NA	NA
G10.24	chr1	-	1204	6	full-splice_match	ENSG00000221978	ENST00000408918	1186	6	-11	-7	0	7	multi-exon	FALSE	canonical	3	173	junction_1	61.675278677927345	NA	NA	NA	FALSE	NA	NA	NA	C	coding	226	681	23	703	1399306	1392782	FALSE	30.0	ATTTCATTTGTTTTTAAGAA	NA	NA	NA	NA	NA	NA
G10.25	chr1	-	986	6	full-splice_match	ENSG00000221978	ENST00000408918	1186	6	-11	211	0	-211	multi-exon	FALSE	canonical	3	173	junction_1	61.675278677927345	NA	NA	NA	FALSE	NA	NA	NA	C	coding	226	681	23	703	1399306	1392782	FALSE	65.0	AAAAAAAAATGCTATGGAAA	NA	NA	NA	NA	NA	NA
G10.26	chr1	-	2398	1	novel_in_catalog	ENSG00000221978	novel	1598	12	NA	NA	0	-1494	mono-exon_by_intron_retention	FALSE	NA	NA	NA	NA	NA	NA	NA	NA	NA	NA	NA	NA	C	coding	149	450	23	472	1399306	1398857	NA	65.0	AAAAATACAAAAAAGTTAGC	NA	NA	NA	NA	NA	NA
G10.3	chr1	-	2334	11	full-splice_match	ENSG00000221978	ENST00000400809	2305	11	-16	-13	0	0	multi-exon	FALSE	canonical	3	95	junction_6	92.1840007810466	NA	NA	NA	FALSE	NA	NA	NA	C	coding	520	1563	23	1585	1399306	1387231	FALSE	15.0	ATGGACGTGGTAGGTGGTCG	NA	NA	NA	NA	NA	NA
G10.4	chr1	-	3154	12	novel_in_catalog	ENSG00000221978	novel	2815	12	NA	NA	-1	0	intron_retention	FALSE	canonical	2	14	junction_6	114.09275623278363	NA	NA	NA	FALSE	NA	NA	NA	C	coding	298	897	1522	2418	1390858	1387231	FALSE	20.0	CATCCGGAGCGTTATGGACG	NA	NA	NA	NA	NA	NA
G10.5	chr1	-	3048	12	full-splice_match	ENSG00000221978	ENST00000481223	2815	12	-21	-212	-4	-1	multi-exon	FALSE	canonical	2	2	junction_6	116.80470385637389	NA	NA	NA	FALSE	NA	NA	NA	C	coding	298	897	1417	2313	1390858	1387231	FALSE	25.0	ACATCCGGAGCGTTATGGAC	NA	NA	NA	NA	NA	NA
G10.7	chr1	-	3835	12	novel_not_in_catalog	ENSG00000221978	novel	1598	12	NA	NA	-21	0	intron_retention	FALSE	canonical	0	0	junction_6	117.26046447514021	NA	NA	NA	TRUE	NA	NA	NA	C	coding	361	1086	2018	3103	1391488	1387231	FALSE	25.0	AGGACATCCGGAGCGTTATG	NA	NA	NA	NA	NA	NA
G10.8	chr1	-	4858	10	novel_in_catalog	ENSG00000221978	novel	4452	13	NA	NA	-11	0	intron_retention	FALSE	canonical	3	244	junction_9	58.46197455727785	NA	NA	NA	FALSE	NA	NA	NA	C	coding	298	897	3230	4126	1390858	1387231	FALSE	25.0	AGGACATCCGGAGCGTTATG	NA	NA	NA	NA	NA	NA
G10.9	chr1	-	2247	11	full-splice_match	ENSG00000221978	ENST00000400809	2305	11	-69	127	-53	86	multi-exon	FALSE	canonical	3	95	junction_6	92.1840007810466	NA	NA	NA	FALSE	NA	NA	NA	C	coding	520	1563	76	1638	1399306	1387231	FALSE	20.0	TGGATCTGTGTTGAAAGTCG	NA	NA	NA	NA	NA	NA
G100.1	chr1	+	534	4	full-splice_match	ENSG00000173436	ENST00000322753	3712	4	-9	3187	-2	4	multi-exon	FALSE	canonical	3	1018	junction_3	57.05163353392161	NA	NA	NA	FALSE	NA	NA	NA	C	coding	78	237	66	302	19597046	19626401	FALSE	10.0	ATTGCATGGCCTTTGTTTCT	NA	NA	NA	NA	NA	NA
G100.2	chr1	+	3301	3	incomplete-splice_match	ENSG00000173436	ENST00000498642	669	5	-52	-18	-1	-1	intron_retention	FALSE	canonical	3	1075	junction_2	41.0	NA	NA	NA	FALSE	NA	NA	NA	C	coding	91	276	58	333	19597046	19623637	FALSE	75.0	AAATAAATTAAACAAAAAGA	NA	NA	NA	NA	NA	NA
G101.1	chr1	+	2362	3	novel_not_in_catalog	ENSG00000158748	novel	1984	3	NA	NA	-409	1403	at_least_one_novel_splicesite	FALSE	canonical	0	0	junction_1	0.5	NA	NA	NA	TRUE	NA	NA	NA	A	coding	165	498	268	765	19678678	19679368	FALSE	10.0	AGTGGCTGTGGTGTGGACTG	NA	NA	NA	NA	NA	NA
G102.1	chr1	-	2896	15	novel_in_catalog	ENSG00000162542	novel	2974	16	NA	NA	-2	3	intron_retention	TRUE	canonical	3	20	junction_14	18.881072479051173	NA	NA	NA	FALSE	NA	NA	NA	B	coding	634	1905	189	2093	19780758	19683040	FALSE	25.0	ACCACTTCTTGAGCATGTAC	NA	NA	NA	NA	NA	NA
G102.2	chr1	-	3025	15	novel_not_in_catalog	ENSG00000162542	novel	2974	16	NA	NA	-469	3	intron_retention	FALSE	canonical	2	3	junction_14	21.970295345102222	NA	NA	NA	TRUE	NA	NA	NA	B	coding	634	1905	318	2222	19780758	19683040	FALSE	25.0	ACCACTTCTTGAGCATGTAC	NA	NA	NA	NA	NA	NA
G102.3	chr1	-	3246	9	novel_in_catalog	ENSG00000162542	novel	2974	16	NA	NA	10	3847	combination_of_known_junctions	FALSE	canonical	3	20	junction_8	22.332361608213315	NA	NA	NA	FALSE	NA	NA	NA	B	coding	314	945	154	1098	19780758	19745464	FALSE	20.0	CCAAGCCCTTCCTATGCACT	NA	NA	NA	NA	NA	NA
G102.4	chr1	-	2645	3	incomplete-splice_match	ENSG00000162542	ENST00000496528	804	7	13	31129	8	-6946	5prime_fragment	FALSE	canonical	3	20	junction_2	27.5	NA	NA	NA	FALSE	NA	NA	NA	B	non_coding	NA	NA	NA	NA	NA	NA	NA	80.0	AAAAATAAATAAATAAATAA	NA	NA	NA	NA	NA	NA
G103.1	chr1	+	2388	8	full-splice_match	ENSG00000169914	ENST00000375120	6397	8	-138	4147	-138	1854	multi-exon	FALSE	canonical	3	17	junction_1	13.632194786382623	NA	NA	NA	FALSE	NA	NA	NA	A	coding	398	1197	140	1336	19882514	19907746	FALSE	20.0	ACATTTATTTCTTTTTATTT	NA	NA	NA	NA	NA	NA
G104.1	chr1	-	2139	4	novel_not_in_catalog	ENSG00000117215	novel	2672	4	NA	NA	-42	5	at_least_one_novel_splicesite	TRUE	canonical	0	0	junction_1	0.0	NA	NA	NA	FALSE	NA	NA	NA	B	coding	204	615	63	677	20119546	20114114	FALSE	15.0	AATCCTTGTCTCAGGCTCTG	NA	NA	NA	NA	NA	NA
G104.2	chr1	-	1934	4	novel_not_in_catalog	ENSG00000117215	novel	2672	4	NA	NA	-2091	5	at_least_one_novel_splicesite	FALSE	canonical	0	0	junction_1	0.4714045207910317	NA	NA	NA	TRUE	NA	NA	NA	B	coding	118	357	116	472	20116436	20114114	FALSE	15.0	AATCCTTGTCTCAGGCTCTG	NA	NA	NA	NA	NA	NA
G104.3	chr1	-	2201	3	novel_in_catalog	ENSG00000117215	novel	2672	4	NA	NA	-53	-1062	intron_retention	FALSE	canonical	0	0	junction_2	0.5	NA	NA	NA	FALSE	NA	NA	NA	B	coding	177	534	74	607	20119546	20115313	FALSE	20.0	CATGTGGCTCTATCTTTTAA	NA	NA	NA	NA	NA	NA
G105.1	chr1	-	2405	4	full-splice_match	ENSG00000090432	ENST00000264198	2438	4	32	1	32	-1	multi-exon	FALSE	canonical	3	100	junction_1	4.988876515698588	NA	NA	NA	FALSE	NA	NA	NA	C	coding	352	1059	106	1164	20508024	20500690	FALSE	10.0	AGTGCTAGCCTGTTGCTTTG	NA	NA	NA	NA	NA	NA
G105.2	chr1	-	2786	4	novel_not_in_catalog	ENSG00000090432	novel	2438	4	NA	NA	31	-2	at_least_one_novel_splicesite	FALSE	canonical	1	1	junction_3	49.73932046178355	NA	NA	NA	FALSE	NA	NA	NA	C	coding	313	942	605	1546	20507526	20500690	FALSE	15.0	AAGTGCTAGCCTGTTGCTTT	NA	NA	NA	NA	NA	NA
G105.3	chr1	-	2316	3	novel_in_catalog	ENSG00000090432	novel	2438	4	NA	NA	32	-2	combination_of_known_splicesites	FALSE	canonical	0	0	junction_2	50.0	NA	NA	NA	FALSE	NA	NA	NA	C	coding	252	759	318	1076	20502097	20500690	FALSE	15.0	AAGTGCTAGCCTGTTGCTTT	NA	NA	NA	NA	NA	NA
G106.1	chr1	+	2471	8	full-splice_match	ENSG00000158828	ENST00000321556	2660	8	-7	196	-7	-1	multi-exon	FALSE	canonical	3	12	junction_5	6.5869382190848595	NA	NA	NA	FALSE	NA	NA	NA	C	coding	581	1746	102	1847	20633549	20650691	FALSE	20.0	CAGATGACGTATGTGCCTTG	NA	NA	NA	NA	NA	NA
G106.2	chr1	+	1886	8	full-splice_match	ENSG00000158828	ENST00000321556	2660	8	1	773	1	-578	multi-exon	FALSE	canonical	3	12	junction_5	6.5869382190848595	NA	NA	NA	FALSE	NA	NA	NA	C	coding	581	1746	94	1839	20633549	20650691	FALSE	10.0	TGTGTCGTGATGGTCTGTGA	NA	NA	NA	NA	NA	NA
G107.1	chr1	-	4392	11	full-splice_match	ENSG00000244038	ENST00000602624	1963	11	-12	-2417	-12	2407	multi-exon	FALSE	canonical	3	1703	junction_3	221.9590953306487	NA	NA	NA	FALSE	NA	NA	NA	C	coding	439	1320	54	1373	20661350	20652379	FALSE	25.0	AACTAGCCTTTACCTTCCTA	NA	NA	NA	NA	NA	NA
G107.10	chr1	-	2412	1	novel_in_catalog	ENSG00000244038	novel	2126	11	NA	NA	57	1360	mono-exon_by_intron_retention	FALSE	NA	NA	NA	NA	NA	NA	NA	NA	NA	NA	NA	NA	C	non_coding	NA	NA	NA	NA	NA	NA	NA	70.0	AAAAAAATGAACAAAATTAG	NA	NA	NA	NA	NA	NA
G107.11	chr1	-	2030	2	full-splice_match	ENSG00000244038	ENST00000477229	766	2	-44	-1220	-22	1220	multi-exon	FALSE	canonical	3	1743	junction_1	0.0	NA	NA	NA	FALSE	NA	NA	NA	C	coding	132	399	64	462	20661350	20660747	FALSE	85.0	TTAAAAAAAAAAAAAAGAAA	NA	NA	NA	NA	NA	NA
G107.2	chr1	-	1431	11	fusion	ENSG00000117242_ENSG00000244038	novel	502	4	NA	NA	-7	2406	multi-exon	FALSE	canonical	0	0	junction_1	627.4422762294553	NA	NA	NA	FALSE	NA	NA	NA	A	coding	435	1308	27	1334	20661350	20649458	FALSE	20.0	TAACTAGCCTTTACCTTCCT	NA	NA	NA	NA	NA	NA
G107.3	chr1	-	2107	11	full-splice_match	ENSG00000244038	ENST00000415136	2126	11	15	4	15	-4	multi-exon	FALSE	canonical	3	1703	junction_3	221.9590953306487	NA	NA	NA	FALSE	NA	NA	NA	C	coding	439	1320	180	1499	20661350	20652379	FALSE	0.0	CTGGCCCCGGTCCTGGTTTG	NA	NA	NA	NA	NA	NA
G107.4	chr1	-	2614	10	novel_in_catalog	ENSG00000244038	novel	2126	11	NA	NA	3	2	intron_retention	FALSE	canonical	3	1727	junction_3	216.64974292879077	NA	NA	NA	FALSE	NA	NA	NA	C	coding	330	993	36	1028	20661350	20653576	TRUE	5.0	TCACCTGGCCCCGGTCCTGG	NA	NA	NA	NA	NA	NA
G107.5	chr1	-	1825	10	novel_in_catalog	ENSG00000244038	novel	2126	11	NA	NA	0	-5	combination_of_known_splicesites	FALSE	canonical	1	1	junction_9	654.0619708623909	NA	NA	NA	FALSE	NA	NA	NA	C	coding	402	1209	20	1228	20661350	20652379	FALSE	20.0	TCAAACTTCACCTGGCCCCG	NA	NA	NA	NA	NA	NA
G107.8	chr1	-	2301	2	full-splice_match	ENSG00000244038	ENST00000477229	766	2	-10	-1525	9	1525	multi-exon	FALSE	canonical	3	1743	junction_1	0.0	NA	NA	NA	FALSE	NA	NA	NA	C	coding	132	399	30	428	20661350	20660747	FALSE	95.0	AAAAAAAAAAAAAAAAAGAA	NA	NA	NA	NA	NA	NA
G107.9	chr1	-	2123	2	full-splice_match	ENSG00000244038	ENST00000477229	766	2	3	-1360	3	1360	multi-exon	FALSE	canonical	3	1743	junction_1	0.0	NA	NA	NA	FALSE	NA	NA	NA	C	coding	132	399	17	415	20661350	20660747	FALSE	70.0	AAAAAAATGAACAAAATTAG	NA	NA	NA	NA	NA	NA
G108.1	chr1	-	3464	10	novel_not_in_catalog	ENSG00000189410	novel	1934	10	NA	NA	184	-1	at_least_one_novel_splicesite	FALSE	canonical	0	0	junction_1	0.8314794192830981	NA	NA	NA	FALSE	NA	NA	NA	A	coding	423	1272	134	1405	20728044	20721792	FALSE	25.0	CAGATTGTCTGCTACAGACT	NA	NA	NA	NA	NA	NA
G109.1	chr1	-	4029	13	novel_in_catalog	ENSG00000127483	novel	3938	13	NA	NA	0	2	intron_retention	FALSE	canonical	3	174	junction_12	267.3993060740601	NA	NA	NA	FALSE	NA	NA	NA	C	coding	515	1548	344	1891	20779893	20744797	FALSE	35.0	TAAAGGTTTTGAGTATAGTA	NA	NA	NA	NA	NA	NA
G109.10	chr1	-	2051	13	novel_in_catalog	ENSG00000127483	novel	3938	13	NA	NA	0	955	combination_of_known_junctions	FALSE	canonical	3	174	junction_12	267.3993060740601	NA	NA	NA	FALSE	NA	NA	NA	C	coding	515	1548	344	1891	20779893	20744797	FALSE	10.0	GCTTTAGGTGCTTTTATTGG	NA	NA	NA	NA	NA	NA
G109.11	chr1	-	2066	13	novel_in_catalog	ENSG00000127483	novel	3938	13	NA	NA	-6	954	combination_of_known_junctions	FALSE	canonical	3	97	junction_12	282.51296676239286	NA	NA	NA	FALSE	NA	NA	NA	C	coding	515	1548	360	1907	20779893	20744797	FALSE	15.0	AGCTTTAGGTGCTTTTATTG	NA	NA	NA	NA	NA	NA
G109.12	chr1	-	1866	13	novel_in_catalog	ENSG00000127483	novel	3938	13	NA	NA	5	786	combination_of_known_junctions	FALSE	canonical	3	174	junction_12	267.3993060740601	NA	NA	NA	FALSE	NA	NA	NA	C	coding	513	1539	328	1866	20779893	20744806	FALSE	55.00000000000001	AAAAAGTAAATTTTATAGGA	NA	NA	NA	NA	NA	NA
G109.13	chr1	-	1891	13	novel_in_catalog	ENSG00000127483	novel	3938	13	NA	NA	-6	779	combination_of_known_junctions	FALSE	canonical	3	97	junction_12	282.51296676239286	NA	NA	NA	FALSE	NA	NA	NA	C	coding	510	1530	360	1889	20779893	20744815	FALSE	50.0	CAGAGTGAAAAAGTAAATTT	NA	NA	NA	NA	NA	NA
G109.14	chr1	-	2570	10	novel_not_in_catalog	ENSG00000127483	novel	1159	9	NA	NA	0	3111	at_least_one_novel_splicesite	FALSE	canonical	3	12	junction_1	379.7294683531981	NA	NA	NA	TRUE	NA	NA	NA	C	coding	344	1035	240	1274	20780440	20755351	FALSE	10.0	TTCTAGTCTGGATGTCTTTT	NA	NA	NA	NA	NA	NA
G109.15	chr1	-	2559	10	novel_not_in_catalog	ENSG00000127483	novel	1159	9	NA	NA	0	3110	at_least_one_novel_splicesite	FALSE	canonical	3	12	junction_1	366.7243725635082	NA	NA	NA	TRUE	NA	NA	NA	C	coding	344	1035	230	1264	20780440	20755351	FALSE	10.0	TTTCTAGTCTGGATGTCTTT	NA	NA	NA	NA	NA	NA
G109.16	chr1	-	4320	9	full-splice_match	ENSG00000127483	ENST00000438032	1159	9	-51	-3110	0	3110	multi-exon	FALSE	canonical	3	174	junction_8	288.7048666025566	NA	NA	NA	FALSE	NA	NA	NA	C	coding	410	1233	230	1462	20780440	20756914	FALSE	10.0	TTTCTAGTCTGGATGTCTTT	NA	NA	NA	NA	NA	NA
G109.17	chr1	-	2442	10	novel_not_in_catalog	ENSG00000127483	novel	1159	9	NA	NA	5	3109	at_least_one_novel_splicesite	FALSE	canonical	3	12	junction_1	384.90806983255396	NA	NA	NA	TRUE	NA	NA	NA	C	coding	344	1035	114	1148	20780440	20755351	FALSE	10.0	GTTTCTAGTCTGGATGTCTT	NA	NA	NA	NA	NA	NA
G109.18	chr1	-	4231	9	incomplete-splice_match	ENSG00000127483	ENST00000312239	3938	13	-2	11397	-2	3108	5prime_fragment	FALSE	canonical	3	68	junction_8	317.8198192372527	NA	NA	NA	FALSE	NA	NA	NA	C	coding	410	1233	143	1375	20780440	20756914	FALSE	10.0	TGTTTCTAGTCTGGATGTCT	NA	NA	NA	NA	NA	NA
G109.19	chr1	-	4330	9	novel_in_catalog	ENSG00000127483	novel	1159	9	NA	NA	-6	3104	combination_of_known_junctions	FALSE	canonical	3	97	junction_8	309.7321171189711	NA	NA	NA	FALSE	NA	NA	NA	C	coding	410	1233	246	1478	20780440	20756914	FALSE	10.0	TCTTTGTTTCTAGTCTGGAT	NA	NA	NA	NA	NA	NA
G109.2	chr1	-	3817	12	novel_in_catalog	ENSG00000127483	novel	3938	13	NA	NA	5	2	intron_retention	FALSE	canonical	3	27	junction_11	309.8285316239685	NA	NA	NA	FALSE	NA	NA	NA	C	coding	515	1548	132	1679	20779893	20744797	FALSE	35.0	TAAAGGTTTTGAGTATAGTA	NA	NA	NA	NA	NA	NA
G109.20	chr1	-	1634	9	full-splice_match	ENSG00000127483	ENST00000438032	1159	9	-43	-432	-3	432	multi-exon	FALSE	canonical	3	174	junction_8	288.7048666025566	NA	NA	NA	FALSE	NA	NA	NA	C	coding	372	1119	336	1454	20779893	20756914	FALSE	80.0	AAACAAACAAAAAAACACAA	NA	NA	NA	NA	NA	NA
G109.21	chr1	-	499	5	incomplete-splice_match	ENSG00000127483	ENST00000312239	3938	13	7	30934	7	-8	5prime_fragment	FALSE	canonical	3	68	junction_4	416.6535581271328	NA	NA	NA	FALSE	NA	NA	NA	C	coding	122	366	134	499	20780440	20773595	FALSE	65.0	AAAGAAAAGGAGAAGAAAGT	NA	NA	NA	NA	NA	NA
G109.22	chr1	-	558	5	incomplete-splice_match	ENSG00000127483	ENST00000438032	1159	9	-15	16430	-15	-9	5prime_fragment	FALSE	canonical	3	174	junction_4	375.8240113404145	NA	NA	NA	FALSE	NA	NA	NA	C	coding	121	363	194	556	20780440	20773598	FALSE	65.0	TAAAGAAAAGGAGAAGAAAG	NA	NA	NA	NA	NA	NA
G109.23	chr1	-	2871	5	novel_in_catalog	ENSG00000127483	novel	928	5	NA	NA	6	-110	combination_of_known_junctions	FALSE	canonical	3	50	junction_1	467.9644751474197	NA	NA	NA	FALSE	NA	NA	NA	C	coding	133	402	213	614	20780440	20775954	FALSE	5.0	ATCCCTCCCTGGTCTTTTCC	NA	NA	NA	NA	NA	NA
G109.24	chr1	-	1391	4	incomplete-splice_match	ENSG00000127483	ENST00000312239	3938	13	10	33025	10	-31	5prime_fragment	FALSE	canonical	3	68	junction_3	472.90027137512476	NA	NA	NA	FALSE	NA	NA	NA	C	coding	117	354	131	484	20780440	20776593	FALSE	70.0	AAAAATATAATATAAAAGAT	NA	NA	NA	NA	NA	NA
G109.25	chr1	-	1481	4	incomplete-splice_match	ENSG00000127483	ENST00000438032	1159	9	-43	18521	-3	-32	5prime_fragment	FALSE	canonical	3	174	junction_3	428.1443162714595	NA	NA	NA	FALSE	NA	NA	NA	C	coding	117	354	222	575	20780440	20776593	FALSE	70.0	TAAAAATATAATATAAAAGA	NA	NA	NA	NA	NA	NA
G109.26	chr1	-	1995	1	novel_in_catalog	ENSG00000127483	novel	3938	13	NA	NA	1	-4821	mono-exon	FALSE	NA	NA	NA	NA	NA	NA	NA	NA	NA	NA	NA	NA	C	non_coding	NA	NA	NA	NA	NA	NA	NA	60.0	AAAATACAAAAAATTAGCTG	NA	NA	NA	NA	NA	NA
G109.3	chr1	-	4830	9	full-splice_match	ENSG00000127483	ENST00000375003	4822	9	15	-23	15	2	multi-exon	FALSE	canonical	3	449	junction_4	187.97568825515708	NA	NA	NA	FALSE	NA	NA	NA	C	coding	393	1182	1511	2692	20773480	20744797	FALSE	35.0	TAAAGGTTTTGAGTATAGTA	NA	NA	NA	NA	NA	NA
G109.4	chr1	-	4023	13	novel_in_catalog	ENSG00000127483	novel	3938	13	NA	NA	6	-1	intron_retention	FALSE	canonical	3	97	junction_12	282.51296676239286	NA	NA	NA	FALSE	NA	NA	NA	C	coding	515	1548	362	1909	20779893	20744797	FALSE	25.0	AGCTGCTGAACCGTAGCTTA	NA	NA	NA	NA	NA	NA
G109.5	chr1	-	3587	13	full-splice_match	ENSG00000127483	ENST00000312239	3938	13	-122	473	-122	1	multi-exon	FALSE	canonical	3	68	junction_12	288.40697518148437	NA	NA	NA	FALSE	NA	NA	NA	C	coding	515	1548	377	1924	20779893	20744797	FALSE	85.0	AAAAAAAAAAAGAAAAGGAA	NA	NA	NA	NA	NA	NA
G109.6	chr1	-	3571	13	novel_in_catalog	ENSG00000127483	novel	3938	13	NA	NA	5	-1	intron_retention	FALSE	canonical	3	97	junction_12	282.51296676239286	NA	NA	NA	FALSE	NA	NA	NA	C	coding	515	1548	363	1910	20779893	20744797	FALSE	75.0	TTAAAAAAAAAAAGAAAAGG	NA	NA	NA	NA	NA	NA
G109.7	chr1	-	3356	12	novel_in_catalog	ENSG00000127483	novel	3938	13	NA	NA	0	-1	intron_retention	FALSE	canonical	3	27	junction_11	309.8285316239685	NA	NA	NA	FALSE	NA	NA	NA	C	coding	515	1548	148	1695	20779893	20744797	FALSE	75.0	TTAAAAAAAAAAAGAAAAGG	NA	NA	NA	NA	NA	NA
G109.8	chr1	-	3557	13	novel_in_catalog	ENSG00000127483	novel	3938	13	NA	NA	-6	-2	intron_retention	FALSE	canonical	3	174	junction_12	267.3993060740601	NA	NA	NA	FALSE	NA	NA	NA	C	coding	515	1548	350	1897	20779893	20744797	FALSE	80.0	ATTAAAAAAAAAAAGAAAAG	NA	NA	NA	NA	NA	NA
G109.9	chr1	-	3884	13	novel_in_catalog	ENSG00000127483	novel	3938	13	NA	NA	3	-4	intron_retention	FALSE	canonical	3	6	junction_12	301.3365597172408	NA	NA	NA	FALSE	NA	NA	NA	C	coding	515	1548	679	2226	20779893	20744797	FALSE	80.0	ATATTAAAAAAAAAAAGAAA	NA	NA	NA	NA	NA	NA
G11.1	chr1	-	1302	5	full-splice_match	ENSG00000160075	ENST00000291386	1290	5	-12	0	-12	0	multi-exon	FALSE	canonical	3	527	junction_4	125.54954201429808	NA	NA	NA	FALSE	NA	NA	NA	C	coding	194	585	325	909	1574557	1542066	FALSE	10.0	TTGTGCCTGGTCCTGAATTC	NA	NA	NA	NA	NA	NA
G11.2	chr1	-	1957	5	novel_not_in_catalog	ENSG00000160075	novel	1290	5	NA	NA	-45	0	at_least_one_novel_splicesite	FALSE	canonical	0	0	junction_1	326.7219766100836	NA	NA	NA	FALSE	NA	NA	NA	C	coding	178	537	76	612	1574557	1543815	TRUE	15.0	ATTGTGCCTGGTCCTGAATT	NA	NA	NA	NA	NA	NA
G11.3	chr1	-	1053	5	novel_not_in_catalog	ENSG00000160075	novel	1290	5	NA	NA	-7	0	at_least_one_novel_splicesite	FALSE	canonical	0	0	junction_4	334.52541009615396	NA	NA	NA	TRUE	NA	NA	NA	C	coding	131	396	266	661	1564807	1542066	FALSE	15.0	ATTGTGCCTGGTCCTGAATT	NA	NA	NA	NA	NA	NA
G11.4	chr1	-	2979	2	full-splice_match	ENSG00000160075	ENST00000359060	4176	2	-295	1492	-10	-1492	multi-exon	FALSE	canonical	3	527	junction_1	0.0	NA	NA	NA	FALSE	NA	NA	NA	C	coding	153	462	323	784	1574557	1564535	FALSE	25.0	ACATCCTGTTTTTGACAATT	NA	NA	NA	NA	NA	NA
G110.1	chr1	-	4037	23	incomplete-splice_match	ENSG00000075151	ENST00000264211	5802	31	146085	13	36489	0	3prime_fragment	FALSE	canonical	3	131	junction_4	52.856131727142355	NA	NA	NA	FALSE	NA	NA	NA	B	coding	1064	3195	7	3201	20904903	20807319	FALSE	55.00000000000001	AAAAGAAAGTAAAGTGACTT	NA	NA	NA	NA	NA	NA
G110.2	chr1	-	2577	17	incomplete-splice_match	ENSG00000075151	ENST00000264211	5802	31	185761	547	-17288	-13	3prime_fragment	FALSE	canonical	3	131	junction_4	58.96022891534598	NA	NA	NA	FALSE	NA	NA	NA	B	coding	682	2049	227	2275	20864604	20807319	FALSE	75.0	AAAAAAAAAAAAAGTTGAGA	NA	NA	NA	NA	NA	NA
G110.3	chr1	-	2906	21	incomplete-splice_match	ENSG00000075151	ENST00000264211	5802	31	155520	843	45924	6	3prime_fragment	FALSE	canonical	3	131	junction_4	55.01727001587774	NA	NA	NA	FALSE	NA	NA	NA	B	coding	951	2856	45	2900	20895430	20807319	FALSE	70.0	AAATACACAAAATGAAACAA	NA	NA	NA	NA	NA	NA
G110.4	chr1	-	3671	21	novel_in_catalog	ENSG00000075151	novel	5325	34	NA	NA	4	32707	combination_of_known_junctions	FALSE	canonical	3	107	junction_20	54.742008549193734	NA	NA	NA	FALSE	NA	NA	NA	B	coding	1019	3057	615	3671	21002742	20860404	FALSE	55.00000000000001	AAAGAGAAGAGAAGACCAGG	NA	NA	NA	NA	NA	NA
G110.5	chr1	-	3608	21	novel_in_catalog	ENSG00000075151	novel	5762	35	NA	NA	0	30819	combination_of_known_junctions	FALSE	canonical	3	96	junction_6	64.03395583594693	NA	NA	NA	FALSE	NA	NA	NA	B	coding	996	2988	619	3606	21002742	20862294	FALSE	60.0	GAAAGAAAGAAAAACCTCAT	NA	NA	NA	NA	NA	NA
G110.6	chr1	-	3489	20	novel_in_catalog	ENSG00000075151	novel	5325	34	NA	NA	0	30811	combination_of_known_junctions	FALSE	canonical	3	107	junction_19	54.464911574313454	NA	NA	NA	FALSE	NA	NA	NA	B	coding	957	2871	619	3489	21002742	20862300	FALSE	65.0	AAAATTGTGAAAGAAAGAAA	NA	NA	NA	NA	NA	NA
G110.7	chr1	-	3849	19	novel_in_catalog	ENSG00000075151	novel	5325	34	NA	NA	0	30808	intron_retention	FALSE	canonical	3	127	junction_11	48.98740074854723	NA	NA	NA	FALSE	NA	NA	NA	B	coding	1119	3357	493	3849	21176392	20862303	FALSE	55.00000000000001	GAGAAAATTGTGAAAGAAAG	NA	NA	NA	NA	NA	NA
G110.8	chr1	-	2295	13	novel_in_catalog	ENSG00000075151	novel	5325	34	NA	NA	4	-6736	combination_of_known_junctions	FALSE	canonical	3	107	junction_12	60.10476963880099	NA	NA	NA	FALSE	NA	NA	NA	B	coding	560	1680	615	2294	21002742	20899848	FALSE	50.0	TAAAAAAAGTGAAAGCTGTG	NA	NA	NA	NA	NA	NA
G111.1	chr1	-	5141	19	full-splice_match	ENSG00000117298	ENST00000415912	5099	19	-44	2	-44	-2	multi-exon	TRUE	canonical	2	17	junction_18	7.8616509433805035	NA	NA	NA	FALSE	NA	NA	NA	C	coding	753	2262	174	2435	21290156	21219955	FALSE	5.0	GCCATGTGTCTGGGTGTCTG	NA	NA	NA	NA	NA	NA
G111.2	chr1	-	3721	19	full-splice_match	ENSG00000117298	ENST00000374893	2484	19	17	-1254	-8	-21	multi-exon	FALSE	canonical	1	2	junction_18	9.944289260117532	NA	NA	NA	FALSE	NA	NA	NA	C	coding	770	2313	59	2371	21290414	21219955	FALSE	80.0	AAAAAAAAGAAAAGAGAAAC	NA	NA	NA	NA	NA	NA
G111.3	chr1	-	3782	19	full-splice_match	ENSG00000117298	ENST00000415912	5099	19	-41	1358	-41	-21	multi-exon	FALSE	canonical	2	17	junction_18	7.8616509433805035	NA	NA	NA	FALSE	NA	NA	NA	C	coding	753	2262	171	2432	21290156	21219955	FALSE	80.0	AAAAAAAAGAAAAGAGAAAC	NA	NA	NA	NA	NA	NA
G111.4	chr1	-	3616	19	full-splice_match	ENSG00000117298	ENST00000415912	5099	19	-41	1524	-41	-187	multi-exon	FALSE	canonical	2	17	junction_18	7.8616509433805035	NA	NA	NA	FALSE	NA	NA	NA	C	coding	753	2262	171	2432	21290156	21219955	FALSE	75.0	AAAAAAAATTACAAAAATTA	NA	NA	NA	NA	NA	NA
G111.5	chr1	-	3822	19	full-splice_match	ENSG00000117298	ENST00000415912	5099	19	-387	1664	-387	-327	multi-exon	FALSE	canonical	2	17	junction_18	7.8616509433805035	NA	NA	NA	FALSE	NA	NA	NA	C	coding	753	2262	517	2778	21290156	21219955	FALSE	70.0	AAAGGAGAAAAGAGAAAACA	NA	NA	NA	NA	NA	NA
G111.6	chr1	-	2866	19	full-splice_match	ENSG00000117298	ENST00000415912	5099	19	-46	2279	-46	288	multi-exon	FALSE	canonical	2	17	junction_18	7.8616509433805035	NA	NA	NA	FALSE	NA	NA	NA	C	coding	753	2262	176	2437	21290156	21219955	FALSE	20.0	TATATTTATTATGTTCTGTT	NA	NA	NA	NA	NA	NA
G111.7	chr1	-	2762	19	full-splice_match	ENSG00000117298	ENST00000374893	2484	19	40	-318	14	273	multi-exon	FALSE	canonical	1	2	junction_18	9.944289260117532	NA	NA	NA	FALSE	NA	NA	NA	C	coding	770	2313	36	2348	21290414	21219955	FALSE	45.0	TAAGGAAAGAATTGGTATAT	NA	NA	NA	NA	NA	NA
G111.8	chr1	-	2705	18	novel_in_catalog	ENSG00000117298	novel	5099	19	NA	NA	-6	254	combination_of_known_splicesites	FALSE	canonical	0	0	junction_17	10.15826320877172	NA	NA	NA	FALSE	NA	NA	NA	C	coding	725	2178	133	2310	21345378	21219955	FALSE	25.0	ATTTAAACACTTTTTTTTTT	NA	NA	NA	NA	NA	NA
G112.1	chr1	-	3854	27	full-splice_match	ENSG00000090686	ENST00000308271	4595	27	417	324	6	0	multi-exon	FALSE	canonical	3	295	junction_4	92.7560904075431	NA	NA	NA	FALSE	NA	NA	NA	C	coding	1035	3108	233	3340	21782957	21679417	FALSE	30.0	TCCTAAGTGTGGAAAAGTGT	NA	NA	NA	NA	NA	NA
G112.10	chr1	-	3854	11	full-splice_match	ENSG00000090686	ENST00000421625	2818	11	457	-1493	46	1493	multi-exon	FALSE	canonical	3	330	junction_10	103.15236303643266	NA	NA	NA	FALSE	NA	NA	NA	C	coding	485	1458	193	1650	21782957	21728562	FALSE	40.0	AAAACAACAAGCTTTCCTTG	NA	NA	NA	NA	NA	NA
G112.11	chr1	-	3152	11	full-splice_match	ENSG00000090686	ENST00000421625	2818	11	457	-791	46	791	multi-exon	FALSE	canonical	3	330	junction_10	103.15236303643266	NA	NA	NA	FALSE	NA	NA	NA	C	coding	485	1458	193	1650	21782957	21728562	FALSE	30.0	AGGTAAAGTGTTTCAGATGT	NA	NA	NA	NA	NA	NA
G112.12	chr1	-	2426	11	full-splice_match	ENSG00000090686	ENST00000421625	2818	11	396	-4	-15	4	multi-exon	FALSE	canonical	3	330	junction_10	103.15236303643266	NA	NA	NA	FALSE	NA	NA	NA	C	coding	485	1458	254	1711	21782957	21728562	FALSE	10.0	ACTTGTGGTTTGTCTTTTTA	NA	NA	NA	NA	NA	NA
G112.13	chr1	-	1927	11	full-splice_match	ENSG00000090686	ENST00000421625	2818	11	421	470	10	291	multi-exon	FALSE	canonical	3	330	junction_10	103.15236303643266	NA	NA	NA	FALSE	NA	NA	NA	C	coding	485	1458	229	1686	21782957	21728562	FALSE	30.0	CATCCATGAGTATTGTAGAT	NA	NA	NA	NA	NA	NA
G112.14	chr1	-	1623	11	full-splice_match	ENSG00000090686	ENST00000421625	2818	11	420	775	9	-14	multi-exon	FALSE	canonical	3	330	junction_10	103.15236303643266	NA	NA	NA	FALSE	NA	NA	NA	C	coding	464	1392	230	1621	21782957	21728628	FALSE	60.0	AAAAGCAAAACACGAAGAGG	NA	NA	NA	NA	NA	NA
G112.15	chr1	-	1393	9	incomplete-splice_match	ENSG00000090686	ENST00000421625	2818	11	379	8643	-1	-7882	5prime_fragment	FALSE	canonical	3	330	junction_8	90.21008466352306	NA	NA	NA	FALSE	NA	NA	NA	C	coding	374	1122	271	1392	21782957	21736495	FALSE	55.00000000000001	AAAAGATGGAGGGGAAGAAA	NA	NA	NA	NA	NA	NA
G112.16	chr1	-	1133	8	incomplete-splice_match	ENSG00000090686	ENST00000421625	2818	11	436	19287	25	5869	5prime_fragment	FALSE	canonical	3	330	junction_7	96.40941608683293	NA	NA	NA	FALSE	NA	NA	NA	C	coding	306	918	214	1131	21782957	21747140	FALSE	50.0	TAAGAAAAAGCTGAATACCT	NA	NA	NA	NA	NA	NA
G112.17	chr1	-	961	6	incomplete-splice_match	ENSG00000090686	ENST00000421625	2818	11	457	23661	46	1495	5prime_fragment	FALSE	canonical	3	330	junction_5	71.98722108819037	NA	NA	NA	FALSE	NA	NA	NA	C	coding	256	768	193	960	21782957	21751513	FALSE	30.0	TGAAGGTATTCAAATTTTGG	NA	NA	NA	NA	NA	NA
G112.2	chr1	-	3961	27	full-splice_match	ENSG00000090686	ENST00000308271	4595	27	-12	646	-12	-26	multi-exon	FALSE	canonical	3	295	junction_4	92.7560904075431	NA	NA	NA	FALSE	NA	NA	NA	C	coding	1035	3108	662	3769	21782957	21679417	FALSE	35.0	ACTTGAAGGAAATGTTTCCA	NA	NA	NA	NA	NA	NA
G112.3	chr1	-	3354	26	full-splice_match	ENSG00000090686	ENST00000400301	4309	26	25	930	25	-29	multi-exon	FALSE	canonical	3	11	junction_4	123.43136716410461	NA	NA	NA	FALSE	NA	NA	NA	C	coding	983	2952	214	3165	21782957	21679417	FALSE	35.0	CAGACTTGAAGGAAATGTTT	NA	NA	NA	NA	NA	NA
G112.4	chr1	-	2320	17	incomplete-splice_match	ENSG00000090686	ENST00000400301	4309	26	25	28273	25	8553	5prime_fragment	FALSE	canonical	3	324	junction_4	100.71711622162343	NA	NA	NA	FALSE	NA	NA	NA	C	coding	702	2106	214	2319	21782957	21706572	FALSE	50.0	AAGAAAATGAAGCCTTACAT	NA	NA	NA	NA	NA	NA
G112.5	chr1	-	2185	15	incomplete-splice_match	ENSG00000090686	ENST00000400301	4309	26	-41	37148	-10	-322	5prime_fragment	FALSE	canonical	3	324	junction_2	102.52456151715897	NA	NA	NA	FALSE	NA	NA	NA	C	coding	635	1905	280	2184	21782957	21715447	FALSE	65.0	AAGAAAGAAAAGAAGAGGAG	NA	NA	NA	NA	NA	NA
G112.6	chr1	-	1959	14	novel_in_catalog	ENSG00000090686	novel	4595	27	NA	NA	-13	-322	intron_retention	FALSE	canonical	2	15	junction_3	155.96172341827221	NA	NA	NA	FALSE	NA	NA	NA	C	coding	569	1707	252	1958	21782957	21715447	FALSE	65.0	AAGAAAGAAAAGAAGAGGAG	NA	NA	NA	NA	NA	NA
G112.7	chr1	-	2042	14	novel_in_catalog	ENSG00000090686	novel	4595	27	NA	NA	-13	-322	intron_retention	FALSE	canonical	1	1	junction_2	158.50122729258106	NA	NA	NA	FALSE	NA	NA	NA	C	coding	566	1701	252	1952	21782957	21721114	TRUE	65.0	AAGAAAGAAAAGAAGAGGAG	NA	NA	NA	NA	NA	NA
G112.8	chr1	-	1774	12	novel_not_in_catalog	ENSG00000090686	novel	4309	26	NA	NA	46	0	intron_retention	FALSE	canonical	1	1	junction_1	167.8885403577953	NA	NA	NA	FALSE	NA	NA	NA	C	coding	527	1581	193	1773	21782957	21721037	FALSE	35.0	GTAACACTTTAAACCTATGT	NA	NA	NA	NA	NA	NA
G112.9	chr1	-	2060	14	incomplete-splice_match	ENSG00000090686	ENST00000400301	4309	26	72	42738	72	0	5prime_fragment	FALSE	canonical	3	324	junction_1	104.98390972799187	NA	NA	NA	FALSE	NA	NA	NA	C	coding	631	1893	167	2059	21782957	21721037	FALSE	35.0	GTAACACTTTAAACCTATGT	NA	NA	NA	NA	NA	NA
G113.1	chr1	-	4257	24	incomplete-splice_match	ENSG00000142798	ENST00000374695	14327	97	98313	0	22	0	3prime_fragment	TRUE	canonical	0	0	junction_6	1.20176304009437	NA	NA	NA	FALSE	NA	NA	NA	B	coding	812	2439	748	3186	21833908	21823316	FALSE	10.0	AGGGGCCTCCTGAGTCTTTG	NA	NA	NA	NA	NA	NA
G113.2	chr1	-	3759	20	incomplete-splice_match	ENSG00000142798	ENST00000374695	14327	97	103136	4	-584	-4	3prime_fragment	FALSE	canonical	0	0	junction_6	1.162669580756554	NA	NA	NA	FALSE	NA	NA	NA	B	coding	825	2478	215	2692	21833947	21823316	FALSE	10.0	CGCCAGGGGCCTCCTGAGTC	NA	NA	NA	NA	NA	NA
G114.1	chr1	+	2280	7	full-splice_match	ENSG00000070831	ENST00000344548	2256	7	-22	-2	19	2	multi-exon	FALSE	canonical	3	123	junction_1	2496.9514078838884	NA	NA	NA	FALSE	NA	NA	NA	C	coding	191	576	274	849	22078479	22091517	FALSE	15.0	CAGCCTGAGGGTTGTTATTT	NA	NA	NA	NA	NA	NA
G114.2	chr1	+	2115	6	novel_in_catalog	ENSG00000070831	novel	2256	7	NA	NA	-10	-4	combination_of_known_junctions	FALSE	canonical	3	1998	junction_1	1405.7515285426512	NA	NA	NA	FALSE	NA	NA	NA	C	coding	191	576	115	690	22078479	22091517	FALSE	25.0	ACAAGCCAGCCTGAGGGTTG	NA	NA	NA	NA	NA	NA
G114.3	chr1	+	1443	6	full-splice_match	ENSG00000070831	ENST00000315554	1452	6	7	2	7	-2	multi-exon	FALSE	canonical	3	50	junction_5	2258.2367103561132	NA	NA	NA	FALSE	NA	NA	NA	C	coding	191	576	98	673	22078479	22090032	FALSE	35.0	ATAAATGCCTGATGAAGCTT	NA	NA	NA	NA	NA	NA
G114.4	chr1	+	923	6	novel_in_catalog	ENSG00000070831	novel	2256	7	NA	NA	7	963	combination_of_known_junctions	FALSE	canonical	3	1998	junction_1	1405.7515285426512	NA	NA	NA	FALSE	NA	NA	NA	C	coding	191	576	98	673	22078479	22091517	FALSE	50.0	AAAAAAAAAATTTTTGTGTG	NA	NA	NA	NA	NA	NA
G114.6	chr1	+	1682	7	full-splice_match	ENSG00000070831	ENST00000344548	2256	7	41	533	2	-510	multi-exon	FALSE	canonical	3	123	junction_1	2496.9514078838884	NA	NA	NA	FALSE	NA	NA	NA	C	coding	191	576	211	786	22078479	22091517	FALSE	20.0	AGTCATTGTCTTATATGCTT	NA	NA	NA	NA	NA	NA
G115.1	chr1	+	5246	4	incomplete-splice_match	ENSG00000184677	ENST00000375647	8685	18	-27	25482	-11	-569	intron_retention	FALSE	canonical	3	98	junction_1	11.55662388223981	NA	NA	NA	FALSE	NA	NA	NA	C	coding	357	1074	235	1308	22489949	22501734	FALSE	20.0	AATCTGTGTTTCTCAATCTT	NA	NA	NA	NA	NA	NA
G115.2	chr1	+	1854	5	incomplete-splice_match	ENSG00000184677	ENST00000375647	8685	18	-16	28249	0	-3336	5prime_fragment	FALSE	canonical	3	86	junction_4	15.833114033569013	NA	NA	NA	FALSE	NA	NA	NA	C	coding	405	1218	224	1441	22489949	22502492	FALSE	65.0	TCAAAAAGAAAAAATTCAGA	NA	NA	NA	NA	NA	NA
G115.3	chr1	+	2286	11	incomplete-splice_match	ENSG00000184677	ENST00000375647	8685	18	-9	19411	7	5502	5prime_fragment	FALSE	canonical	3	74	junction_7	18.40353226964867	NA	NA	NA	FALSE	NA	NA	NA	C	coding	690	2070	217	2286	22489949	22511743	FALSE	70.0	AACAACAAAGAAGATGAAAA	NA	NA	NA	NA	NA	NA
G115.4	chr1	+	5963	18	full-splice_match	ENSG00000184677	ENST00000375647	8685	18	-9	2731	7	-2731	multi-exon	FALSE	canonical	3	69	junction_13	18.20718896765248	NA	NA	NA	FALSE	NA	NA	NA	C	coding	1239	3720	217	3936	22489949	22526396	FALSE	75.0	TTAAAAAGAAAAAACAAACA	NA	NA	NA	NA	NA	NA
G116.1	chr1	+	394	1	incomplete-splice_match	ENSG00000184677	ENST00000404138	8992	19	78441	472	78425	-469	mono-exon	FALSE	NA	NA	NA	NA	NA	NA	NA	NA	NA	NA	NA	NA	C	non_coding	NA	NA	NA	NA	NA	NA	NA	55.00000000000001	AAAAAAATTAGGCTACATGA	NA	NA	NA	NA	NA	NA
G117.1	chr1	+	3102	20	novel_in_catalog	ENSG00000004487	novel	3059	21	NA	NA	-9	0	combination_of_known_junctions	FALSE	canonical	3	379	junction_3	239.1838963811917	NA	NA	NA	FALSE	NA	NA	NA	C	coding	872	2619	159	2777	23019597	23083364	FALSE	0.0	GCCCTCTCTTTTGTTCCTTT	NA	NA	NA	NA	NA	NA
G117.10	chr1	+	4449	18	novel_in_catalog	ENSG00000004487	novel	3033	19	NA	NA	-16	0	intron_retention	FALSE	canonical	3	444	junction_2	220.81513036770818	NA	NA	NA	FALSE	NA	NA	NA	C	coding	521	1566	2559	4124	23057547	23083364	FALSE	0.0	GCCCTCTCTTTTGTTCCTTT	NA	NA	NA	NA	NA	NA
G117.11	chr1	+	2759	17	novel_in_catalog	ENSG00000004487	novel	3033	19	NA	NA	-12	0	combination_of_known_splicesites	FALSE	canonical	2	5	junction_8	287.66396818814485	NA	NA	NA	FALSE	NA	NA	NA	C	coding	774	2325	117	2441	23019597	23083364	FALSE	20.0	AAAATTGGCCCTCTCTTTTG	NA	NA	NA	NA	NA	NA
G117.12	chr1	+	3172	19	novel_not_in_catalog	ENSG00000004487	novel	3033	19	NA	NA	6	-204	at_least_one_novel_splicesite	FALSE	canonical	3	50	junction_18	287.2084028482918	NA	NA	NA	TRUE	NA	NA	NA	C	coding	802	2409	99	2507	23019597	23082485	FALSE	10.0	CCAATTTTCTCTTTTTCCCC	NA	NA	NA	NA	NA	NA
G117.2	chr1	+	1541	11	novel_in_catalog	ENSG00000004487	novel	3059	21	NA	NA	9	-10444	combination_of_known_junctions	FALSE	canonical	3	379	junction_3	286.68604779444706	NA	NA	NA	FALSE	NA	NA	NA	C	coding	467	1401	141	1541	23019597	23069151	FALSE	20.0	GTGAAATTCTGTATTTTCTT	NA	NA	NA	NA	NA	NA
G117.3	chr1	+	3811	20	novel_not_in_catalog	ENSG00000004487	novel	3059	21	NA	NA	12	1	at_least_one_novel_splicesite	FALSE	canonical	3	50	junction_19	297.06757954109435	NA	NA	NA	TRUE	NA	NA	NA	C	coding	822	2469	138	2606	23019597	23082485	FALSE	0.0	CCCTCTCTTTTGTTCCTTTG	NA	NA	NA	NA	NA	NA
G117.4	chr1	+	1471	10	incomplete-splice_match	ENSG00000004487	ENST00000356634	3033	19	19	14538	19	-10444	5prime_fragment	FALSE	canonical	3	444	junction_2	251.2086339634404	NA	NA	NA	FALSE	NA	NA	NA	C	coding	447	1341	131	1471	23019597	23069151	FALSE	20.0	GTGAAATTCTGTATTTTCTT	NA	NA	NA	NA	NA	NA
G117.5	chr1	+	3265	20	novel_not_in_catalog	ENSG00000004487	novel	3059	21	NA	NA	20	-202	at_least_one_novel_splicesite	FALSE	canonical	3	50	junction_19	297.06757954109435	NA	NA	NA	TRUE	NA	NA	NA	C	coding	822	2469	130	2598	23019597	23082485	FALSE	15.0	AATTTTCTCTTTTTCCCCTA	NA	NA	NA	NA	NA	NA
G117.6	chr1	+	3743	19	novel_not_in_catalog	ENSG00000004487	novel	3033	19	NA	NA	20	1	at_least_one_novel_splicesite	FALSE	canonical	3	50	junction_18	287.2084028482918	NA	NA	NA	TRUE	NA	NA	NA	C	coding	802	2409	130	2538	23019597	23082485	FALSE	0.0	CCCTCTCTTTTGTTCCTTTG	NA	NA	NA	NA	NA	NA
G117.7	chr1	+	3015	19	full-splice_match	ENSG00000004487	ENST00000356634	3033	19	20	-2	20	2	multi-exon	FALSE	canonical	3	444	junction_2	216.6443934420564	NA	NA	NA	FALSE	NA	NA	NA	C	coding	852	2559	130	2688	23019597	23083364	FALSE	5.0	CCTCTCTTTTGTTCCTTTGA	NA	NA	NA	NA	NA	NA
G117.8	chr1	+	1479	11	incomplete-splice_match	ENSG00000004487	ENST00000356634	3033	19	23	12453	-22	-8359	5prime_fragment	FALSE	canonical	3	444	junction_2	240.63268689020617	NA	NA	NA	FALSE	NA	NA	NA	C	coding	451	1353	127	1479	23019597	23071236	FALSE	65.0	AAAGAGAAAATTAAAGAACT	NA	NA	NA	NA	NA	NA
G117.9	chr1	+	1533	12	novel_in_catalog	ENSG00000004487	novel	3059	21	NA	NA	-16	-8359	combination_of_known_junctions	FALSE	canonical	3	379	junction_3	273.8542472928448	NA	NA	NA	FALSE	NA	NA	NA	C	coding	471	1413	121	1533	23019597	23071236	FALSE	65.0	AAAGAGAAAATTAAAGAACT	NA	NA	NA	NA	NA	NA
G118.1	chr1	-	4541	2	incomplete-splice_match	ENSG00000169641	ENST00000418342	8421	4	77215	944	42036	-937	3prime_fragment	FALSE	canonical	3	149	junction_1	0.0	NA	NA	NA	FALSE	NA	NA	NA	B	coding	53	162	452	613	23091192	23088895	FALSE	15.0	TATACTCTGTGCGAGTCTGT	NA	NA	NA	NA	NA	NA
G119.1	chr1	-	923	3	incomplete-splice_match	ENSG00000169641	ENST00000418342	8421	4	7	9627	-6	-207	5prime_fragment	FALSE	canonical	3	48	junction_2	27.0	NA	NA	NA	FALSE	NA	NA	NA	B	coding	204	612	312	923	23094261	23093650	FALSE	60.0	AAAGAAAATGAGAAATTGAT	NA	NA	NA	NA	NA	NA
G12.2	chr1	+	3355	20	novel_in_catalog	ENSG00000197530	novel	3252	21	NA	NA	-20	0	intron_retention	TRUE	canonical	2	18	junction_3	12.50218817412673	NA	NA	NA	FALSE	NA	NA	NA	B	coding	969	2910	372	3281	1623411	1630530	FALSE	5.0	ACGTTGCCTCTGCTGTCTGC	NA	NA	NA	NA	NA	NA
G12.3	chr1	+	1451	1	novel_in_catalog	ENSG00000197530	novel	3321	20	NA	NA	-9	-3	mono-exon	FALSE	NA	NA	NA	NA	NA	NA	NA	NA	NA	NA	NA	NA	B	non_coding	NA	NA	NA	NA	NA	NA	NA	30.0	AAATAGGATTTGGTTTCTAT	NA	NA	NA	NA	NA	NA
G120.1	chr1	-	2621	9	full-splice_match	ENSG00000125944	ENST00000606561	1837	9	9	-793	9	243	multi-exon	FALSE	canonical	3	93	junction_6	605.5360099738083	NA	NA	NA	FALSE	NA	NA	NA	C	coding	494	1485	223	1707	23337834	23310454	FALSE	75.0	TATTAAAAAAAAAAAAACAG	NA	NA	NA	NA	NA	NA
G120.10	chr1	-	4406	9	novel_in_catalog	ENSG00000125944	novel	2694	11	NA	NA	0	-4	intron_retention	FALSE	canonical	3	459	junction_8	421.89155523072515	NA	NA	NA	FALSE	NA	NA	NA	C	coding	324	975	2770	3744	23318572	23310454	FALSE	50.0	AAAACATTACCTATTTCAAA	NA	NA	NA	NA	NA	NA
G120.11	chr1	-	2179	11	full-splice_match	ENSG00000125944	ENST00000374612	2694	11	-92	607	-78	-60	multi-exon	FALSE	canonical	3	145	junction_10	516.412974275434	NA	NA	NA	FALSE	NA	NA	NA	C	coding	633	1902	217	2118	23341008	23310454	FALSE	65.0	AAAAAAAAAAATTGGCTTAA	NA	NA	NA	NA	NA	NA
G120.12	chr1	-	1952	10	novel_in_catalog	ENSG00000125944	novel	2694	11	NA	NA	-20	-60	combination_of_known_junctions	FALSE	canonical	3	459	junction_9	409.32485815812953	NA	NA	NA	FALSE	NA	NA	NA	C	coding	532	1599	293	1891	23337834	23310454	FALSE	65.0	AAAAAAAAAAATTGGCTTAA	NA	NA	NA	NA	NA	NA
G120.13	chr1	-	1391	10	incomplete-splice_match	ENSG00000125944	ENST00000302271	2629	11	-91	1463	-17	-797	5prime_fragment	FALSE	canonical	3	196	junction_9	532.4724301678809	NA	NA	NA	FALSE	NA	NA	NA	C	coding	413	1239	153	1391	23341008	23311251	FALSE	55.00000000000001	AAGAAAAGGAAAGAGCGCCA	NA	NA	NA	NA	NA	NA
G120.14	chr1	-	1189	9	novel_in_catalog	ENSG00000125944	novel	2694	11	NA	NA	-32	-848	combination_of_known_junctions	FALSE	canonical	3	459	junction_8	433.69558376238973	NA	NA	NA	FALSE	NA	NA	NA	C	coding	295	885	305	1189	23337834	23311302	FALSE	60.0	AAAGAAATAGAAGGGGAAGA	NA	NA	NA	NA	NA	NA
G120.15	chr1	-	1029	8	incomplete-splice_match	ENSG00000125944	ENST00000606561	1837	9	-27	969	0	-848	5prime_fragment	FALSE	canonical	3	93	junction_5	646.1298915347393	NA	NA	NA	FALSE	NA	NA	NA	C	coding	257	771	259	1029	23337834	23311302	FALSE	60.0	AAAGAAATAGAAGGGGAAGA	NA	NA	NA	NA	NA	NA
G120.16	chr1	-	1175	9	novel_in_catalog	ENSG00000125944	novel	2691	11	NA	NA	0	-850	combination_of_known_junctions	FALSE	non_canonical	3	93	junction_5	723.524004007469	NA	NA	NA	FALSE	NA	NA	NA	C	coding	360	1080	95	1174	23341008	23311305	FALSE	55.00000000000001	GCAAAGAAATAGAAGGGGAA	NA	NA	NA	NA	NA	NA
G120.17	chr1	-	2094	6	incomplete-splice_match	ENSG00000125944	ENST00000374616	2691	11	-7	12470	0	-3770	5prime_fragment	FALSE	canonical	3	196	junction_5	531.8749477085756	NA	NA	NA	FALSE	NA	NA	NA	C	coding	233	702	117	818	23341008	23323529	FALSE	70.0	AGAAAAAAAAAAAAGGGCTA	NA	NA	NA	NA	NA	NA
G120.18	chr1	-	1903	5	incomplete-splice_match	ENSG00000125944	ENST00000478691	7646	10	43	17566	2	-3771	5prime_fragment	FALSE	canonical	3	459	junction_4	439.19834642220593	NA	NA	NA	FALSE	NA	NA	NA	C	coding	132	399	230	628	23337834	23323529	FALSE	70.0	AAGAAAAAAAAAAAAGGGCT	NA	NA	NA	NA	NA	NA
G120.2	chr1	-	2537	10	novel_in_catalog	ENSG00000125944	novel	2694	11	NA	NA	0	14	combination_of_known_junctions	FALSE	canonical	3	459	junction_9	409.32485815812953	NA	NA	NA	FALSE	NA	NA	NA	C	coding	532	1599	254	1852	23337834	23310454	FALSE	40.0	AATTGTGTCCTAAAACATTA	NA	NA	NA	NA	NA	NA
G120.3	chr1	-	2589	10	novel_in_catalog	ENSG00000125944	novel	2629	11	NA	NA	0	14	combination_of_known_junctions	FALSE	canonical	3	93	junction_6	641.9426727222053	NA	NA	NA	FALSE	NA	NA	NA	C	coding	595	1788	117	1904	23341008	23310454	FALSE	40.0	AATTGTGTCCTAAAACATTA	NA	NA	NA	NA	NA	NA
G120.4	chr1	-	2472	9	full-splice_match	ENSG00000125944	ENST00000606561	1837	9	-71	-564	-30	14	multi-exon	FALSE	canonical	3	93	junction_6	605.5360099738083	NA	NA	NA	FALSE	NA	NA	NA	C	coding	494	1485	303	1787	23337834	23310454	FALSE	40.0	AATTGTGTCCTAAAACATTA	NA	NA	NA	NA	NA	NA
G120.5	chr1	-	2403	9	novel_in_catalog	ENSG00000125944	novel	2694	11	NA	NA	-26	12	combination_of_known_junctions	FALSE	canonical	3	36	junction_5	622.6897301224744	NA	NA	NA	FALSE	NA	NA	NA	C	coding	473	1422	299	1720	23337834	23310454	FALSE	35.0	TCAATTGTGTCCTAAAACAT	NA	NA	NA	NA	NA	NA
G120.6	chr1	-	2693	11	full-splice_match	ENSG00000125944	ENST00000302271	2629	11	-60	-4	0	0	multi-exon	FALSE	canonical	3	196	junction_10	505.43032160724186	NA	NA	NA	FALSE	NA	NA	NA	C	coding	633	1902	122	2023	23341008	23310454	FALSE	35.0	ACCTATTTCAAATTCAATTG	NA	NA	NA	NA	NA	NA
G120.7	chr1	-	2629	11	novel_not_in_catalog	ENSG00000125944	novel	2694	11	NA	NA	4	-1	at_least_one_novel_splicesite	TRUE	canonical	0	0	junction_6	678.4584069786445	NA	NA	NA	TRUE	NA	NA	NA	C	coding	436	1311	654	1964	23323639	23310454	FALSE	35.0	ACATTACCTATTTCAAATTC	NA	NA	NA	NA	NA	NA
G120.8	chr1	-	2631	11	novel_not_in_catalog	ENSG00000125944	novel	2694	11	NA	NA	3	-4	at_least_one_novel_splicesite	FALSE	canonical	1	1	junction_8	661.6981487052839	NA	NA	NA	FALSE	NA	NA	NA	C	coding	532	1599	371	1969	23337834	23310454	FALSE	50.0	AAAACATTACCTATTTCAAA	NA	NA	NA	NA	NA	NA
G120.9	chr1	-	2545	10	novel_in_catalog	ENSG00000125944	novel	2694	11	NA	NA	-20	-4	combination_of_known_junctions	FALSE	canonical	3	36	junction_5	670.1735725048777	NA	NA	NA	FALSE	NA	NA	NA	C	coding	574	1725	159	1883	23341008	23310454	FALSE	50.0	AAAACATTACCTATTTCAAA	NA	NA	NA	NA	NA	NA
G121.1	chr1	-	4283	3	full-splice_match	ENSG00000125945	ENST00000374608	3788	3	34	-529	34	2	multi-exon	FALSE	canonical	3	27	junction_2	11.5	NA	NA	NA	FALSE	NA	NA	NA	C	coding	470	1413	348	1760	23368005	23361969	FALSE	40.0	AAACCTGAGAATTATTTTAG	NA	NA	NA	NA	NA	NA
G121.2	chr1	-	5093	2	incomplete-splice_match	ENSG00000125945	ENST00000374608	3788	3	28	-529	28	2	intron_retention	FALSE	canonical	3	50	junction_1	0.0	NA	NA	NA	FALSE	NA	NA	NA	C	coding	452	1359	1212	2570	23367147	23361969	FALSE	40.0	AAACCTGAGAATTATTTTAG	NA	NA	NA	NA	NA	NA
G121.3	chr1	-	3761	3	full-splice_match	ENSG00000125945	ENST00000374608	3788	3	28	-1	28	1	multi-exon	FALSE	canonical	3	27	junction_2	11.5	NA	NA	NA	FALSE	NA	NA	NA	C	coding	470	1413	354	1766	23368005	23361969	FALSE	15.0	CTTCTGTGAGCCACTATGGG	NA	NA	NA	NA	NA	NA
G123.1	chr1	-	1937	3	full-splice_match	ENSG00000117318	ENST00000374561	1251	3	295	-981	-56	981	multi-exon	FALSE	canonical	3	711	junction_1	11.0	NA	NA	NA	FALSE	NA	NA	NA	C	coding	119	360	74	433	23559426	23558960	TRUE	25.0	TTACTAGAGATTCCTGTTTA	NA	NA	NA	NA	NA	NA
G123.2	chr1	-	2111	1	genic	ENSG00000117318	novel	NA	NA	NA	NA	-56	529	mono-exon	FALSE	NA	NA	NA	NA	NA	NA	NA	NA	NA	NA	NA	NA	C	coding	160	483	74	556	23559426	23558944	NA	55.00000000000001	AAAGTTGGAAAAAAGAGGGA	NA	NA	NA	NA	NA	NA
G123.3	chr1	-	954	3	full-splice_match	ENSG00000117318	ENST00000374561	1251	3	293	4	-58	-4	multi-exon	FALSE	canonical	3	711	junction_1	11.0	NA	NA	NA	FALSE	NA	NA	NA	C	coding	119	360	76	435	23559426	23558960	TRUE	30.0	ATGACACCCGTCTCCATTAA	NA	NA	NA	NA	NA	NA
G123.4	chr1	-	1473	2	full-splice_match	ENSG00000117318	ENST00000486541	892	2	-58	-523	-58	-4	multi-exon	FALSE	canonical	3	733	junction_1	0.0	NA	NA	NA	FALSE	NA	NA	NA	C	coding	119	360	76	435	23559426	23558960	FALSE	30.0	ATGACACCCGTCTCCATTAA	NA	NA	NA	NA	NA	NA
G123.5	chr1	-	1579	1	novel_in_catalog	ENSG00000117318	novel	1251	3	NA	NA	-58	-5	mono-exon_by_intron_retention	FALSE	NA	NA	NA	NA	NA	NA	NA	NA	NA	NA	NA	NA	C	coding	160	483	76	558	23559426	23558944	NA	25.0	GATGACACCCGTCTCCATTA	NA	NA	NA	NA	NA	NA
G123.6	chr1	-	1055	2	full-splice_match	ENSG00000117318	ENST00000463312	623	2	-424	-8	-56	8	multi-exon	FALSE	canonical	3	711	junction_1	0.0	NA	NA	NA	FALSE	NA	NA	NA	C	coding	160	483	74	556	23559426	23558944	TRUE	25.0	TATGATGACACCCGTCTCCA	NA	NA	NA	NA	NA	NA
G124.1	chr1	+	608	6	full-splice_match	ENSG00000142676	ENST00000374550	634	6	22	4	22	3	multi-exon	FALSE	canonical	3	4657	junction_1	13551.493290408995	NA	NA	NA	FALSE	NA	NA	NA	C	coding	178	537	24	560	23691824	23696373	FALSE	10.0	GCAATTCTGTTGTGTGTTCT	NA	NA	NA	NA	NA	NA
G124.2	chr1	+	1606	5	novel_in_catalog	ENSG00000142676	novel	634	6	NA	NA	24	-3	intron_retention	FALSE	canonical	3	4657	junction_1	10377.67845847519	NA	NA	NA	FALSE	NA	NA	NA	C	coding	133	402	22	423	23691824	23694797	TRUE	25.0	AAATGTGCAATTCTGTTGTG	NA	NA	NA	NA	NA	NA
G124.3	chr1	+	2040	4	incomplete-splice_match	ENSG00000142676	ENST00000374550	634	6	25	10	25	-3	intron_retention	FALSE	canonical	3	4657	junction_1	11801.12141563956	NA	NA	NA	FALSE	NA	NA	NA	C	coding	133	402	21	422	23691824	23694797	FALSE	25.0	AAATGTGCAATTCTGTTGTG	NA	NA	NA	NA	NA	NA
G124.4	chr1	+	2389	4	novel_in_catalog	ENSG00000142676	novel	879	5	NA	NA	26	3	intron_retention	FALSE	canonical	3	25488	junction_3	2047.8363107327586	NA	NA	NA	FALSE	NA	NA	NA	C	coding	122	369	832	1200	23692636	23694797	TRUE	10.0	GCAATTCTGTTGTGTGTTCT	NA	NA	NA	NA	NA	NA
G124.5	chr1	+	2408	1	novel_in_catalog	ENSG00000142676	novel	634	6	NA	NA	27	-1182	mono-exon_by_intron_retention	FALSE	NA	NA	NA	NA	NA	NA	NA	NA	NA	NA	NA	NA	C	non_coding	NA	NA	NA	NA	NA	NA	NA	70.0	AAAAAAAGATAAAAATTAGC	NA	NA	NA	NA	NA	NA
G124.6	chr1	+	3862	2	novel_in_catalog	ENSG00000142676	novel	994	3	NA	NA	-25	-1	intron_retention	FALSE	canonical	3	28967	junction_1	0.0	NA	NA	NA	FALSE	NA	NA	NA	C	non_coding	NA	NA	NA	NA	NA	NA	NA	15.0	ATGTGCAATTCTGTTGTGTG	NA	NA	NA	NA	NA	NA
G125.1	chr1	+	3006	11	full-splice_match	ENSG00000011007	ENST00000609199	2671	11	-317	-18	0	18	multi-exon	FALSE	canonical	3	230	junction_1	62.601597423707965	NA	NA	NA	FALSE	NA	NA	NA	C	coding	772	2319	350	2668	23743504	23759573	FALSE	5.0	CAGGTTTGTTTTTGTTTTTT	NA	NA	NA	NA	NA	NA
G125.2	chr1	+	1301	4	incomplete-splice_match	ENSG00000011007	ENST00000609199	2671	11	-18	8037	-18	912	5prime_fragment	FALSE	canonical	3	230	junction_1	62.0770131011114	NA	NA	NA	FALSE	NA	NA	NA	C	coding	417	1251	51	1301	23743504	23751856	FALSE	65.0	AAGAAAAAGAAAAAGATTGT	NA	NA	NA	NA	NA	NA
G125.3	chr1	+	2812	12	novel_not_in_catalog	ENSG00000011007	novel	5154	11	NA	NA	-1	5	at_least_one_novel_splicesite	FALSE	canonical	0	0	junction_10	142.92262253771395	NA	NA	NA	FALSE	NA	NA	NA	C	coding	779	2340	34	2373	23743504	23758786	TRUE	20.0	TTATATTATCCCCCAGGTTT	NA	NA	NA	NA	NA	NA
G125.4	chr1	+	4819	11	full-splice_match	ENSG00000011007	ENST00000613537	4924	11	105	0	-1	0	multi-exon	FALSE	canonical	3	230	junction_1	62.601597423707965	NA	NA	NA	FALSE	NA	NA	NA	C	coding	772	2319	34	2352	23743504	23759573	FALSE	65.0	AAATAAAAAACAAACTCCAT	NA	NA	NA	NA	NA	NA
G125.5	chr1	+	4602	11	novel_not_in_catalog	ENSG00000011007	novel	5154	11	NA	NA	-1	-200	at_least_one_novel_splicesite	FALSE	canonical	1	3	junction_5	117.2151867293654	NA	NA	NA	TRUE	NA	NA	NA	C	coding	540	1623	34	1656	23743504	23754202	TRUE	20.0	ATCCTTGGTGTACTGAGCAG	NA	NA	NA	NA	NA	NA
G125.6	chr1	+	3368	11	full-splice_match	ENSG00000011007	ENST00000609199	2671	11	16	-713	16	713	multi-exon	FALSE	canonical	3	230	junction_1	62.601597423707965	NA	NA	NA	FALSE	NA	NA	NA	C	coding	772	2319	17	2335	23743504	23759573	FALSE	15.0	AAATTGGTTTGTTTTGCCTT	NA	NA	NA	NA	NA	NA
G126.1	chr1	+	1653	6	full-splice_match	ENSG00000057757	ENST00000246151	1603	6	-51	1	-51	-1	multi-exon	TRUE	canonical	3	328	junction_1	117.01863099523939	NA	NA	NA	FALSE	NA	NA	NA	C	coding	211	636	163	798	23778516	23787376	FALSE	15.0	ATGTTTGTATTTTCTTTTGA	NA	NA	NA	NA	NA	NA
G126.2	chr1	+	1608	5	novel_in_catalog	ENSG00000057757	novel	1603	6	NA	NA	-51	-2	combination_of_known_splicesites	FALSE	canonical	3	15	junction_1	233.98971665438634	NA	NA	NA	FALSE	NA	NA	NA	C	coding	118	357	398	754	23779901	23787376	FALSE	15.0	AATGTTTGTATTTTCTTTTG	NA	NA	NA	NA	NA	NA
G126.3	chr1	+	2741	4	novel_in_catalog	ENSG00000057757	novel	1603	6	NA	NA	-34	-2	intron_retention	FALSE	canonical	3	427	junction_1	109.88579930495519	NA	NA	NA	FALSE	NA	NA	NA	C	coding	118	357	1531	1887	23779901	23787376	FALSE	15.0	AATGTTTGTATTTTCTTTTG	NA	NA	NA	NA	NA	NA
G126.4	chr1	+	2499	1	genic	ENSG00000057757	novel	NA	NA	NA	NA	-29	-5504	mono-exon	FALSE	NA	NA	NA	NA	NA	NA	NA	NA	NA	NA	NA	NA	C	coding	106	321	995	1315	23779370	23779690	NA	75.0	AAAAGTAATAATAAAAACAA	NA	NA	NA	NA	NA	NA
G126.5	chr1	+	3002	4	incomplete-splice_match	ENSG00000057757	ENST00000246151	1603	6	-15	2	-15	-2	intron_retention	FALSE	canonical	3	328	junction_1	40.84387618997764	NA	NA	NA	FALSE	NA	NA	NA	C	coding	142	429	127	555	23778516	23785783	FALSE	15.0	AATGTTTGTATTTTCTTTTG	NA	NA	NA	NA	NA	NA
G127.1	chr1	-	1619	12	full-splice_match	ENSG00000117308	ENST00000617979	1566	12	-53	0	-53	0	multi-exon	FALSE	canonical	3	111	junction_11	46.34652090502587	NA	NA	NA	FALSE	NA	NA	NA	C	coding	348	1047	223	1269	23799007	23795949	FALSE	20.0	GCAGGTTCTCACAGATGGTC	NA	NA	NA	NA	NA	NA
G127.2	chr1	-	1436	11	novel_in_catalog	ENSG00000117308	novel	1566	12	NA	NA	-7	0	combination_of_known_splicesites	FALSE	canonical	1	1	junction_7	76.98597274828707	NA	NA	NA	FALSE	NA	NA	NA	C	coding	310	933	154	1086	23799007	23795949	FALSE	20.0	GCAGGTTCTCACAGATGGTC	NA	NA	NA	NA	NA	NA
G127.3	chr1	-	1626	11	full-splice_match	ENSG00000117308	ENST00000459934	1563	11	-1	-62	-1	0	multi-exon	FALSE	canonical	3	111	junction_10	48.05788176771839	NA	NA	NA	FALSE	NA	NA	NA	C	coding	360	1083	120	1202	23799007	23796166	TRUE	20.0	GCAGGTTCTCACAGATGGTC	NA	NA	NA	NA	NA	NA
G127.4	chr1	-	1392	11	novel_in_catalog	ENSG00000117308	novel	1566	12	NA	NA	-4	0	combination_of_known_junctions	FALSE	canonical	0	0	junction_9	78.57410514921567	NA	NA	NA	FALSE	NA	NA	NA	C	coding	284	855	189	1043	23798659	23795949	FALSE	20.0	GGCAGGTTCTCACAGATGGT	NA	NA	NA	NA	NA	NA
G127.5	chr1	-	1659	12	full-splice_match	ENSG00000117308	ENST00000374497	1488	12	-176	5	-55	-1	multi-exon	FALSE	canonical	3	28	junction_11	64.66186685205886	NA	NA	NA	FALSE	NA	NA	NA	C	coding	348	1047	269	1315	23799007	23795949	FALSE	20.0	ACTGGGGCAGGTTCTCACAG	NA	NA	NA	NA	NA	NA
G128.1	chr1	-	1675	9	full-splice_match	ENSG00000117305	ENST00000374490	1600	9	5	-80	5	80	multi-exon	FALSE	canonical	3	120	junction_4	65.70376225909746	NA	NA	NA	FALSE	NA	NA	NA	C	coding	325	978	40	1017	23825415	23802463	FALSE	50.0	AAAATGGAGACTATGAACTA	NA	NA	NA	NA	NA	NA
G128.2	chr1	-	1512	8	novel_in_catalog	ENSG00000117305	novel	1600	9	NA	NA	0	7	combination_of_known_splicesites	FALSE	canonical	2	2	junction_3	98.75634828470832	NA	NA	NA	FALSE	NA	NA	NA	C	coding	112	339	589	927	23808245	23802463	FALSE	10.0	ATTCGGTTGTGCAGCTGTGT	NA	NA	NA	NA	NA	NA
G128.3	chr1	-	1376	7	full-splice_match	ENSG00000117305	ENST00000436439	1354	7	-15	-7	-15	5	multi-exon	FALSE	canonical	3	12	junction_3	103.3614209138658	NA	NA	NA	FALSE	NA	NA	NA	C	coding	254	765	29	793	23825415	23802463	FALSE	10.0	GCATTCGGTTGTGCAGCTGT	NA	NA	NA	NA	NA	NA
G128.4	chr1	-	1699	10	novel_not_in_catalog	ENSG00000117305	novel	1600	9	NA	NA	0	-1	at_least_one_novel_splicesite	FALSE	non_canonical	0	0	junction_8	108.14610601826392	NA	NA	NA	TRUE	NA	NA	NA	C	coding	315	948	175	1122	23824856	23802463	FALSE	15.0	ATTCCAGCATTCGGTTGTGC	NA	NA	NA	NA	NA	NA
G128.5	chr1	-	2952	7	incomplete-splice_match	ENSG00000117305	ENST00000374490	1600	9	17	4075	-14	740	5prime_fragment	FALSE	canonical	3	120	junction_2	72.44538172536144	NA	NA	NA	FALSE	NA	NA	NA	C	coding	295	888	28	915	23825415	23807997	FALSE	65.0	AAAAAAAAAAAAGAGGCTCC	NA	NA	NA	NA	NA	NA
G128.6	chr1	-	2234	8	novel_not_in_catalog	ENSG00000117305	novel	1600	9	NA	NA	0	-95	intron_retention	FALSE	non_canonical	0	0	junction_6	116.05399869131998	NA	NA	NA	TRUE	NA	NA	NA	C	coding	285	858	175	1032	23824856	23807997	FALSE	15.0	GCCTAGTGTGCTAGGCACTG	NA	NA	NA	NA	NA	NA
G128.8	chr1	-	1779	6	full-splice_match	ENSG00000117305	ENST00000513148	2011	6	-12	244	0	-244	multi-exon	FALSE	canonical	3	120	junction_1	78.1654655202667	NA	NA	NA	FALSE	NA	NA	NA	C	coding	206	621	14	634	23825415	23810676	FALSE	15.0	CACGGTGGCTCACGCCTGTA	NA	NA	NA	NA	NA	NA
G129.1	chr1	-	2211	8	full-splice_match	ENSG00000179163	ENST00000374479	2047	8	-27	-137	-27	137	multi-exon	FALSE	canonical	3	209	junction_7	50.89324561255248	NA	NA	NA	FALSE	NA	NA	NA	C	coding	466	1401	36	1436	23868286	23845715	FALSE	5.0	TTTTTTCTGCTTCTCACTTC	NA	NA	NA	NA	NA	NA
G129.2	chr1	-	2221	8	novel_not_in_catalog	ENSG00000179163	novel	2047	8	NA	NA	-6	-6	at_least_one_novel_splicesite	FALSE	canonical	2	8	junction_7	113.445302832219	NA	NA	NA	FALSE	NA	NA	NA	C	coding	341	1026	564	1589	23867737	23845715	FALSE	45.0	AAAAAACATGGTATAGCTTT	NA	NA	NA	NA	NA	NA
G129.3	chr1	-	2160	9	novel_not_in_catalog	ENSG00000179163	novel	2047	8	NA	NA	-12	-7	at_least_one_novel_splicesite	FALSE	canonical	2	2	junction_5	133.84593522031216	NA	NA	NA	TRUE	NA	NA	NA	C	coding	172	519	1011	1529	23854446	23845715	FALSE	50.0	AAAAAAACATGGTATAGCTT	NA	NA	NA	NA	NA	NA
G129.4	chr1	-	3314	8	novel_not_in_catalog	ENSG00000179163	novel	2047	8	NA	NA	-33	-7	at_least_one_novel_splicesite	FALSE	canonical	3	7	junction_7	113.77923486170175	NA	NA	NA	TRUE	NA	NA	NA	C	coding	365	1098	1586	2683	23866742	23845715	FALSE	50.0	AAAAAAACATGGTATAGCTT	NA	NA	NA	NA	NA	NA
G129.5	chr1	-	2102	8	full-splice_match	ENSG00000179163	ENST00000374479	2047	8	-62	7	-62	-7	multi-exon	FALSE	canonical	3	209	junction_7	50.89324561255248	NA	NA	NA	FALSE	NA	NA	NA	C	coding	466	1401	71	1471	23868286	23845715	FALSE	50.0	AAAAAAACATGGTATAGCTT	NA	NA	NA	NA	NA	NA
G129.6	chr1	-	1961	7	novel_in_catalog	ENSG00000179163	novel	2047	8	NA	NA	-27	-7	combination_of_known_splicesites	FALSE	canonical	1	1	junction_4	117.40196856195479	NA	NA	NA	FALSE	NA	NA	NA	C	coding	172	519	812	1330	23854446	23845715	FALSE	50.0	AAAAAAACATGGTATAGCTT	NA	NA	NA	NA	NA	NA
G129.7	chr1	-	2252	9	novel_not_in_catalog	ENSG00000179163	novel	2047	8	NA	NA	10	-8	at_least_one_novel_splicesite	FALSE	canonical	0	0	junction_8	139.56757995680803	NA	NA	NA	TRUE	NA	NA	NA	C	coding	365	1098	525	1622	23866742	23845715	FALSE	50.0	CAAAAAAACATGGTATAGCT	NA	NA	NA	NA	NA	NA
G130.1	chr1	-	4582	2	full-splice_match	ENSG00000188822	ENST00000374472	5254	2	-53	725	-53	-725	multi-exon	FALSE	canonical	3	146	junction_1	0.0	NA	NA	NA	FALSE	NA	NA	NA	C	coding	360	1083	216	1298	23875617	23874535	FALSE	50.0	AAAAATCATTTGATCAAACG	NA	NA	NA	NA	NA	NA
G130.2	chr1	-	2756	2	full-splice_match	ENSG00000188822	ENST00000374472	5254	2	-53	2551	-53	-2551	multi-exon	FALSE	canonical	3	146	junction_1	0.0	NA	NA	NA	FALSE	NA	NA	NA	C	coding	360	1083	216	1298	23875617	23874535	FALSE	30.0	AACATGTCTTCGTTTAATAC	NA	NA	NA	NA	NA	NA
G130.3	chr1	-	2480	2	full-splice_match	ENSG00000188822	ENST00000374472	5254	2	-110	2884	-110	-2884	multi-exon	FALSE	canonical	3	146	junction_1	0.0	NA	NA	NA	FALSE	NA	NA	NA	C	coding	360	1083	273	1355	23875617	23874535	FALSE	45.0	ACAAAAATTAGCAGGGCATG	NA	NA	NA	NA	NA	NA
G130.4	chr1	-	2174	3	novel_not_in_catalog	ENSG00000188822	novel	5254	2	NA	NA	0	-3210	at_least_one_novel_splicesite	FALSE	non_canonical	0	0	junction_2	3.5	NA	NA	NA	FALSE	NA	NA	NA	C	coding	360	1083	293	1375	23875617	23874535	FALSE	45.0	AAAGATTGTATAAATCTCCA	NA	NA	NA	NA	NA	NA
G130.5	chr1	-	2226	2	full-splice_match	ENSG00000188822	ENST00000374472	5254	2	-182	3210	-182	-3210	multi-exon	FALSE	canonical	3	146	junction_1	0.0	NA	NA	NA	FALSE	NA	NA	NA	C	coding	360	1083	345	1427	23875617	23874535	FALSE	45.0	AAAGATTGTATAAATCTCCA	NA	NA	NA	NA	NA	NA
G130.6	chr1	-	2165	3	novel_not_in_catalog	ENSG00000188822	novel	5254	2	NA	NA	-43	-3233	at_least_one_novel_splicesite	FALSE	canonical	1	3	junction_2	3.5	NA	NA	NA	TRUE	NA	NA	NA	C	coding	360	1083	307	1389	23875617	23874535	FALSE	65.0	AAGAAAAAAAGGAAGATATT	NA	NA	NA	NA	NA	NA
G130.7	chr1	-	2121	2	novel_not_in_catalog	ENSG00000188822	novel	5254	2	NA	NA	-47	-30522	at_least_one_novel_splicesite	FALSE	canonical	2	14	junction_1	0.0	NA	NA	NA	TRUE	NA	NA	NA	C	non_coding	NA	NA	NA	NA	NA	NA	NA	60.0	AAAAAAAGAAAGAGTTACTG	NA	NA	NA	NA	NA	NA
G130.8	chr1	-	5104	1	genic	ENSG00000188822	novel	NA	NA	NA	NA	-53	-37786	mono-exon	FALSE	NA	NA	NA	NA	NA	NA	NA	NA	NA	NA	NA	NA	C	non_coding	NA	NA	NA	NA	NA	NA	NA	70.0	AAAAATAAAATAAATATTTA	NA	NA	NA	NA	NA	NA
G131.1	chr1	-	4580	7	full-splice_match	ENSG00000185436	ENST00000327535	4549	7	-28	-3	-28	3	multi-exon	FALSE	canonical	3	33	junction_6	13.634107557478373	NA	NA	NA	FALSE	NA	NA	NA	C	coding	520	1563	42	1604	24187248	24157130	FALSE	30.0	GAAAAGCGTATGCTCTTATC	NA	NA	NA	NA	NA	NA
G131.10	chr1	-	2299	7	full-splice_match	ENSG00000185436	ENST00000327535	4549	7	-54	2304	-54	638	multi-exon	FALSE	canonical	3	33	junction_6	13.634107557478373	NA	NA	NA	FALSE	NA	NA	NA	C	coding	520	1563	68	1630	24187248	24157130	FALSE	5.0	TGCCTCGGCTTCCTCATCTG	NA	NA	NA	NA	NA	NA
G131.11	chr1	-	701	4	novel_not_in_catalog	ENSG00000185436	novel	674	4	NA	NA	-340	3	at_least_one_novel_splicesite	FALSE	canonical	0	0	junction_3	27.716822007983207	NA	NA	NA	TRUE	NA	NA	NA	C	coding	128	387	274	660	24169534	24161416	FALSE	20.0	TGACCTACAGGAGGCCTGCT	NA	NA	NA	NA	NA	NA
G131.2	chr1	-	4741	7	novel_not_in_catalog	ENSG00000185436	novel	4549	7	NA	NA	-56	3	at_least_one_novel_splicesite	FALSE	canonical	0	0	junction_5	22.146607465303173	NA	NA	NA	FALSE	NA	NA	NA	C	coding	436	1311	455	1765	24169531	24157130	FALSE	30.0	GAAAAGCGTATGCTCTTATC	NA	NA	NA	NA	NA	NA
G131.3	chr1	-	4311	5	novel_in_catalog	ENSG00000185436	novel	4549	7	NA	NA	-26	3	combination_of_known_splicesites	FALSE	canonical	1	1	junction_4	17.311484627264065	NA	NA	NA	FALSE	NA	NA	NA	C	coding	268	807	529	1335	24159096	24157130	FALSE	30.0	GAAAAGCGTATGCTCTTATC	NA	NA	NA	NA	NA	NA
G131.4	chr1	-	4481	6	novel_in_catalog	ENSG00000185436	novel	4549	7	NA	NA	-56	0	combination_of_known_splicesites	FALSE	canonical	1	1	junction_5	23.73689111909982	NA	NA	NA	FALSE	NA	NA	NA	C	coding	437	1314	195	1508	24169534	24157130	FALSE	30.0	ATGGAAAAGCGTATGCTCTT	NA	NA	NA	NA	NA	NA
G131.5	chr1	-	4584	6	novel_not_in_catalog	ENSG00000185436	novel	4549	7	NA	NA	-26	0	at_least_one_novel_splicesite	FALSE	canonical	0	0	junction_5	24.07155998268496	NA	NA	NA	FALSE	NA	NA	NA	C	coding	436	1311	301	1611	24169531	24157130	FALSE	30.0	ATGGAAAAGCGTATGCTCTT	NA	NA	NA	NA	NA	NA
G131.6	chr1	-	4443	6	full-splice_match	ENSG00000185436	ENST00000327575	1476	6	-28	-2939	-28	-3	multi-exon	FALSE	canonical	2	6	junction_1	22.10520300743696	NA	NA	NA	FALSE	NA	NA	NA	C	coding	244	735	42	776	24187248	24157827	FALSE	35.0	TGAATGGAAAAGCGTATGCT	NA	NA	NA	NA	NA	NA
G131.8	chr1	-	3907	7	novel_not_in_catalog	ENSG00000185436	novel	4549	7	NA	NA	-20	-795	at_least_one_novel_splicesite	FALSE	canonical	0	0	junction_5	22.146607465303173	NA	NA	NA	FALSE	NA	NA	NA	C	coding	436	1311	419	1729	24169531	24157130	FALSE	25.0	GTTTCTATTCTTAAACCTTA	NA	NA	NA	NA	NA	NA
G132.1	chr1	+	2121	1	genic	ENSG00000158055	novel	NA	NA	NA	NA	-1087	-12525	mono-exon	FALSE	NA	NA	NA	NA	NA	NA	NA	NA	NA	NA	NA	NA	A	non_coding	NA	NA	NA	NA	NA	NA	NA	15.0	ACCCCCGGGTTTACAGGTGG	NA	NA	NA	NA	NA	NA
G133.1	chr1	-	2677	9	full-splice_match	ENSG00000001460	ENST00000337248	2715	9	38	0	-9	0	multi-exon	FALSE	canonical	2	5	junction_1	3.6206870894900596	NA	NA	NA	FALSE	NA	NA	NA	A	coding	122	369	1137	1505	24358540	24358172	FALSE	20.0	AGCTTTTGGGTACCCCTTAA	NA	NA	NA	NA	NA	NA
G134.1	chr1	+	3174	12	full-splice_match	ENSG00000001461	ENST00000374399	1711	12	-14	-1449	-14	1449	multi-exon	FALSE	canonical	3	33	junction_4	10.182629837778801	NA	NA	NA	FALSE	NA	NA	NA	C	coding	406	1221	383	1603	24419548	24469185	FALSE	35.0	CAAAAACTGACATCTGTTGT	NA	NA	NA	NA	NA	NA
G134.10	chr1	+	1329	11	novel_in_catalog	ENSG00000001461	novel	1676	12	NA	NA	-1	-9	combination_of_known_splicesites	FALSE	canonical	1	3	junction_1	18.3698121928342	NA	NA	NA	FALSE	NA	NA	NA	C	coding	367	1104	14	1117	24415815	24466089	FALSE	75.0	AAAATTAAAAATAAATAAAT	NA	NA	NA	NA	NA	NA
G134.2	chr1	+	3986	12	full-splice_match	ENSG00000001461	ENST00000374399	1711	12	-4	-2271	-4	-1398	multi-exon	FALSE	canonical	3	33	junction_4	10.182629837778801	NA	NA	NA	FALSE	NA	NA	NA	C	coding	406	1221	373	1593	24419548	24469185	FALSE	100.0	AAAAAAAAAAAAAAAAAAAA	NA	NA	NA	NA	NA	NA
G134.3	chr1	+	1685	12	full-splice_match	ENSG00000001461	ENST00000339255	1676	12	-12	3	-1	-3	multi-exon	FALSE	canonical	3	17	junction_11	13.0612036705012	NA	NA	NA	FALSE	NA	NA	NA	C	coding	368	1107	361	1467	24419548	24466089	FALSE	80.0	AAAAATAAATAAATAAATAA	NA	NA	NA	NA	NA	NA
G134.4	chr1	+	1663	12	full-splice_match	ENSG00000001461	ENST00000374399	1711	12	8	40	-1	-40	multi-exon	FALSE	canonical	3	33	junction_4	10.182629837778801	NA	NA	NA	FALSE	NA	NA	NA	C	coding	406	1221	361	1581	24419548	24469185	FALSE	20.0	TCATTTTGTTTCTAACTGAG	NA	NA	NA	NA	NA	NA
G134.5	chr1	+	3630	12	full-splice_match	ENSG00000001461	ENST00000374399	1711	12	8	-1927	-1	-1742	multi-exon	FALSE	canonical	3	33	junction_4	10.182629837778801	NA	NA	NA	FALSE	NA	NA	NA	C	coding	406	1221	361	1581	24419548	24469185	FALSE	55.00000000000001	AAAGAAAGGAAAGCCAGGGA	NA	NA	NA	NA	NA	NA
G134.6	chr1	+	3807	12	full-splice_match	ENSG00000001461	ENST00000374399	1711	12	8	-2104	-1	-1565	multi-exon	FALSE	canonical	3	33	junction_4	10.182629837778801	NA	NA	NA	FALSE	NA	NA	NA	C	coding	406	1221	361	1581	24419548	24469185	FALSE	80.0	AAAAATTAAAAATAAATAAA	NA	NA	NA	NA	NA	NA
G134.7	chr1	+	5376	12	full-splice_match	ENSG00000001461	ENST00000374399	1711	12	8	-3673	-1	4	multi-exon	FALSE	canonical	3	33	junction_4	10.182629837778801	NA	NA	NA	FALSE	NA	NA	NA	C	coding	406	1221	361	1581	24419548	24469185	FALSE	10.0	TGAGTTCGTGTCTTATGTTT	NA	NA	NA	NA	NA	NA
G134.8	chr1	+	3042	5	incomplete-splice_match	ENSG00000001461	ENST00000358028	1757	8	-11	7292	-1	-7292	5prime_fragment	FALSE	canonical	3	33	junction_4	11.412712210513327	NA	NA	NA	FALSE	NA	NA	NA	C	coding	144	435	361	795	24419548	24445285	FALSE	65.0	AAAAAAGAAAAGAATTTTAC	NA	NA	NA	NA	NA	NA
G134.9	chr1	+	893	2	full-splice_match	ENSG00000001461	ENST00000488155	931	2	-10	48	-1	-48	multi-exon	FALSE	canonical	3	53	junction_1	0.0	NA	NA	NA	FALSE	NA	NA	NA	C	non_coding	NA	NA	NA	NA	NA	NA	NA	90.0	AAAAGGAAAAAAAAAAAAAA	NA	NA	NA	NA	NA	NA
G135.1	chr1	+	3864	17	full-splice_match	ENSG00000133226	ENST00000323848	4011	17	158	-11	-102	11	multi-exon	FALSE	canonical	3	132	junction_12	67.4719559798736	NA	NA	NA	FALSE	NA	NA	NA	C	coding	904	2715	158	2872	24643327	24672286	FALSE	20.0	TTACTTAGTAGTGCTTATGT	NA	NA	NA	NA	NA	NA
G135.10	chr1	+	3796	18	novel_in_catalog	ENSG00000133226	novel	3110	18	NA	NA	1	4	intron_retention	FALSE	canonical	3	94	junction_13	73.74579924696997	NA	NA	NA	FALSE	NA	NA	NA	C	coding	918	2757	55	2811	24643327	24672286	FALSE	20.0	GCCACTCTTACTTAGTAGTG	NA	NA	NA	NA	NA	NA
G135.11	chr1	+	2244	14	incomplete-splice_match	ENSG00000133226	ENST00000323848	4011	17	261	3694	1	65	5prime_fragment	FALSE	canonical	3	132	junction_12	43.773083513007016	NA	NA	NA	FALSE	NA	NA	NA	C	non_coding	NA	NA	NA	NA	NA	NA	NA	80.0	AAAAAGATAAAAAAGTAAAA	NA	NA	NA	NA	NA	NA
G135.12	chr1	+	2477	16	incomplete-splice_match	ENSG00000133226	ENST00000323848	4011	17	261	1859	1	-61	5prime_fragment	FALSE	canonical	3	132	junction_12	69.67913763977151	NA	NA	NA	FALSE	NA	NA	NA	C	non_coding	NA	NA	NA	NA	NA	NA	NA	80.0	AAAGAAAAAGAAGAAAAAGA	NA	NA	NA	NA	NA	NA
G135.13	chr1	+	3417	17	novel_in_catalog	ENSG00000133226	novel	4011	17	NA	NA	1	311	intron_retention	FALSE	canonical	3	47	junction_10	78.07485890957473	NA	NA	NA	FALSE	NA	NA	NA	C	coding	903	2712	55	2766	24643327	24672286	FALSE	15.0	ACTCTCATTCTGTTATTCTG	NA	NA	NA	NA	NA	NA
G135.14	chr1	+	2592	4	full-splice_match	ENSG00000133226	ENST00000462710	2624	4	-20	52	1	2	multi-exon	FALSE	canonical	3	154	junction_1	66.46469405297489	NA	NA	NA	FALSE	NA	NA	NA	C	non_coding	NA	NA	NA	NA	NA	NA	NA	65.0	AAGAAAAAGAAAGCAGCAGA	NA	NA	NA	NA	NA	NA
G135.15	chr1	+	2918	6	novel_in_catalog	ENSG00000133226	novel	4011	17	NA	NA	1	-6	intron_retention	FALSE	canonical	3	154	junction_1	53.5290575295325	NA	NA	NA	FALSE	NA	NA	NA	C	coding	182	546	2373	2918	24648874	24652503	FALSE	70.0	AAAAAAGAAAAGGAGAAGGA	NA	NA	NA	NA	NA	NA
G135.16	chr1	+	4240	5	novel_in_catalog	ENSG00000133226	novel	2671	17	NA	NA	1	-6	intron_retention	FALSE	canonical	3	154	junction_1	57.578207683115664	NA	NA	NA	FALSE	NA	NA	NA	C	non_coding	NA	NA	NA	NA	NA	NA	NA	70.0	AAAAAAGAAAAGGAGAAGGA	NA	NA	NA	NA	NA	NA
G135.17	chr1	+	2158	6	novel_in_catalog	ENSG00000133226	novel	768	7	NA	NA	0	-17	intron_retention	FALSE	canonical	3	154	junction_1	54.6208751303016	NA	NA	NA	FALSE	NA	NA	NA	C	coding	180	543	53	595	24643327	24650108	TRUE	75.0	AAAAAAATTCCAAAAAAGAA	NA	NA	NA	NA	NA	NA
G135.18	chr1	+	3317	18	novel_in_catalog	ENSG00000133226	novel	3110	18	NA	NA	2	170	intron_retention	FALSE	canonical	3	94	junction_13	73.74579924696997	NA	NA	NA	FALSE	NA	NA	NA	C	coding	918	2757	51	2807	24643327	24672286	FALSE	10.0	AATCTTTCCTGTTGCCTGTG	NA	NA	NA	NA	NA	NA
G135.19	chr1	+	2298	5	novel_in_catalog	ENSG00000133226	novel	673	6	NA	NA	3	2	intron_retention	FALSE	canonical	3	16	junction_3	109.20937459760495	NA	NA	NA	FALSE	NA	NA	NA	C	non_coding	NA	NA	NA	NA	NA	NA	NA	65.0	AAGAAAAAGAAAGCAGCAGA	NA	NA	NA	NA	NA	NA
G135.2	chr1	+	2592	17	full-splice_match	ENSG00000133226	ENST00000479034	2671	17	-108	187	-72	-61	multi-exon	FALSE	canonical	3	94	junction_13	76.00120784402048	NA	NA	NA	FALSE	NA	NA	NA	C	non_coding	NA	NA	NA	NA	NA	NA	NA	80.0	AAAGAAAAAGAAGAAAAAGA	NA	NA	NA	NA	NA	NA
G135.20	chr1	+	2271	15	incomplete-splice_match	ENSG00000133226	ENST00000479034	2671	17	-20	2022	0	65	5prime_fragment	FALSE	canonical	3	94	junction_13	52.895015389554665	NA	NA	NA	FALSE	NA	NA	NA	C	non_coding	NA	NA	NA	NA	NA	NA	NA	80.0	AAAAAGATAAAAAAGTAAAA	NA	NA	NA	NA	NA	NA
G135.21	chr1	+	3929	20	novel_in_catalog	ENSG00000133226	novel	3110	18	NA	NA	-1	-1	intron_retention	FALSE	canonical	2	4	junction_4	106.44171802061472	NA	NA	NA	FALSE	NA	NA	NA	C	coding	446	1341	1614	2954	24661330	24672286	FALSE	35.0	TAAAAATTTTGCCACTCTTA	NA	NA	NA	NA	NA	NA
G135.22	chr1	+	3251	17	full-splice_match	ENSG00000133226	ENST00000323848	4011	17	288	472	1	169	multi-exon	FALSE	canonical	3	132	junction_12	67.4719559798736	NA	NA	NA	FALSE	NA	NA	NA	C	coding	904	2715	28	2742	24643327	24672286	FALSE	10.0	CAATCTTTCCTGTTGCCTGT	NA	NA	NA	NA	NA	NA
G135.23	chr1	+	3607	5	novel_in_catalog	ENSG00000133226	novel	4011	17	NA	NA	2	-110	intron_retention	FALSE	canonical	3	154	junction_1	59.787122359250574	NA	NA	NA	FALSE	NA	NA	NA	C	coding	185	558	2345	2902	24648874	24651694	FALSE	80.0	GCAAAAAAAAAAAAAAAAGC	NA	NA	NA	NA	NA	NA
G135.24	chr1	+	2860	5	incomplete-splice_match	ENSG00000133226	ENST00000468822	768	7	28	113	-2	-108	intron_retention	FALSE	canonical	3	154	junction_1	60.95643936451669	NA	NA	NA	FALSE	NA	NA	NA	C	coding	180	543	25	567	24643327	24650108	FALSE	80.0	AAAAAAAAAAAAAAAAGCTT	NA	NA	NA	NA	NA	NA
G135.25	chr1	+	2323	14	novel_in_catalog	ENSG00000133226	novel	2314	15	NA	NA	20	65	intron_retention	FALSE	canonical	2	3	junction_1	67.05583648796421	NA	NA	NA	FALSE	NA	NA	NA	C	non_coding	NA	NA	NA	NA	NA	NA	NA	80.0	AAAAAGATAAAAAAGTAAAA	NA	NA	NA	NA	NA	NA
G135.3	chr1	+	472	4	incomplete-splice_match	ENSG00000133226	ENST00000468822	768	7	-42	3512	-39	115	5prime_fragment	FALSE	canonical	3	154	junction_1	27.402351886086144	NA	NA	NA	FALSE	NA	NA	NA	C	coding	126	378	95	472	24643327	24649002	FALSE	75.0	AAGAAAGAAGAAATAAAACA	NA	NA	NA	NA	NA	NA
G135.4	chr1	+	2220	4	full-splice_match	ENSG00000133226	ENST00000466910	799	4	-7	-1414	-7	115	multi-exon	FALSE	canonical	3	16	junction_3	85.34765504817472	NA	NA	NA	FALSE	NA	NA	NA	C	non_coding	NA	NA	NA	NA	NA	NA	NA	75.0	AAGAAAGAAGAAATAAAACA	NA	NA	NA	NA	NA	NA
G135.5	chr1	+	2503	3	incomplete-splice_match	ENSG00000133226	ENST00000600523	575	6	-19	-113	-3	113	intron_retention	FALSE	canonical	3	154	junction_1	33.5	NA	NA	NA	FALSE	NA	NA	NA	C	non_coding	NA	NA	NA	NA	NA	NA	NA	70.0	TGAAGAAAGAAGAAATAAAA	NA	NA	NA	NA	NA	NA
G135.6	chr1	+	2628	7	novel_in_catalog	ENSG00000133226	novel	4011	17	NA	NA	1	-7	intron_retention	FALSE	canonical	3	16	junction_3	91.06667276720331	NA	NA	NA	FALSE	NA	NA	NA	C	coding	181	543	2084	2626	24648874	24652500	FALSE	65.0	CAAAAAAGAAAAGGAGAAGG	NA	NA	NA	NA	NA	NA
G135.7	chr1	+	523	5	incomplete-splice_match	ENSG00000133226	ENST00000468822	768	7	-2	2480	1	2	5prime_fragment	FALSE	canonical	3	154	junction_1	60.95643936451669	NA	NA	NA	FALSE	NA	NA	NA	C	coding	156	468	55	522	24643327	24650033	FALSE	65.0	AAGAAAAAGAAAGCAGCAGA	NA	NA	NA	NA	NA	NA
G135.8	chr1	+	849	7	incomplete-splice_match	ENSG00000133226	ENST00000479034	2671	17	-35	19092	1	-6	5prime_fragment	FALSE	canonical	3	154	junction_1	50.89668183901797	NA	NA	NA	FALSE	NA	NA	NA	C	coding	265	795	55	849	24643327	24652503	FALSE	70.0	AAAAAAGAAAAGGAGAAGGA	NA	NA	NA	NA	NA	NA
G135.9	chr1	+	2483	16	novel_in_catalog	ENSG00000133226	novel	2671	17	NA	NA	1	803	intron_retention	FALSE	canonical	3	35	junction_9	74.59746793438919	NA	NA	NA	FALSE	NA	NA	NA	C	non_coding	NA	NA	NA	NA	NA	NA	NA	25.0	AAGAGTATGTGTCTGCCTTA	NA	NA	NA	NA	NA	NA
G136.1	chr1	-	3660	5	full-splice_match	ENSG00000020633	ENST00000496967	572	5	-32	-3056	-32	2	multi-exon	FALSE	canonical	2	3	junction_4	154.9699567658196	NA	NA	NA	FALSE	NA	NA	NA	C	coding	306	921	134	1054	24927685	24902122	FALSE	20.0	AAGGAGTCCAGTGCCCGGTT	NA	NA	NA	NA	NA	NA
G136.10	chr1	-	3564	5	novel_not_in_catalog	ENSG00000020633	novel	284	3	NA	NA	-396	-1334	at_least_one_novel_splicesite	FALSE	canonical	2	6	junction_1	124.68560462218564	NA	NA	NA	TRUE	NA	NA	NA	C	coding	237	714	406	1119	24929868	24906351	FALSE	20.0	AACTGTTATCGTCTCATGTT	NA	NA	NA	NA	NA	NA
G136.12	chr1	-	2537	5	novel_not_in_catalog	ENSG00000020633	novel	284	3	NA	NA	-396	-2361	at_least_one_novel_splicesite	FALSE	canonical	2	6	junction_1	124.68560462218564	NA	NA	NA	TRUE	NA	NA	NA	C	coding	237	714	406	1119	24929868	24906351	FALSE	15.0	TGTTGGGATTGGCCACTCGA	NA	NA	NA	NA	NA	NA
G136.13	chr1	-	3529	3	novel_not_in_catalog	ENSG00000020633	novel	4340	6	NA	NA	-44	-23227	at_least_one_novel_splicesite	FALSE	canonical	1	4	junction_1	3.0	NA	NA	NA	TRUE	NA	NA	NA	C	coding	143	432	1055	1486	24955438	24955007	FALSE	60.0	GAAAAAAAAAATACCTGAGT	NA	NA	NA	NA	NA	NA
G136.14	chr1	-	432	1	genic	ENSG00000020633	novel	NA	NA	NA	NA	-45	-34998	mono-exon	FALSE	NA	NA	NA	NA	NA	NA	NA	NA	NA	NA	NA	NA	C	non_coding	NA	NA	NA	NA	NA	NA	NA	80.0	AAAAAAGAGACAAAAACAAA	NA	NA	NA	NA	NA	NA
G136.2	chr1	-	4226	5	novel_in_catalog	ENSG00000020633	novel	4340	6	NA	NA	4	2	combination_of_known_splicesites	FALSE	canonical	0	0	junction_2	161.30251082980698	NA	NA	NA	FALSE	NA	NA	NA	C	coding	394	1185	436	1620	24964571	24902122	FALSE	20.0	AAGGAGTCCAGTGCCCGGTT	NA	NA	NA	NA	NA	NA
G136.3	chr1	-	3535	4	novel_not_in_catalog	ENSG00000020633	novel	3861	5	NA	NA	5175	-50	at_least_one_novel_splicesite	FALSE	canonical	0	0	junction_3	178.44949487802486	NA	NA	NA	FALSE	NA	NA	NA	C	coding	210	633	349	981	24907346	24902122	FALSE	40.0	AAAATGGAATTTTGACTGAT	NA	NA	NA	NA	NA	NA
G136.4	chr1	-	3763	5	novel_not_in_catalog	ENSG00000020633	novel	3861	5	NA	NA	-480	-50	at_least_one_novel_splicesite	FALSE	canonical	0	0	junction_4	156.21539616823944	NA	NA	NA	TRUE	NA	NA	NA	C	coding	306	921	289	1209	24927685	24902122	FALSE	40.0	AAAATGGAATTTTGACTGAT	NA	NA	NA	NA	NA	NA
G136.5	chr1	-	4283	6	full-splice_match	ENSG00000020633	ENST00000399916	4340	6	0	57	0	-50	multi-exon	FALSE	canonical	3	62	junction_5	118.87034954100203	NA	NA	NA	FALSE	NA	NA	NA	C	coding	429	1290	440	1729	24964571	24902122	FALSE	40.0	AAAATGGAATTTTGACTGAT	NA	NA	NA	NA	NA	NA
G136.6	chr1	-	3526	7	novel_in_catalog	ENSG00000020633	novel	2629	7	NA	NA	-22	-500	combination_of_known_junctions	FALSE	canonical	2	10	junction_6	144.04792798077852	NA	NA	NA	FALSE	NA	NA	NA	C	coding	429	1290	133	1422	24964571	24902122	FALSE	20.0	ACCCTTCCTGATCCTGGAGA	NA	NA	NA	NA	NA	NA
G136.7	chr1	-	2634	7	novel_not_in_catalog	ENSG00000020633	novel	2629	7	NA	NA	-17	38	at_least_one_novel_splicesite	FALSE	canonical	1	1	junction_6	146.27561504077008	NA	NA	NA	TRUE	NA	NA	NA	C	coding	429	1290	214	1503	24964571	24902122	FALSE	55.00000000000001	AAAAAGAAGCTTAATCTAAC	NA	NA	NA	NA	NA	NA
G136.8	chr1	-	2979	6	full-splice_match	ENSG00000020633	ENST00000399916	4340	6	-181	1542	-70	-24	multi-exon	FALSE	canonical	3	62	junction_5	118.87034954100203	NA	NA	NA	FALSE	NA	NA	NA	C	coding	429	1290	621	1910	24964571	24902122	FALSE	95.0	AAAAAAAAAAAAAAAACAAA	NA	NA	NA	NA	NA	NA
G136.9	chr1	-	2624	7	full-splice_match	ENSG00000020633	ENST00000338888	2629	7	-20	25	6	-25	multi-exon	FALSE	canonical	1	1	junction_6	146.27561504077008	NA	NA	NA	FALSE	NA	NA	NA	C	coding	429	1290	267	1556	24964571	24902122	FALSE	90.0	CAAAAAAAAAAAAAAAACAA	NA	NA	NA	NA	NA	NA
G137.1	chr1	-	1661	7	full-splice_match	ENSG00000117614	ENST00000236273	1345	7	-9	-307	0	307	multi-exon	TRUE	canonical	3	449	junction_6	200.00055555478394	NA	NA	NA	FALSE	NA	NA	NA	C	coding	243	732	36	767	25232467	25223266	FALSE	40.0	AATACTATTATCACTGCAAT	NA	NA	NA	NA	NA	NA
G137.2	chr1	-	1355	7	full-splice_match	ENSG00000117614	ENST00000236273	1345	7	-9	-1	0	1	multi-exon	FALSE	canonical	3	449	junction_6	200.00055555478394	NA	NA	NA	FALSE	NA	NA	NA	C	coding	243	732	36	767	25232467	25223266	FALSE	30.0	ATTTTTAGTCTATCATTTAA	NA	NA	NA	NA	NA	NA
G137.3	chr1	-	2111	6	novel_in_catalog	ENSG00000117614	novel	1345	7	NA	NA	0	-5	intron_retention	FALSE	canonical	3	449	junction_5	196.84775843275432	NA	NA	NA	FALSE	NA	NA	NA	C	coding	116	351	36	386	25232467	25228905	TRUE	25.0	TCTAACATTTTTAGTCTATC	NA	NA	NA	NA	NA	NA
G137.4	chr1	-	1049	7	full-splice_match	ENSG00000117614	ENST00000236273	1345	7	-9	305	0	-19	multi-exon	FALSE	canonical	3	449	junction_6	200.00055555478394	NA	NA	NA	FALSE	NA	NA	NA	C	coding	243	732	36	767	25232467	25223266	FALSE	20.0	ATATGGCTGTTTAATCTTTG	NA	NA	NA	NA	NA	NA
G137.5	chr1	-	922	7	full-splice_match	ENSG00000117614	ENST00000236273	1345	7	-9	432	0	-146	multi-exon	FALSE	canonical	3	449	junction_6	200.00055555478394	NA	NA	NA	FALSE	NA	NA	NA	C	coding	243	732	36	767	25232467	25223266	FALSE	25.0	ATATCCTTTCATGTATATTT	NA	NA	NA	NA	NA	NA
G137.6	chr1	-	373	4	incomplete-splice_match	ENSG00000117614	ENST00000236273	1345	7	-9	5477	0	859	5prime_fragment	FALSE	canonical	3	449	junction_3	228.83327263898198	NA	NA	NA	FALSE	NA	NA	NA	C	coding	112	336	36	371	25232467	25228158	FALSE	65.0	GAAAAAGAAGAGGAAAAACC	NA	NA	NA	NA	NA	NA
G137.7	chr1	-	855	1	novel_in_catalog	ENSG00000117614	novel	1962	2	NA	NA	0	-1339	mono-exon_by_intron_retention	FALSE	NA	NA	NA	NA	NA	NA	NA	NA	NA	NA	NA	NA	C	non_coding	NA	NA	NA	NA	NA	NA	NA	80.0	AAAAGAATAAAAAGAAAATA	NA	NA	NA	NA	NA	NA
G138.1	chr1	+	2520	11	full-splice_match	ENSG00000204178	ENST00000374343	3917	11	-81	1478	-19	-1474	multi-exon	FALSE	canonical	3	90	junction_1	48.33642518846423	NA	NA	NA	FALSE	NA	NA	NA	C	coding	664	1995	261	2255	25431099	25498466	FALSE	20.0	AGCCAACTTTGCCTTTTATG	NA	NA	NA	NA	NA	NA
G138.2	chr1	+	1677	8	incomplete-splice_match	ENSG00000204178	ENST00000374343	3917	11	-67	14479	-5	-14475	5prime_fragment	FALSE	canonical	3	90	junction_1	40.45758676108367	NA	NA	NA	FALSE	NA	NA	NA	C	coding	477	1431	247	1677	25431099	25485730	FALSE	60.0	AAAAAGAGGAAGAAGTTAGA	NA	NA	NA	NA	NA	NA
G138.3	chr1	+	2334	11	full-splice_match	ENSG00000204178	ENST00000374343	3917	11	-65	1648	-3	-1644	multi-exon	FALSE	canonical	3	90	junction_1	48.33642518846423	NA	NA	NA	FALSE	NA	NA	NA	C	coding	664	1995	245	2239	25431099	25498466	FALSE	20.0	ATTTTGTGGAACTGTATCTG	NA	NA	NA	NA	NA	NA
G138.4	chr1	+	958	6	incomplete-splice_match	ENSG00000204178	ENST00000374343	3917	11	-19	41711	-19	-285	5prime_fragment	FALSE	canonical	3	90	junction_1	41.272751301554884	NA	NA	NA	FALSE	NA	NA	NA	C	coding	253	759	199	957	25431099	25458497	FALSE	65.0	AAAAAGGGAAAGAAAAGGAC	NA	NA	NA	NA	NA	NA
G138.5	chr1	+	2552	4	incomplete-splice_match	ENSG00000204178	ENST00000374343	3917	11	53335	6572	35362	-6568	internal_fragment	FALSE	canonical	3	138	junction_2	32.8870119584549	NA	NA	NA	FALSE	NA	NA	NA	C	coding	164	495	40	534	25485632	25491619	FALSE	65.0	AAAACAAAAAAAAATTCCTG	NA	NA	NA	NA	NA	NA
G139.3	chr1	+	1641	5	novel_in_catalog	ENSG00000117643	novel	769	4	NA	NA	-14	-5	combination_of_known_splicesites	FALSE	canonical	0	0	junction_1	2.5495097567963922	NA	NA	NA	FALSE	NA	NA	NA	A	coding	277	834	152	985	25772206	25783789	FALSE	35.0	AGAAATATGATTGGGCTCAT	NA	NA	NA	NA	NA	NA
G14.1	chr1	-	2979	12	novel_in_catalog	ENSG00000078369	novel	3132	12	NA	NA	-47	-1	combination_of_known_splicesites	TRUE	canonical	2	3	junction_11	309.3374417889984	NA	NA	NA	FALSE	NA	NA	NA	C	coding	340	1023	181	1203	1825453	1787331	TRUE	15.0	ACTTTGGTGTGGTGATTATT	NA	NA	NA	NA	NA	NA
G14.2	chr1	-	3200	12	full-splice_match	ENSG00000078369	ENST00000378609	3132	12	-69	1	-8	-1	multi-exon	FALSE	canonical	3	298	junction_11	237.58648707991625	NA	NA	NA	FALSE	NA	NA	NA	C	coding	340	1023	402	1424	1825453	1787331	TRUE	15.0	ACTTTGGTGTGGTGATTATT	NA	NA	NA	NA	NA	NA
G14.3	chr1	-	3424	11	novel_in_catalog	ENSG00000078369	novel	3132	12	NA	NA	-25	-1	intron_retention	FALSE	canonical	3	298	junction_10	239.49521915896358	NA	NA	NA	FALSE	NA	NA	NA	C	coding	340	1023	358	1380	1825453	1787331	FALSE	15.0	ACTTTGGTGTGGTGATTATT	NA	NA	NA	NA	NA	NA
G14.4	chr1	-	3101	11	full-splice_match	ENSG00000078369	ENST00000610897	3145	11	41	3	-20	-2	multi-exon	FALSE	canonical	3	54	junction_10	303.9406027499452	NA	NA	NA	FALSE	NA	NA	NA	C	coding	340	1023	304	1326	1825453	1787331	TRUE	15.0	GACTTTGGTGTGGTGATTAT	NA	NA	NA	NA	NA	NA
G14.5	chr1	-	2600	11	full-splice_match	ENSG00000078369	ENST00000610897	3145	11	14	531	14	-530	multi-exon	FALSE	canonical	3	54	junction_10	303.9406027499452	NA	NA	NA	FALSE	NA	NA	NA	C	coding	340	1023	331	1353	1825453	1787331	TRUE	60.0	AAAAAAAAAAAAGTTCTGTT	NA	NA	NA	NA	NA	NA
G14.6	chr1	-	1964	14	novel_not_in_catalog	ENSG00000078369	novel	3132	12	NA	NA	20	1235	at_least_one_novel_splicesite	FALSE	canonical	2	7	junction_13	418.149119801217	NA	NA	NA	TRUE	NA	NA	NA	C	coding	340	1023	631	1653	1825453	1787331	TRUE	35.0	AAACTTGAGTGTAATTGTCA	NA	NA	NA	NA	NA	NA
G14.7	chr1	-	1737	12	full-splice_match	ENSG00000078369	ENST00000378609	3132	12	-71	1466	-10	1235	multi-exon	FALSE	canonical	3	298	junction_11	237.58648707991625	NA	NA	NA	FALSE	NA	NA	NA	C	coding	340	1023	404	1426	1825453	1787331	TRUE	35.0	AAACTTGAGTGTAATTGTCA	NA	NA	NA	NA	NA	NA
G14.8	chr1	-	1676	11	full-splice_match	ENSG00000078369	ENST00000610897	3145	11	2	1467	2	1235	multi-exon	FALSE	canonical	3	54	junction_10	303.9406027499452	NA	NA	NA	FALSE	NA	NA	NA	C	coding	340	1023	343	1365	1825453	1787331	TRUE	35.0	AAACTTGAGTGTAATTGTCA	NA	NA	NA	NA	NA	NA
G14.9	chr1	-	1705	11	novel_in_catalog	ENSG00000078369	novel	3132	12	NA	NA	-17	1235	combination_of_known_junctions	FALSE	canonical	2	4	junction_8	329.7676303095863	NA	NA	NA	FALSE	NA	NA	NA	C	coding	327	984	411	1394	1825453	1787331	TRUE	35.0	AAACTTGAGTGTAATTGTCA	NA	NA	NA	NA	NA	NA
G140.1	chr1	+	4215	12	full-splice_match	ENSG00000162430	ENST00000374315	4212	12	-5	2	-5	0	multi-exon	FALSE	canonical	1	1	junction_1	1.8227216050694022	NA	NA	NA	FALSE	NA	NA	NA	A	coding	427	1284	44	1327	25800231	25812791	TRUE	30.0	AACTAGAGTGGTTCTAAGTG	NA	NA	NA	NA	NA	NA
G141.1	chr1	+	2700	5	novel_in_catalog	ENSG00000117640	novel	2004	7	NA	NA	-1	0	intron_retention	FALSE	canonical	3	132	junction_1	53.434539391670626	NA	NA	NA	FALSE	NA	NA	NA	C	coding	195	588	1198	1785	25826667	25832026	FALSE	10.0	ATTTGCTGTGTCCATCTCTT	NA	NA	NA	NA	NA	NA
G141.10	chr1	+	2380	7	novel_in_catalog	ENSG00000117640	novel	2099	7	NA	NA	-26	1	combination_of_known_junctions	FALSE	canonical	2	2	junction_1	85.81520844232682	NA	NA	NA	FALSE	NA	NA	NA	C	coding	292	879	585	1463	25823105	25832026	FALSE	10.0	TTGCTGTGTCCATCTCTTGA	NA	NA	NA	NA	NA	NA
G141.11	chr1	+	2715	7	full-splice_match	ENSG00000117640	ENST00000374300	2053	7	-659	-3	-19	0	multi-exon	FALSE	canonical	2	5	junction_1	84.81155581640984	NA	NA	NA	FALSE	NA	NA	NA	C	coding	292	879	922	1800	25823105	25832026	FALSE	10.0	ATTTGCTGTGTCCATCTCTT	NA	NA	NA	NA	NA	NA
G141.12	chr1	+	2121	7	full-splice_match	ENSG00000117640	ENST00000374301	2099	7	-21	-1	-16	1	multi-exon	FALSE	canonical	2	3	junction_1	85.48034211962941	NA	NA	NA	FALSE	NA	NA	NA	C	coding	292	879	330	1208	25823105	25832026	FALSE	10.0	GCATTTGCTGTGTCCATCTC	NA	NA	NA	NA	NA	NA
G141.2	chr1	+	2061	8	novel_in_catalog	ENSG00000117640	novel	2004	7	NA	NA	4	1	combination_of_known_junctions	TRUE	canonical	3	14	junction_3	90.2088280217697	NA	NA	NA	FALSE	NA	NA	NA	C	coding	195	588	561	1148	25826667	25832026	FALSE	10.0	GCATTTGCTGTGTCCATCTC	NA	NA	NA	NA	NA	NA
G141.3	chr1	+	1199	7	full-splice_match	ENSG00000117640	ENST00000474295	1873	7	18	656	7	-48	multi-exon	FALSE	canonical	3	33	junction_5	75.90216656254873	NA	NA	NA	FALSE	NA	NA	NA	C	coding	205	618	170	787	25823105	25829784	TRUE	30.0	AAGAGAGAAGTTGTTTCTGG	NA	NA	NA	NA	NA	NA
G141.4	chr1	+	1302	7	full-splice_match	ENSG00000117640	ENST00000374303	2004	7	47	655	-2	-48	multi-exon	FALSE	canonical	3	132	junction_1	47.2913546245212	NA	NA	NA	FALSE	NA	NA	NA	C	coding	292	879	164	1042	25823105	25832026	FALSE	30.0	AAGAGAGAAGTTGTTTCTGG	NA	NA	NA	NA	NA	NA
G141.5	chr1	+	1957	7	full-splice_match	ENSG00000117640	ENST00000374303	2004	7	47	0	-2	0	multi-exon	FALSE	canonical	3	132	junction_1	47.2913546245212	NA	NA	NA	FALSE	NA	NA	NA	C	coding	292	879	164	1042	25823105	25832026	FALSE	10.0	ATTTGCTGTGTCCATCTCTT	NA	NA	NA	NA	NA	NA
G141.6	chr1	+	2474	6	novel_in_catalog	ENSG00000117640	novel	2004	7	NA	NA	-2	1	intron_retention	FALSE	canonical	3	132	junction_1	51.58061651434578	NA	NA	NA	FALSE	NA	NA	NA	C	coding	195	588	970	1557	25826667	25832026	FALSE	10.0	TTGCTGTGTCCATCTCTTGA	NA	NA	NA	NA	NA	NA
G141.7	chr1	+	2002	7	novel_in_catalog	ENSG00000117640	novel	1873	7	NA	NA	4	1	intron_retention	FALSE	canonical	3	14	junction_2	95.72776794407962	NA	NA	NA	FALSE	NA	NA	NA	C	coding	108	327	613	939	25826667	25829784	TRUE	15.0	ATGCATTTGCTGTGTCCATC	NA	NA	NA	NA	NA	NA
G141.8	chr1	+	2320	6	novel_in_catalog	ENSG00000117640	novel	1873	7	NA	NA	5	0	intron_retention	FALSE	canonical	3	33	junction_4	82.10091351501516	NA	NA	NA	FALSE	NA	NA	NA	C	coding	108	327	932	1258	25826667	25829784	TRUE	20.0	AATGCATTTGCTGTGTCCAT	NA	NA	NA	NA	NA	NA
G141.9	chr1	+	3027	7	full-splice_match	ENSG00000117640	ENST00000474295	1873	7	76	-1230	2	1230	multi-exon	FALSE	canonical	3	33	junction_5	75.90216656254873	NA	NA	NA	FALSE	NA	NA	NA	C	coding	205	618	112	729	25823105	25829784	TRUE	70.0	AAAAATAAAATAGGAAACTA	NA	NA	NA	NA	NA	NA
G142.1	chr1	-	2176	3	full-splice_match	ENSG00000127423	ENST00000374298	2116	3	-60	0	-14	0	multi-exon	FALSE	canonical	3	76	junction_2	13.5	NA	NA	NA	FALSE	NA	NA	NA	C	coding	357	1074	116	1189	25859357	25834993	FALSE	25.0	GCTCTTGTGATAATTGGTAA	NA	NA	NA	NA	NA	NA
G142.2	chr1	-	1340	3	full-splice_match	ENSG00000127423	ENST00000374298	2116	3	-45	821	1	-821	multi-exon	FALSE	canonical	3	76	junction_2	13.5	NA	NA	NA	FALSE	NA	NA	NA	C	coding	357	1074	101	1174	25859357	25834993	FALSE	30.0	AAGACAGTGGGATTGGCATC	NA	NA	NA	NA	NA	NA
G143.1	chr1	-	2545	3	novel_not_in_catalog	ENSG00000182749	novel	3297	2	NA	NA	-4305	-278	at_least_one_novel_splicesite	FALSE	non_canonical	0	0	junction_2	20.5	NA	NA	NA	FALSE	NA	NA	NA	A	coding	346	1041	194	1234	25863839	25862799	FALSE	5.0	GCCACCTCTTTGTTTTTTGT	NA	NA	NA	NA	NA	NA
G144.1	chr1	-	1451	5	full-splice_match	ENSG00000117632	ENST00000455785	1504	5	47	6	-2	-6	multi-exon	FALSE	canonical	3	941	junction_4	1120.412284607769	NA	NA	NA	FALSE	NA	NA	NA	C	coding	149	450	94	543	25904676	25901016	FALSE	45.0	AAATGACTAAAGGGAACCTT	NA	NA	NA	NA	NA	NA
G144.2	chr1	-	1984	5	full-splice_match	ENSG00000117632	ENST00000399728	1712	5	-266	-6	-2	6	multi-exon	FALSE	canonical	3	122	junction_4	1434.535639152963	NA	NA	NA	FALSE	NA	NA	NA	C	coding	149	450	631	1080	25904676	25901016	FALSE	45.0	TGTGAAATGACTAAAGGGAA	NA	NA	NA	NA	NA	NA
G144.3	chr1	-	3395	4	full-splice_match	ENSG00000117632	ENST00000465604	2947	4	-2	-446	-2	-4	multi-exon	FALSE	canonical	3	941	junction_3	1059.2278109809786	NA	NA	NA	FALSE	NA	NA	NA	C	coding	112	339	94	432	25904676	25903488	TRUE	35.0	TAGCAACTCCTGTGAAATGA	NA	NA	NA	NA	NA	NA
G144.4	chr1	-	1298	5	full-splice_match	ENSG00000117632	ENST00000455785	1504	5	47	159	-2	-143	multi-exon	FALSE	canonical	3	941	junction_4	1120.412284607769	NA	NA	NA	FALSE	NA	NA	NA	C	coding	149	450	94	543	25904676	25901016	FALSE	40.0	AACAGTTGAGAGAGAATCTC	NA	NA	NA	NA	NA	NA
G144.5	chr1	-	1045	5	full-splice_match	ENSG00000117632	ENST00000455785	1504	5	47	412	-2	54	multi-exon	FALSE	canonical	3	941	junction_4	1120.412284607769	NA	NA	NA	FALSE	NA	NA	NA	C	coding	149	450	94	543	25904676	25901016	FALSE	15.0	CTGGTTGATACTTGTTCCAG	NA	NA	NA	NA	NA	NA
G144.6	chr1	-	2222	5	novel_in_catalog	ENSG00000117632	novel	1712	5	NA	NA	27	15	combination_of_known_junctions	FALSE	canonical	3	8	junction_4	1479.7122186425306	NA	NA	NA	FALSE	NA	NA	NA	C	coding	149	450	1310	1759	25904676	25901016	FALSE	35.0	TTTTGAGTTAGGTTAATAAA	NA	NA	NA	NA	NA	NA
G144.7	chr1	-	3009	4	full-splice_match	ENSG00000117632	ENST00000465604	2947	4	-54	-8	-5	8	multi-exon	FALSE	canonical	3	941	junction_3	1059.2278109809786	NA	NA	NA	FALSE	NA	NA	NA	C	coding	112	339	146	484	25904676	25903488	TRUE	15.0	TGACTTCTTTTGAGTTAGGT	NA	NA	NA	NA	NA	NA
G144.8	chr1	-	860	5	full-splice_match	ENSG00000117632	ENST00000455785	1504	5	47	597	-2	42	multi-exon	FALSE	canonical	3	941	junction_4	1120.412284607769	NA	NA	NA	FALSE	NA	NA	NA	C	coding	149	450	94	543	25904676	25901016	FALSE	35.0	AAAAGAGTATGTAGTGGCTT	NA	NA	NA	NA	NA	NA
G145.1	chr1	-	3509	11	full-splice_match	ENSG00000158006	ENST00000374282	3581	11	68	4	28	-4	multi-exon	FALSE	canonical	3	10	junction_10	19.765879692034957	NA	NA	NA	FALSE	NA	NA	NA	C	coding	392	1179	113	1291	25990816	25961989	FALSE	20.0	TGAAGAAGTTGTTGGCTTGC	NA	NA	NA	NA	NA	NA
G145.2	chr1	-	2448	11	full-splice_match	ENSG00000158006	ENST00000374282	3581	11	76	1057	-25	-54	multi-exon	FALSE	canonical	3	10	junction_10	19.765879692034957	NA	NA	NA	FALSE	NA	NA	NA	C	coding	392	1179	105	1283	25990816	25961989	FALSE	95.0	AAAAAAAAAAAAAAGAAAAA	NA	NA	NA	NA	NA	NA
G145.3	chr1	-	2297	11	full-splice_match	ENSG00000158006	ENST00000374282	3581	11	64	1220	24	-217	multi-exon	FALSE	canonical	3	10	junction_10	19.765879692034957	NA	NA	NA	FALSE	NA	NA	NA	C	coding	392	1179	117	1295	25990816	25961989	FALSE	65.0	AAAAATACAAAAAATTAGCC	NA	NA	NA	NA	NA	NA
G145.4	chr1	-	1882	11	full-splice_match	ENSG00000158006	ENST00000374282	3581	11	16	1683	16	-680	multi-exon	FALSE	canonical	3	10	junction_10	19.765879692034957	NA	NA	NA	FALSE	NA	NA	NA	C	coding	392	1179	165	1343	25990816	25961989	FALSE	20.0	ATTTCCAAGTCTTCTCATTG	NA	NA	NA	NA	NA	NA
G146.1	chr1	+	4159	3	full-splice_match	ENSG00000175087	ENST00000374269	2566	3	-72	-1521	-60	11	multi-exon	FALSE	canonical	3	46	junction_1	20.0	NA	NA	NA	FALSE	NA	NA	NA	C	coding	341	1026	157	1182	26114309	26122577	FALSE	15.0	ACATTGCTGCTTTAGTGGCT	NA	NA	NA	NA	NA	NA
G146.2	chr1	+	2867	3	full-splice_match	ENSG00000175087	ENST00000374269	2566	3	-43	-258	-31	258	multi-exon	FALSE	canonical	3	46	junction_1	20.0	NA	NA	NA	FALSE	NA	NA	NA	C	coding	341	1026	128	1153	26114309	26122577	FALSE	45.0	ATGAAAAATCATATACTTTT	NA	NA	NA	NA	NA	NA
G146.3	chr1	+	3805	2	novel_in_catalog	ENSG00000175087	novel	2566	3	NA	NA	-29	3	combination_of_known_splicesites	FALSE	canonical	3	5	junction_1	0.0	NA	NA	NA	FALSE	NA	NA	NA	C	coding	257	774	76	849	26111883	26122577	FALSE	70.0	AAAAAAAAAACTGAAAATTC	NA	NA	NA	NA	NA	NA
G146.4	chr1	+	3812	3	novel_not_in_catalog	ENSG00000175087	novel	2566	3	NA	NA	-13	6	at_least_one_novel_splicesite	FALSE	canonical	1	1	junction_2	22.5	NA	NA	NA	TRUE	NA	NA	NA	C	coding	247	744	110	853	26114309	26122577	FALSE	60.0	AAAAAAACTGAAAATTCTAC	NA	NA	NA	NA	NA	NA
G146.5	chr1	+	2725	3	full-splice_match	ENSG00000175087	ENST00000374269	2566	3	-3	-156	-3	156	multi-exon	FALSE	canonical	3	46	junction_1	20.0	NA	NA	NA	FALSE	NA	NA	NA	C	coding	341	1026	88	1113	26114309	26122577	FALSE	60.0	AAAAAAAATTGCAGTACATA	NA	NA	NA	NA	NA	NA
G147.1	chr1	+	2514	21	full-splice_match	ENSG00000142675	ENST00000361530	2625	21	104	7	-2	-3	multi-exon	TRUE	canonical	1	1	junction_1	2.692118125194361	NA	NA	NA	FALSE	NA	NA	NA	C	coding	713	2142	42	2183	26177548	26189548	FALSE	45.0	AAGAATGAGTCTACATGTAA	NA	NA	NA	NA	NA	NA
G147.2	chr1	+	2644	20	full-splice_match	ENSG00000142675	ENST00000531191	2673	20	61	-32	61	-4	multi-exon	FALSE	canonical	1	2	junction_11	2.592339022321	NA	NA	NA	FALSE	NA	NA	NA	C	coding	455	1368	947	2314	26183750	26189548	FALSE	40.0	TAAGAATGAGTCTACATGTA	NA	NA	NA	NA	NA	NA
G148.1	chr1	+	3977	14	incomplete-splice_match	ENSG00000130695	ENST00000476272	3507	15	-43	-2	4	0	intron_retention	FALSE	canonical	3	116	junction_1	24.26822501877981	NA	NA	NA	FALSE	NA	NA	NA	B	coding	759	2280	183	2462	26239790	26277293	FALSE	15.0	TCCTCAGTTTTCCATACCCT	NA	NA	NA	NA	NA	NA
G148.3	chr1	+	3825	13	novel_in_catalog	ENSG00000130695	novel	3935	14	NA	NA	0	0	intron_retention	FALSE	canonical	1	3	junction_11	53.127924756091204	NA	NA	NA	FALSE	NA	NA	NA	B	coding	724	2175	138	2312	26239790	26277293	FALSE	20.0	ACTCCTCAGTTTTCCATACC	NA	NA	NA	NA	NA	NA
G149.1	chr1	+	792	3	full-splice_match	ENSG00000142669	ENST00000270792	1661	3	868	1	-78	-1	multi-exon	FALSE	canonical	3	571	junction_1	56.0	NA	NA	NA	FALSE	NA	NA	NA	C	coding	93	282	113	394	26280156	26281123	FALSE	5.0	ACTGTGTCTGGTTGGTTGTG	NA	NA	NA	NA	NA	NA
G149.2	chr1	+	896	2	full-splice_match	ENSG00000142669	ENST00000319041	768	2	-57	-71	-57	-1	multi-exon	FALSE	canonical	3	571	junction_1	0.0	NA	NA	NA	FALSE	NA	NA	NA	C	coding	88	267	92	358	26280156	26280983	FALSE	5.0	ACTGTGTCTGGTTGGTTGTG	NA	NA	NA	NA	NA	NA
G149.3	chr1	+	551	3	full-splice_match	ENSG00000142669	ENST00000270792	1661	3	907	203	-39	-131	multi-exon	FALSE	canonical	3	571	junction_1	56.0	NA	NA	NA	FALSE	NA	NA	NA	C	coding	93	282	74	355	26280156	26281123	FALSE	35.0	TACCCATTAGTCTCAGAAAT	NA	NA	NA	NA	NA	NA
G150.1	chr1	-	1660	15	incomplete-splice_match	ENSG00000158062	ENST00000374222	2043	16	11725	0	-2	0	3prime_fragment	FALSE	canonical	3	9	junction_14	21.115329570175856	NA	NA	NA	FALSE	NA	NA	NA	B	coding	520	1563	83	1645	26302883	26282299	FALSE	15.0	AACCCGCTGCTCCGCCAGGC	NA	NA	NA	NA	NA	NA
G150.2	chr1	-	2413	12	novel_in_catalog	ENSG00000158062	novel	2542	13	NA	NA	0	0	intron_retention	TRUE	canonical	3	5	junction_6	25.220023528475537	NA	NA	NA	FALSE	NA	NA	NA	B	coding	208	627	1772	2398	26284398	26282299	FALSE	15.0	AACCCGCTGCTCCGCCAGGC	NA	NA	NA	NA	NA	NA
G150.3	chr1	-	2678	14	novel_in_catalog	ENSG00000158062	novel	2646	14	NA	NA	-3	-2	intron_retention	FALSE	canonical	1	4	junction_11	22.556438092222894	NA	NA	NA	FALSE	NA	NA	NA	B	coding	286	861	236	1096	26301010	26285341	TRUE	15.0	TCAACCCGCTGCTCCGCCAG	NA	NA	NA	NA	NA	NA
G151.1	chr1	+	1072	3	novel_not_in_catalog	ENSG00000169442	novel	381	3	NA	NA	-37	-1	at_least_one_novel_splicesite	FALSE	canonical	2	3	junction_2	7.5	NA	NA	NA	FALSE	NA	NA	NA	C	non_coding	NA	NA	NA	NA	NA	NA	NA	5.0	AGTGGGGTCCTGCTTGTGGT	NA	NA	NA	NA	NA	NA
G151.2	chr1	+	468	2	full-splice_match	ENSG00000169442	ENST00000374213	468	2	1	-1	0	1	multi-exon	FALSE	canonical	3	6359	junction_1	0.0	NA	NA	NA	FALSE	NA	NA	NA	C	non_coding	NA	NA	NA	NA	NA	NA	NA	5.0	TGGGGTCCTGCTTGTGGTTA	NA	NA	NA	NA	NA	NA
G152.1	chr1	+	3334	9	full-splice_match	ENSG00000117682	ENST00000236342	1403	9	-48	-1883	9	28	multi-exon	FALSE	canonical	3	59	junction_1	45.00555521266236	NA	NA	NA	FALSE	NA	NA	NA	C	coding	333	1002	142	1143	26432946	26469131	FALSE	35.0	AACGGAAGAACACCTTCTTT	NA	NA	NA	NA	NA	NA
G152.10	chr1	+	3230	8	novel_not_in_catalog	ENSG00000117682	novel	703	6	NA	NA	-1	1	at_least_one_novel_splicesite	FALSE	canonical	0	0	junction_1	78.846790210703	NA	NA	NA	FALSE	NA	NA	NA	C	coding	297	894	173	1066	26432946	26469131	FALSE	30.0	TAGATGTAAAACTTGTTTGC	NA	NA	NA	NA	NA	NA
G152.11	chr1	+	3262	8	novel_in_catalog	ENSG00000117682	novel	703	6	NA	NA	0	28	combination_of_known_junctions	FALSE	canonical	3	13	junction_1	69.7909414623709	NA	NA	NA	FALSE	NA	NA	NA	C	coding	299	900	172	1071	26432946	26469131	FALSE	35.0	AACGGAAGAACACCTTCTTT	NA	NA	NA	NA	NA	NA
G152.2	chr1	+	3223	8	novel_in_catalog	ENSG00000117682	novel	3245	9	NA	NA	-13	28	combination_of_known_junctions	FALSE	canonical	3	45	junction_5	68.40515555221293	NA	NA	NA	FALSE	NA	NA	NA	C	coding	300	903	130	1032	26432946	26469131	FALSE	35.0	AACGGAAGAACACCTTCTTT	NA	NA	NA	NA	NA	NA
G152.3	chr1	+	1655	6	full-splice_match	ENSG00000117682	ENST00000374185	1148	6	-38	-469	-12	80	multi-exon	FALSE	canonical	3	59	junction_1	49.77147777593106	NA	NA	NA	FALSE	NA	NA	NA	C	coding	209	630	129	758	26432946	26447748	FALSE	55.00000000000001	AAAAAATAACCCAGGAGATG	NA	NA	NA	NA	NA	NA
G152.4	chr1	+	1229	9	full-splice_match	ENSG00000117682	ENST00000360009	3245	9	-50	2066	-11	2	multi-exon	FALSE	canonical	3	45	junction_8	58.01077486122729	NA	NA	NA	FALSE	NA	NA	NA	C	coding	334	1005	128	1132	26432946	26469131	FALSE	10.0	AATGGTGTTCCCTTTGCTTG	NA	NA	NA	NA	NA	NA
G152.5	chr1	+	2190	8	full-splice_match	ENSG00000117682	ENST00000525682	1235	8	-16	-939	0	873	multi-exon	FALSE	canonical	3	45	junction_5	59.41552054499442	NA	NA	NA	FALSE	NA	NA	NA	C	coding	299	900	110	1009	26432946	26469131	FALSE	0.0	TTCTTTTTTTTTTTTTTTTT	NA	NA	NA	NA	NA	NA
G152.6	chr1	+	2549	8	full-splice_match	ENSG00000117682	ENST00000525682	1235	8	-16	-1298	0	-623	multi-exon	FALSE	canonical	3	45	junction_5	59.41552054499442	NA	NA	NA	FALSE	NA	NA	NA	C	coding	299	900	110	1009	26432946	26469131	FALSE	30.0	TCAGTGAACCCTTTGGCAAA	NA	NA	NA	NA	NA	NA
G152.7	chr1	+	3421	9	novel_in_catalog	ENSG00000117682	novel	1403	9	NA	NA	1	54	combination_of_known_junctions	FALSE	canonical	3	13	junction_1	57.97359312652615	NA	NA	NA	FALSE	NA	NA	NA	C	coding	333	1002	203	1204	26432946	26469131	FALSE	15.0	TGCAATTGCCTACCCTCCCT	NA	NA	NA	NA	NA	NA
G152.8	chr1	+	3760	8	incomplete-splice_match	ENSG00000117682	ENST00000236342	1403	9	40	-1883	-7	28	3prime_fragment	FALSE	canonical	3	115	junction_5	28.464084064530393	NA	NA	NA	FALSE	NA	NA	NA	C	coding	333	1002	568	1569	26432946	26469131	FALSE	35.0	AACGGAAGAACACCTTCTTT	NA	NA	NA	NA	NA	NA
G152.9	chr1	+	1476	9	novel_in_catalog	ENSG00000117682	novel	703	6	NA	NA	-4	-29	combination_of_known_junctions	FALSE	canonical	3	13	junction_1	67.59021748744414	NA	NA	NA	FALSE	NA	NA	NA	C	coding	334	1005	193	1197	26432946	26469131	FALSE	15.0	TGCCTGTCTCTTAGATGCAC	NA	NA	NA	NA	NA	NA
G153.1	chr1	+	3209	22	full-splice_match	ENSG00000117676	ENST00000374168	3186	22	-19	-4	-13	-1	multi-exon	FALSE	canonical	3	110	junction_1	210.98386307059238	NA	NA	NA	FALSE	NA	NA	NA	C	coding	735	2208	174	2381	26529921	26574201	FALSE	10.0	GCTCTCCTGCACTCTTCATC	NA	NA	NA	NA	NA	NA
G153.10	chr1	+	3101	20	novel_not_in_catalog	ENSG00000117676	novel	2359	21	NA	NA	-7	2	intron_retention	FALSE	canonical	1	1	junction_1	251.18578616031417	NA	NA	NA	FALSE	NA	NA	NA	C	coding	601	1806	470	2275	26547240	26574201	FALSE	15.0	ACGCTCTCCTGCACTCTTCA	NA	NA	NA	NA	NA	NA
G153.11	chr1	+	3298	21	novel_not_in_catalog	ENSG00000117676	novel	2359	21	NA	NA	-7	-2	intron_retention	FALSE	canonical	0	0	junction_18	203.9603147673586	NA	NA	NA	TRUE	NA	NA	NA	C	coding	648	1947	67	2013	26545901	26572091	TRUE	20.0	AAGCACGCTCTCCTGCACTC	NA	NA	NA	NA	NA	NA
G153.12	chr1	+	2568	21	full-splice_match	ENSG00000117676	ENST00000531382	2359	21	-10	-199	0	44	multi-exon	FALSE	canonical	3	461	junction_1	132.37230639374687	NA	NA	NA	FALSE	NA	NA	NA	C	coding	744	2235	60	2294	26545901	26574201	FALSE	20.0	AAGATCCATTTGCCTTTCTG	NA	NA	NA	NA	NA	NA
G153.13	chr1	+	3395	20	novel_in_catalog	ENSG00000117676	novel	3202	22	NA	NA	0	-2	intron_retention	FALSE	canonical	3	461	junction_1	131.5650940075628	NA	NA	NA	FALSE	NA	NA	NA	C	coding	379	1140	60	1199	26545901	26556850	TRUE	20.0	AAGCACGCTCTCCTGCACTC	NA	NA	NA	NA	NA	NA
G153.14	chr1	+	2961	19	novel_in_catalog	ENSG00000117676	novel	3202	22	NA	NA	0	-1	intron_retention	FALSE	canonical	0	0	junction_3	210.77766063371664	NA	NA	NA	FALSE	NA	NA	NA	C	coding	507	1524	610	2133	26554667	26574201	FALSE	10.0	GCTCTCCTGCACTCTTCATC	NA	NA	NA	NA	NA	NA
G153.15	chr1	+	2993	20	novel_in_catalog	ENSG00000117676	novel	2359	21	NA	NA	0	-4	intron_retention	FALSE	canonical	1	2	junction_18	207.94252615284225	NA	NA	NA	FALSE	NA	NA	NA	C	coding	663	1992	57	2048	26545901	26573359	TRUE	20.0	TGAAGCACGCTCTCCTGCAC	NA	NA	NA	NA	NA	NA
G153.17	chr1	+	3265	22	novel_not_in_catalog	ENSG00000117676	novel	3202	22	NA	NA	2	-1	intron_retention	FALSE	canonical	0	0	junction_16	244.08181409680878	NA	NA	NA	TRUE	NA	NA	NA	C	coding	556	1671	48	1718	26545901	26569813	TRUE	10.0	GCTCTCCTGCACTCTTCATC	NA	NA	NA	NA	NA	NA
G153.18	chr1	+	3247	21	novel_not_in_catalog	ENSG00000117676	novel	2359	21	NA	NA	15	-1	intron_retention	FALSE	non_canonical	0	0	junction_1	198.05923356410324	NA	NA	NA	FALSE	NA	NA	NA	C	coding	643	1932	488	2419	26547240	26574201	FALSE	10.0	GCTCTCCTGCACTCTTCATC	NA	NA	NA	NA	NA	NA
G153.2	chr1	+	3078	21	novel_in_catalog	ENSG00000117676	novel	3186	22	NA	NA	-10	2	intron_retention	FALSE	canonical	2	2	junction_14	256.428640171101	NA	NA	NA	FALSE	NA	NA	NA	C	coding	693	2082	171	2252	26529921	26574201	FALSE	15.0	ACGCTCTCCTGCACTCTTCA	NA	NA	NA	NA	NA	NA
G153.3	chr1	+	3038	21	full-splice_match	ENSG00000117676	ENST00000530003	3023	21	0	-15	0	-1	multi-exon	FALSE	canonical	3	25	junction_1	193.73344445397134	NA	NA	NA	FALSE	NA	NA	NA	C	coding	719	2160	51	2210	26543162	26574201	FALSE	10.0	GCTCTCCTGCACTCTTCATC	NA	NA	NA	NA	NA	NA
G153.4	chr1	+	2907	20	novel_in_catalog	ENSG00000117676	novel	3023	21	NA	NA	0	-1	intron_retention	FALSE	canonical	2	2	junction_13	247.9802623724634	NA	NA	NA	FALSE	NA	NA	NA	C	coding	677	2034	51	2084	26543162	26574201	FALSE	15.0	AGCACGCTCTCCTGCACTCT	NA	NA	NA	NA	NA	NA
G153.5	chr1	+	3265	20	novel_in_catalog	ENSG00000117676	novel	3023	21	NA	NA	2	-1	intron_retention	FALSE	canonical	3	25	junction_1	194.93756369569255	NA	NA	NA	FALSE	NA	NA	NA	C	coding	349	1050	1388	2437	26558881	26574201	FALSE	10.0	GCTCTCCTGCACTCTTCATC	NA	NA	NA	NA	NA	NA
G153.6	chr1	+	3135	21	full-splice_match	ENSG00000117676	ENST00000531382	2359	21	-28	-748	-18	-1	multi-exon	FALSE	canonical	3	461	junction_1	132.37230639374687	NA	NA	NA	FALSE	NA	NA	NA	C	coding	744	2235	78	2312	26545901	26574201	FALSE	15.0	AGCACGCTCTCCTGCACTCT	NA	NA	NA	NA	NA	NA
G153.7	chr1	+	3384	20	novel_in_catalog	ENSG00000117676	novel	2359	21	NA	NA	-18	-2	intron_retention	FALSE	canonical	3	461	junction_1	134.43772307295876	NA	NA	NA	FALSE	NA	NA	NA	C	coding	619	1860	78	1937	26545901	26571929	TRUE	20.0	AAGCACGCTCTCCTGCACTC	NA	NA	NA	NA	NA	NA
G153.8	chr1	+	2975	20	novel_in_catalog	ENSG00000117676	novel	2359	21	NA	NA	-18	-2	intron_retention	FALSE	canonical	2	2	junction_15	204.6585291978011	NA	NA	NA	FALSE	NA	NA	NA	C	coding	691	2076	78	2153	26545901	26574201	FALSE	20.0	AAGCACGCTCTCCTGCACTC	NA	NA	NA	NA	NA	NA
G153.9	chr1	+	3023	20	novel_in_catalog	ENSG00000117676	novel	2359	21	NA	NA	-18	-1	intron_retention	FALSE	canonical	3	4	junction_1	202.16182048559483	NA	NA	NA	FALSE	NA	NA	NA	C	coding	705	2118	78	2195	26545901	26574201	FALSE	10.0	GCTCTCCTGCACTCTTCATC	NA	NA	NA	NA	NA	NA
G154.1	chr1	+	7633	20	full-splice_match	ENSG00000117713	ENST00000324856	8577	20	-1	945	0	15	multi-exon	FALSE	canonical	3	49	junction_1	25.448116790824546	NA	NA	NA	FALSE	NA	NA	NA	C	coding	2285	6858	373	7230	26696404	26780756	FALSE	95.0	AAAAAAAAAAAAAAAAAATA	NA	NA	NA	NA	NA	NA
G154.2	chr1	+	2656	1	full-splice_match	ENSG00000117713	ENST00000637788	3046	1	1348	-958	1348	0	mono-exon	FALSE	NA	NA	NA	NA	NA	NA	NA	NA	NA	NA	NA	NA	C	coding	375	1128	183	1310	26779629	26780756	NA	25.0	AAGACTTTTGTGAAGCTTTT	NA	NA	NA	NA	NA	NA
G155.1	chr1	+	2673	4	novel_in_catalog	ENSG00000060642	novel	932	5	NA	NA	-59	3	intron_retention	FALSE	canonical	2	3	junction_1	50.215092905973556	NA	NA	NA	FALSE	NA	NA	NA	C	coding	493	1482	635	2116	26790816	26797844	FALSE	40.0	AATGAATTGCCTTTTTAAAA	NA	NA	NA	NA	NA	NA
G155.2	chr1	+	2330	4	novel_in_catalog	ENSG00000060642	novel	608	3	NA	NA	0	-93	intron_retention	FALSE	canonical	3	17	junction_1	44.60443425888905	NA	NA	NA	FALSE	NA	NA	NA	C	coding	493	1482	393	1874	26790816	26797844	FALSE	15.0	GACATTGTTTCTGATGTTTT	NA	NA	NA	NA	NA	NA
G155.3	chr1	+	3805	4	novel_not_in_catalog	ENSG00000060642	novel	608	3	NA	NA	202	-99	intron_retention	FALSE	canonical	0	0	junction_3	55.82313339666829	NA	NA	NA	TRUE	NA	NA	NA	C	coding	448	1347	191	1537	26790816	26796026	FALSE	30.0	AAATGCGACATTGTTTCTGA	NA	NA	NA	NA	NA	NA
G155.4	chr1	+	2496	4	novel_in_catalog	ENSG00000060642	novel	932	5	NA	NA	-25	352	intron_retention	FALSE	canonical	2	3	junction_1	50.215092905973556	NA	NA	NA	FALSE	NA	NA	NA	C	coding	493	1482	109	1590	26790816	26797844	FALSE	65.0	AAAAAGTAAAATAATTTTAA	NA	NA	NA	NA	NA	NA
G155.5	chr1	+	2228	5	novel_not_in_catalog	ENSG00000060642	novel	932	5	NA	NA	-14	3	intron_retention	FALSE	canonical	0	0	junction_1	52.16799785308997	NA	NA	NA	FALSE	NA	NA	NA	C	coding	493	1482	190	1671	26790816	26797844	FALSE	40.0	AATGAATTGCCTTTTTAAAA	NA	NA	NA	NA	NA	NA
G155.6	chr1	+	2398	4	full-splice_match	ENSG00000060642	ENST00000078527	2367	4	-28	-3	3	3	multi-exon	FALSE	canonical	3	16	junction_1	44.99629614386796	NA	NA	NA	FALSE	NA	NA	NA	C	coding	493	1482	360	1841	26790816	26797844	FALSE	40.0	AATGAATTGCCTTTTTAAAA	NA	NA	NA	NA	NA	NA
G155.7	chr1	+	2402	1	novel_in_catalog	ENSG00000060642	novel	932	5	NA	NA	10	-3875	mono-exon	FALSE	NA	NA	NA	NA	NA	NA	NA	NA	NA	NA	NA	NA	C	non_coding	NA	NA	NA	NA	NA	NA	NA	55.00000000000001	AAAAAAAAAAAGTCTGCTCC	NA	NA	NA	NA	NA	NA
G155.8	chr1	+	2284	4	novel_in_catalog	ENSG00000060642	novel	2713	4	NA	NA	12	3	intron_retention	FALSE	canonical	3	9	junction_1	47.779586529070016	NA	NA	NA	FALSE	NA	NA	NA	C	coding	493	1482	246	1727	26790816	26797844	FALSE	40.0	AATGAATTGCCTTTTTAAAA	NA	NA	NA	NA	NA	NA
G155.9	chr1	+	2145	4	novel_in_catalog	ENSG00000060642	novel	2713	4	NA	NA	44	-99	intron_retention	FALSE	canonical	3	9	junction_1	47.779586529070016	NA	NA	NA	FALSE	NA	NA	NA	C	coding	493	1482	214	1695	26790816	26797844	FALSE	30.0	AAATGCGACATTGTTTCTGA	NA	NA	NA	NA	NA	NA
G157.1	chr1	-	1416	5	full-splice_match	ENSG00000142751	ENST00000374135	4678	5	14	3248	14	-5	multi-exon	FALSE	canonical	3	191	junction_1	48.684571478036034	NA	NA	NA	FALSE	NA	NA	NA	C	coding	310	933	188	1120	26890096	26879677	FALSE	20.0	CTTTTTGTGACTTCCAAACT	NA	NA	NA	NA	NA	NA
G157.2	chr1	-	980	1	novel_in_catalog	ENSG00000142751	novel	4678	5	NA	NA	14	-5071	mono-exon	FALSE	NA	NA	NA	NA	NA	NA	NA	NA	NA	NA	NA	NA	C	coding	150	453	188	640	26890096	26889644	NA	60.0	AGAAAAAAAAAATGACTCCT	NA	NA	NA	NA	NA	NA
G158.1	chr1	-	2124	7	full-splice_match	ENSG00000198746	ENST00000361720	2123	7	-1	0	-1	0	multi-exon	FALSE	canonical	3	37	junction_6	24.221202832779934	NA	NA	NA	FALSE	NA	NA	NA	A	coding	525	1578	26	1603	26900442	26891010	FALSE	20.0	AGCTCCCTTACTTTTCTAAT	NA	NA	NA	NA	NA	NA
G159.2	chr1	+	1337	9	full-splice_match	ENSG00000090273	ENST00000321265	1800	9	-2	465	-2	213	multi-exon	TRUE	canonical	3	550	junction_8	72.95364538527187	NA	NA	NA	FALSE	NA	NA	NA	C	coding	331	996	126	1121	26921849	26946181	FALSE	0.0	CTTCTGTGTCCTCTCTTGCC	NA	NA	NA	NA	NA	NA
G159.3	chr1	+	1431	8	novel_in_catalog	ENSG00000090273	novel	1800	9	NA	NA	-2	213	intron_retention	FALSE	canonical	3	550	junction_7	77.00278288106587	NA	NA	NA	FALSE	NA	NA	NA	C	coding	189	570	126	695	26921849	26942800	TRUE	0.0	CTTCTGTGTCCTCTCTTGCC	NA	NA	NA	NA	NA	NA
G159.4	chr1	+	1785	9	full-splice_match	ENSG00000090273	ENST00000321265	1800	9	0	15	0	-15	multi-exon	FALSE	canonical	3	550	junction_8	72.95364538527187	NA	NA	NA	FALSE	NA	NA	NA	C	coding	331	996	124	1119	26921849	26946181	FALSE	85.0	AAAAAAATAAATAAATAAAA	NA	NA	NA	NA	NA	NA
G159.5	chr1	+	2264	7	novel_in_catalog	ENSG00000090273	novel	1800	9	NA	NA	6	213	intron_retention	FALSE	canonical	3	550	junction_6	79.94928948332742	NA	NA	NA	FALSE	NA	NA	NA	C	coding	202	609	118	726	26921849	26941998	TRUE	0.0	CTTCTGTGTCCTCTCTTGCC	NA	NA	NA	NA	NA	NA
G159.6	chr1	+	1248	8	novel_in_catalog	ENSG00000090273	novel	1800	9	NA	NA	7	211	combination_of_known_splicesites	FALSE	canonical	1	1	junction_1	247.13212197989503	NA	NA	NA	FALSE	NA	NA	NA	C	coding	305	918	117	1034	26921849	26946181	FALSE	0.0	TCCTTCTGTGTCCTCTCTTG	NA	NA	NA	NA	NA	NA
G159.7	chr1	+	1842	9	novel_not_in_catalog	ENSG00000090273	novel	816	5	NA	NA	-82	213	at_least_one_novel_splicesite	FALSE	canonical	0	0	junction_1	232.10382913687573	NA	NA	NA	FALSE	NA	NA	NA	C	coding	328	987	640	1626	26922699	26946181	FALSE	0.0	CTTCTGTGTCCTCTCTTGCC	NA	NA	NA	NA	NA	NA
G16.1	chr1	+	2394	18	full-splice_match	ENSG00000067606	ENST00000378567	2326	18	-70	2	-70	0	multi-exon	FALSE	canonical	2	13	junction_7	3.369926020565295	NA	NA	NA	FALSE	NA	NA	NA	A	coding	592	1779	232	2010	2050631	2185009	FALSE	15.0	AAGCTCCTCTGATGCCTTTT	NA	NA	NA	NA	NA	NA
G161.1	chr1	-	4736	12	full-splice_match	ENSG00000090020	ENST00000263980	4516	12	-215	-5	-215	5	multi-exon	FALSE	canonical	1	3	junction_4	3.198656742865306	NA	NA	NA	FALSE	NA	NA	NA	C	coding	815	2448	792	3239	27154334	27100307	FALSE	15.0	AGTCAAGGGCTGCTTTCTGG	NA	NA	NA	NA	NA	NA
G161.2	chr1	-	8784	11	novel_in_catalog	ENSG00000090020	novel	4516	12	NA	NA	-215	5	intron_retention	FALSE	canonical	1	3	junction_4	3.3241540277189325	NA	NA	NA	FALSE	NA	NA	NA	C	coding	577	1734	5554	7287	27109876	27100307	FALSE	15.0	AGTCAAGGGCTGCTTTCTGG	NA	NA	NA	NA	NA	NA
G161.3	chr1	-	4268	11	novel_in_catalog	ENSG00000090020	novel	4516	12	NA	NA	-215	-1	intron_retention	FALSE	canonical	1	1	junction_10	3.9749213828703582	NA	NA	NA	FALSE	NA	NA	NA	C	coding	476	1431	1348	2778	27109573	27100307	FALSE	30.0	TTAATAGAGTCAAGGGCTGC	NA	NA	NA	NA	NA	NA
G161.4	chr1	-	4051	12	full-splice_match	ENSG00000090020	ENST00000263980	4516	12	-215	680	-215	-679	multi-exon	FALSE	canonical	1	3	junction_4	3.198656742865306	NA	NA	NA	FALSE	NA	NA	NA	C	coding	815	2448	792	3239	27154334	27100307	FALSE	25.0	AACAGTGCTCTGCCTCTAAC	NA	NA	NA	NA	NA	NA
G161.5	chr1	-	3748	1	novel_in_catalog	ENSG00000090020	novel	695	4	NA	NA	-215	-37145	mono-exon	FALSE	NA	NA	NA	NA	NA	NA	NA	NA	NA	NA	NA	NA	C	coding	141	426	792	1217	27154334	27153909	NA	80.0	TAAATAAATAAATAAAAAAA	NA	NA	NA	NA	NA	NA
G163.1	chr1	+	1681	7	full-splice_match	ENSG00000186501	ENST00000464720	1665	7	-17	1	-17	0	multi-exon	FALSE	canonical	3	18	junction_3	62.805696839980655	NA	NA	NA	FALSE	NA	NA	NA	C	coding	112	339	410	748	27332079	27335466	FALSE	10.0	AGTTGGTGCCCTGTCATTGT	NA	NA	NA	NA	NA	NA
G163.2	chr1	+	1513	6	full-splice_match	ENSG00000186501	ENST00000608611	1511	6	-3	1	-2	0	multi-exon	FALSE	canonical	3	106	junction_1	25.53742351921979	NA	NA	NA	FALSE	NA	NA	NA	C	coding	188	567	14	580	27322258	27335466	FALSE	10.0	AGTTGGTGCCCTGTCATTGT	NA	NA	NA	NA	NA	NA
G163.3	chr1	+	2608	5	full-splice_match	ENSG00000186501	ENST00000464813	1071	5	-34	-1503	0	0	multi-exon	FALSE	canonical	3	106	junction_1	26.76167969317322	NA	NA	NA	FALSE	NA	NA	NA	C	coding	160	483	12	494	27322258	27334285	FALSE	10.0	AGTTGGTGCCCTGTCATTGT	NA	NA	NA	NA	NA	NA
G163.4	chr1	+	4278	1	full-splice_match	ENSG00000241547	ENST00000486001	468	1	-3081	-729	-3081	729	mono-exon	FALSE	NA	NA	NA	NA	NA	NA	NA	NA	NA	NA	NA	NA	A	coding	197	594	2956	3549	27325203	27325796	NA	80.0	AAAAAAAAGGGAAAAAAAAG	NA	NA	NA	NA	NA	NA
G163.5	chr1	+	4527	3	incomplete-splice_match	ENSG00000186501	ENST00000608611	1511	6	32	1	-1	0	intron_retention	FALSE	canonical	3	106	junction_1	4.0	NA	NA	NA	FALSE	NA	NA	NA	C	coding	100	303	872	1174	27332744	27333046	FALSE	10.0	AGTTGGTGCCCTGTCATTGT	NA	NA	NA	NA	NA	NA
G163.6	chr1	+	3477	6	novel_in_catalog	ENSG00000186501	novel	1665	7	NA	NA	5	0	intron_retention	FALSE	canonical	3	18	junction_3	64.77468641375272	NA	NA	NA	FALSE	NA	NA	NA	C	coding	100	303	1015	1317	27332744	27333046	TRUE	10.0	AGTTGGTGCCCTGTCATTGT	NA	NA	NA	NA	NA	NA
G164.1	chr1	+	1976	15	full-splice_match	ENSG00000142765	ENST00000616558	1878	15	-61	-37	-40	0	multi-exon	FALSE	canonical	3	29	junction_9	32.05511834707365	NA	NA	NA	FALSE	NA	NA	NA	C	coding	543	1632	267	1898	27345392	27353852	FALSE	30.0	AATAAAAGGCTGGTGTCTGC	NA	NA	NA	NA	NA	NA
G164.2	chr1	+	2237	14	novel_in_catalog	ENSG00000142765	novel	1900	15	NA	NA	0	-2	intron_retention	FALSE	canonical	3	29	junction_9	33.264939696589735	NA	NA	NA	FALSE	NA	NA	NA	C	coding	408	1227	225	1451	27345392	27351072	TRUE	30.0	GCAATAAAAGGCTGGTGTCT	NA	NA	NA	NA	NA	NA
G164.3	chr1	+	2343	13	novel_in_catalog	ENSG00000142765	novel	2525	13	NA	NA	0	0	intron_retention	FALSE	canonical	3	56	junction_7	29.90111016147877	NA	NA	NA	FALSE	NA	NA	NA	C	coding	335	1008	225	1232	27345392	27350136	TRUE	30.0	AATAAAAGGCTGGTGTCTGC	NA	NA	NA	NA	NA	NA
G164.4	chr1	+	2649	12	novel_in_catalog	ENSG00000142765	novel	1900	15	NA	NA	0	-2	intron_retention	FALSE	canonical	3	56	junction_7	30.043494641068868	NA	NA	NA	FALSE	NA	NA	NA	C	coding	335	1008	225	1232	27345392	27350136	TRUE	30.0	GCAATAAAAGGCTGGTGTCT	NA	NA	NA	NA	NA	NA
G164.5	chr1	+	2956	11	novel_in_catalog	ENSG00000142765	novel	2525	13	NA	NA	0	0	intron_retention	FALSE	canonical	3	56	junction_7	31.410348613156142	NA	NA	NA	FALSE	NA	NA	NA	C	coding	335	1008	225	1232	27345392	27350136	TRUE	30.0	AATAAAAGGCTGGTGTCTGC	NA	NA	NA	NA	NA	NA
G164.6	chr1	+	3161	10	novel_in_catalog	ENSG00000142765	novel	2525	13	NA	NA	1	0	intron_retention	FALSE	canonical	3	60	junction_8	30.251211586796583	NA	NA	NA	FALSE	NA	NA	NA	C	coding	341	1026	224	1249	27345392	27349948	TRUE	30.0	AATAAAAGGCTGGTGTCTGC	NA	NA	NA	NA	NA	NA
G164.7	chr1	+	2759	12	novel_in_catalog	ENSG00000142765	novel	1878	15	NA	NA	7	-2	intron_retention	FALSE	canonical	3	56	junction_8	30.407154443030574	NA	NA	NA	FALSE	NA	NA	NA	C	coding	284	855	183	1037	27345392	27350136	TRUE	30.0	GCAATAAAAGGCTGGTGTCT	NA	NA	NA	NA	NA	NA
G165.1	chr1	+	2147	2	full-splice_match	ENSG00000181773	ENST00000374024	2115	2	-35	3	-35	-3	multi-exon	FALSE	canonical	0	0	junction_1	0.0	NA	NA	NA	FALSE	NA	NA	NA	A	coding	329	990	138	1127	27393802	27394791	FALSE	25.0	AAATATGTTTCCCTATGTGT	NA	NA	NA	NA	NA	NA
G166.1	chr1	+	2104	9	full-splice_match	ENSG00000009780	ENST00000373954	3567	9	-46	1509	-46	140	multi-exon	TRUE	canonical	3	54	junction_5	16.355427233796124	NA	NA	NA	FALSE	NA	NA	NA	C	coding	307	924	149	1072	27726081	27760581	FALSE	15.0	TCATACTGGGCTGCTGTCAG	NA	NA	NA	NA	NA	NA
G166.2	chr1	+	2413	9	full-splice_match	ENSG00000009780	ENST00000373954	3567	9	-4	1158	-4	0	multi-exon	FALSE	canonical	3	54	junction_5	16.355427233796124	NA	NA	NA	FALSE	NA	NA	NA	C	coding	307	924	107	1030	27726081	27760581	FALSE	90.0	AAAAAAAAAAAAAAAAGGAA	NA	NA	NA	NA	NA	NA
G166.3	chr1	+	2241	9	full-splice_match	ENSG00000009780	ENST00000373954	3567	9	3	1323	3	-165	multi-exon	FALSE	canonical	3	54	junction_5	16.355427233796124	NA	NA	NA	FALSE	NA	NA	NA	C	coding	307	924	100	1023	27726081	27760581	FALSE	70.0	AAAAAAATACAAAAATTAGC	NA	NA	NA	NA	NA	NA
G166.4	chr1	+	2153	8	full-splice_match	ENSG00000009780	ENST00000373949	2273	8	-46	166	3	-166	multi-exon	FALSE	canonical	3	39	junction_5	20.090611067392263	NA	NA	NA	FALSE	NA	NA	NA	C	coding	278	837	100	936	27726081	27760581	FALSE	70.0	TAAAAAAATACAAAAATTAG	NA	NA	NA	NA	NA	NA
G166.5	chr1	+	3518	9	full-splice_match	ENSG00000009780	ENST00000373954	3567	9	41	8	-8	-8	multi-exon	FALSE	canonical	3	54	junction_5	16.355427233796124	NA	NA	NA	FALSE	NA	NA	NA	C	coding	307	924	62	985	27726081	27760581	FALSE	25.0	AAGTGTAATTGTTGGATTTT	NA	NA	NA	NA	NA	NA
G167.1	chr1	+	2213	7	full-splice_match	ENSG00000117751	ENST00000311772	2344	7	-13	144	-13	4	multi-exon	FALSE	canonical	3	365	junction_1	129.3102427841232	NA	NA	NA	FALSE	NA	NA	NA	C	coding	351	1056	72	1127	27830836	27850446	FALSE	15.0	GGTGCAGGCTGTGAATTTGT	NA	NA	NA	NA	NA	NA
G167.2	chr1	+	2318	7	full-splice_match	ENSG00000117751	ENST00000311772	2344	7	31	-5	-5	5	multi-exon	FALSE	canonical	3	365	junction_1	129.3102427841232	NA	NA	NA	FALSE	NA	NA	NA	C	coding	351	1056	28	1083	27830836	27850446	FALSE	35.0	ATGAGAGAATGTAGTCCCCA	NA	NA	NA	NA	NA	NA
G167.3	chr1	+	2514	7	full-splice_match	ENSG00000117751	ENST00000373931	2651	7	-8	145	0	-1	multi-exon	FALSE	canonical	3	8	junction_1	236.2679740370149	NA	NA	NA	FALSE	NA	NA	NA	C	coding	209	630	804	1433	27841169	27850446	FALSE	20.0	ATTTGGGTGCAGGCTGTGAA	NA	NA	NA	NA	NA	NA
G167.4	chr1	+	2635	7	full-splice_match	ENSG00000117751	ENST00000431586	1029	7	-510	-1096	0	0	multi-exon	FALSE	canonical	3	24	junction_1	230.89463686567805	NA	NA	NA	FALSE	NA	NA	NA	C	coding	209	630	924	1553	27841169	27850446	FALSE	15.0	TTTGGGTGCAGGCTGTGAAT	NA	NA	NA	NA	NA	NA
G168.1	chr1	+	2175	4	novel_in_catalog	ENSG00000130775	novel	2687	6	NA	NA	-14	1	intron_retention	FALSE	canonical	0	0	junction_1	228.33309002420125	NA	NA	NA	FALSE	NA	NA	NA	C	coding	459	1380	44	1423	27872572	27885922	FALSE	40.0	ATGAATGAGAACGGTATCAT	NA	NA	NA	NA	NA	NA
G168.10	chr1	+	1088	3	novel_in_catalog	ENSG00000130775	novel	1650	5	NA	NA	0	2	combination_of_known_splicesites	FALSE	canonical	1	1	junction_1	278.5	NA	NA	NA	FALSE	NA	NA	NA	C	coding	110	333	3	335	27872546	27885922	FALSE	35.0	TGAATGAGAACGGTATCATT	NA	NA	NA	NA	NA	NA
G168.11	chr1	+	1914	5	novel_in_catalog	ENSG00000130775	novel	2687	6	NA	NA	-2	-243	intron_retention	FALSE	canonical	3	20	junction_2	191.21633690665658	NA	NA	NA	FALSE	NA	NA	NA	C	coding	506	1521	26	1546	27872572	27885922	FALSE	25.0	CACACTGCATGGGAGATTTT	NA	NA	NA	NA	NA	NA
G168.13	chr1	+	2876	5	incomplete-splice_match	ENSG00000130775	ENST00000373921	2687	6	3737	-4	-379	4	3prime_fragment	FALSE	canonical	3	312	junction_3	91.29998630887083	NA	NA	NA	FALSE	NA	NA	NA	C	coding	661	1986	136	2121	27876440	27885922	FALSE	40.0	AATGAGAACGGTATCATTTA	NA	NA	NA	NA	NA	NA
G168.14	chr1	+	2353	3	incomplete-splice_match	ENSG00000130775	ENST00000373921	2687	6	9087	0	-1743	0	3prime_fragment	FALSE	canonical	3	312	junction_1	123.0	NA	NA	NA	FALSE	NA	NA	NA	C	coding	449	1350	253	1602	27881907	27885922	FALSE	40.0	TATGAATGAGAACGGTATCA	NA	NA	NA	NA	NA	NA
G168.2	chr1	+	2280	7	novel_in_catalog	ENSG00000130775	novel	2337	7	NA	NA	0	4	combination_of_known_junctions	FALSE	canonical	3	7	junction_4	179.704155025234	NA	NA	NA	FALSE	NA	NA	NA	C	coding	498	1497	29	1525	27872572	27885922	FALSE	40.0	AATGAGAACGGTATCATTTA	NA	NA	NA	NA	NA	NA
G168.3	chr1	+	2331	6	full-splice_match	ENSG00000130775	ENST00000373921	2687	6	-24	380	0	-240	multi-exon	FALSE	canonical	3	257	junction_1	110.53868101257586	NA	NA	NA	FALSE	NA	NA	NA	C	coding	643	1932	29	1960	27872572	27885922	FALSE	20.0	ACTGCATGGGAGATTTTGTT	NA	NA	NA	NA	NA	NA
G168.4	chr1	+	2719	6	full-splice_match	ENSG00000130775	ENST00000373921	2687	6	-24	-8	0	-4	multi-exon	FALSE	canonical	3	257	junction_1	110.53868101257586	NA	NA	NA	FALSE	NA	NA	NA	C	coding	643	1932	29	1960	27872572	27885922	FALSE	40.0	AGAACGGTATCATTTATTAA	NA	NA	NA	NA	NA	NA
G168.5	chr1	+	3105	6	full-splice_match	ENSG00000130775	ENST00000373921	2687	6	-24	-394	0	382	multi-exon	FALSE	canonical	3	257	junction_1	110.53868101257586	NA	NA	NA	FALSE	NA	NA	NA	C	coding	643	1932	29	1960	27872572	27885922	FALSE	20.0	AAGATCGTGTAGCTGTTCTG	NA	NA	NA	NA	NA	NA
G168.6	chr1	+	1642	5	full-splice_match	ENSG00000130775	ENST00000373925	1650	5	0	8	0	4	multi-exon	FALSE	canonical	3	12	junction_3	214.30935583870342	NA	NA	NA	FALSE	NA	NA	NA	C	coding	260	783	29	811	27872572	27885431	TRUE	40.0	AATGAGAACGGTATCATTTA	NA	NA	NA	NA	NA	NA
G168.7	chr1	+	2301	5	novel_in_catalog	ENSG00000130775	novel	2687	6	NA	NA	0	1	intron_retention	FALSE	canonical	3	20	junction_2	191.21633690665658	NA	NA	NA	FALSE	NA	NA	NA	C	coding	506	1521	29	1549	27872572	27885922	FALSE	40.0	ATGAATGAGAACGGTATCAT	NA	NA	NA	NA	NA	NA
G168.8	chr1	+	1231	4	full-splice_match	ENSG00000130775	ENST00000373927	1082	4	-5	-144	0	4	multi-exon	FALSE	canonical	3	34	junction_2	214.7106580183356	NA	NA	NA	FALSE	NA	NA	NA	C	coding	123	372	29	400	27872572	27885431	TRUE	40.0	AATGAGAACGGTATCATTTA	NA	NA	NA	NA	NA	NA
G168.9	chr1	+	2577	5	novel_in_catalog	ENSG00000130775	novel	2687	6	NA	NA	0	-5	intron_retention	FALSE	canonical	2	6	junction_1	202.55554793685607	NA	NA	NA	FALSE	NA	NA	NA	C	coding	596	1791	29	1819	27872572	27885922	FALSE	35.0	GAGAACGGTATCATTTATTA	NA	NA	NA	NA	NA	NA
G169.1	chr1	-	1038	4	novel_not_in_catalog	ENSG00000117748	novel	1237	8	NA	NA	2441	-4	intron_retention	FALSE	canonical	0	0	junction_3	447.6489199758619	NA	NA	NA	TRUE	NA	NA	NA	C	non_coding	NA	NA	NA	NA	NA	NA	NA	20.0	AAAATTCTCGTTTTTCTTTC	NA	NA	NA	NA	NA	NA
G169.2	chr1	-	1750	9	full-splice_match	ENSG00000117748	ENST00000373912	1752	9	-3	5	0	-5	multi-exon	FALSE	canonical	3	515	junction_8	161.85641785236692	NA	NA	NA	FALSE	NA	NA	NA	C	coding	270	813	304	1116	27914443	27892163	FALSE	25.0	AAAAATTCTCGTTTTTCTTT	NA	NA	NA	NA	NA	NA
G169.3	chr1	-	1486	8	novel_in_catalog	ENSG00000117748	novel	1752	9	NA	NA	31	-5	intron_retention	FALSE	canonical	3	30	junction_4	317.9836987222163	NA	NA	NA	FALSE	NA	NA	NA	C	coding	245	738	115	852	27914443	27892163	FALSE	25.0	AAAAATTCTCGTTTTTCTTT	NA	NA	NA	NA	NA	NA
G169.4	chr1	-	1556	9	full-splice_match	ENSG00000117748	ENST00000373909	1162	9	0	-394	0	-6	multi-exon	FALSE	canonical	2	3	junction_8	299.15464228388635	NA	NA	NA	FALSE	NA	NA	NA	C	coding	278	837	87	923	27914660	27892163	FALSE	25.0	TAAAAATTCTCGTTTTTCTT	NA	NA	NA	NA	NA	NA
G170.1	chr1	+	1791	8	full-splice_match	ENSG00000130768	ENST00000373894	1878	8	-27	114	-27	-108	multi-exon	FALSE	canonical	1	2	junction_7	1.1605769149479943	NA	NA	NA	FALSE	NA	NA	NA	C	coding	455	1368	219	1586	27935184	27958838	FALSE	70.0	AAAAACAAACCAGAAACAGA	NA	NA	NA	NA	NA	NA
G170.2	chr1	+	1880	8	full-splice_match	ENSG00000130768	ENST00000373894	1878	8	-8	6	-8	0	multi-exon	FALSE	canonical	1	2	junction_7	1.1605769149479943	NA	NA	NA	FALSE	NA	NA	NA	C	coding	455	1368	200	1567	27935184	27958838	FALSE	5.0	ATTCTGTGTTGTGTTCCTTT	NA	NA	NA	NA	NA	NA
G171.1	chr1	-	5883	17	full-splice_match	ENSG00000158161	ENST00000540618	5885	17	7	-5	7	2	multi-exon	FALSE	canonical	3	109	junction_1	49.897042434897884	NA	NA	NA	FALSE	NA	NA	NA	C	coding	527	1584	176	1759	28058026	27974466	FALSE	0.0	TTGCTCCTGTGTCTTTTCTG	NA	NA	NA	NA	NA	NA
G171.2	chr1	-	6008	18	full-splice_match	ENSG00000158161	ENST00000373871	6085	18	76	1	17	-1	multi-exon	FALSE	canonical	3	81	junction_12	59.67802885507934	NA	NA	NA	FALSE	NA	NA	NA	C	coding	573	1722	166	1887	28058026	27974466	FALSE	5.0	AGTTTGCTCCTGTGTCTTTT	NA	NA	NA	NA	NA	NA
G171.3	chr1	-	2793	1	incomplete-splice_match	ENSG00000158161	ENST00000373871	6085	18	115558	2	37948	1	mono-exon	FALSE	NA	NA	NA	NA	NA	NA	NA	NA	NA	NA	NA	NA	C	non_coding	NA	NA	NA	NA	NA	NA	NA	5.0	TAGTTTGCTCCTGTGTCTTT	NA	NA	NA	NA	NA	NA
G171.4	chr1	-	2163	17	full-splice_match	ENSG00000158161	ENST00000540618	5885	17	6	3716	6	-595	multi-exon	FALSE	canonical	3	109	junction_1	49.897042434897884	NA	NA	NA	FALSE	NA	NA	NA	C	coding	527	1584	177	1760	28058026	27974466	FALSE	60.0	AAAAAGAAAAGGAAATTCCT	NA	NA	NA	NA	NA	NA
G171.5	chr1	-	2293	18	full-splice_match	ENSG00000158161	ENST00000373871	6085	18	65	3727	6	-603	multi-exon	FALSE	canonical	3	81	junction_12	59.67802885507934	NA	NA	NA	FALSE	NA	NA	NA	C	coding	573	1722	177	1898	28058026	27974466	FALSE	75.0	AAAAAATGAAAAAGAAAAGG	NA	NA	NA	NA	NA	NA
G171.6	chr1	-	1742	16	incomplete-splice_match	ENSG00000158161	ENST00000373871	6085	18	96	18134	-3	1	5prime_fragment	FALSE	canonical	3	81	junction_10	57.14052852398199	NA	NA	NA	FALSE	NA	NA	NA	C	coding	532	1596	146	1741	28058026	27988479	FALSE	25.0	ATGCACCTATTATTTTCTAG	NA	NA	NA	NA	NA	NA
G171.7	chr1	-	2706	2	incomplete-splice_match	ENSG00000158161	ENST00000471498	1806	17	-21	67005	19	-44688	5prime_fragment	FALSE	canonical	3	204	junction_1	0.0	NA	NA	NA	FALSE	NA	NA	NA	C	non_coding	NA	NA	NA	NA	NA	NA	NA	100.0	AAAAAAAAAAAAAAAAAAAA	NA	NA	NA	NA	NA	NA
G172.1	chr1	-	2710	1	incomplete-splice_match	ENSG00000169403	ENST00000373857	4491	2	27306	7	27306	-7	mono-exon	FALSE	NA	NA	NA	NA	NA	NA	NA	NA	NA	NA	NA	NA	C	non_coding	NA	NA	NA	NA	NA	NA	NA	50.0	AAATTAAGTCACTTTTAAAA	NA	NA	NA	NA	NA	NA
G172.2	chr1	-	2604	2	full-splice_match	ENSG00000169403	ENST00000373857	4491	2	552	1335	552	1172	multi-exon	FALSE	canonical	3	186	junction_1	0.0	NA	NA	NA	FALSE	NA	NA	NA	C	coding	342	1029	84	1112	28151021	28149993	FALSE	80.0	AAAAACAAACAAACAAACAA	NA	NA	NA	NA	NA	NA
G173.1	chr1	+	541	3	full-splice_match	ENSG00000130770	ENST00000335514	494	3	-42	-5	-18	0	multi-exon	FALSE	canonical	3	2824	junction_1	339.5	NA	NA	NA	FALSE	NA	NA	NA	C	coding	106	321	94	414	28236184	28237978	FALSE	10.0	TTTGATGCCTTCTTCTATCT	NA	NA	NA	NA	NA	NA
G173.2	chr1	+	1855	2	full-splice_match	ENSG00000130770	ENST00000465645	1855	2	0	0	0	0	multi-exon	FALSE	canonical	3	2824	junction_1	0.0	NA	NA	NA	FALSE	NA	NA	NA	C	non_coding	NA	NA	NA	NA	NA	NA	NA	15.0	AACTGTGTTTGATGCCTTCT	NA	NA	NA	NA	NA	NA
G173.3	chr1	+	1930	1	novel_in_catalog	ENSG00000130770	novel	599	3	NA	NA	15	0	mono-exon_by_intron_retention	FALSE	NA	NA	NA	NA	NA	NA	NA	NA	NA	NA	NA	NA	C	non_coding	NA	NA	NA	NA	NA	NA	NA	15.0	AACTGTGTTTGATGCCTTCT	NA	NA	NA	NA	NA	NA
G174.1	chr1	+	3552	11	novel_not_in_catalog	ENSG00000130766	novel	3453	10	NA	NA	-47	-1	at_least_one_novel_splicesite	TRUE	non_canonical	0	0	junction_2	63.839564534855654	NA	NA	NA	TRUE	NA	NA	NA	C	coding	430	1293	572	1864	28269567	28280802	FALSE	10.0	ACTCCCTTTTTATGGGCTGT	NA	NA	NA	NA	NA	NA
G174.2	chr1	+	2488	11	novel_not_in_catalog	ENSG00000130766	novel	3453	10	NA	NA	-23	-1041	at_least_one_novel_splicesite	FALSE	non_canonical	0	0	junction_2	63.839564534855654	NA	NA	NA	TRUE	NA	NA	NA	C	coding	430	1293	548	1840	28269567	28280802	FALSE	75.0	AAAAAAAAAAAAAGCAGATT	NA	NA	NA	NA	NA	NA
G174.3	chr1	+	2465	10	full-splice_match	ENSG00000130766	ENST00000253063	3453	10	-23	1011	-23	-1011	multi-exon	FALSE	canonical	3	100	junction_2	31.38805308621753	NA	NA	NA	FALSE	NA	NA	NA	C	coding	480	1443	345	1787	28259848	28280802	FALSE	10.0	AGTTTGAGCCTTTGCTGGTC	NA	NA	NA	NA	NA	NA
G174.4	chr1	+	3475	10	full-splice_match	ENSG00000130766	ENST00000253063	3453	10	-23	1	-23	-1	multi-exon	FALSE	canonical	3	100	junction_2	31.38805308621753	NA	NA	NA	FALSE	NA	NA	NA	C	coding	480	1443	345	1787	28259848	28280802	FALSE	10.0	ACTCCCTTTTTATGGGCTGT	NA	NA	NA	NA	NA	NA
G174.5	chr1	+	3399	9	novel_in_catalog	ENSG00000130766	novel	3453	10	NA	NA	-9	3	combination_of_known_splicesites	FALSE	canonical	1	1	junction_1	56.37763297620786	NA	NA	NA	FALSE	NA	NA	NA	C	coding	458	1377	331	1707	28259848	28280802	FALSE	5.0	CCTTTTTATGGGCTGTTCTT	NA	NA	NA	NA	NA	NA
G174.6	chr1	+	2342	4	incomplete-splice_match	ENSG00000130766	ENST00000253063	3453	10	14400	2	14400	-2	3prime_fragment	FALSE	canonical	3	115	junction_2	16.937794687883336	NA	NA	NA	FALSE	NA	NA	NA	C	coding	169	510	146	655	28274072	28280802	FALSE	10.0	TACTCCCTTTTTATGGGCTG	NA	NA	NA	NA	NA	NA
G175.1	chr1	+	1902	3	full-splice_match	ENSG00000130772	ENST00000373842	1833	3	-72	3	-36	0	multi-exon	FALSE	canonical	3	152	junction_1	64.5	NA	NA	NA	FALSE	NA	NA	NA	C	coding	208	627	282	908	28330663	28334970	FALSE	25.0	ACATGTCTGTGTAATTCTGA	NA	NA	NA	NA	NA	NA
G175.2	chr1	+	1710	3	full-splice_match	ENSG00000130772	ENST00000373842	1833	3	-21	144	15	-141	multi-exon	FALSE	canonical	3	152	junction_1	64.5	NA	NA	NA	FALSE	NA	NA	NA	C	coding	208	627	231	857	28330663	28334970	FALSE	80.0	AAAAAAAATAAAAATGAAGA	NA	NA	NA	NA	NA	NA
G176.1	chr1	+	2211	12	incomplete-splice_match	ENSG00000204138	ENST00000373839	6190	14	67	8581	-40	-5368	5prime_fragment	FALSE	canonical	3	21	junction_2	27.20567514932461	NA	NA	NA	FALSE	NA	NA	NA	C	coding	672	2016	195	2210	28407448	28491787	FALSE	25.0	TACCTGGAAAGCACTCTCTT	NA	NA	NA	NA	NA	NA
G176.2	chr1	+	3432	14	full-splice_match	ENSG00000204138	ENST00000373839	6190	14	75	2683	-32	141	multi-exon	FALSE	canonical	3	21	junction_2	25.897842088716022	NA	NA	NA	FALSE	NA	NA	NA	C	coding	702	2109	187	2295	28407448	28496549	FALSE	95.0	AAAAAAAAAAAAAAAAAAAG	NA	NA	NA	NA	NA	NA
G176.3	chr1	+	3246	14	full-splice_match	ENSG00000204138	ENST00000373839	6190	14	104	2840	-3	-16	multi-exon	FALSE	canonical	3	21	junction_2	25.897842088716022	NA	NA	NA	FALSE	NA	NA	NA	C	coding	702	2109	158	2266	28407448	28496549	FALSE	100.0	AAAAAAAAAAAAAAAAAAAA	NA	NA	NA	NA	NA	NA
G176.4	chr1	+	3099	14	full-splice_match	ENSG00000204138	ENST00000373839	6190	14	112	2979	5	87	multi-exon	FALSE	canonical	3	21	junction_2	25.897842088716022	NA	NA	NA	FALSE	NA	NA	NA	C	coding	702	2109	150	2258	28407448	28496549	FALSE	65.0	AAAAATACAAAAATTAGCCA	NA	NA	NA	NA	NA	NA
G176.5	chr1	+	2189	13	novel_in_catalog	ENSG00000204138	novel	3078	17	NA	NA	6	-5368	combination_of_known_junctions	TRUE	canonical	3	13	junction_2	32.54003943861572	NA	NA	NA	FALSE	NA	NA	NA	C	coding	680	2040	149	2188	28407448	28491787	FALSE	25.0	TACCTGGAAAGCACTCTCTT	NA	NA	NA	NA	NA	NA
G176.6	chr1	+	3538	14	full-splice_match	ENSG00000204138	ENST00000373839	6190	14	113	2539	6	285	multi-exon	FALSE	canonical	3	21	junction_2	25.897842088716022	NA	NA	NA	FALSE	NA	NA	NA	C	coding	702	2109	149	2257	28407448	28496549	FALSE	70.0	AAAAAGTAAAAAAAATTAGC	NA	NA	NA	NA	NA	NA
G176.7	chr1	+	3373	13	full-splice_match	ENSG00000204138	ENST00000373836	3107	13	-40	-226	-20	-16	multi-exon	FALSE	canonical	2	6	junction_1	27.133799136050882	NA	NA	NA	FALSE	NA	NA	NA	C	coding	712	2139	255	2393	28438385	28496549	FALSE	100.0	AAAAAAAAAAAAAAAAAAAA	NA	NA	NA	NA	NA	NA
G177.1	chr1	+	1882	9	full-splice_match	ENSG00000180098	ENST00000373830	1799	9	-75	-8	-75	8	multi-exon	FALSE	canonical	3	134	junction_1	87.02145927873194	NA	NA	NA	FALSE	NA	NA	NA	C	coding	287	864	102	965	28553111	28577636	FALSE	15.0	TTTATTCTTCTTTTATTGAT	NA	NA	NA	NA	NA	NA
G177.2	chr1	+	1074	9	full-splice_match	ENSG00000180098	ENST00000373830	1799	9	-47	772	-47	-2	multi-exon	FALSE	canonical	3	134	junction_1	87.02145927873194	NA	NA	NA	FALSE	NA	NA	NA	C	coding	287	864	74	937	28553111	28577636	FALSE	25.0	AACACTGCTGCATTCATTTG	NA	NA	NA	NA	NA	NA
G179.1	chr1	+	2691	10	full-splice_match	ENSG00000162419	ENST00000294409	1912	10	-49	-730	-1	538	multi-exon	TRUE	canonical	3	34	junction_2	34.3137304699654	NA	NA	NA	FALSE	NA	NA	NA	C	coding	573	1722	140	1861	28683613	28714773	FALSE	100.0	AAAAAAAAAAAAAAAAAAAA	NA	NA	NA	NA	NA	NA
G179.2	chr1	+	1939	10	full-splice_match	ENSG00000162419	ENST00000361872	1894	10	-23	-22	-23	22	multi-exon	FALSE	canonical	3	17	junction_1	35.510387977618436	NA	NA	NA	FALSE	NA	NA	NA	C	coding	563	1692	113	1804	28683613	28714773	FALSE	25.0	AAAATGTTGGGTTCTTCCCA	NA	NA	NA	NA	NA	NA
G179.3	chr1	+	2435	10	full-splice_match	ENSG00000162419	ENST00000373816	6410	10	56	3919	8	369	multi-exon	FALSE	canonical	3	44	junction_1	28.04141557864583	NA	NA	NA	FALSE	NA	NA	NA	C	coding	563	1692	83	1774	28683613	28714773	FALSE	75.0	AAAAATACGAAAAAAAAATT	NA	NA	NA	NA	NA	NA
G18.1	chr1	-	3012	6	novel_in_catalog	ENSG00000157911	novel	1997	6	NA	NA	-15	180	combination_of_known_junctions	TRUE	canonical	2	5	junction_3	38.25911656063166	NA	NA	NA	FALSE	NA	NA	NA	C	coding	209	630	54	683	2412502	2406862	TRUE	50.0	TCAAAGAAATGTGTCAAAAT	NA	NA	NA	NA	NA	NA
G18.2	chr1	-	2842	6	full-splice_match	ENSG00000157911	ENST00000447513	1997	6	7	-852	7	-3	multi-exon	FALSE	canonical	3	70	junction_3	15.714961024450552	NA	NA	NA	FALSE	NA	NA	NA	C	coding	326	981	63	1043	2412502	2405766	FALSE	30.0	AAACGTTGAGAGTATTTCTT	NA	NA	NA	NA	NA	NA
G18.3	chr1	-	2014	6	full-splice_match	ENSG00000157911	ENST00000447513	1997	6	7	-24	7	24	multi-exon	FALSE	canonical	3	70	junction_3	15.714961024450552	NA	NA	NA	FALSE	NA	NA	NA	C	coding	326	981	63	1043	2412502	2405766	FALSE	25.0	TGGAACTTGAGATTTCCTGA	NA	NA	NA	NA	NA	NA
G180.1	chr1	+	2475	5	full-splice_match	ENSG00000198492	ENST00000373812	2925	5	-201	651	-63	-1	multi-exon	FALSE	canonical	3	456	junction_1	60.73919657025437	NA	NA	NA	FALSE	NA	NA	NA	C	coding	579	1740	564	2303	28737121	28768952	FALSE	80.0	ATGAAAAAAAAAAGAAAAAG	NA	NA	NA	NA	NA	NA
G180.2	chr1	+	2838	6	novel_in_catalog	ENSG00000198492	novel	2925	5	NA	NA	0	-1	combination_of_known_splicesites	FALSE	canonical	1	2	junction_3	256.99307383663086	NA	NA	NA	FALSE	NA	NA	NA	C	coding	529	1590	428	2017	28742421	28768952	FALSE	25.0	CACTTCTAGTACCATTTAGT	NA	NA	NA	NA	NA	NA
G180.3	chr1	+	2744	5	full-splice_match	ENSG00000198492	ENST00000373812	2925	5	181	0	0	0	multi-exon	FALSE	canonical	3	456	junction_1	60.73919657025437	NA	NA	NA	FALSE	NA	NA	NA	C	coding	579	1740	182	1921	28737121	28768952	FALSE	25.0	CTTCTAGTACCATTTAGTAT	NA	NA	NA	NA	NA	NA
G180.4	chr1	+	2600	4	full-splice_match	ENSG00000198492	ENST00000478283	2594	4	-10	4	0	-4	multi-exon	FALSE	canonical	3	465	junction_2	62.57972692671503	NA	NA	NA	FALSE	NA	NA	NA	C	coding	529	1590	842	2431	28742421	28768952	FALSE	85.0	AAAATGAAAAAAAAAAGAAA	NA	NA	NA	NA	NA	NA
G180.5	chr1	+	3766	4	incomplete-splice_match	ENSG00000198492	ENST00000474884	864	5	338	-3003	-6	2872	3prime_fragment	FALSE	canonical	3	456	junction_1	12.569805089976535	NA	NA	NA	FALSE	NA	NA	NA	C	coding	603	1812	163	1974	28737121	28744082	FALSE	65.0	CTAAAAAAGAAAAAATTAGC	NA	NA	NA	NA	NA	NA
G181.1	chr1	+	5785	18	novel_in_catalog	ENSG00000159023	novel	5857	19	NA	NA	-26	-10	combination_of_known_junctions	FALSE	canonical	3	92	junction_4	46.68824678163929	NA	NA	NA	FALSE	NA	NA	NA	B	coding	601	1806	764	2569	28993489	29115797	TRUE	50.0	ACAACAAAAAGAACTCTCTC	NA	NA	NA	NA	NA	NA
G181.2	chr1	+	3223	18	novel_in_catalog	ENSG00000159023	novel	5857	19	NA	NA	12	390	combination_of_known_junctions	FALSE	canonical	3	92	junction_4	46.68824678163929	NA	NA	NA	FALSE	NA	NA	NA	B	coding	601	1806	726	2531	28993489	29115797	TRUE	30.0	GATATCTGATACTGTGAATG	NA	NA	NA	NA	NA	NA
G182.1	chr1	-	2791	9	novel_in_catalog	ENSG00000116350	novel	1399	8	NA	NA	-10	-4	combination_of_known_junctions	FALSE	canonical	2	9	junction_7	263.6721152776683	NA	NA	NA	FALSE	NA	NA	NA	C	coding	371	1116	1013	2128	29154904	29148410	FALSE	35.0	AAAATTTCATGGTGTTTGAA	NA	NA	NA	NA	NA	NA
G182.10	chr1	-	1336	6	full-splice_match	ENSG00000116350	ENST00000373795	2387	6	72	979	-25	-51	multi-exon	FALSE	canonical	3	400	junction_5	78.77715404861996	NA	NA	NA	FALSE	NA	NA	NA	C	coding	391	1173	164	1336	29181752	29148722	FALSE	65.0	AAGAAGAAGAAGAAGGAAGA	NA	NA	NA	NA	NA	NA
G182.11	chr1	-	3822	1	novel_in_catalog	ENSG00000116350	novel	2387	6	NA	NA	-11	-18696	mono-exon	FALSE	NA	NA	NA	NA	NA	NA	NA	NA	NA	NA	NA	NA	C	non_coding	NA	NA	NA	NA	NA	NA	NA	55.00000000000001	AAAAATACAAAGATTAGCTG	NA	NA	NA	NA	NA	NA
G182.13	chr1	-	2348	1	novel_in_catalog	ENSG00000116350	novel	2387	6	NA	NA	0	-20159	mono-exon	FALSE	NA	NA	NA	NA	NA	NA	NA	NA	NA	NA	NA	NA	C	non_coding	NA	NA	NA	NA	NA	NA	NA	50.0	AAAAAAATTTTTTTAATTAG	NA	NA	NA	NA	NA	NA
G182.14	chr1	-	1798	1	novel_in_catalog	ENSG00000116350	novel	2387	6	NA	NA	-10	-20719	mono-exon	FALSE	NA	NA	NA	NA	NA	NA	NA	NA	NA	NA	NA	NA	C	non_coding	NA	NA	NA	NA	NA	NA	NA	55.00000000000001	GAAAAGGAAGATTAGAGATA	NA	NA	NA	NA	NA	NA
G182.2	chr1	-	2391	6	full-splice_match	ENSG00000116350	ENST00000373795	2387	6	-8	4	-8	-4	multi-exon	FALSE	canonical	3	400	junction_5	78.77715404861996	NA	NA	NA	FALSE	NA	NA	NA	C	coding	494	1485	244	1728	29181752	29148410	FALSE	35.0	AAAATTTCATGGTGTTTGAA	NA	NA	NA	NA	NA	NA
G182.3	chr1	-	2232	5	full-splice_match	ENSG00000116350	ENST00000466448	1264	5	-44	-924	-36	-4	multi-exon	FALSE	canonical	3	39	junction_1	207.66198496595374	NA	NA	NA	FALSE	NA	NA	NA	C	coding	464	1395	175	1569	29181752	29148410	FALSE	35.0	AAAATTTCATGGTGTTTGAA	NA	NA	NA	NA	NA	NA
G182.4	chr1	-	2825	10	novel_not_in_catalog	ENSG00000116350	novel	1399	8	NA	NA	-2	0	at_least_one_novel_splicesite	FALSE	canonical	0	0	junction_2	239.72020727877276	NA	NA	NA	TRUE	NA	NA	NA	C	coding	160	483	141	623	29181752	29166009	TRUE	80.0	AAAAAAGAAAAGAAAAGAAT	NA	NA	NA	NA	NA	NA
G182.5	chr1	-	2876	10	novel_in_catalog	ENSG00000116350	novel	1399	8	NA	NA	-6	0	combination_of_known_junctions	FALSE	canonical	0	0	junction_4	259.97212576128135	NA	NA	NA	FALSE	NA	NA	NA	C	coding	371	1116	1204	2319	29154904	29148410	FALSE	80.0	AAAAAAGAAAAGAAAAGAAT	NA	NA	NA	NA	NA	NA
G182.6	chr1	-	3977	10	novel_not_in_catalog	ENSG00000116350	novel	1399	8	NA	NA	-2	0	at_least_one_novel_splicesite	FALSE	canonical	1	1	junction_9	264.2727734092789	NA	NA	NA	TRUE	NA	NA	NA	C	coding	371	1116	2305	3420	29154904	29148410	FALSE	80.0	AAAAAAGAAAAGAAAAGAAT	NA	NA	NA	NA	NA	NA
G182.7	chr1	-	2667	9	novel_in_catalog	ENSG00000116350	novel	1399	8	NA	NA	-1	-1	combination_of_known_junctions	FALSE	canonical	2	9	junction_7	263.6721152776683	NA	NA	NA	FALSE	NA	NA	NA	C	coding	371	1116	996	2111	29154904	29148410	FALSE	80.0	TAAAAAAGAAAAGAAAAGAA	NA	NA	NA	NA	NA	NA
G182.8	chr1	-	2137	5	full-splice_match	ENSG00000116350	ENST00000466448	1264	5	-56	-817	-48	-1	multi-exon	FALSE	canonical	3	39	junction_1	207.66198496595374	NA	NA	NA	FALSE	NA	NA	NA	C	coding	464	1395	187	1581	29181752	29148410	FALSE	80.0	TAAAAAAGAAAAGAAAAGAA	NA	NA	NA	NA	NA	NA
G182.9	chr1	-	2300	6	full-splice_match	ENSG00000116350	ENST00000373795	2387	6	-25	112	-25	-2	multi-exon	FALSE	canonical	3	400	junction_5	78.77715404861996	NA	NA	NA	FALSE	NA	NA	NA	C	coding	494	1485	261	1745	29181752	29148410	FALSE	75.0	TTAAAAAAGAAAAGAAAAGA	NA	NA	NA	NA	NA	NA
G183.1	chr1	-	2285	10	full-splice_match	ENSG00000116353	ENST00000263702	1353	10	8	-940	0	-4	multi-exon	FALSE	canonical	3	72	junction_4	26.08438348377042	NA	NA	NA	FALSE	NA	NA	NA	C	coding	373	1122	19	1140	29230906	29194022	FALSE	30.0	CCATAGTGACTAATGCTGTA	NA	NA	NA	NA	NA	NA
G183.2	chr1	-	2036	10	full-splice_match	ENSG00000116353	ENST00000263702	1353	10	8	-691	0	-253	multi-exon	FALSE	canonical	3	72	junction_4	26.08438348377042	NA	NA	NA	FALSE	NA	NA	NA	C	coding	373	1122	19	1140	29230906	29194022	FALSE	60.0	AAAAAATACAAACATTAGCC	NA	NA	NA	NA	NA	NA
G183.3	chr1	-	1377	10	full-splice_match	ENSG00000116353	ENST00000263702	1353	10	-13	-11	-3	5	multi-exon	FALSE	canonical	3	72	junction_4	26.08438348377042	NA	NA	NA	FALSE	NA	NA	NA	C	coding	373	1122	40	1161	29230906	29194022	FALSE	30.0	CCCTGTCGAGAAGGACCAAC	NA	NA	NA	NA	NA	NA
G183.4	chr1	-	1425	11	novel_in_catalog	ENSG00000116353	novel	2416	10	NA	NA	0	-4	combination_of_known_junctions	FALSE	canonical	3	7	junction_10	46.29514013371166	NA	NA	NA	FALSE	NA	NA	NA	C	coding	401	1206	19	1224	29230906	29194022	FALSE	40.0	AAAAGTAGAAGTCATCCCTG	NA	NA	NA	NA	NA	NA
G183.5	chr1	-	1465	10	full-splice_match	ENSG00000116353	ENST00000373791	2416	10	2	949	2	-5	multi-exon	FALSE	canonical	3	17	junction_9	37.84503816328168	NA	NA	NA	FALSE	NA	NA	NA	C	coding	297	894	372	1265	29216633	29194022	FALSE	45.0	AAAAAGTAGAAGTCATCCCT	NA	NA	NA	NA	NA	NA
G183.6	chr1	-	1878	7	incomplete-splice_match	ENSG00000116353	ENST00000373791	2416	10	-24	6764	-6	687	5prime_fragment	FALSE	canonical	3	17	junction_6	45.29778017617297	NA	NA	NA	FALSE	NA	NA	NA	C	coding	201	606	398	1003	29216633	29200512	FALSE	80.0	AAAAAAGAAAAAAAAAAGTT	NA	NA	NA	NA	NA	NA
G184.1	chr1	+	3548	18	incomplete-splice_match	ENSG00000060656	ENST00000428026	5550	30	47141	14	-33	-1	3prime_fragment	FALSE	canonical	1	2	junction_10	2.6620490585846497	NA	NA	NA	FALSE	NA	NA	NA	A	coding	689	2070	341	2410	29284784	29325661	FALSE	20.0	ACAGAGCAGCCCTGTGTGTG	NA	NA	NA	NA	NA	NA
G185.1	chr1	-	2092	6	novel_in_catalog	ENSG00000162511	novel	2223	8	NA	NA	-32	8	combination_of_known_splicesites	FALSE	canonical	3	114	junction_5	2151.004472333798	NA	NA	NA	FALSE	NA	NA	NA	C	coding	205	618	108	725	30757745	30733828	FALSE	25.0	TGATGTGTTTCTGGAAATAC	NA	NA	NA	NA	NA	NA
G185.10	chr1	-	2290	8	novel_not_in_catalog	ENSG00000162511	novel	2223	8	NA	NA	-2692	0	at_least_one_novel_splicesite	FALSE	canonical	2	2	junction_7	1944.3437379816799	NA	NA	NA	TRUE	NA	NA	NA	C	coding	232	699	233	931	30742546	30733828	FALSE	5.0	TGTCTGGCTGATGTGTTTCT	NA	NA	NA	NA	NA	NA
G185.11	chr1	-	2282	8	novel_not_in_catalog	ENSG00000162511	novel	2223	8	NA	NA	2046	0	at_least_one_novel_splicesite	FALSE	canonical	1	3	junction_7	1944.0184029531224	NA	NA	NA	FALSE	NA	NA	NA	C	coding	240	723	201	923	30755511	30733828	FALSE	5.0	TGTCTGGCTGATGTGTTTCT	NA	NA	NA	NA	NA	NA
G185.12	chr1	-	2461	8	full-splice_match	ENSG00000162511	ENST00000294507	2223	8	-238	0	-238	0	multi-exon	FALSE	canonical	3	3345	junction_7	958.9300372428276	NA	NA	NA	FALSE	NA	NA	NA	C	coding	262	789	314	1102	30757745	30733828	FALSE	5.0	TGTCTGGCTGATGTGTTTCT	NA	NA	NA	NA	NA	NA
G185.13	chr1	-	2266	7	novel_not_in_catalog	ENSG00000162511	novel	2223	8	NA	NA	1080	0	at_least_one_novel_splicesite	FALSE	canonical	3	40	junction_5	2483.8213167080544	NA	NA	NA	FALSE	NA	NA	NA	C	coding	126	381	527	907	30739041	30733828	FALSE	5.0	TGTCTGGCTGATGTGTTTCT	NA	NA	NA	NA	NA	NA
G185.14	chr1	-	3664	6	novel_in_catalog	ENSG00000162511	novel	2223	8	NA	NA	-19	0	intron_retention	FALSE	canonical	3	3345	junction_5	625.6406636400802	NA	NA	NA	FALSE	NA	NA	NA	C	coding	126	381	1925	2305	30739041	30733828	FALSE	5.0	TGTCTGGCTGATGTGTTTCT	NA	NA	NA	NA	NA	NA
G185.15	chr1	-	5436	5	novel_in_catalog	ENSG00000162511	novel	2223	8	NA	NA	-26	0	intron_retention	FALSE	canonical	3	3345	junction_4	516.1019158073335	NA	NA	NA	FALSE	NA	NA	NA	C	coding	126	381	3697	4077	30739041	30733828	FALSE	5.0	TGTCTGGCTGATGTGTTTCT	NA	NA	NA	NA	NA	NA
G185.16	chr1	-	3876	7	novel_in_catalog	ENSG00000162511	novel	2223	8	NA	NA	-17	-3	intron_retention	FALSE	canonical	3	3345	junction_6	1021.7234894475555	NA	NA	NA	FALSE	NA	NA	NA	C	coding	189	570	1951	2520	30739976	30733828	FALSE	5.0	TTCTGTCTGGCTGATGTGTT	NA	NA	NA	NA	NA	NA
G185.17	chr1	-	2341	9	novel_not_in_catalog	ENSG00000162511	novel	2223	8	NA	NA	-29	-8	at_least_one_novel_splicesite	FALSE	canonical	0	0	junction_7	2335.877672310774	NA	NA	NA	TRUE	NA	NA	NA	C	coding	238	717	274	990	30742726	30733828	FALSE	15.0	CAAGCTTCTGTCTGGCTGAT	NA	NA	NA	NA	NA	NA
G185.18	chr1	-	2645	8	novel_not_in_catalog	ENSG00000162511	novel	2223	8	NA	NA	2455	-8	at_least_one_novel_splicesite	FALSE	canonical	2	2	junction_7	1944.3437379816799	NA	NA	NA	TRUE	NA	NA	NA	C	coding	232	699	596	1294	30742546	30733828	FALSE	15.0	CAAGCTTCTGTCTGGCTGAT	NA	NA	NA	NA	NA	NA
G185.19	chr1	-	2167	8	novel_not_in_catalog	ENSG00000162511	novel	2223	8	NA	NA	329	-8	at_least_one_novel_splicesite	FALSE	canonical	1	3	junction_7	1944.0184029531224	NA	NA	NA	FALSE	NA	NA	NA	C	coding	232	699	118	816	30742546	30733828	FALSE	15.0	CAAGCTTCTGTCTGGCTGAT	NA	NA	NA	NA	NA	NA
G185.2	chr1	-	2165	7	novel_in_catalog	ENSG00000162511	novel	2223	8	NA	NA	-29	7	combination_of_known_splicesites	FALSE	canonical	3	16	junction_6	2048.758275693407	NA	NA	NA	FALSE	NA	NA	NA	C	coding	191	576	224	799	30741684	30733828	FALSE	25.0	CTGATGTGTTTCTGGAAATA	NA	NA	NA	NA	NA	NA
G185.20	chr1	-	2213	8	novel_not_in_catalog	ENSG00000162511	novel	2223	8	NA	NA	5400	-8	at_least_one_novel_splicesite	FALSE	canonical	1	2	junction_7	1944.3437379816799	NA	NA	NA	FALSE	NA	NA	NA	C	coding	247	744	119	862	30752239	30733828	FALSE	15.0	CAAGCTTCTGTCTGGCTGAT	NA	NA	NA	NA	NA	NA
G185.21	chr1	-	2235	9	novel_not_in_catalog	ENSG00000162511	novel	2223	8	NA	NA	-17	-8	at_least_one_novel_splicesite	FALSE	canonical	0	0	junction_7	2335.877672310774	NA	NA	NA	FALSE	NA	NA	NA	C	coding	232	699	186	884	30742546	30733828	FALSE	15.0	CAAGCTTCTGTCTGGCTGAT	NA	NA	NA	NA	NA	NA
G185.22	chr1	-	2400	8	novel_not_in_catalog	ENSG00000162511	novel	2223	8	NA	NA	1015	-8	at_least_one_novel_splicesite	FALSE	canonical	3	72	junction_7	1921.591156159023	NA	NA	NA	FALSE	NA	NA	NA	C	coding	295	888	162	1049	30756581	30733828	FALSE	15.0	CAAGCTTCTGTCTGGCTGAT	NA	NA	NA	NA	NA	NA
G185.23	chr1	-	1545	8	full-splice_match	ENSG00000162511	ENST00000294507	2223	8	46	632	-17	-632	multi-exon	FALSE	canonical	3	3345	junction_7	958.9300372428276	NA	NA	NA	FALSE	NA	NA	NA	C	coding	262	789	30	818	30757745	30733828	FALSE	45.0	ACAAACTGTCATTCAACAAT	NA	NA	NA	NA	NA	NA
G185.24	chr1	-	1406	8	novel_not_in_catalog	ENSG00000162511	novel	2223	8	NA	NA	1054	457	at_least_one_novel_splicesite	FALSE	canonical	3	72	junction_7	1921.591156159023	NA	NA	NA	FALSE	NA	NA	NA	C	coding	295	888	123	1010	30756581	30733828	FALSE	25.0	AGTCTATTGCATTGATTTAT	NA	NA	NA	NA	NA	NA
G185.25	chr1	-	1270	8	novel_not_in_catalog	ENSG00000162511	novel	2223	8	NA	NA	3	454	at_least_one_novel_splicesite	FALSE	canonical	3	8	junction_1	1976.6188921736934	NA	NA	NA	FALSE	NA	NA	NA	C	coding	332	999	73	1071	30757745	30733634	FALSE	30.0	AACAGTCTATTGCATTGATT	NA	NA	NA	NA	NA	NA
G185.26	chr1	-	1486	8	full-splice_match	ENSG00000162511	ENST00000464569	953	8	-81	-452	-81	452	multi-exon	FALSE	canonical	3	105	junction_7	1910.8798806746977	NA	NA	NA	FALSE	NA	NA	NA	C	coding	232	699	397	1095	30742546	30733828	FALSE	35.0	ACAACAGTCTATTGCATTGA	NA	NA	NA	NA	NA	NA
G185.27	chr1	-	1304	9	novel_not_in_catalog	ENSG00000162511	novel	2223	8	NA	NA	-17	450	at_least_one_novel_splicesite	FALSE	canonical	0	0	junction_7	2335.877672310774	NA	NA	NA	TRUE	NA	NA	NA	C	coding	238	717	199	915	30742726	30733828	FALSE	40.0	AAACAACAGTCTATTGCATT	NA	NA	NA	NA	NA	NA
G185.28	chr1	-	1217	8	novel_not_in_catalog	ENSG00000162511	novel	2223	8	NA	NA	-711	450	at_least_one_novel_splicesite	FALSE	canonical	2	12	junction_7	1941.0907726727007	NA	NA	NA	TRUE	NA	NA	NA	C	coding	232	699	130	828	30742546	30733828	FALSE	40.0	AAACAACAGTCTATTGCATT	NA	NA	NA	NA	NA	NA
G185.29	chr1	-	2007	7	novel_in_catalog	ENSG00000162511	novel	2223	8	NA	NA	-15	450	intron_retention	FALSE	canonical	3	3345	junction_6	1010.1199598727536	NA	NA	NA	FALSE	NA	NA	NA	C	coding	191	576	1043	1618	30741684	30733828	FALSE	40.0	AAACAACAGTCTATTGCATT	NA	NA	NA	NA	NA	NA
G185.3	chr1	-	2922	7	novel_in_catalog	ENSG00000162511	novel	2223	8	NA	NA	-17	6	intron_retention	FALSE	canonical	3	3345	junction_6	1010.1199598727536	NA	NA	NA	FALSE	NA	NA	NA	C	coding	191	576	982	1557	30741684	30733828	FALSE	20.0	GCTGATGTGTTTCTGGAAAT	NA	NA	NA	NA	NA	NA
G185.30	chr1	-	2702	6	novel_in_catalog	ENSG00000162511	novel	2223	8	NA	NA	-27	450	intron_retention	FALSE	canonical	3	3345	junction_5	625.6406636400802	NA	NA	NA	FALSE	NA	NA	NA	C	coding	126	381	1933	2313	30739041	30733828	FALSE	40.0	AAACAACAGTCTATTGCATT	NA	NA	NA	NA	NA	NA
G185.31	chr1	-	2401	8	novel_not_in_catalog	ENSG00000162511	novel	2223	8	NA	NA	5	450	at_least_one_novel_splicesite	FALSE	canonical	2	3	junction_3	1979.9230762216753	NA	NA	NA	TRUE	NA	NA	NA	C	coding	200	603	71	673	30757745	30738760	TRUE	40.0	AAACAACAGTCTATTGCATT	NA	NA	NA	NA	NA	NA
G185.32	chr1	-	4970	1	genic	ENSG00000162511	novel	NA	NA	NA	NA	-3613	-3184	mono-exon	FALSE	NA	NA	NA	NA	NA	NA	NA	NA	NA	NA	NA	NA	C	coding	130	393	1719	2111	30748124	30747732	NA	65.0	AAAGAAAGAAAAATAGAGGC	NA	NA	NA	NA	NA	NA
G185.33	chr1	-	5017	1	genic	ENSG00000162511	novel	NA	NA	NA	NA	-28	-11143	mono-exon	FALSE	NA	NA	NA	NA	NA	NA	NA	NA	NA	NA	NA	NA	C	non_coding	NA	NA	NA	NA	NA	NA	NA	75.0	AAAAAAAAAAAAGGTAAAGC	NA	NA	NA	NA	NA	NA
G185.34	chr1	-	4752	1	genic	ENSG00000162511	novel	NA	NA	NA	NA	-29	-11409	mono-exon	FALSE	NA	NA	NA	NA	NA	NA	NA	NA	NA	NA	NA	NA	C	non_coding	NA	NA	NA	NA	NA	NA	NA	65.0	AAAAAAAAAAAAGTACGGCC	NA	NA	NA	NA	NA	NA
G185.4	chr1	-	2178	7	novel_in_catalog	ENSG00000162511	novel	2223	8	NA	NA	-26	6	combination_of_known_splicesites	FALSE	canonical	3	40	junction_5	2006.5820649386194	NA	NA	NA	FALSE	NA	NA	NA	C	coding	192	579	235	813	30742503	30733828	FALSE	20.0	GCTGATGTGTTTCTGGAAAT	NA	NA	NA	NA	NA	NA
G185.5	chr1	-	2934	7	novel_in_catalog	ENSG00000162511	novel	2223	8	NA	NA	-24	4	intron_retention	FALSE	canonical	3	3345	junction_6	677.640452846001	NA	NA	NA	FALSE	NA	NA	NA	C	coding	163	492	37	528	30757745	30739704	TRUE	15.0	TGGCTGATGTGTTTCTGGAA	NA	NA	NA	NA	NA	NA
G185.6	chr1	-	2382	8	novel_not_in_catalog	ENSG00000162511	novel	2223	8	NA	NA	-12	2	at_least_one_novel_splicesite	FALSE	canonical	0	0	junction_6	1928.871003187817	NA	NA	NA	FALSE	NA	NA	NA	C	coding	191	576	446	1021	30741684	30733828	FALSE	5.0	TCTGGCTGATGTGTTTCTGG	NA	NA	NA	NA	NA	NA
G185.7	chr1	-	3412	8	novel_not_in_catalog	ENSG00000162511	novel	2223	8	NA	NA	-34	2	at_least_one_novel_splicesite	FALSE	canonical	2	3	junction_3	1979.9230762216753	NA	NA	NA	TRUE	NA	NA	NA	C	coding	200	603	110	712	30757745	30738760	TRUE	5.0	TCTGGCTGATGTGTTTCTGG	NA	NA	NA	NA	NA	NA
G185.8	chr1	-	2506	8	full-splice_match	ENSG00000162511	ENST00000464569	953	8	-133	-1420	-133	0	multi-exon	FALSE	canonical	3	105	junction_7	1910.8798806746977	NA	NA	NA	FALSE	NA	NA	NA	C	coding	232	699	449	1147	30742546	30733828	FALSE	5.0	TGTCTGGCTGATGTGTTTCT	NA	NA	NA	NA	NA	NA
G185.9	chr1	-	2231	8	novel_not_in_catalog	ENSG00000162511	novel	2223	8	NA	NA	-755	0	at_least_one_novel_splicesite	FALSE	canonical	2	12	junction_7	1941.0907726727007	NA	NA	NA	TRUE	NA	NA	NA	C	coding	232	699	174	872	30742546	30733828	FALSE	5.0	TGTCTGGCTGATGTGTTTCT	NA	NA	NA	NA	NA	NA
G186.4	chr1	-	2379	1	novel_in_catalog	ENSG00000134644	novel	4631	18	NA	NA	10142	-2	mono-exon	FALSE	NA	NA	NA	NA	NA	NA	NA	NA	NA	NA	NA	NA	A	non_coding	NA	NA	NA	NA	NA	NA	NA	70.0	AAAGCTTTAAAAAAAAAAGA	NA	NA	NA	NA	NA	NA
G187.1	chr1	-	3142	7	full-splice_match	ENSG00000084628	ENST00000373736	2589	7	-554	1	-554	-1	multi-exon	FALSE	canonical	0	0	junction_1	0.0	NA	NA	NA	FALSE	NA	NA	NA	A	coding	207	624	562	1185	31239547	31181703	FALSE	10.0	ATCTTCCTGTCCTGCCCATT	NA	NA	NA	NA	NA	NA
G188.1	chr1	-	1894	10	full-splice_match	ENSG00000060688	ENST00000263694	1597	10	-18	-279	-6	279	multi-exon	FALSE	canonical	3	836	junction_9	101.05883874698387	NA	NA	NA	FALSE	NA	NA	NA	C	coding	357	1074	38	1111	31296751	31260072	FALSE	60.0	AAAAACACAAAAATTAGCTG	NA	NA	NA	NA	NA	NA
G188.2	chr1	-	1628	10	full-splice_match	ENSG00000060688	ENST00000263694	1597	10	-30	-1	-18	1	multi-exon	FALSE	canonical	3	836	junction_9	101.05883874698387	NA	NA	NA	FALSE	NA	NA	NA	C	coding	357	1074	50	1123	31296751	31260072	FALSE	15.0	AAGCTGCTCACTTGTTTTTT	NA	NA	NA	NA	NA	NA
G188.3	chr1	-	1761	11	novel_not_in_catalog	ENSG00000060688	novel	1597	10	NA	NA	-38	-2	at_least_one_novel_splicesite	FALSE	canonical	2	20	junction_1	388.9877761575548	NA	NA	NA	TRUE	NA	NA	NA	C	coding	409	1230	70	1299	31296751	31260971	TRUE	25.0	AGAGCCATGTGGATTGGATT	NA	NA	NA	NA	NA	NA
G188.4	chr1	-	1538	10	full-splice_match	ENSG00000060688	ENST00000263694	1597	10	-50	109	-38	-3	multi-exon	FALSE	canonical	3	836	junction_9	101.05883874698387	NA	NA	NA	FALSE	NA	NA	NA	C	coding	357	1074	70	1143	31296751	31260072	FALSE	30.0	AAGAGCCATGTGGATTGGAT	NA	NA	NA	NA	NA	NA
G188.5	chr1	-	3644	9	novel_in_catalog	ENSG00000060688	novel	1597	10	NA	NA	-6	-3	intron_retention	FALSE	canonical	3	836	junction_8	106.30351593432835	NA	NA	NA	FALSE	NA	NA	NA	C	coding	302	909	38	946	31296751	31271245	TRUE	30.0	AAGAGCCATGTGGATTGGAT	NA	NA	NA	NA	NA	NA
G188.6	chr1	-	2200	2	full-splice_match	ENSG00000060688	ENST00000463988	677	2	-44	-1479	-44	1479	multi-exon	FALSE	canonical	3	836	junction_1	0.0	NA	NA	NA	FALSE	NA	NA	NA	C	coding	93	282	76	357	31296751	31293208	FALSE	70.0	AAAAAAAGCAGAAAGATGAA	NA	NA	NA	NA	NA	NA
G189.1	chr1	+	1631	8	full-splice_match	ENSG00000121766	ENST00000344147	1605	8	-19	-7	-6	7	multi-exon	FALSE	canonical	3	144	junction_1	99.0351411554175	NA	NA	NA	FALSE	NA	NA	NA	C	coding	241	726	156	881	31310099	31364193	FALSE	25.0	AGTTATTTTTCCTATAATCC	NA	NA	NA	NA	NA	NA
G189.2	chr1	+	657	7	incomplete-splice_match	ENSG00000121766	ENST00000344147	1605	8	28	15977	-13	-9	5prime_fragment	FALSE	canonical	3	144	junction_1	86.54606994094084	NA	NA	NA	FALSE	NA	NA	NA	C	coding	183	549	109	657	31310099	31348959	FALSE	65.0	AGAAAAAGAAAGAAGGTGAA	NA	NA	NA	NA	NA	NA
G189.3	chr1	+	1273	5	incomplete-splice_match	ENSG00000121766	ENST00000616393	1534	7	22153	20	22099	-3	3prime_fragment	FALSE	canonical	1	2	junction_1	182.30931819300955	NA	NA	NA	FALSE	NA	NA	NA	C	coding	166	501	33	533	31338957	31364193	FALSE	30.0	AAACTTACTGAGTTATTTTT	NA	NA	NA	NA	NA	NA
G19.1	chr1	+	3579	7	novel_in_catalog	ENSG00000157873	novel	1707	8	NA	NA	-24	-1	intron_retention	FALSE	canonical	3	398	junction_4	75.95539626795599	NA	NA	NA	FALSE	NA	NA	NA	C	coding	199	600	2505	3104	2559771	2563273	FALSE	5.0	GCTCCTGTTTTCTATTTGTC	NA	NA	NA	NA	NA	NA
G19.10	chr1	+	3709	6	novel_in_catalog	ENSG00000157873	novel	1707	8	NA	NA	16	-9	intron_retention	FALSE	canonical	3	496	junction_3	52.758316879900555	NA	NA	NA	FALSE	NA	NA	NA	C	coding	178	537	79	615	2556665	2558701	TRUE	10.0	TGAATTCGGCTCCTGTTTTC	NA	NA	NA	NA	NA	NA
G19.2	chr1	+	2301	8	full-splice_match	ENSG00000157873	ENST00000355716	1707	8	-597	3	-22	0	multi-exon	FALSE	canonical	3	398	junction_5	72.75539113203578	NA	NA	NA	FALSE	NA	NA	NA	C	coding	283	852	897	1748	2556665	2563273	FALSE	20.0	AAACTGTCACCTCCCGGTGT	NA	NA	NA	NA	NA	NA
G19.3	chr1	+	2456	8	novel_in_catalog	ENSG00000157873	novel	1707	8	NA	NA	2	0	intron_retention	FALSE	canonical	3	72	junction_5	172.71316317725723	NA	NA	NA	FALSE	NA	NA	NA	C	coding	193	582	873	1454	2556665	2561524	TRUE	20.0	AAACTGTCACCTCCCGGTGT	NA	NA	NA	NA	NA	NA
G19.4	chr1	+	5313	4	incomplete-splice_match	ENSG00000157873	ENST00000463471	4255	5	-196	-83	9	3	intron_retention	FALSE	canonical	3	496	junction_3	60.11655346075655	NA	NA	NA	FALSE	NA	NA	NA	C	coding	178	537	291	827	2556665	2558701	TRUE	5.0	TCACCTCCCGGTGTTTCTTG	NA	NA	NA	NA	NA	NA
G19.5	chr1	+	4127	6	novel_in_catalog	ENSG00000157873	novel	2603	6	NA	NA	-2	-7	intron_retention	FALSE	canonical	3	72	junction_3	187.05036754842266	NA	NA	NA	FALSE	NA	NA	NA	C	coding	265	798	2861	3658	2559752	2563273	FALSE	15.0	AATTCGGCTCCTGTTTTCTA	NA	NA	NA	NA	NA	NA
G19.6	chr1	+	3105	7	novel_in_catalog	ENSG00000157873	novel	1707	8	NA	NA	4	-11	intron_retention	FALSE	canonical	3	72	junction_4	186.5511547359955	NA	NA	NA	FALSE	NA	NA	NA	C	coding	178	537	256	792	2556665	2558701	TRUE	10.0	TTTGAATTCGGCTCCTGTTT	NA	NA	NA	NA	NA	NA
G19.7	chr1	+	2472	7	novel_in_catalog	ENSG00000157873	novel	1707	8	NA	NA	-1	0	intron_retention	FALSE	canonical	3	476	junction_3	56.564613987505965	NA	NA	NA	FALSE	NA	NA	NA	C	coding	184	555	110	664	2556665	2560718	TRUE	20.0	AAACTGTCACCTCCCGGTGT	NA	NA	NA	NA	NA	NA
G19.8	chr1	+	1678	7	incomplete-splice_match	ENSG00000157873	ENST00000355716	1707	8	191	89	0	-9	intron_retention	FALSE	canonical	3	398	junction_5	77.28446731969426	NA	NA	NA	FALSE	NA	NA	NA	C	coding	277	834	109	942	2556665	2563004	FALSE	10.0	TGAATTCGGCTCCTGTTTTC	NA	NA	NA	NA	NA	NA
G19.9	chr1	+	1778	7	novel_in_catalog	ENSG00000157873	novel	1707	8	NA	NA	10	0	intron_retention	FALSE	canonical	3	29	junction_6	246.1013792909111	NA	NA	NA	FALSE	NA	NA	NA	C	coding	197	594	85	678	2556665	2561819	TRUE	20.0	AAACTGTCACCTCCCGGTGT	NA	NA	NA	NA	NA	NA
G190.1	chr1	-	694	4	full-splice_match	ENSG00000121769	ENST00000373713	725	4	0	31	0	-31	multi-exon	FALSE	canonical	3	90	junction_1	11.08552609887726	NA	NA	NA	FALSE	NA	NA	NA	A	coding	133	402	63	464	31373014	31365886	FALSE	5.0	CCCAGTTGCCTTTTTGCCTT	NA	NA	NA	NA	NA	NA
G191.1	chr1	+	1969	10	full-splice_match	ENSG00000168528	ENST00000373709	1997	10	49	-21	49	19	multi-exon	FALSE	canonical	0	0	junction_1	83.13101365975737	NA	NA	NA	FALSE	NA	NA	NA	C	coding	455	1368	102	1469	31413266	31434199	FALSE	25.0	AGCACGGAGCCCCACTGCAT	NA	NA	NA	NA	NA	NA
G191.2	chr1	+	1998	9	incomplete-splice_match	ENSG00000168528	ENST00000491976	2807	11	9689	0	9689	0	3prime_fragment	FALSE	canonical	2	80	junction_1	63.14455142765684	NA	NA	NA	FALSE	NA	NA	NA	C	coding	400	1203	318	1520	31423819	31434199	FALSE	10.0	ATGTTCTGTGCCCCTCACCC	NA	NA	NA	NA	NA	NA
G192.1	chr1	-	2080	5	novel_in_catalog	ENSG00000162517	novel	1629	5	NA	NA	-23	-4	combination_of_known_junctions	FALSE	canonical	1	1	junction_4	193.7285471994254	NA	NA	NA	FALSE	NA	NA	NA	C	coding	214	645	689	1333	31635336	31630613	FALSE	15.0	GTTCCATGTTTTCCACCATG	NA	NA	NA	NA	NA	NA
G192.2	chr1	-	1488	5	novel_not_in_catalog	ENSG00000162517	novel	1629	5	NA	NA	14	-5	at_least_one_novel_splicesite	TRUE	canonical	2	2	junction_1	154.02110245028115	NA	NA	NA	TRUE	NA	NA	NA	C	coding	261	786	10	795	31644864	31630560	FALSE	20.0	AGTTCCATGTTTTCCACCAT	NA	NA	NA	NA	NA	NA
G192.3	chr1	-	1773	6	novel_not_in_catalog	ENSG00000162517	novel	1629	5	NA	NA	0	-5	at_least_one_novel_splicesite	TRUE	canonical	0	0	junction_4	214.1257574417426	NA	NA	NA	TRUE	NA	NA	NA	C	coding	214	645	383	1027	31635336	31630613	FALSE	20.0	AGTTCCATGTTTTCCACCAT	NA	NA	NA	NA	NA	NA
G192.4	chr1	-	1633	5	full-splice_match	ENSG00000162517	ENST00000373703	1629	5	-9	5	0	-5	multi-exon	FALSE	canonical	3	136	junction_4	140.90488813380463	NA	NA	NA	FALSE	NA	NA	NA	C	coding	284	855	33	887	31644864	31630613	FALSE	20.0	AGTTCCATGTTTTCCACCAT	NA	NA	NA	NA	NA	NA
G192.5	chr1	-	1319	4	full-splice_match	ENSG00000162517	ENST00000478502	750	4	11	-580	2	-7	multi-exon	FALSE	canonical	3	5	junction_3	221.0218692045352	NA	NA	NA	FALSE	NA	NA	NA	C	coding	149	450	126	575	31633234	31630613	FALSE	15.0	GGAGTTCCATGTTTTCCACC	NA	NA	NA	NA	NA	NA
G192.6	chr1	-	2126	4	novel_in_catalog	ENSG00000162517	novel	1629	5	NA	NA	16	-7	intron_retention	FALSE	canonical	3	136	junction_3	161.32024740317695	NA	NA	NA	FALSE	NA	NA	NA	C	coding	123	372	1011	1382	31632636	31630613	FALSE	15.0	GGAGTTCCATGTTTTCCACC	NA	NA	NA	NA	NA	NA
G192.7	chr1	-	1477	4	novel_in_catalog	ENSG00000162517	novel	1629	5	NA	NA	1	-7	combination_of_known_splicesites	FALSE	canonical	1	3	junction_1	139.8959931123436	NA	NA	NA	FALSE	NA	NA	NA	C	coding	236	711	23	733	31644864	31630613	FALSE	15.0	GGAGTTCCATGTTTTCCACC	NA	NA	NA	NA	NA	NA
G192.8	chr1	-	3259	4	novel_in_catalog	ENSG00000162517	novel	1629	5	NA	NA	14	-8	intron_retention	FALSE	canonical	3	136	junction_3	107.07940978544848	NA	NA	NA	FALSE	NA	NA	NA	C	coding	266	801	10	810	31644864	31632319	FALSE	15.0	TGGAGTTCCATGTTTTCCAC	NA	NA	NA	NA	NA	NA
G193.1	chr1	+	3075	9	full-splice_match	ENSG00000121774	ENST00000327300	2757	9	-326	8	-326	-3	multi-exon	FALSE	canonical	3	556	junction_5	118.73473586107816	NA	NA	NA	FALSE	NA	NA	NA	C	coding	347	1044	782	1825	32014284	32042624	FALSE	45.0	AAAGTAAATGTGATGAATTG	NA	NA	NA	NA	NA	NA
G193.10	chr1	+	2116	9	full-splice_match	ENSG00000121774	ENST00000327300	2757	9	41	600	41	-595	multi-exon	FALSE	canonical	3	556	junction_5	118.73473586107816	NA	NA	NA	FALSE	NA	NA	NA	C	coding	347	1044	415	1458	32014284	32042624	FALSE	85.0	AAAAAAAAAAACAACAAAAT	NA	NA	NA	NA	NA	NA
G193.11	chr1	+	1796	8	incomplete-splice_match	ENSG00000121774	ENST00000327300	2757	9	41	3873	41	-2615	5prime_fragment	FALSE	canonical	3	556	junction_5	125.91250606541618	NA	NA	NA	FALSE	NA	NA	NA	C	coding	424	1275	127	1401	32013996	32039614	FALSE	60.0	TAAAAAAAAAATTTAGATCT	NA	NA	NA	NA	NA	NA
G193.12	chr1	+	2038	8	incomplete-splice_match	ENSG00000121774	ENST00000327300	2757	9	41	3631	41	-2373	5prime_fragment	FALSE	canonical	3	556	junction_5	125.91250606541618	NA	NA	NA	FALSE	NA	NA	NA	C	coding	424	1275	127	1401	32013996	32039614	FALSE	70.0	AAAAATACAAAAAAATTAGC	NA	NA	NA	NA	NA	NA
G193.13	chr1	+	2246	5	novel_in_catalog	ENSG00000121774	novel	2757	9	NA	NA	41	-2	combination_of_known_splicesites	FALSE	canonical	1	2	junction_4	332.1735239298882	NA	NA	NA	FALSE	NA	NA	NA	C	coding	172	519	415	933	32014284	32042562	FALSE	40.0	AAGTAAATGTGATGAATTGT	NA	NA	NA	NA	NA	NA
G193.15	chr1	+	2124	4	incomplete-splice_match	ENSG00000121774	ENST00000327300	2757	9	41	9321	41	-8063	5prime_fragment	FALSE	canonical	3	593	junction_1	107.00259602250571	NA	NA	NA	FALSE	NA	NA	NA	C	coding	170	513	415	927	32014284	32033364	FALSE	80.0	AAAAAAAATAAATAAATAAG	NA	NA	NA	NA	NA	NA
G193.16	chr1	+	2591	8	full-splice_match	ENSG00000121774	ENST00000492989	1215	8	-126	-1250	41	-3	multi-exon	FALSE	canonical	3	22	junction_2	250.97377698615026	NA	NA	NA	FALSE	NA	NA	NA	C	coding	308	927	415	1341	32014284	32042624	FALSE	45.0	AAAGTAAATGTGATGAATTG	NA	NA	NA	NA	NA	NA
G193.17	chr1	+	2637	1	novel_in_catalog	ENSG00000121774	novel	2757	9	NA	NA	47	-26112	mono-exon	FALSE	NA	NA	NA	NA	NA	NA	NA	NA	NA	NA	NA	NA	C	coding	202	609	121	729	32013996	32014604	NA	70.0	AAAAAAAAAAAAGTATATTT	NA	NA	NA	NA	NA	NA
G193.2	chr1	+	3252	8	novel_in_catalog	ENSG00000121774	novel	2757	9	NA	NA	13	-2	intron_retention	FALSE	canonical	3	556	junction_5	101.31381838583702	NA	NA	NA	FALSE	NA	NA	NA	C	coding	285	858	443	1300	32014284	32038075	TRUE	40.0	AAGTAAATGTGATGAATTGT	NA	NA	NA	NA	NA	NA
G193.3	chr1	+	2338	1	novel_in_catalog	ENSG00000121774	novel	2757	9	NA	NA	13	-26445	mono-exon	FALSE	NA	NA	NA	NA	NA	NA	NA	NA	NA	NA	NA	NA	C	coding	202	609	155	763	32013996	32014604	NA	90.0	AAAAAGGAAAAAAAAAAAAA	NA	NA	NA	NA	NA	NA
G193.4	chr1	+	2552	9	full-splice_match	ENSG00000121774	ENST00000327300	2757	9	17	188	17	-183	multi-exon	FALSE	canonical	3	556	junction_5	118.73473586107816	NA	NA	NA	FALSE	NA	NA	NA	C	coding	347	1044	439	1482	32014284	32042624	FALSE	60.0	AAAAAGGAATCAAAATCCAC	NA	NA	NA	NA	NA	NA
G193.5	chr1	+	1469	6	incomplete-splice_match	ENSG00000121774	ENST00000327300	2757	9	31	5620	31	-4362	5prime_fragment	FALSE	canonical	3	556	junction_5	117.3701836072518	NA	NA	NA	FALSE	NA	NA	NA	C	coding	381	1146	137	1282	32013996	32038075	FALSE	35.0	GTAGTATTTTATAATGAATT	NA	NA	NA	NA	NA	NA
G193.6	chr1	+	1656	8	full-splice_match	ENSG00000121774	ENST00000492989	1215	8	-130	-311	37	311	multi-exon	FALSE	canonical	3	22	junction_2	250.97377698615026	NA	NA	NA	FALSE	NA	NA	NA	C	coding	404	1215	131	1345	32013996	32042624	FALSE	85.0	AAAAAAAAAAAACACACAAA	NA	NA	NA	NA	NA	NA
G193.7	chr1	+	2001	8	full-splice_match	ENSG00000121774	ENST00000492989	1215	8	-128	-658	39	-595	multi-exon	FALSE	canonical	3	22	junction_2	250.97377698615026	NA	NA	NA	FALSE	NA	NA	NA	C	coding	308	927	417	1343	32014284	32042624	FALSE	85.0	AAAAAAAAAAACAACAAAAT	NA	NA	NA	NA	NA	NA
G193.8	chr1	+	2300	11	full-splice_match	ENSG00000121774	ENST00000484270	1989	11	-312	1	41	-1	multi-exon	FALSE	canonical	3	8	junction_9	294.92093855811595	NA	NA	NA	FALSE	NA	NA	NA	C	coding	443	1332	127	1458	32013996	32042624	TRUE	20.0	ATGAATGGTCCCACTCTGGT	NA	NA	NA	NA	NA	NA
G193.9	chr1	+	1769	9	full-splice_match	ENSG00000121774	ENST00000327300	2757	9	41	947	41	311	multi-exon	FALSE	canonical	3	556	junction_5	118.73473586107816	NA	NA	NA	FALSE	NA	NA	NA	C	coding	443	1332	127	1458	32013996	32042624	FALSE	85.0	AAAAAAAAAAAACACACAAA	NA	NA	NA	NA	NA	NA
G194.1	chr1	+	1575	7	full-splice_match	ENSG00000121775	ENST00000441402	1538	7	-39	2	2	1	multi-exon	FALSE	canonical	3	13	junction_3	26.667187494913836	NA	NA	NA	FALSE	NA	NA	NA	C	coding	293	882	503	1384	32091682	32102673	FALSE	10.0	AAGCCTGTGTCCTGTGGTTC	NA	NA	NA	NA	NA	NA
G194.2	chr1	+	2923	7	novel_not_in_catalog	ENSG00000121775	novel	1813	9	NA	NA	10	0	at_least_one_novel_splicesite	FALSE	canonical	2	2	junction_6	34.081601422990026	NA	NA	NA	TRUE	NA	NA	NA	C	coding	224	675	495	1169	32091682	32101107	FALSE	20.0	AACAAGCCTGTGTCCTGTGG	NA	NA	NA	NA	NA	NA
G194.3	chr1	+	1786	9	full-splice_match	ENSG00000121775	ENST00000336294	1813	9	27	0	-6	0	multi-exon	FALSE	canonical	3	12	junction_3	27.457922354031087	NA	NA	NA	FALSE	NA	NA	NA	C	coding	492	1479	120	1598	32073048	32102673	FALSE	20.0	AACAAGCCTGTGTCCTGTGG	NA	NA	NA	NA	NA	NA
G194.4	chr1	+	3648	8	incomplete-splice_match	ENSG00000121775	ENST00000336294	1813	9	33	0	0	0	intron_retention	FALSE	canonical	3	12	junction_3	28.51422845685634	NA	NA	NA	FALSE	NA	NA	NA	C	coding	457	1374	114	1487	32073048	32100700	FALSE	20.0	AACAAGCCTGTGTCCTGTGG	NA	NA	NA	NA	NA	NA
G194.5	chr1	+	1846	10	novel_not_in_catalog	ENSG00000121775	novel	1813	9	NA	NA	-3	0	at_least_one_novel_splicesite	FALSE	non_canonical	0	0	junction_1	34.404277655368006	NA	NA	NA	FALSE	NA	NA	NA	C	coding	365	1098	561	1658	32076793	32102673	FALSE	20.0	AACAAGCCTGTGTCCTGTGG	NA	NA	NA	NA	NA	NA
G194.6	chr1	+	3108	9	novel_not_in_catalog	ENSG00000121775	novel	1813	9	NA	NA	-3	0	at_least_one_novel_splicesite	FALSE	canonical	2	2	junction_8	31.25874877534288	NA	NA	NA	TRUE	NA	NA	NA	C	coding	423	1272	83	1354	32073048	32101107	FALSE	20.0	AACAAGCCTGTGTCCTGTGG	NA	NA	NA	NA	NA	NA
G195.2	chr1	+	2354	14	full-splice_match	ENSG00000025800	ENST00000373625	7378	14	5	5019	5	-1624	multi-exon	FALSE	canonical	3	227	junction_1	71.83907064408558	NA	NA	NA	FALSE	NA	NA	NA	C	coding	536	1611	89	1699	32108131	32170894	FALSE	20.0	GGACTAGAGGCTGGGGAGGC	NA	NA	NA	NA	NA	NA
G195.3	chr1	+	3988	14	full-splice_match	ENSG00000025800	ENST00000373625	7378	14	5	3385	5	10	multi-exon	FALSE	canonical	3	227	junction_1	71.83907064408558	NA	NA	NA	FALSE	NA	NA	NA	C	coding	536	1611	89	1699	32108131	32170894	FALSE	55.00000000000001	AAAAAAAAAAAGCCTTCCCC	NA	NA	NA	NA	NA	NA
G195.4	chr1	+	6587	14	full-splice_match	ENSG00000025800	ENST00000373625	7378	14	5	786	5	-786	multi-exon	FALSE	canonical	3	227	junction_1	71.83907064408558	NA	NA	NA	FALSE	NA	NA	NA	C	coding	536	1611	89	1699	32108131	32170894	FALSE	100.0	AAAAAAAAAAAAAAAAAAAA	NA	NA	NA	NA	NA	NA
G195.5	chr1	+	2247	14	full-splice_match	ENSG00000025800	ENST00000373625	7378	14	9	5122	9	-1727	multi-exon	FALSE	canonical	3	227	junction_1	71.83907064408558	NA	NA	NA	FALSE	NA	NA	NA	C	coding	536	1611	85	1695	32108131	32170894	FALSE	15.0	ATTTAATTTTTTTTTCTTTT	NA	NA	NA	NA	NA	NA
G195.6	chr1	+	6420	14	full-splice_match	ENSG00000025800	ENST00000373625	7378	14	9	949	9	-949	multi-exon	FALSE	canonical	3	227	junction_1	71.83907064408558	NA	NA	NA	FALSE	NA	NA	NA	C	coding	536	1611	85	1695	32108131	32170894	FALSE	65.0	AAAAATACAAAAAATTAGCT	NA	NA	NA	NA	NA	NA
G195.7	chr1	+	6719	14	full-splice_match	ENSG00000025800	ENST00000373625	7378	14	37	622	17	-622	multi-exon	FALSE	canonical	3	227	junction_1	71.83907064408558	NA	NA	NA	FALSE	NA	NA	NA	C	coding	536	1611	57	1667	32108131	32170894	FALSE	60.0	ATAAAAAAAATAAGCCAGGT	NA	NA	NA	NA	NA	NA
G196.1	chr1	+	4700	10	novel_in_catalog	ENSG00000084652	novel	4854	11	NA	NA	-36	11	combination_of_known_splicesites	FALSE	canonical	2	10	junction_1	236.49686135781752	NA	NA	NA	FALSE	NA	NA	NA	C	coding	371	1116	484	1599	32184545	32195195	FALSE	10.0	CCTGACCTGTGTATTCCTTT	NA	NA	NA	NA	NA	NA
G196.2	chr1	+	4796	11	full-splice_match	ENSG00000084652	ENST00000373610	4854	11	57	1	57	-1	multi-exon	FALSE	canonical	3	223	junction_1	170.32524768806297	NA	NA	NA	FALSE	NA	NA	NA	C	coding	546	1641	67	1707	32180346	32195195	FALSE	10.0	ACTTGTTTCTCTCCTGACCT	NA	NA	NA	NA	NA	NA
G196.3	chr1	+	2374	10	full-splice_match	ENSG00000084652	ENST00000373609	5012	10	-30	2668	-30	-2668	multi-exon	FALSE	canonical	3	539	junction_4	100.66605346882162	NA	NA	NA	FALSE	NA	NA	NA	C	coding	546	1641	312	1952	32180346	32195195	FALSE	15.0	ATTTGTCTTGTGAGCAGGGC	NA	NA	NA	NA	NA	NA
G196.4	chr1	+	5040	10	full-splice_match	ENSG00000084652	ENST00000373609	5012	10	-29	1	-29	-1	multi-exon	FALSE	canonical	3	539	junction_4	100.66605346882162	NA	NA	NA	FALSE	NA	NA	NA	C	coding	546	1641	311	1951	32180346	32195195	FALSE	10.0	ACTTGTTTCTCTCCTGACCT	NA	NA	NA	NA	NA	NA
G196.5	chr1	+	2968	10	full-splice_match	ENSG00000084652	ENST00000373609	5012	10	-25	2069	-25	-2069	multi-exon	FALSE	canonical	3	539	junction_4	100.66605346882162	NA	NA	NA	FALSE	NA	NA	NA	C	coding	546	1641	307	1947	32180346	32195195	FALSE	10.0	TACCTGTGGGTTTCAGTCCT	NA	NA	NA	NA	NA	NA
G196.6	chr1	+	3257	10	full-splice_match	ENSG00000084652	ENST00000373609	5012	10	-13	1768	-13	-1768	multi-exon	FALSE	canonical	3	539	junction_4	100.66605346882162	NA	NA	NA	FALSE	NA	NA	NA	C	coding	546	1641	295	1935	32180346	32195195	FALSE	5.0	AGTTGTTTCTGTGTCCTGTT	NA	NA	NA	NA	NA	NA
G196.7	chr1	+	4822	10	novel_not_in_catalog	ENSG00000084652	novel	5012	10	NA	NA	0	11	at_least_one_novel_splicesite	FALSE	canonical	1	2	junction_2	240.32144111944817	NA	NA	NA	TRUE	NA	NA	NA	C	coding	479	1440	282	1721	32180346	32195195	FALSE	10.0	CCTGACCTGTGTATTCCTTT	NA	NA	NA	NA	NA	NA
G196.8	chr1	+	5208	9	novel_in_catalog	ENSG00000084652	novel	5012	10	NA	NA	41	11	intron_retention	FALSE	canonical	3	539	junction_4	105.61064991278106	NA	NA	NA	FALSE	NA	NA	NA	C	coding	383	1152	241	1392	32180346	32192499	TRUE	10.0	CCTGACCTGTGTATTCCTTT	NA	NA	NA	NA	NA	NA
G197.1	chr1	+	894	6	full-splice_match	ENSG00000160050	ENST00000373602	1089	6	198	-3	-17	3	multi-exon	FALSE	canonical	3	616	junction_3	152.27133676434315	NA	NA	NA	FALSE	NA	NA	NA	C	coding	200	603	150	752	32201936	32205248	FALSE	0.0	GCTCCGTGTCCTGCTTCCCC	NA	NA	NA	NA	NA	NA
G197.2	chr1	+	1400	5	full-splice_match	ENSG00000160050	ENST00000421922	1415	5	2	13	2	-9	multi-exon	FALSE	canonical	3	616	junction_3	107.7389785546531	NA	NA	NA	FALSE	NA	NA	NA	C	coding	241	726	99	824	32201936	32204798	FALSE	45.0	AGAAAGAAAGCAAGCGGCTC	NA	NA	NA	NA	NA	NA
G197.3	chr1	+	632	5	novel_in_catalog	ENSG00000160050	novel	1089	6	NA	NA	5	-7	combination_of_known_junctions	FALSE	canonical	3	155	junction_3	332.7074540794059	NA	NA	NA	FALSE	NA	NA	NA	C	coding	115	348	96	443	32201936	32204614	TRUE	40.0	AAAGAAAGCAAGCGGCTCCG	NA	NA	NA	NA	NA	NA
G197.4	chr1	+	989	5	incomplete-splice_match	ENSG00000160050	ENST00000373602	1089	6	1292	11	-18	-7	3prime_fragment	FALSE	canonical	3	616	junction_2	150.84014717574362	NA	NA	NA	FALSE	NA	NA	NA	C	coding	200	603	259	861	32201936	32205248	FALSE	40.0	AAAGAAAGCAAGCGGCTCCG	NA	NA	NA	NA	NA	NA
G197.5	chr1	+	795	4	full-splice_match	ENSG00000160050	ENST00000483009	615	4	-18	-162	-18	-7	multi-exon	FALSE	canonical	3	155	junction_2	383.8579019492616	NA	NA	NA	FALSE	NA	NA	NA	C	coding	115	348	259	606	32201936	32204614	TRUE	40.0	AAAGAAAGCAAGCGGCTCCG	NA	NA	NA	NA	NA	NA
G198.1	chr1	+	2047	5	full-splice_match	ENSG00000160051	ENST00000291358	2027	5	-20	0	-20	0	multi-exon	FALSE	canonical	3	15	junction_1	6.49519052838329	NA	NA	NA	FALSE	NA	NA	NA	C	coding	466	1401	42	1442	32205682	32208082	FALSE	10.0	AGTCTGGCTGCTTTCATTTC	NA	NA	NA	NA	NA	NA
G198.2	chr1	+	2470	4	novel_in_catalog	ENSG00000160051	novel	2027	5	NA	NA	-13	0	intron_retention	FALSE	canonical	3	21	junction_3	5.0990195135927845	NA	NA	NA	FALSE	NA	NA	NA	C	coding	366	1101	765	1865	32206623	32208082	FALSE	10.0	AGTCTGGCTGCTTTCATTTC	NA	NA	NA	NA	NA	NA
G199.1	chr1	-	1118	5	full-splice_match	ENSG00000160055	ENST00000309777	1082	5	-33	-3	1	3	multi-exon	FALSE	canonical	3	7	junction_4	19.343926695477318	NA	NA	NA	FALSE	NA	NA	NA	C	coding	140	423	37	459	32222322	32216853	FALSE	25.0	GTTAGTAAGTATTCTTTTAT	NA	NA	NA	NA	NA	NA
G199.2	chr1	-	1423	4	full-splice_match	ENSG00000160055	ENST00000373593	1411	4	-16	4	0	-1	multi-exon	FALSE	canonical	3	7	junction_3	20.215505600075073	NA	NA	NA	FALSE	NA	NA	NA	C	coding	180	543	38	580	32222322	32217044	FALSE	40.0	ACAAGAGGTTAGTAAGTATT	NA	NA	NA	NA	NA	NA
G20.1	chr1	+	2697	7	full-splice_match	ENSG00000157870	ENST00000493183	840	7	-22	-1835	-22	0	multi-exon	FALSE	canonical	2	4	junction_1	23.426599316920832	NA	NA	NA	FALSE	NA	NA	NA	C	non_coding	NA	NA	NA	NA	NA	NA	NA	5.0	ACTTTTTGTGCTTTCTTCTT	NA	NA	NA	NA	NA	NA
G20.2	chr1	+	2750	7	full-splice_match	ENSG00000157870	ENST00000419916	2749	7	-1	0	-1	0	multi-exon	FALSE	canonical	3	12	junction_1	20.846662402728484	NA	NA	NA	FALSE	NA	NA	NA	C	coding	228	687	23	709	2586796	2589427	FALSE	0.0	CTTTTTGTGCTTTCTTCTTT	NA	NA	NA	NA	NA	NA
G20.3	chr1	+	2950	5	incomplete-splice_match	ENSG00000157870	ENST00000419916	2749	7	309	1	-1	0	intron_retention	FALSE	canonical	3	38	junction_4	13.19090595827292	NA	NA	NA	FALSE	NA	NA	NA	C	coding	72	219	632	850	2589149	2589367	FALSE	5.0	ACTTTTTGTGCTTTCTTCTT	NA	NA	NA	NA	NA	NA
G200.1	chr1	+	1960	12	novel_in_catalog	ENSG00000182866	novel	2117	13	NA	NA	1	0	combination_of_known_junctions	TRUE	canonical	3	73	junction_7	355.65623201611527	NA	NA	NA	FALSE	NA	NA	NA	C	coding	458	1377	138	1514	32274330	32285716	FALSE	15.0	GTACATCTCTTTGCTGTCCA	NA	NA	NA	NA	NA	NA
G200.2	chr1	+	2520	11	novel_in_catalog	ENSG00000182866	novel	2117	13	NA	NA	7	0	intron_retention	FALSE	canonical	3	666	junction_3	261.3260224317509	NA	NA	NA	FALSE	NA	NA	NA	C	coding	249	750	1323	2072	32276486	32285716	FALSE	15.0	ACATCTCTTTGCTGTCCACT	NA	NA	NA	NA	NA	NA
G200.3	chr1	+	2155	11	novel_in_catalog	ENSG00000182866	novel	2117	13	NA	NA	-2	0	intron_retention	FALSE	canonical	1	4	junction_1	392.0448443737018	NA	NA	NA	FALSE	NA	NA	NA	C	coding	542	1629	81	1709	32251342	32285716	FALSE	15.0	GTACATCTCTTTGCTGTCCA	NA	NA	NA	NA	NA	NA
G200.4	chr1	+	2091	13	full-splice_match	ENSG00000182866	ENST00000336890	2117	13	25	1	0	0	multi-exon	FALSE	canonical	3	666	junction_5	247.4154597478141	NA	NA	NA	FALSE	NA	NA	NA	C	coding	509	1530	114	1643	32274330	32285716	FALSE	15.0	ACATCTCTTTGCTGTCCACT	NA	NA	NA	NA	NA	NA
G200.5	chr1	+	2328	12	novel_in_catalog	ENSG00000182866	novel	2117	13	NA	NA	0	0	intron_retention	FALSE	canonical	3	666	junction_4	256.1655908145264	NA	NA	NA	FALSE	NA	NA	NA	C	coding	249	750	1131	1880	32276486	32285716	FALSE	15.0	ACATCTCTTTGCTGTCCACT	NA	NA	NA	NA	NA	NA
G200.6	chr1	+	2265	12	novel_in_catalog	ENSG00000182866	novel	2117	13	NA	NA	0	0	intron_retention	FALSE	canonical	3	666	junction_4	250.78801426538223	NA	NA	NA	FALSE	NA	NA	NA	C	coding	567	1704	114	1817	32274330	32285716	FALSE	15.0	ACATCTCTTTGCTGTCCACT	NA	NA	NA	NA	NA	NA
G201.1	chr1	-	1552	2	full-splice_match	ENSG00000175130	ENST00000329421	1699	2	146	1	146	-1	multi-exon	FALSE	canonical	3	985	junction_1	0.0	NA	NA	NA	FALSE	NA	NA	NA	C	coding	195	588	201	788	32336033	32334597	FALSE	15.0	CTTTAATGAGTGGTCTTCTG	NA	NA	NA	NA	NA	NA
G201.2	chr1	-	2396	1	novel_in_catalog	ENSG00000175130	novel	1699	2	NA	NA	146	-6	mono-exon_by_intron_retention	FALSE	NA	NA	NA	NA	NA	NA	NA	NA	NA	NA	NA	NA	C	non_coding	NA	NA	NA	NA	NA	NA	NA	15.0	TGGTGCTTTAATGAGTGGTC	NA	NA	NA	NA	NA	NA
G201.3	chr1	-	1309	2	full-splice_match	ENSG00000175130	ENST00000329421	1699	2	146	244	146	-244	multi-exon	FALSE	canonical	3	985	junction_1	0.0	NA	NA	NA	FALSE	NA	NA	NA	C	coding	195	588	201	788	32336033	32334597	FALSE	25.0	AGCCTGTGAATCAACTGTGT	NA	NA	NA	NA	NA	NA
G202.1	chr1	-	2837	11	full-splice_match	ENSG00000160058	ENST00000455895	2846	11	7	2	0	-2	multi-exon	FALSE	canonical	3	68	junction_10	55.9339789394604	NA	NA	NA	FALSE	NA	NA	NA	C	coding	430	1293	28	1320	32394414	32366622	FALSE	10.0	AAGGTGTCTGGGGGTCTGTT	NA	NA	NA	NA	NA	NA
G202.2	chr1	-	2739	11	full-splice_match	ENSG00000160058	ENST00000446293	1505	11	-1	-1233	0	-73	multi-exon	FALSE	canonical	3	16	junction_8	79.6103636469524	NA	NA	NA	FALSE	NA	NA	NA	C	coding	447	1344	18	1361	32394414	32366622	FALSE	85.0	AAAAGAAAAAAGGAAAAAAA	NA	NA	NA	NA	NA	NA
G202.3	chr1	-	1935	9	incomplete-splice_match	ENSG00000160058	ENST00000444377	2925	12	-13	10397	0	1120	5prime_fragment	FALSE	canonical	3	68	junction_8	60.683605693795094	NA	NA	NA	FALSE	NA	NA	NA	C	coding	423	1272	28	1299	32394414	32376146	FALSE	10.0	GGTGTCAGTCAGCCTTTTTG	NA	NA	NA	NA	NA	NA
G203.1	chr1	-	1588	7	full-splice_match	ENSG00000176261	ENST00000468695	1601	7	17	-4	-2	4	multi-exon	FALSE	canonical	3	757	junction_3	241.36809141963147	NA	NA	NA	FALSE	NA	NA	NA	C	coding	179	540	3	542	32650565	32621862	FALSE	10.0	TTTATTGTTGTTTTTGTTTA	NA	NA	NA	NA	NA	NA
G203.2	chr1	-	1497	6	full-splice_match	ENSG00000176261	ENST00000436661	514	6	23	-1006	-2	-4	multi-exon	FALSE	canonical	3	431	junction_2	338.30554237257184	NA	NA	NA	FALSE	NA	NA	NA	C	coding	136	411	9	419	32650529	32621902	FALSE	25.0	AAAATTTCTTTATTGTTGTT	NA	NA	NA	NA	NA	NA
G203.3	chr1	-	2242	6	novel_in_catalog	ENSG00000176261	novel	1601	7	NA	NA	0	-5	intron_retention	FALSE	canonical	3	757	junction_3	252.72166507840203	NA	NA	NA	FALSE	NA	NA	NA	C	coding	110	333	873	1205	32634023	32621862	FALSE	30.0	AAAAATTTCTTTATTGTTGT	NA	NA	NA	NA	NA	NA
G203.4	chr1	-	1314	4	full-splice_match	ENSG00000176261	ENST00000492007	817	4	-11	-486	0	-5	multi-exon	FALSE	canonical	3	66	junction_2	584.0222598497423	NA	NA	NA	FALSE	NA	NA	NA	C	non_coding	NA	NA	NA	NA	NA	NA	NA	30.0	AAAAATTTCTTTATTGTTGT	NA	NA	NA	NA	NA	NA
G203.5	chr1	-	564	7	full-splice_match	ENSG00000176261	ENST00000468695	1601	7	23	1014	-1	-4	multi-exon	FALSE	canonical	3	757	junction_3	241.36809141963147	NA	NA	NA	FALSE	NA	NA	NA	C	coding	167	504	33	536	32650529	32621862	FALSE	15.0	AGAACTGTTTTTGTTTTCCT	NA	NA	NA	NA	NA	NA
G203.6	chr1	-	501	6	full-splice_match	ENSG00000176261	ENST00000436661	514	6	8	5	-2	-5	multi-exon	FALSE	canonical	3	431	junction_2	338.30554237257184	NA	NA	NA	FALSE	NA	NA	NA	C	coding	136	411	24	434	32650529	32621902	FALSE	20.0	AAGAACTGTTTTTGTTTTCC	NA	NA	NA	NA	NA	NA
G204.1	chr1	-	2928	13	full-splice_match	ENSG00000134684	ENST00000373477	3238	13	773	-463	-63	461	multi-exon	FALSE	canonical	3	749	junction_2	142.3452375974225	NA	NA	NA	FALSE	NA	NA	NA	C	coding	528	1587	137	1723	32817244	32775981	FALSE	25.0	TACTCTAGGTCAAGCTCATT	NA	NA	NA	NA	NA	NA
G204.10	chr1	-	2417	13	novel_not_in_catalog	ENSG00000134684	novel	3238	13	NA	NA	-148	-1	intron_retention	FALSE	canonical	0	0	junction_12	309.03083269401384	NA	NA	NA	TRUE	NA	NA	NA	C	coding	473	1422	255	1676	32810949	32775981	FALSE	15.0	GTGTCTGGATGTGAGCTGGA	NA	NA	NA	NA	NA	NA
G204.11	chr1	-	2278	12	novel_in_catalog	ENSG00000134684	novel	3238	13	NA	NA	-13	-1	intron_retention	FALSE	canonical	0	0	junction_6	320.23041807604255	NA	NA	NA	FALSE	NA	NA	NA	C	coding	230	693	87	779	32817244	32786439	TRUE	15.0	GTGTCTGGATGTGAGCTGGA	NA	NA	NA	NA	NA	NA
G204.12	chr1	-	2062	13	full-splice_match	ENSG00000134684	ENST00000373477	3238	13	734	442	-102	0	multi-exon	FALSE	canonical	3	749	junction_2	142.3452375974225	NA	NA	NA	FALSE	NA	NA	NA	C	coding	528	1587	176	1762	32817244	32775981	FALSE	30.0	ATGCCACAGTCCTTATAATT	NA	NA	NA	NA	NA	NA
G204.13	chr1	-	2489	12	novel_in_catalog	ENSG00000134684	novel	3238	13	NA	NA	-37	0	intron_retention	FALSE	canonical	3	749	junction_2	148.67175002736178	NA	NA	NA	FALSE	NA	NA	NA	C	coding	269	810	1380	2189	32786490	32775981	FALSE	30.0	ATGCCACAGTCCTTATAATT	NA	NA	NA	NA	NA	NA
G204.14	chr1	-	1481	7	novel_in_catalog	ENSG00000134684	novel	1018	9	NA	NA	-52	-34	intron_retention	FALSE	canonical	3	801	junction_1	81.9974593102331	NA	NA	NA	FALSE	NA	NA	NA	C	coding	292	879	126	1004	32817244	32786881	FALSE	25.0	TACACAGCTTACGTGGACCT	NA	NA	NA	NA	NA	NA
G204.2	chr1	-	2179	11	novel_in_catalog	ENSG00000134684	novel	3238	13	NA	NA	-98	0	intron_retention	FALSE	canonical	3	8	junction_10	332.5998346361585	NA	NA	NA	FALSE	NA	NA	NA	C	coding	318	957	479	1435	32791215	32775981	FALSE	20.0	TCTGGATGTGAGCTGGACCA	NA	NA	NA	NA	NA	NA
G204.3	chr1	-	3028	12	novel_in_catalog	ENSG00000134684	novel	3238	13	NA	NA	-63	0	intron_retention	FALSE	canonical	3	801	junction_6	128.03040702882635	NA	NA	NA	FALSE	NA	NA	NA	C	coding	445	1338	137	1474	32817244	32780081	TRUE	20.0	TCTGGATGTGAGCTGGACCA	NA	NA	NA	NA	NA	NA
G204.4	chr1	-	3263	13	full-splice_match	ENSG00000134684	ENST00000373477	3238	13	-24	-1	-24	-1	multi-exon	FALSE	canonical	3	749	junction_2	142.3452375974225	NA	NA	NA	FALSE	NA	NA	NA	C	coding	528	1587	934	2520	32817244	32775981	FALSE	15.0	GTCTGGATGTGAGCTGGACC	NA	NA	NA	NA	NA	NA
G204.5	chr1	-	2386	12	novel_in_catalog	ENSG00000134684	novel	3238	13	NA	NA	-64	-1	intron_retention	FALSE	canonical	3	9	junction_8	319.4193854506218	NA	NA	NA	FALSE	NA	NA	NA	C	coding	501	1506	138	1643	32817244	32775981	FALSE	15.0	GTCTGGATGTGAGCTGGACC	NA	NA	NA	NA	NA	NA
G204.6	chr1	-	2957	12	novel_in_catalog	ENSG00000134684	novel	3238	13	NA	NA	-62	-1	intron_retention	FALSE	canonical	3	749	junction_2	148.67175002736178	NA	NA	NA	FALSE	NA	NA	NA	C	coding	269	810	1405	2214	32786490	32775981	FALSE	15.0	GTCTGGATGTGAGCTGGACC	NA	NA	NA	NA	NA	NA
G204.7	chr1	-	2576	14	novel_not_in_catalog	ENSG00000134684	novel	3238	13	NA	NA	-68	0	intron_retention	FALSE	canonical	0	0	junction_12	383.90813435156826	NA	NA	NA	TRUE	NA	NA	NA	C	coding	473	1422	413	1834	32810949	32775981	FALSE	15.0	TGTCTGGATGTGAGCTGGAC	NA	NA	NA	NA	NA	NA
G204.8	chr1	-	2561	14	novel_not_in_catalog	ENSG00000134684	novel	3238	13	NA	NA	-3	0	intron_retention	FALSE	canonical	0	0	junction_13	383.4018547797085	NA	NA	NA	TRUE	NA	NA	NA	C	coding	473	1422	398	1819	32810949	32775981	FALSE	15.0	TGTCTGGATGTGAGCTGGAC	NA	NA	NA	NA	NA	NA
G204.9	chr1	-	2373	12	novel_in_catalog	ENSG00000134684	novel	3238	13	NA	NA	-64	0	intron_retention	FALSE	canonical	1	1	junction_7	319.7573718610787	NA	NA	NA	FALSE	NA	NA	NA	C	coding	497	1494	138	1631	32817244	32775981	FALSE	15.0	TGTCTGGATGTGAGCTGGAC	NA	NA	NA	NA	NA	NA
G205.1	chr1	+	1647	7	full-splice_match	ENSG00000116497	ENST00000373475	4322	7	-15	2690	-15	4	multi-exon	TRUE	canonical	3	128	junction_1	110.25374773171608	NA	NA	NA	FALSE	NA	NA	NA	C	coding	408	1227	270	1496	32826100	32856038	FALSE	20.0	CCATTGCCGACTTGAATTTT	NA	NA	NA	NA	NA	NA
G205.2	chr1	+	4324	7	full-splice_match	ENSG00000116497	ENST00000373475	4322	7	-4	2	-4	-2	multi-exon	FALSE	canonical	3	128	junction_1	110.25374773171608	NA	NA	NA	FALSE	NA	NA	NA	C	coding	408	1227	259	1485	32826100	32856038	FALSE	10.0	TATGTACTGTGGCGGTCTGT	NA	NA	NA	NA	NA	NA
G205.3	chr1	+	2009	1	novel_in_catalog	ENSG00000116497	novel	3320	7	NA	NA	0	728	mono-exon	FALSE	NA	NA	NA	NA	NA	NA	NA	NA	NA	NA	NA	NA	C	non_coding	NA	NA	NA	NA	NA	NA	NA	85.0	AAAAATAAAAATAAAATAAA	NA	NA	NA	NA	NA	NA
G205.4	chr1	+	2123	5	incomplete-splice_match	ENSG00000116497	ENST00000531123	1688	7	-15	12267	3	4307	5prime_fragment	FALSE	canonical	3	110	junction_3	158.65055940651453	NA	NA	NA	FALSE	NA	NA	NA	C	coding	354	1065	250	1314	32826100	32830111	FALSE	60.0	AAAAAAAAAATTAGCCAGGC	NA	NA	NA	NA	NA	NA
G205.5	chr1	+	2273	5	incomplete-splice_match	ENSG00000116497	ENST00000356689	3583	7	-20	6099	-3	4466	5prime_fragment	FALSE	canonical	3	128	junction_1	129.24854931487627	NA	NA	NA	FALSE	NA	NA	NA	C	coding	355	1068	238	1305	32826100	32830111	FALSE	75.0	AAAAAAAAAAAAAATCACTC	NA	NA	NA	NA	NA	NA
G205.6	chr1	+	3275	7	full-splice_match	ENSG00000116497	ENST00000373475	4322	7	22	1025	2	0	multi-exon	FALSE	canonical	3	128	junction_1	110.25374773171608	NA	NA	NA	FALSE	NA	NA	NA	C	coding	408	1227	233	1459	32826100	32856038	FALSE	15.0	CCTAAGTGTTTACTGTTTTT	NA	NA	NA	NA	NA	NA
G205.7	chr1	+	1647	7	novel_in_catalog	ENSG00000116497	novel	706	3	NA	NA	-7	-1	combination_of_known_junctions	FALSE	canonical	3	9	junction_1	148.86841691761066	NA	NA	NA	FALSE	NA	NA	NA	C	coding	408	1227	275	1501	32826100	32856038	FALSE	25.0	AATGCCCATTGCCGACTTGA	NA	NA	NA	NA	NA	NA
G206.1	chr1	-	1030	6	full-splice_match	ENSG00000121900	ENST00000373463	999	6	-31	0	0	0	multi-exon	FALSE	canonical	0	0	junction_4	0.8944271909999159	NA	NA	NA	FALSE	NA	NA	NA	A	coding	222	669	152	820	32901238	32894805	FALSE	15.0	CATTTGGCTGCATGCAGGGG	NA	NA	NA	NA	NA	NA
G207.1	chr1	-	3687	8	novel_in_catalog	ENSG00000004455	novel	886	7	NA	NA	-10	-1	combination_of_known_junctions	FALSE	canonical	3	23	junction_7	1004.0211803603771	NA	NA	NA	FALSE	NA	NA	NA	C	coding	184	555	289	843	33024516	33010829	FALSE	20.0	AGGTTCTGCATGCATTATCT	NA	NA	NA	NA	NA	NA
G207.10	chr1	-	2776	6	novel_in_catalog	ENSG00000004455	novel	3586	7	NA	NA	-2	556	intron_retention	FALSE	canonical	3	1458	junction_1	413.83716604481043	NA	NA	NA	FALSE	NA	NA	NA	C	coding	202	609	52	660	33036828	33014411	TRUE	10.0	TATCCCCTGTTGTGGCATTT	NA	NA	NA	NA	NA	NA
G207.11	chr1	-	3916	5	full-splice_match	ENSG00000004455	ENST00000480134	811	5	16	-3121	7	555	multi-exon	FALSE	canonical	3	85	junction_2	960.8674466335094	NA	NA	NA	FALSE	NA	NA	NA	C	coding	133	402	34	435	33036828	33014523	TRUE	10.0	GTATCCCCTGTTGTGGCATT	NA	NA	NA	NA	NA	NA
G207.12	chr1	-	1530	7	full-splice_match	ENSG00000004455	ENST00000373449	3586	7	-26	2082	6	412	multi-exon	FALSE	canonical	3	1458	junction_1	431.59381624650536	NA	NA	NA	FALSE	NA	NA	NA	C	coding	232	699	69	767	33036828	33010829	FALSE	25.0	AAAGATTGTCCTTTCCATTC	NA	NA	NA	NA	NA	NA
G207.13	chr1	-	912	6	full-splice_match	ENSG00000004455	ENST00000354858	1021	6	113	-4	-2	4	multi-exon	FALSE	canonical	3	1743	junction_3	355.0230415057592	NA	NA	NA	FALSE	NA	NA	NA	C	coding	239	720	52	771	33036828	33013181	FALSE	10.0	TGGCGTGTGTGCTACTCTCA	NA	NA	NA	NA	NA	NA
G207.14	chr1	-	2039	5	novel_in_catalog	ENSG00000004455	novel	1021	6	NA	NA	8	-3	intron_retention	FALSE	canonical	3	1743	junction_2	348.7068969779634	NA	NA	NA	FALSE	NA	NA	NA	C	coding	202	609	67	675	33036828	33014411	FALSE	5.0	GTATCTTTGGCGTGTGTGCT	NA	NA	NA	NA	NA	NA
G207.15	chr1	-	4052	4	incomplete-splice_match	ENSG00000004455	ENST00000354858	1021	6	131	4729	7	1910	5prime_fragment	FALSE	canonical	3	1743	junction_1	209.26697462014081	NA	NA	NA	FALSE	NA	NA	NA	C	coding	165	498	34	531	33036828	33021294	FALSE	80.0	AAAAAAATAAAAATAAAGTA	NA	NA	NA	NA	NA	NA
G207.2	chr1	-	3592	7	full-splice_match	ENSG00000004455	ENST00000373449	3586	7	-9	3	-2	-3	multi-exon	FALSE	canonical	3	1458	junction_1	431.59381624650536	NA	NA	NA	FALSE	NA	NA	NA	C	coding	232	699	52	750	33036828	33010829	FALSE	25.0	AGAGGTTCTGCATGCATTAT	NA	NA	NA	NA	NA	NA
G207.3	chr1	-	5087	6	full-splice_match	ENSG00000004455	ENST00000354858	1021	6	101	-4167	-5	-893	multi-exon	FALSE	canonical	3	1743	junction_3	355.0230415057592	NA	NA	NA	FALSE	NA	NA	NA	C	coding	239	720	64	783	33036828	33013181	FALSE	5.0	ATTGTTTGTTTGCTTCTTTG	NA	NA	NA	NA	NA	NA
G207.4	chr1	-	2579	6	full-splice_match	ENSG00000004455	ENST00000548033	936	6	-45	-1598	1	-896	multi-exon	FALSE	canonical	3	16	junction_5	953.7852169120677	NA	NA	NA	FALSE	NA	NA	NA	C	coding	190	573	58	630	33036828	33010829	FALSE	5.0	GCTATTGTTTGTTTGCTTCT	NA	NA	NA	NA	NA	NA
G207.5	chr1	-	2796	8	novel_in_catalog	ENSG00000004455	novel	886	7	NA	NA	9	-897	combination_of_known_junctions	FALSE	canonical	3	23	junction_7	1004.0211803603771	NA	NA	NA	FALSE	NA	NA	NA	C	coding	184	555	294	848	33024516	33010829	FALSE	10.0	AGCTATTGTTTGTTTGCTTC	NA	NA	NA	NA	NA	NA
G207.6	chr1	-	2698	7	full-splice_match	ENSG00000004455	ENST00000373449	3586	7	-9	897	-2	-897	multi-exon	FALSE	canonical	3	1458	junction_1	431.59381624650536	NA	NA	NA	FALSE	NA	NA	NA	C	coding	232	699	52	750	33036828	33010829	FALSE	10.0	AGCTATTGTTTGTTTGCTTC	NA	NA	NA	NA	NA	NA
G207.7	chr1	-	2606	6	full-splice_match	ENSG00000004455	ENST00000629371	3576	6	26	944	1	-900	multi-exon	FALSE	canonical	3	85	junction_3	864.8826509995446	NA	NA	NA	FALSE	NA	NA	NA	C	coding	133	402	58	459	33036828	33014523	TRUE	10.0	GTGAGCTATTGTTTGTTTGC	NA	NA	NA	NA	NA	NA
G207.8	chr1	-	1773	8	novel_in_catalog	ENSG00000004455	novel	886	7	NA	NA	1	557	combination_of_known_junctions	FALSE	canonical	3	23	junction_7	1004.0211803603771	NA	NA	NA	FALSE	NA	NA	NA	C	coding	184	555	311	865	33024516	33010829	FALSE	10.0	ATCCCCTGTTGTGGCATTTT	NA	NA	NA	NA	NA	NA
G207.9	chr1	-	4043	6	full-splice_match	ENSG00000004455	ENST00000354858	1021	6	101	-3123	-5	557	multi-exon	FALSE	canonical	3	1743	junction_3	355.0230415057592	NA	NA	NA	FALSE	NA	NA	NA	C	coding	239	720	64	783	33036828	33013181	FALSE	10.0	ATCCCCTGTTGTGGCATTTT	NA	NA	NA	NA	NA	NA
G208.1	chr1	+	1806	8	full-splice_match	ENSG00000142920	ENST00000471119	1806	8	0	0	0	0	multi-exon	TRUE	canonical	0	0	junction_1	0.0	NA	NA	NA	FALSE	NA	NA	NA	A	coding	365	1098	361	1458	33092056	33120182	FALSE	25.0	AGCGGAATCTGGCAGTTTGA	NA	NA	NA	NA	NA	NA
G209.1	chr1	-	3873	5	full-splice_match	ENSG00000116525	ENST00000291416	3437	5	-434	-2	-41	2	multi-exon	FALSE	canonical	1	6	junction_3	3.7416573867739413	NA	NA	NA	FALSE	NA	NA	NA	A	coding	475	1428	669	2096	33181432	33147177	FALSE	20.0	AGCCAGTTCCATTCATTTTG	NA	NA	NA	NA	NA	NA
G21.1	chr1	-	2344	20	novel_not_in_catalog	ENSG00000142606	novel	2849	24	NA	NA	0	-3	at_least_one_novel_splicesite	TRUE	canonical	0	0	junction_1	0.22329687826943606	NA	NA	NA	TRUE	NA	NA	NA	A	coding	632	1899	102	2000	2609811	2590990	FALSE	40.0	AAAGAAATCAGAGGCCTTGC	NA	NA	NA	NA	NA	NA
G210.1	chr1	+	2848	8	novel_in_catalog	ENSG00000160094	novel	3106	9	NA	NA	-80	-240	combination_of_known_junctions	FALSE	canonical	1	3	junction_1	6.207303137828695	NA	NA	NA	FALSE	NA	NA	NA	B	coding	407	1224	192	1415	33276101	33299046	FALSE	65.0	AAAAAAGAAAAAACAGTCTG	NA	NA	NA	NA	NA	NA
G210.2	chr1	+	3042	8	novel_in_catalog	ENSG00000160094	novel	3106	9	NA	NA	-33	1	combination_of_known_junctions	FALSE	canonical	1	3	junction_1	6.207303137828695	NA	NA	NA	FALSE	NA	NA	NA	B	coding	407	1224	145	1368	33276101	33299046	FALSE	0.0	TGGCGGTGGTGTTTGGCGTG	NA	NA	NA	NA	NA	NA
G211.1	chr1	-	2577	7	full-splice_match	ENSG00000134686	ENST00000373418	2550	7	-25	-2	-25	-1	multi-exon	FALSE	canonical	3	48	junction_6	32.95282823808738	NA	NA	NA	FALSE	NA	NA	NA	A	coding	323	972	365	1336	33334242	33324865	FALSE	0.0	TCTTTGGTGCCTTTCTCCCC	NA	NA	NA	NA	NA	NA
G212.1	chr1	+	3466	8	novel_in_catalog	ENSG00000121903	novel	4316	8	NA	NA	0	-854	combination_of_known_junctions	FALSE	canonical	3	17	junction_1	7.199773239059516	NA	NA	NA	FALSE	NA	NA	NA	A	coding	1043	3132	158	3289	33479289	33495476	FALSE	25.0	ACTTTTAAGTGTAATTTGTT	NA	NA	NA	NA	NA	NA
G213.1	chr1	-	919	3	full-splice_match	ENSG00000243749	ENST00000373337	922	3	6	-3	6	3	multi-exon	FALSE	canonical	3	166	junction_2	22.0	NA	NA	NA	FALSE	NA	NA	NA	C	coding	154	465	43	507	34985305	34981944	FALSE	10.0	CATGTCTCTTTTGCCTCATT	NA	NA	NA	NA	NA	NA
G213.2	chr1	-	706	3	full-splice_match	ENSG00000243749	ENST00000373337	922	3	15	201	15	-201	multi-exon	FALSE	canonical	3	166	junction_2	22.0	NA	NA	NA	FALSE	NA	NA	NA	C	coding	154	465	34	498	34985305	34981944	FALSE	70.0	AAAATACAAAATAAGCAGAA	NA	NA	NA	NA	NA	NA
G213.3	chr1	-	2861	1	novel_in_catalog	ENSG00000271741	novel	3099	17	NA	NA	46405	-943	mono-exon	FALSE	NA	NA	NA	NA	NA	NA	NA	NA	NA	NA	NA	NA	A	coding	100	303	32	334	34985305	34985003	NA	90.0	AAAAAAAAAAAAAAAAAAGG	NA	NA	NA	NA	NA	NA
G214.1	chr1	+	4177	10	full-splice_match	ENSG00000197056	ENST00000359858	4175	10	-1	-1	-1	0	multi-exon	FALSE	canonical	2	6	junction_4	6.5149400952306875	NA	NA	NA	FALSE	NA	NA	NA	A	coding	1142	3429	152	3580	35093988	35115259	FALSE	25.0	AAATGTTTTGATCTTTCCTA	NA	NA	NA	NA	NA	NA
G215.1	chr1	-	2306	12	novel_in_catalog	ENSG00000116560	novel	874	9	NA	NA	3	0	combination_of_known_junctions	FALSE	canonical	3	74	junction_3	1096.487698393043	NA	NA	NA	FALSE	NA	NA	NA	C	coding	669	2010	97	2106	35193049	35178013	TRUE	0.0	TCCTTTGGTTTTGTTTTTGT	NA	NA	NA	NA	NA	NA
G215.10	chr1	-	2942	10	full-splice_match	ENSG00000116560	ENST00000357214	3747	10	3	802	3	-802	multi-exon	FALSE	canonical	3	917	junction_9	788.4950503614112	NA	NA	NA	FALSE	NA	NA	NA	C	coding	707	2124	97	2220	35193049	35184456	FALSE	45.0	AAAGCTTTTGAAAAGTGGAA	NA	NA	NA	NA	NA	NA
G215.11	chr1	-	2563	10	full-splice_match	ENSG00000116560	ENST00000357214	3747	10	3	1181	3	-1181	multi-exon	FALSE	canonical	3	917	junction_9	788.4950503614112	NA	NA	NA	FALSE	NA	NA	NA	C	coding	707	2124	97	2220	35193049	35184456	FALSE	20.0	CTTCAACTTTGCCATTCATG	NA	NA	NA	NA	NA	NA
G215.12	chr1	-	4935	9	novel_in_catalog	ENSG00000116560	novel	3747	10	NA	NA	3	-1216	intron_retention	FALSE	canonical	3	917	junction_8	764.316524746129	NA	NA	NA	FALSE	NA	NA	NA	C	coding	679	2040	97	2136	35193049	35186947	FALSE	60.0	CTTCAAATAAATAGAAAAAT	NA	NA	NA	NA	NA	NA
G215.13	chr1	-	1814	7	incomplete-splice_match	ENSG00000116560	ENST00000357214	3747	10	3	5138	3	-5138	5prime_fragment	FALSE	canonical	3	917	junction_6	864.7320876047872	NA	NA	NA	FALSE	NA	NA	NA	C	coding	572	1716	97	1812	35193049	35188072	FALSE	50.0	AAGAGAGGAAGAGATGATGA	NA	NA	NA	NA	NA	NA
G215.14	chr1	-	1640	5	incomplete-splice_match	ENSG00000116560	ENST00000357214	3747	10	3	6322	3	-6322	5prime_fragment	FALSE	canonical	3	917	junction_4	548.9795078142716	NA	NA	NA	FALSE	NA	NA	NA	C	coding	514	1542	97	1638	35193049	35189256	FALSE	55.00000000000001	AAAAGACAAATTGGAAAGTG	NA	NA	NA	NA	NA	NA
G215.2	chr1	-	2223	11	novel_in_catalog	ENSG00000116560	novel	874	9	NA	NA	3	-2	combination_of_known_splicesites	FALSE	canonical	2	3	junction_1	1104.0552929994042	NA	NA	NA	FALSE	NA	NA	NA	C	coding	669	2010	97	2106	35193049	35178013	TRUE	5.0	TATCCTTTGGTTTTGTTTTT	NA	NA	NA	NA	NA	NA
G215.3	chr1	-	3175	1	novel_in_catalog	ENSG00000116560	novel	2835	3	NA	NA	-313	-5	mono-exon_by_intron_retention	FALSE	NA	NA	NA	NA	NA	NA	NA	NA	NA	NA	NA	NA	C	coding	108	327	2316	2642	35177244	35176918	NA	15.0	AATTATCCTTTGGTTTTGTT	NA	NA	NA	NA	NA	NA
G215.4	chr1	-	3978	10	full-splice_match	ENSG00000116560	ENST00000357214	3747	10	3	-234	3	234	multi-exon	FALSE	canonical	3	917	junction_9	788.4950503614112	NA	NA	NA	FALSE	NA	NA	NA	C	coding	707	2124	97	2220	35193049	35184456	FALSE	10.0	AATGTGTCTTCCTCCTTTTC	NA	NA	NA	NA	NA	NA
G215.5	chr1	-	3830	10	full-splice_match	ENSG00000116560	ENST00000357214	3747	10	3	-86	3	86	multi-exon	FALSE	canonical	3	917	junction_9	788.4950503614112	NA	NA	NA	FALSE	NA	NA	NA	C	coding	707	2124	97	2220	35193049	35184456	FALSE	25.0	TGCCTGTTAGTATAATGGGA	NA	NA	NA	NA	NA	NA
G215.6	chr1	-	3437	10	full-splice_match	ENSG00000116560	ENST00000357214	3747	10	3	307	3	-307	multi-exon	FALSE	canonical	3	917	junction_9	788.4950503614112	NA	NA	NA	FALSE	NA	NA	NA	C	coding	707	2124	97	2220	35193049	35184456	FALSE	70.0	AAAAAAAAAAAAAGGTTTAG	NA	NA	NA	NA	NA	NA
G215.7	chr1	-	3276	10	full-splice_match	ENSG00000116560	ENST00000357214	3747	10	3	468	3	-468	multi-exon	FALSE	canonical	3	917	junction_9	788.4950503614112	NA	NA	NA	FALSE	NA	NA	NA	C	coding	707	2124	97	2220	35193049	35184456	FALSE	65.0	TAAAAATACAAAAAATTAGC	NA	NA	NA	NA	NA	NA
G215.8	chr1	-	3725	1	novel_in_catalog	ENSG00000116560	novel	464	6	NA	NA	918	-468	mono-exon	FALSE	NA	NA	NA	NA	NA	NA	NA	NA	NA	NA	NA	NA	C	non_coding	NA	NA	NA	NA	NA	NA	NA	65.0	TAAAAATACAAAAAATTAGC	NA	NA	NA	NA	NA	NA
G215.9	chr1	-	3074	10	full-splice_match	ENSG00000116560	ENST00000357214	3747	10	3	670	3	-670	multi-exon	FALSE	canonical	3	917	junction_9	788.4950503614112	NA	NA	NA	FALSE	NA	NA	NA	C	coding	707	2124	97	2220	35193049	35184456	FALSE	30.0	AAGTCTTTTCATGTATTCAA	NA	NA	NA	NA	NA	NA
G216.1	chr1	+	3603	21	incomplete-splice_match	ENSG00000146463	ENST00000314607	6994	30	-276	23484	-276	998	5prime_fragment	TRUE	canonical	3	50	junction_1	55.62157854645983	NA	NA	NA	FALSE	NA	NA	NA	C	coding	1082	3246	357	3602	35269047	35398459	FALSE	45.0	AAAAAGGTTTGTAGTTGAAA	NA	NA	NA	NA	NA	NA
G216.2	chr1	+	5504	30	full-splice_match	ENSG00000146463	ENST00000314607	6994	30	-275	1765	-275	-1765	multi-exon	FALSE	canonical	3	50	junction_1	52.2444633208279	NA	NA	NA	FALSE	NA	NA	NA	C	coding	1548	4647	356	5002	35269047	35419677	FALSE	50.0	AAAAAAGATAGTGAAGTGGT	NA	NA	NA	NA	NA	NA
G216.3	chr1	+	2490	13	incomplete-splice_match	ENSG00000146463	ENST00000314607	6994	30	-258	34451	-258	-9969	5prime_fragment	FALSE	canonical	3	50	junction_1	52.55288341809187	NA	NA	NA	FALSE	NA	NA	NA	C	coding	717	2151	339	2489	35269047	35387492	FALSE	70.0	AATATAAGAAAATAAATAAT	NA	NA	NA	NA	NA	NA
G216.4	chr1	+	2155	1	incomplete-splice_match	ENSG00000146463	ENST00000314607	6994	30	150820	3	14943	-3	mono-exon	FALSE	NA	NA	NA	NA	NA	NA	NA	NA	NA	NA	NA	NA	C	non_coding	NA	NA	NA	NA	NA	NA	NA	10.0	TGATGGGTGAGTTCTTCTTC	NA	NA	NA	NA	NA	NA
G217.1	chr1	-	4637	21	novel_in_catalog	ENSG00000142687	novel	4789	21	NA	NA	-3	0	combination_of_known_junctions	TRUE	canonical	3	19	junction_20	49.26662156064692	NA	NA	NA	FALSE	NA	NA	NA	C	coding	1049	3150	84	3233	35554491	35434894	FALSE	0.0	CTCTGTCTGCTGGGTGTGCT	NA	NA	NA	NA	NA	NA
G217.13	chr1	-	2385	14	novel_not_in_catalog	ENSG00000142687	novel	2171	13	NA	NA	-2	0	at_least_one_novel_splicesite	FALSE	canonical	0	0	junction_12	77.01993901527811	NA	NA	NA	FALSE	NA	NA	NA	C	coding	665	1995	391	2385	35538547	35451635	FALSE	30.0	AAAGAAGGTACCTCTCTGCC	NA	NA	NA	NA	NA	NA
G217.14	chr1	-	2291	13	incomplete-splice_match	ENSG00000142687	ENST00000325722	4789	21	-1	18145	-1	0	5prime_fragment	FALSE	canonical	3	84	junction_12	43.65227180036949	NA	NA	NA	FALSE	NA	NA	NA	C	coding	685	2055	237	2291	35554491	35451635	FALSE	30.0	AAAGAAGGTACCTCTCTGCC	NA	NA	NA	NA	NA	NA
G217.16	chr1	-	2663	1	genic	ENSG00000142687	novel	NA	NA	NA	NA	-22	1698	mono-exon	FALSE	NA	NA	NA	NA	NA	NA	NA	NA	NA	NA	NA	NA	C	non_coding	NA	NA	NA	NA	NA	NA	NA	75.0	TTAAAAAAAAAAAAAGGAAT	NA	NA	NA	NA	NA	NA
G217.2	chr1	-	4708	21	full-splice_match	ENSG00000142687	ENST00000426982	3213	21	-21	-1474	-21	-1	multi-exon	FALSE	canonical	3	6	junction_20	51.184250507358215	NA	NA	NA	FALSE	NA	NA	NA	C	coding	1049	3150	156	3305	35554491	35434894	FALSE	5.0	ACTCTGTCTGCTGGGTGTGC	NA	NA	NA	NA	NA	NA
G217.3	chr1	-	5116	22	novel_not_in_catalog	ENSG00000142687	novel	4789	21	NA	NA	-1	-2	at_least_one_novel_splicesite	FALSE	canonical	0	0	junction_2	62.071497068294725	NA	NA	NA	FALSE	NA	NA	NA	C	coding	1004	3015	229	3243	35554491	35435588	TRUE	5.0	CACTCTGTCTGCTGGGTGTG	NA	NA	NA	NA	NA	NA
G217.4	chr1	-	4894	22	novel_not_in_catalog	ENSG00000142687	novel	4789	21	NA	NA	-3	-2	at_least_one_novel_splicesite	FALSE	canonical	0	0	junction_19	62.81863900066358	NA	NA	NA	TRUE	NA	NA	NA	C	coding	946	2841	652	3492	35506968	35434894	FALSE	5.0	CACTCTGTCTGCTGGGTGTG	NA	NA	NA	NA	NA	NA
G217.5	chr1	-	4790	21	full-splice_match	ENSG00000142687	ENST00000325722	4789	21	-3	2	-3	-2	multi-exon	FALSE	canonical	3	84	junction_20	41.290283360616456	NA	NA	NA	FALSE	NA	NA	NA	C	coding	1049	3150	239	3388	35554491	35434894	FALSE	5.0	CACTCTGTCTGCTGGGTGTG	NA	NA	NA	NA	NA	NA
G217.6	chr1	-	4887	22	novel_not_in_catalog	ENSG00000142687	novel	4789	21	NA	NA	-2	-3	at_least_one_novel_splicesite	FALSE	canonical	0	0	junction_9	62.70837373153941	NA	NA	NA	TRUE	NA	NA	NA	C	coding	1082	3249	238	3486	35554491	35434894	FALSE	5.0	GCACTCTGTCTGCTGGGTGT	NA	NA	NA	NA	NA	NA
G217.7	chr1	-	4265	20	novel_in_catalog	ENSG00000142687	novel	4789	21	NA	NA	-3	-3	combination_of_known_junctions	FALSE	canonical	2	10	junction_18	54.237142163168045	NA	NA	NA	FALSE	NA	NA	NA	C	coding	691	2076	789	2864	35470901	35434894	FALSE	5.0	GCACTCTGTCTGCTGGGTGT	NA	NA	NA	NA	NA	NA
G217.8	chr1	-	4512	20	novel_in_catalog	ENSG00000142687	novel	4789	21	NA	NA	1	-4	combination_of_known_splicesites	FALSE	canonical	1	1	junction_17	52.319707573284624	NA	NA	NA	FALSE	NA	NA	NA	C	coding	691	2076	1037	3112	35470901	35434894	FALSE	5.0	TGCACTCTGTCTGCTGGGTG	NA	NA	NA	NA	NA	NA
G217.9	chr1	-	4113	20	novel_in_catalog	ENSG00000142687	novel	4789	21	NA	NA	-8	-5	combination_of_known_junctions	FALSE	canonical	2	10	junction_18	60.44507133091536	NA	NA	NA	FALSE	NA	NA	NA	C	coding	691	2076	639	2714	35470901	35434894	FALSE	5.0	GTGCACTCTGTCTGCTGGGT	NA	NA	NA	NA	NA	NA
G218.1	chr1	+	3783	8	full-splice_match	ENSG00000020129	ENST00000356090	3433	8	-352	2	-33	-2	multi-exon	FALSE	canonical	3	41	junction_1	29.519277685980747	NA	NA	NA	FALSE	NA	NA	NA	C	coding	712	2139	531	2669	35559125	35565663	FALSE	10.0	AAGCCTCCTGCGTGGTCTGC	NA	NA	NA	NA	NA	NA
G218.10	chr1	+	4160	7	novel_in_catalog	ENSG00000020129	novel	3683	7	NA	NA	-2	-2	intron_retention	FALSE	canonical	1	1	junction_1	44.61315202194677	NA	NA	NA	FALSE	NA	NA	NA	C	coding	712	2139	915	3053	35559125	35565663	FALSE	20.0	TGACGAGAAGCCTCCTGCGT	NA	NA	NA	NA	NA	NA
G218.2	chr1	+	4054	7	full-splice_match	ENSG00000020129	ENST00000373243	3683	7	-366	-5	-31	-1	multi-exon	FALSE	canonical	3	85	junction_1	19.857828011475306	NA	NA	NA	FALSE	NA	NA	NA	C	coding	712	2139	801	2939	35559125	35565663	FALSE	5.0	AGCCTCCTGCGTGGTCTGCC	NA	NA	NA	NA	NA	NA
G218.3	chr1	+	3716	8	novel_in_catalog	ENSG00000020129	novel	3433	8	NA	NA	-24	-2	combination_of_known_junctions	FALSE	canonical	0	0	junction_2	45.40250824681431	NA	NA	NA	FALSE	NA	NA	NA	C	coding	712	2139	464	2602	35559125	35565663	FALSE	10.0	AAGCCTCCTGCGTGGTCTGC	NA	NA	NA	NA	NA	NA
G218.4	chr1	+	3917	8	novel_in_catalog	ENSG00000020129	novel	3433	8	NA	NA	-24	-2	combination_of_known_junctions	FALSE	canonical	1	1	junction_2	45.13426681376719	NA	NA	NA	FALSE	NA	NA	NA	C	coding	712	2139	665	2803	35559125	35565663	FALSE	10.0	AAGCCTCCTGCGTGGTCTGC	NA	NA	NA	NA	NA	NA
G218.5	chr1	+	3776	7	novel_in_catalog	ENSG00000020129	novel	3433	8	NA	NA	-12	-2	intron_retention	FALSE	canonical	3	41	junction_1	25.492918406665193	NA	NA	NA	FALSE	NA	NA	NA	C	coding	520	1563	191	1753	35559125	35563430	TRUE	20.0	TGACGAGAAGCCTCCTGCGT	NA	NA	NA	NA	NA	NA
G218.6	chr1	+	5027	6	incomplete-splice_match	ENSG00000020129	ENST00000373243	3683	7	-28	1	-12	0	intron_retention	FALSE	canonical	3	85	junction_1	21.664717861075413	NA	NA	NA	FALSE	NA	NA	NA	C	coding	577	1734	463	2196	35559125	35563941	FALSE	20.0	ACGAGAAGCCTCCTGCGTGG	NA	NA	NA	NA	NA	NA
G218.7	chr1	+	2997	9	novel_not_in_catalog	ENSG00000020129	novel	3433	8	NA	NA	-2	-520	at_least_one_novel_splicesite	FALSE	canonical	1	1	junction_6	50.30407538162291	NA	NA	NA	TRUE	NA	NA	NA	C	coding	483	1452	181	1632	35559125	35563230	TRUE	15.0	CCTGGTGGGGGGTGGGGAAA	NA	NA	NA	NA	NA	NA
G218.8	chr1	+	4745	7	incomplete-splice_match	ENSG00000020129	ENST00000356090	3433	8	-2	7	-2	0	intron_retention	FALSE	canonical	3	41	junction_1	31.329787033357817	NA	NA	NA	FALSE	NA	NA	NA	C	coding	577	1734	181	1914	35559125	35563941	FALSE	20.0	ACGAGAAGCCTCCTGCGTGG	NA	NA	NA	NA	NA	NA
G218.9	chr1	+	4165	8	novel_not_in_catalog	ENSG00000020129	novel	3433	8	NA	NA	-2	0	at_least_one_novel_splicesite	FALSE	canonical	0	0	junction_2	45.40250824681431	NA	NA	NA	FALSE	NA	NA	NA	C	coding	712	2139	918	3056	35559125	35565663	FALSE	20.0	ACGAGAAGCCTCCTGCGTGG	NA	NA	NA	NA	NA	NA
G219.2	chr1	-	2709	6	full-splice_match	ENSG00000126067	ENST00000373237	2701	6	310	-318	310	318	multi-exon	FALSE	canonical	3	1039	junction_1	58.342437384805926	NA	NA	NA	FALSE	NA	NA	NA	C	coding	201	606	103	708	35641432	35603267	FALSE	45.0	AACCCCATCTCTACTAAAAA	NA	NA	NA	NA	NA	NA
G219.3	chr1	-	2419	6	full-splice_match	ENSG00000126067	ENST00000373237	2701	6	281	1	281	-1	multi-exon	FALSE	canonical	3	1039	junction_1	58.342437384805926	NA	NA	NA	FALSE	NA	NA	NA	C	coding	201	606	132	737	35641432	35603267	FALSE	25.0	AGATTTGGGTGTCTTATACA	NA	NA	NA	NA	NA	NA
G219.4	chr1	-	2165	6	full-splice_match	ENSG00000126067	ENST00000373237	2701	6	301	235	301	-235	multi-exon	FALSE	canonical	3	1039	junction_1	58.342437384805926	NA	NA	NA	FALSE	NA	NA	NA	C	coding	201	606	112	717	35641432	35603267	FALSE	20.0	ATGTGTGTTTCAGAATGTTC	NA	NA	NA	NA	NA	NA
G219.5	chr1	-	1157	6	full-splice_match	ENSG00000126067	ENST00000373237	2701	6	301	1243	301	-193	multi-exon	FALSE	canonical	3	1039	junction_1	58.342437384805926	NA	NA	NA	FALSE	NA	NA	NA	C	coding	201	606	112	717	35641432	35603267	FALSE	60.0	AAAAACATGTAGTGAAAAAT	NA	NA	NA	NA	NA	NA
G219.6	chr1	-	869	6	full-splice_match	ENSG00000126067	ENST00000373237	2701	6	277	1555	277	-505	multi-exon	FALSE	canonical	3	1039	junction_1	58.342437384805926	NA	NA	NA	FALSE	NA	NA	NA	C	coding	201	606	136	741	35641432	35603267	FALSE	10.0	AGCCCTCTGGTCCAGGTCTC	NA	NA	NA	NA	NA	NA
G219.7	chr1	-	3574	1	novel_in_catalog	ENSG00000126067	novel	2701	6	NA	NA	318	-35319	mono-exon	FALSE	NA	NA	NA	NA	NA	NA	NA	NA	NA	NA	NA	NA	C	non_coding	NA	NA	NA	NA	NA	NA	NA	65.0	AAAAGAAGGAAACGAAAACT	NA	NA	NA	NA	NA	NA
G22.1	chr1	+	2217	5	novel_not_in_catalog	ENSG00000158109	novel	2414	5	NA	NA	-5384	-2	at_least_one_novel_splicesite	TRUE	canonical	0	0	junction_1	35.99565946055163	NA	NA	NA	TRUE	NA	NA	NA	C	coding	219	660	36	695	3619653	3628603	FALSE	25.0	AAGAAAGTGTCTCTTCCCTC	NA	NA	NA	NA	NA	NA
G22.2	chr1	+	2214	4	novel_not_in_catalog	ENSG00000158109	novel	2414	5	NA	NA	-23	-2	at_least_one_novel_splicesite	FALSE	canonical	0	0	junction_1	41.55585264302597	NA	NA	NA	TRUE	NA	NA	NA	C	non_coding	NA	NA	NA	NA	NA	NA	NA	25.0	AAGAAAGTGTCTCTTCCCTC	NA	NA	NA	NA	NA	NA
G22.3	chr1	+	2430	5	full-splice_match	ENSG00000158109	ENST00000378344	2414	5	-18	2	-18	-2	multi-exon	FALSE	canonical	3	44	junction_1	20.253086184579377	NA	NA	NA	FALSE	NA	NA	NA	C	coding	272	819	90	908	3625073	3628603	FALSE	25.0	AAGAAAGTGTCTCTTCCCTC	NA	NA	NA	NA	NA	NA
G22.4	chr1	+	1135	5	full-splice_match	ENSG00000158109	ENST00000378344	2414	5	-16	1295	-16	-1295	multi-exon	FALSE	canonical	3	44	junction_1	20.253086184579377	NA	NA	NA	FALSE	NA	NA	NA	C	coding	272	819	88	906	3625073	3628603	FALSE	45.0	AAAAGCCAAAAGACTCTCGC	NA	NA	NA	NA	NA	NA
G22.5	chr1	+	2294	5	novel_not_in_catalog	ENSG00000158109	novel	2414	5	NA	NA	-11	-2	at_least_one_novel_splicesite	FALSE	canonical	0	0	junction_1	35.99565946055163	NA	NA	NA	TRUE	NA	NA	NA	C	coding	229	690	83	772	3625073	3628603	FALSE	25.0	AAGAAAGTGTCTCTTCCCTC	NA	NA	NA	NA	NA	NA
G22.6	chr1	+	2584	4	novel_in_catalog	ENSG00000158109	novel	2414	5	NA	NA	-23	-2	intron_retention	FALSE	canonical	3	44	junction_1	22.464787260658994	NA	NA	NA	FALSE	NA	NA	NA	C	coding	98	297	47	343	3625073	3625519	TRUE	25.0	AAGAAAGTGTCTCTTCCCTC	NA	NA	NA	NA	NA	NA
G220.1	chr1	-	2840	2	full-splice_match	ENSG00000142686	ENST00000270815	3218	2	375	3	-203	-3	multi-exon	FALSE	canonical	3	82	junction_1	0.0	NA	NA	NA	FALSE	NA	NA	NA	C	coding	229	690	397	1086	35716321	35715632	FALSE	20.0	ACATTTCTTGAGTATGTGTT	NA	NA	NA	NA	NA	NA
G220.2	chr1	-	3005	3	full-splice_match	ENSG00000142686	ENST00000453178	492	3	-194	-2319	-194	-4	multi-exon	FALSE	canonical	2	3	junction_1	0.5	NA	NA	NA	FALSE	NA	NA	NA	C	coding	229	690	563	1252	35716321	35715632	FALSE	20.0	TACATTTCTTGAGTATGTGT	NA	NA	NA	NA	NA	NA
G221.1	chr1	-	1847	1	intergenic	novelGene_1	novel	NA	NA	NA	NA	NA	NA	mono-exon	FALSE	NA	NA	NA	NA	NA	NA	NA	NA	NA	NA	NA	NA	A	non_coding	NA	NA	NA	NA	NA	NA	NA	20.0	AAGATTTGCTGTCCAGCTTG	NA	NA	NA	NA	NA	NA
G222.1	chr1	-	2210	11	incomplete-splice_match	ENSG00000092853	ENST00000318121	4169	25	-66	13349	-27	-2789	5prime_fragment	FALSE	canonical	3	114	junction_2	39.92605665477121	NA	NA	NA	FALSE	NA	NA	NA	B	coding	695	2085	125	2209	35769870	35749755	FALSE	55.00000000000001	ATAAAGAAAATAATGATGGC	NA	NA	NA	NA	NA	NA
G222.2	chr1	-	2114	10	incomplete-splice_match	ENSG00000092853	ENST00000318121	4169	25	-66	14883	-27	-4323	5prime_fragment	FALSE	canonical	3	114	junction_1	42.0839842267229	NA	NA	NA	FALSE	NA	NA	NA	B	coding	663	1989	125	2113	35769870	35751289	FALSE	55.00000000000001	AGAAAGAAGAGGAGGAGGAA	NA	NA	NA	NA	NA	NA
G223.1	chr1	+	4036	19	full-splice_match	ENSG00000092847	ENST00000373204	13708	19	-17	9689	-17	-119	multi-exon	FALSE	canonical	3	69	junction_1	27.643676302296925	NA	NA	NA	FALSE	NA	NA	NA	C	coding	857	2574	231	2804	35883422	35919607	FALSE	80.0	AAAAAAGAGAGAAAACAAAA	NA	NA	NA	NA	NA	NA
G223.2	chr1	+	4149	19	full-splice_match	ENSG00000092847	ENST00000373204	13708	19	-11	9570	-11	0	multi-exon	FALSE	canonical	3	69	junction_1	27.643676302296925	NA	NA	NA	FALSE	NA	NA	NA	C	coding	857	2574	225	2798	35883422	35919607	FALSE	20.0	AACTGTGTACCTGATTTGTT	NA	NA	NA	NA	NA	NA
G224.1	chr1	+	3359	19	full-splice_match	ENSG00000126070	ENST00000373191	19687	19	12	16316	-5	-55	multi-exon	FALSE	canonical	3	57	junction_6	25.36815345815582	NA	NA	NA	FALSE	NA	NA	NA	C	coding	835	2508	413	2920	35945748	36055745	FALSE	20.0	TCTTGTAAAAGGTGTCTGTG	NA	NA	NA	NA	NA	NA
G224.2	chr1	+	2363	1	novel_in_catalog	ENSG00000126070	novel	1726	7	NA	NA	21	-40114	mono-exon	FALSE	NA	NA	NA	NA	NA	NA	NA	NA	NA	NA	NA	NA	C	non_coding	NA	NA	NA	NA	NA	NA	NA	60.0	AAAAAACAGAAAACTTAGCC	NA	NA	NA	NA	NA	NA
G224.3	chr1	+	3590	19	full-splice_match	ENSG00000126070	ENST00000373191	19687	19	60	16037	43	1	multi-exon	FALSE	canonical	3	57	junction_6	25.36815345815582	NA	NA	NA	FALSE	NA	NA	NA	C	coding	835	2508	365	2872	35945748	36055745	FALSE	25.0	AATTCTACTTTTATTTTGCA	NA	NA	NA	NA	NA	NA
G224.4	chr1	+	1734	6	full-splice_match	ENSG00000126070	ENST00000397828	1035	6	58	-757	45	0	multi-exon	FALSE	canonical	3	25	junction_5	49.670917044081236	NA	NA	NA	FALSE	NA	NA	NA	C	coding	204	615	363	977	35945748	35982652	FALSE	100.0	AAAAAAAAAAAAAAAAAAAA	NA	NA	NA	NA	NA	NA
G225.1	chr1	+	1616	10	novel_not_in_catalog	ENSG00000092850	novel	1738	10	NA	NA	12	1	at_least_one_novel_splicesite	FALSE	canonical	0	0	junction_1	0.0	NA	NA	NA	FALSE	NA	NA	NA	A	coding	430	1293	234	1526	36084922	36088186	FALSE	5.0	GCCGGCTGTTCTCTGCCCCA	NA	NA	NA	NA	NA	NA
G226.1	chr1	+	1677	6	full-splice_match	ENSG00000116863	ENST00000373178	1668	6	-10	1	-10	-1	multi-exon	FALSE	canonical	3	294	junction_1	21.877842672439165	NA	NA	NA	FALSE	NA	NA	NA	C	coding	358	1077	56	1132	36088920	36093386	FALSE	10.0	ACCACTGTTTCTTGTTTCTC	NA	NA	NA	NA	NA	NA
G226.2	chr1	+	1572	5	novel_in_catalog	ENSG00000116863	novel	1668	6	NA	NA	-2	-1	combination_of_known_splicesites	FALSE	canonical	3	10	junction_1	143.54855450334566	NA	NA	NA	FALSE	NA	NA	NA	C	coding	209	630	398	1027	36091772	36093386	FALSE	10.0	ACCACTGTTTCTTGTTTCTC	NA	NA	NA	NA	NA	NA
G227.1	chr1	-	1525	5	full-splice_match	ENSG00000054116	ENST00000373162	1056	5	11	-480	10	-2	multi-exon	FALSE	canonical	3	34	junction_4	239.84578378616538	NA	NA	NA	FALSE	NA	NA	NA	C	coding	134	405	492	896	36140070	36137203	FALSE	15.0	AATCATGTCCTGTTTTCTTT	NA	NA	NA	NA	NA	NA
G227.2	chr1	-	1280	5	full-splice_match	ENSG00000054116	ENST00000373166	1265	5	-17	2	10	-2	multi-exon	FALSE	canonical	3	457	junction_4	90.3724930496	NA	NA	NA	FALSE	NA	NA	NA	C	coding	180	543	109	651	36149378	36137203	FALSE	15.0	AATCATGTCCTGTTTTCTTT	NA	NA	NA	NA	NA	NA
G227.3	chr1	-	1995	3	novel_in_catalog	ENSG00000054116	novel	1336	5	NA	NA	10	0	intron_retention	FALSE	canonical	3	457	junction_2	21.5	NA	NA	NA	FALSE	NA	NA	NA	C	coding	134	405	439	843	36139878	36137733	FALSE	30.0	AAATCCCAATCATGTCCTGT	NA	NA	NA	NA	NA	NA
G227.4	chr1	-	1744	4	novel_in_catalog	ENSG00000054116	novel	1265	5	NA	NA	10	-2	intron_retention	FALSE	canonical	3	457	junction_3	17.745108872274887	NA	NA	NA	FALSE	NA	NA	NA	C	coding	161	486	109	594	36149378	36137733	FALSE	30.0	TGAAATCCCAATCATGTCCT	NA	NA	NA	NA	NA	NA
G227.5	chr1	-	822	5	full-splice_match	ENSG00000054116	ENST00000373166	1265	5	-17	460	10	22	multi-exon	FALSE	canonical	3	457	junction_4	90.3724930496	NA	NA	NA	FALSE	NA	NA	NA	C	coding	180	543	109	651	36149378	36137203	FALSE	25.0	ACCCCATGTGTGCACATTCA	NA	NA	NA	NA	NA	NA
G227.6	chr1	-	1079	5	full-splice_match	ENSG00000054116	ENST00000373162	1056	5	-5	-18	-5	18	multi-exon	FALSE	canonical	3	34	junction_4	239.84578378616538	NA	NA	NA	FALSE	NA	NA	NA	C	coding	134	405	508	912	36140070	36137203	FALSE	25.0	ATTTACCCCATGTGTGCACA	NA	NA	NA	NA	NA	NA
G228.1	chr1	+	3318	16	full-splice_match	ENSG00000116871	ENST00000316156	3456	16	137	1	-73	-1	multi-exon	TRUE	canonical	3	47	junction_5	71.78009628178428	NA	NA	NA	FALSE	NA	NA	NA	C	coding	803	2412	317	2728	36156418	36180258	FALSE	10.0	ATCCTGCCTGTTCTTGGAGC	NA	NA	NA	NA	NA	NA
G228.2	chr1	+	3207	17	novel_in_catalog	ENSG00000116871	novel	3238	18	NA	NA	-59	-2	combination_of_known_junctions	FALSE	canonical	3	20	junction_6	82.35659885522229	NA	NA	NA	FALSE	NA	NA	NA	C	coding	771	2316	303	2618	36156418	36180258	FALSE	15.0	AATCCTGCCTGTTCTTGGAG	NA	NA	NA	NA	NA	NA
G228.3	chr1	+	3313	18	full-splice_match	ENSG00000116871	ENST00000373150	3238	18	-77	2	-54	-2	multi-exon	FALSE	canonical	3	20	junction_7	78.32321464008672	NA	NA	NA	FALSE	NA	NA	NA	C	coding	808	2427	298	2724	36156418	36180258	FALSE	15.0	AATCCTGCCTGTTCTTGGAG	NA	NA	NA	NA	NA	NA
G228.4	chr1	+	3396	17	novel_in_catalog	ENSG00000116871	novel	3238	18	NA	NA	-41	-2	intron_retention	FALSE	canonical	3	85	junction_6	67.9704669323376	NA	NA	NA	FALSE	NA	NA	NA	C	coding	840	2523	285	2807	36156418	36180258	FALSE	15.0	AATCCTGCCTGTTCTTGGAG	NA	NA	NA	NA	NA	NA
G228.5	chr1	+	3212	16	novel_in_catalog	ENSG00000116871	novel	3238	18	NA	NA	6	-3	intron_retention	FALSE	canonical	3	5	junction_8	92.28203147597767	NA	NA	NA	FALSE	NA	NA	NA	C	coding	251	756	1886	2641	36178478	36180258	FALSE	50.0	ATAAAGAATAATTCTGCCAA	NA	NA	NA	NA	NA	NA
G229.1	chr1	+	3127	4	incomplete-splice_match	ENSG00000054118	ENST00000354618	4432	12	-10	16234	-10	-5046	intron_retention	FALSE	canonical	3	295	junction_1	526.8499681018202	NA	NA	NA	FALSE	NA	NA	NA	C	coding	361	1086	235	1320	36282564	36287316	FALSE	80.0	AAAGAAAAAATAAAAGAGAA	NA	NA	NA	NA	NA	NA
G229.2	chr1	+	1620	6	novel_not_in_catalog	ENSG00000054118	novel	4432	12	NA	NA	1	-5049	at_least_one_novel_splicesite	FALSE	canonical	1	1	junction_1	635.8960292374846	NA	NA	NA	TRUE	NA	NA	NA	C	coding	367	1101	520	1620	36282564	36289120	FALSE	75.0	GATAAAGAAAAAATAAAAGA	NA	NA	NA	NA	NA	NA
G229.3	chr1	+	1363	6	novel_in_catalog	ENSG00000054118	novel	4432	12	NA	NA	-1	-5048	combination_of_known_junctions	FALSE	canonical	3	9	junction_1	630.4612279910637	NA	NA	NA	FALSE	NA	NA	NA	C	coding	367	1101	262	1362	36282564	36289120	FALSE	75.0	ATAAAGAAAAAATAAAAGAG	NA	NA	NA	NA	NA	NA
G229.4	chr1	+	2806	12	novel_not_in_catalog	ENSG00000054118	novel	4432	12	NA	NA	9	-2517	at_least_one_novel_splicesite	FALSE	canonical	0	0	junction_1	502.2035740136326	NA	NA	NA	TRUE	NA	NA	NA	C	coding	860	2580	226	2805	36282564	36301630	FALSE	60.0	AAAAAAGAAACCGGGAAGAG	NA	NA	NA	NA	NA	NA
G229.5	chr1	+	3310	12	full-splice_match	ENSG00000054118	ENST00000354618	4432	12	26	1096	9	113	multi-exon	FALSE	canonical	3	295	junction_1	340.55785542630196	NA	NA	NA	FALSE	NA	NA	NA	C	coding	955	2868	199	3066	36282564	36304017	FALSE	5.0	CTGTTTTTCTCATTTGTTGG	NA	NA	NA	NA	NA	NA
G229.6	chr1	+	3507	11	novel_not_in_catalog	ENSG00000054118	novel	4432	12	NA	NA	14	421	at_least_one_novel_splicesite	FALSE	canonical	3	22	junction_1	433.91496862864733	NA	NA	NA	TRUE	NA	NA	NA	C	coding	954	2865	91	2955	36282564	36304017	FALSE	25.0	AGTTTGGGACCAAACTGCTT	NA	NA	NA	NA	NA	NA
G229.7	chr1	+	2770	11	incomplete-splice_match	ENSG00000054118	ENST00000354618	4432	12	35	3726	18	-2517	5prime_fragment	FALSE	canonical	3	295	junction_1	353.474412086646	NA	NA	NA	FALSE	NA	NA	NA	C	coding	860	2580	190	2769	36282564	36301630	FALSE	60.0	AAAAAAGAAACCGGGAAGAG	NA	NA	NA	NA	NA	NA
G23.1	chr1	-	2057	12	novel_not_in_catalog	ENSG00000116213	novel	1998	11	NA	NA	-29	1482	at_least_one_novel_splicesite	FALSE	canonical	1	1	junction_1	67.45160493468234	NA	NA	NA	TRUE	NA	NA	NA	C	coding	476	1431	104	1534	3649999	3629808	FALSE	20.0	GATTTTCTGTAAAGCTTTCT	NA	NA	NA	NA	NA	NA
G23.10	chr1	-	1497	11	novel_in_catalog	ENSG00000116213	novel	1665	12	NA	NA	-13	-8	combination_of_known_splicesites	FALSE	canonical	0	0	junction_2	71.66058888957025	NA	NA	NA	FALSE	NA	NA	NA	C	coding	418	1257	41	1297	3649999	3630975	FALSE	20.0	TACAACTACTTCTCTTCTTG	NA	NA	NA	NA	NA	NA
G23.11	chr1	-	2196	12	novel_not_in_catalog	ENSG00000116213	novel	1665	12	NA	NA	-30	-9	at_least_one_novel_splicesite	FALSE	canonical	0	0	junction_3	83.18683541749175	NA	NA	NA	TRUE	NA	NA	NA	C	coding	212	639	105	743	3649999	3636872	TRUE	25.0	ATACAACTACTTCTCTTCTT	NA	NA	NA	NA	NA	NA
G23.2	chr1	-	2633	12	novel_not_in_catalog	ENSG00000116213	novel	1665	12	NA	NA	-34	-1	at_least_one_novel_splicesite	FALSE	canonical	0	0	junction_3	68.53014056084561	NA	NA	NA	TRUE	NA	NA	NA	C	coding	318	957	109	1065	3649999	3633239	TRUE	20.0	ACTTCTCTTCTTGAAACGTT	NA	NA	NA	NA	NA	NA
G23.3	chr1	-	1528	11	novel_in_catalog	ENSG00000116213	novel	1665	12	NA	NA	0	-2	combination_of_known_junctions	FALSE	canonical	3	13	junction_5	65.85901608739688	NA	NA	NA	FALSE	NA	NA	NA	C	coding	415	1248	75	1322	3649999	3630975	FALSE	20.0	TACTTCTCTTCTTGAAACGT	NA	NA	NA	NA	NA	NA
G23.4	chr1	-	2309	11	novel_in_catalog	ENSG00000116213	novel	1665	12	NA	NA	-23	-4	intron_retention	FALSE	canonical	3	112	junction_6	43.7744217551757	NA	NA	NA	FALSE	NA	NA	NA	C	coding	425	1278	828	2105	3646899	3630975	FALSE	25.0	ACTACTTCTCTTCTTGAAAC	NA	NA	NA	NA	NA	NA
G23.5	chr1	-	2379	13	novel_not_in_catalog	ENSG00000116213	novel	1665	12	NA	NA	0	-5	at_least_one_novel_splicesite	FALSE	canonical	0	0	junction_3	80.81821164399354	NA	NA	NA	TRUE	NA	NA	NA	C	coding	318	957	75	1031	3649999	3633239	TRUE	30.0	AACTACTTCTCTTCTTGAAA	NA	NA	NA	NA	NA	NA
G23.6	chr1	-	2040	11	full-splice_match	ENSG00000116213	ENST00000378322	1998	11	-47	5	-32	-5	multi-exon	FALSE	canonical	3	112	junction_5	40.489998765127176	NA	NA	NA	FALSE	NA	NA	NA	C	coding	435	1308	107	1414	3649999	3631398	FALSE	30.0	AACTACTTCTCTTCTTGAAA	NA	NA	NA	NA	NA	NA
G23.7	chr1	-	1921	13	novel_not_in_catalog	ENSG00000116213	novel	1665	12	NA	NA	-23	-7	at_least_one_novel_splicesite	FALSE	canonical	0	0	junction_10	80.01145751286707	NA	NA	NA	TRUE	NA	NA	NA	C	coding	313	942	779	1720	3637069	3630975	FALSE	25.0	ACAACTACTTCTCTTCTTGA	NA	NA	NA	NA	NA	NA
G23.8	chr1	-	1688	12	full-splice_match	ENSG00000116213	ENST00000270708	1665	12	-30	7	-30	-7	multi-exon	FALSE	canonical	3	112	junction_6	42.21374183841087	NA	NA	NA	FALSE	NA	NA	NA	C	coding	460	1383	105	1487	3649999	3630975	FALSE	25.0	ACAACTACTTCTCTTCTTGA	NA	NA	NA	NA	NA	NA
G23.9	chr1	-	1583	12	novel_not_in_catalog	ENSG00000116213	novel	1665	12	NA	NA	8	-8	at_least_one_novel_splicesite	FALSE	canonical	0	0	junction_2	89.72381866797487	NA	NA	NA	TRUE	NA	NA	NA	C	coding	271	816	568	1383	3637069	3630975	FALSE	20.0	TACAACTACTTCTCTTCTTG	NA	NA	NA	NA	NA	NA
G230.1	chr1	+	2393	16	full-splice_match	ENSG00000214193	ENST00000453908	2408	16	16	-1	16	1	multi-exon	FALSE	canonical	1	1	junction_3	20.950311586120993	NA	NA	NA	FALSE	NA	NA	NA	C	coding	756	2271	19	2289	36306421	36321127	FALSE	5.0	CCACGCCGGTCTGGTCGCTG	NA	NA	NA	NA	NA	NA
G230.2	chr1	+	2124	12	novel_in_catalog	ENSG00000214193	novel	2205	13	NA	NA	-22	-2	combination_of_known_splicesites	FALSE	canonical	1	6	junction_4	17.25884609685831	NA	NA	NA	FALSE	NA	NA	NA	C	coding	491	1476	548	2023	36319097	36321127	FALSE	5.0	GCGCCACGCCGGTCTGGTCG	NA	NA	NA	NA	NA	NA
G230.3	chr1	+	2337	12	novel_in_catalog	ENSG00000214193	novel	2205	13	NA	NA	-3	0	intron_retention	FALSE	canonical	2	26	junction_2	14.449112758371436	NA	NA	NA	FALSE	NA	NA	NA	C	coding	402	1209	1026	2234	36319726	36321127	FALSE	5.0	GCCACGCCGGTCTGGTCGCT	NA	NA	NA	NA	NA	NA
G230.4	chr1	+	2370	12	novel_in_catalog	ENSG00000214193	novel	2205	13	NA	NA	-3	0	intron_retention	FALSE	canonical	2	27	junction_3	13.60055905511131	NA	NA	NA	FALSE	NA	NA	NA	C	coding	605	1818	450	2267	36307787	36321127	FALSE	5.0	GCCACGCCGGTCTGGTCGCT	NA	NA	NA	NA	NA	NA
G230.5	chr1	+	2439	12	novel_in_catalog	ENSG00000214193	novel	2205	13	NA	NA	-2	116	intron_retention	FALSE	canonical	2	26	junction_2	14.687375812733288	NA	NA	NA	FALSE	NA	NA	NA	C	coding	601	1806	167	1972	36307274	36320802	TRUE	10.0	CCCAAGGCCTGCGCGCGGCT	NA	NA	NA	NA	NA	NA
G230.6	chr1	+	2311	13	novel_not_in_catalog	ENSG00000214193	novel	2205	13	NA	NA	0	117	at_least_one_novel_splicesite	FALSE	canonical	2	3	junction_11	18.075459115115784	NA	NA	NA	TRUE	NA	NA	NA	C	coding	670	2013	165	2177	36307274	36321213	FALSE	15.0	CCAAGGCCTGCGCGCGGCTA	NA	NA	NA	NA	NA	NA
G231.1	chr1	-	1068	3	full-splice_match	ENSG00000142694	ENST00000490466	699	3	-119	-250	-119	0	multi-exon	FALSE	canonical	3	29	junction_2	16.5	NA	NA	NA	FALSE	NA	NA	NA	A	coding	158	477	328	804	36323016	36322295	FALSE	10.0	ACTCAGTCTCTCCCTCTGTT	NA	NA	NA	NA	NA	NA
G232.1	chr1	-	3528	10	novel_in_catalog	ENSG00000196182	novel	3621	11	NA	NA	-25	2	combination_of_known_splicesites	TRUE	canonical	3	4	junction_9	92.2147252642199	NA	NA	NA	FALSE	NA	NA	NA	C	coding	348	1047	349	1395	36358319	36341755	FALSE	0.0	TGGCCTGCGTCTCCTGCCTT	NA	NA	NA	NA	NA	NA
G232.2	chr1	-	3883	12	novel_in_catalog	ENSG00000196182	novel	3846	12	NA	NA	-28	1	combination_of_known_junctions	FALSE	canonical	3	53	junction_10	85.18516535579545	NA	NA	NA	FALSE	NA	NA	NA	C	coding	440	1323	429	1751	36367858	36341755	FALSE	0.0	GTGGCCTGCGTCTCCTGCCT	NA	NA	NA	NA	NA	NA
G232.3	chr1	-	3649	11	full-splice_match	ENSG00000196182	ENST00000373132	3621	11	-28	0	-28	0	multi-exon	FALSE	canonical	3	127	junction_10	64.3735970720916	NA	NA	NA	FALSE	NA	NA	NA	C	coding	435	1308	211	1518	36361332	36341755	FALSE	0.0	TGTGGCCTGCGTCTCCTGCC	NA	NA	NA	NA	NA	NA
G232.4	chr1	-	3501	10	novel_in_catalog	ENSG00000196182	novel	3621	11	NA	NA	0	0	combination_of_known_splicesites	FALSE	canonical	0	0	junction_2	93.56215336988497	NA	NA	NA	FALSE	NA	NA	NA	C	coding	395	1188	183	1370	36361332	36341755	FALSE	0.0	TGTGGCCTGCGTCTCCTGCC	NA	NA	NA	NA	NA	NA
G232.5	chr1	-	3886	12	novel_not_in_catalog	ENSG00000196182	novel	3621	11	NA	NA	-19	-6	at_least_one_novel_splicesite	FALSE	canonical	0	0	junction_10	102.5302213056801	NA	NA	NA	TRUE	NA	NA	NA	C	coding	435	1308	454	1761	36361332	36341755	FALSE	15.0	AACCACTGTGGCCTGCGTCT	NA	NA	NA	NA	NA	NA
G232.6	chr1	-	4115	12	novel_not_in_catalog	ENSG00000196182	novel	3621	11	NA	NA	-22	-8	at_least_one_novel_splicesite	FALSE	canonical	0	0	junction_10	102.5302213056801	NA	NA	NA	TRUE	NA	NA	NA	C	coding	446	1341	652	1992	36373153	36341755	FALSE	15.0	GGAACCACTGTGGCCTGCGT	NA	NA	NA	NA	NA	NA
G232.7	chr1	-	2303	12	novel_in_catalog	ENSG00000196182	novel	3846	12	NA	NA	-12	-1563	combination_of_known_junctions	FALSE	canonical	3	53	junction_10	85.18516535579545	NA	NA	NA	FALSE	NA	NA	NA	C	coding	440	1323	413	1735	36367858	36341755	FALSE	20.0	ACCAACTTCTCTCCCATCTC	NA	NA	NA	NA	NA	NA
G232.8	chr1	-	1765	11	full-splice_match	ENSG00000196182	ENST00000373132	3621	11	-15	1871	-15	-1871	multi-exon	FALSE	canonical	3	127	junction_10	64.3735970720916	NA	NA	NA	FALSE	NA	NA	NA	C	coding	435	1308	198	1505	36361332	36341755	FALSE	20.0	ACCTCTGTCTCTTTAACCAT	NA	NA	NA	NA	NA	NA
G233.1	chr1	-	2153	4	full-splice_match	ENSG00000181817	ENST00000476041	1006	4	-34	-1113	-29	1113	multi-exon	FALSE	canonical	2	5	junction_2	45.98792111945145	NA	NA	NA	FALSE	NA	NA	NA	C	coding	121	366	180	545	36394129	36392486	TRUE	25.0	TAACTCACTTGAATTCCTGT	NA	NA	NA	NA	NA	NA
G233.2	chr1	-	874	2	full-splice_match	ENSG00000181817	ENST00000315732	850	2	-14	-10	-14	10	multi-exon	FALSE	canonical	3	108	junction_1	0.0	NA	NA	NA	FALSE	NA	NA	NA	C	coding	123	372	165	536	36394129	36393758	FALSE	15.0	TCCATTTCTCATGCAGTTGT	NA	NA	NA	NA	NA	NA
G233.3	chr1	-	4480	1	genic	ENSG00000181817	novel	NA	NA	NA	NA	-22	-5	mono-exon	FALSE	NA	NA	NA	NA	NA	NA	NA	NA	NA	NA	NA	NA	C	coding	123	372	3786	4157	36394129	36393758	NA	20.0	CCACCTCTAAGTGTCTCCAT	NA	NA	NA	NA	NA	NA
G234.1	chr1	-	1448	10	full-splice_match	ENSG00000116885	ENST00000235532	1455	10	3	4	3	0	multi-exon	FALSE	canonical	3	6	junction_2	3.3811386788228757	NA	NA	NA	FALSE	NA	NA	NA	A	coding	379	1140	80	1219	36450369	36418139	FALSE	15.0	TTGACCTTTCCCATTTTATT	NA	NA	NA	NA	NA	NA
G235.1	chr1	+	2652	6	full-splice_match	ENSG00000163874	ENST00000373087	2684	6	28	4	0	-4	multi-exon	FALSE	canonical	3	46	junction_1	49.101527471149	NA	NA	NA	FALSE	NA	NA	NA	C	coding	599	1800	89	1888	37475497	37483611	FALSE	20.0	AAGAGGTGATTGTCTTTGTT	NA	NA	NA	NA	NA	NA
G235.2	chr1	+	2848	5	incomplete-splice_match	ENSG00000163874	ENST00000373087	2684	6	28	4	0	-4	intron_retention	FALSE	canonical	3	46	junction_1	54.874857630794814	NA	NA	NA	FALSE	NA	NA	NA	C	coding	400	1203	89	1291	37475497	37482818	FALSE	20.0	AAGAGGTGATTGTCTTTGTT	NA	NA	NA	NA	NA	NA
G235.3	chr1	+	3441	4	incomplete-splice_match	ENSG00000163874	ENST00000640233	2721	6	0	-10	0	-9	intron_retention	FALSE	canonical	3	46	junction_1	63.35613624582863	NA	NA	NA	FALSE	NA	NA	NA	C	coding	280	843	89	931	37475497	37481860	FALSE	20.0	CTTTCAAGAGGTGATTGTCT	NA	NA	NA	NA	NA	NA
G235.4	chr1	+	4612	3	incomplete-splice_match	ENSG00000163874	ENST00000640233	2721	6	0	-10	0	-9	intron_retention	FALSE	canonical	3	46	junction_1	49.5	NA	NA	NA	FALSE	NA	NA	NA	C	coding	405	1218	2636	3853	37482394	37483611	FALSE	20.0	CTTTCAAGAGGTGATTGTCT	NA	NA	NA	NA	NA	NA
G235.5	chr1	+	3247	5	novel_not_in_catalog	ENSG00000163874	novel	2721	6	NA	NA	0	-4	intron_retention	FALSE	canonical	3	29	junction_1	61.56449869851942	NA	NA	NA	TRUE	NA	NA	NA	C	coding	280	843	86	928	37475497	37481860	TRUE	20.0	AAGAGGTGATTGTCTTTGTT	NA	NA	NA	NA	NA	NA
G235.6	chr1	+	3252	5	incomplete-splice_match	ENSG00000163874	ENST00000373087	2684	6	257	4	229	-4	3prime_fragment	FALSE	canonical	3	132	junction_3	27.299267389437397	NA	NA	NA	FALSE	NA	NA	NA	C	coding	599	1800	689	2488	37475497	37483611	FALSE	20.0	AAGAGGTGATTGTCTTTGTT	NA	NA	NA	NA	NA	NA
G235.7	chr1	+	2488	4	incomplete-splice_match	ENSG00000163874	ENST00000373087	2684	6	5372	3	-75	-3	3prime_fragment	FALSE	canonical	3	132	junction_2	31.123410267299864	NA	NA	NA	FALSE	NA	NA	NA	C	coding	334	1005	719	1723	37481813	37483611	FALSE	20.0	AGAGGTGATTGTCTTTGTTA	NA	NA	NA	NA	NA	NA
G236.1	chr1	-	2251	7	full-splice_match	ENSG00000163875	ENST00000296214	1525	7	8	-734	-3	131	multi-exon	TRUE	canonical	3	372	junction_3	62.45731875982723	NA	NA	NA	FALSE	NA	NA	NA	C	coding	191	576	21	596	37514746	37494099	FALSE	10.0	CATTCTGTATTTTTTGTCTG	NA	NA	NA	NA	NA	NA
G236.2	chr1	-	2193	8	full-splice_match	ENSG00000163875	ENST00000475828	1408	8	-3	-782	-3	22	multi-exon	FALSE	canonical	3	38	junction_3	194.32037505950143	NA	NA	NA	FALSE	NA	NA	NA	C	coding	181	546	14	559	37514746	37496592	TRUE	20.0	CTATTTAGATCTTTGACTGT	NA	NA	NA	NA	NA	NA
G236.4	chr1	-	2073	6	novel_in_catalog	ENSG00000163875	novel	1525	7	NA	NA	-3	-24	combination_of_known_splicesites	FALSE	canonical	1	3	junction_1	190.12269722471328	NA	NA	NA	FALSE	NA	NA	NA	C	coding	191	576	32	607	37514746	37494065	FALSE	30.0	AAATAAACTTTTGTGGGTTT	NA	NA	NA	NA	NA	NA
G236.5	chr1	-	1584	8	full-splice_match	ENSG00000163875	ENST00000475828	1408	8	-19	-157	-1	0	multi-exon	FALSE	canonical	3	38	junction_3	194.32037505950143	NA	NA	NA	FALSE	NA	NA	NA	C	coding	181	546	30	575	37514746	37496592	TRUE	30.0	CCATGGCATATGGAAAGTCT	NA	NA	NA	NA	NA	NA
G236.6	chr1	-	1520	7	full-splice_match	ENSG00000163875	ENST00000296214	1525	7	-3	8	-3	-8	multi-exon	FALSE	canonical	3	372	junction_3	62.45731875982723	NA	NA	NA	FALSE	NA	NA	NA	C	coding	191	576	32	607	37514746	37494099	FALSE	45.0	AAAAATCACCATGGCATATG	NA	NA	NA	NA	NA	NA
G236.7	chr1	-	1453	8	full-splice_match	ENSG00000163875	ENST00000475828	1408	8	-3	-42	-3	18	multi-exon	FALSE	canonical	3	38	junction_3	194.32037505950143	NA	NA	NA	FALSE	NA	NA	NA	C	coding	181	546	14	559	37514746	37496592	TRUE	25.0	AAACCCGAGATTGTTTTTTC	NA	NA	NA	NA	NA	NA
G236.8	chr1	-	1408	7	full-splice_match	ENSG00000163875	ENST00000296214	1525	7	0	117	0	16	multi-exon	FALSE	canonical	3	372	junction_3	62.45731875982723	NA	NA	NA	FALSE	NA	NA	NA	C	coding	191	576	29	604	37514746	37494099	FALSE	25.0	TTAAACCCGAGATTGTTTTT	NA	NA	NA	NA	NA	NA
G236.9	chr1	-	1027	7	full-splice_match	ENSG00000163875	ENST00000296214	1525	7	0	498	0	86	multi-exon	FALSE	canonical	3	372	junction_3	62.45731875982723	NA	NA	NA	FALSE	NA	NA	NA	C	coding	191	576	29	604	37514746	37494099	FALSE	15.0	TTATATTGTTTTATGTTTTC	NA	NA	NA	NA	NA	NA
G237.1	chr1	-	2502	4	full-splice_match	ENSG00000163877	ENST00000296215	4605	4	21	2082	21	159	multi-exon	FALSE	canonical	3	179	junction_1	19.754043186705402	NA	NA	NA	FALSE	NA	NA	NA	C	coding	396	1191	95	1285	37554229	37537748	FALSE	35.0	AAAGAGTAATGCTTTCCTAG	NA	NA	NA	NA	NA	NA
G237.2	chr1	-	2139	4	full-splice_match	ENSG00000163877	ENST00000296215	4605	4	38	2428	-16	-187	multi-exon	FALSE	canonical	3	179	junction_1	19.754043186705402	NA	NA	NA	FALSE	NA	NA	NA	C	coding	396	1191	78	1268	37554229	37537748	FALSE	50.0	ATAACATGTATAGATCTAAA	NA	NA	NA	NA	NA	NA
G237.3	chr1	-	1999	4	full-splice_match	ENSG00000163877	ENST00000296215	4605	4	19	2587	19	-346	multi-exon	FALSE	canonical	3	179	junction_1	19.754043186705402	NA	NA	NA	FALSE	NA	NA	NA	C	coding	396	1191	97	1287	37554229	37537748	FALSE	25.0	TCTTTGTGAAAGAATTCCTG	NA	NA	NA	NA	NA	NA
G238.1	chr1	-	2470	16	full-splice_match	ENSG00000134697	ENST00000373062	2334	16	-16	-120	-2	120	multi-exon	FALSE	canonical	3	383	junction_8	131.54997360530163	NA	NA	NA	FALSE	NA	NA	NA	C	coding	731	2196	116	2311	37595822	37566855	FALSE	40.0	AAGGATTTCAGTGATAAGAG	NA	NA	NA	NA	NA	NA
G238.10	chr1	-	3281	15	novel_not_in_catalog	ENSG00000134697	novel	2334	16	NA	NA	0	-6	intron_retention	FALSE	canonical	3	12	junction_9	197.97264550272325	NA	NA	NA	FALSE	NA	NA	NA	C	coding	286	861	2393	3253	37574423	37566855	FALSE	55.00000000000001	AAAAACAGGCAGTTAGAAAT	NA	NA	NA	NA	NA	NA
G238.11	chr1	-	2225	1	novel_in_catalog	ENSG00000134697	novel	2334	16	NA	NA	-634	-6	mono-exon_by_intron_retention	FALSE	NA	NA	NA	NA	NA	NA	NA	NA	NA	NA	NA	NA	C	coding	113	342	1650	1991	37567402	37567061	NA	55.00000000000001	AAAAACAGGCAGTTAGAAAT	NA	NA	NA	NA	NA	NA
G238.12	chr1	-	2271	16	full-splice_match	ENSG00000134697	ENST00000373062	2334	16	-45	108	-31	-103	multi-exon	FALSE	canonical	3	383	junction_8	131.54997360530163	NA	NA	NA	FALSE	NA	NA	NA	C	coding	709	2127	145	2271	37595822	37566924	FALSE	65.0	AACAAAAAGAAGACCAATGA	NA	NA	NA	NA	NA	NA
G238.13	chr1	-	2106	15	incomplete-splice_match	ENSG00000134697	ENST00000373062	2334	16	-18	911	-4	-906	5prime_fragment	FALSE	canonical	3	383	junction_7	131.2356697716294	NA	NA	NA	FALSE	NA	NA	NA	C	coding	663	1989	118	2106	37595822	37567727	FALSE	45.0	GAAGAGGAACAGGAACATTC	NA	NA	NA	NA	NA	NA
G238.14	chr1	-	2976	13	novel_in_catalog	ENSG00000134697	novel	2334	16	NA	NA	-4	-1476	intron_retention	FALSE	canonical	3	383	junction_6	124.19373306786996	NA	NA	NA	FALSE	NA	NA	NA	C	coding	414	1242	1735	2976	37582885	37568297	FALSE	45.0	GAAGAAGATGTAGATGACAG	NA	NA	NA	NA	NA	NA
G238.15	chr1	-	2110	15	novel_not_in_catalog	ENSG00000134697	novel	2334	16	NA	NA	0	-1496	at_least_one_novel_splicesite	FALSE	canonical	2	3	junction_9	231.14300061800242	NA	NA	NA	TRUE	NA	NA	NA	C	coding	407	1221	889	2109	37582885	37568318	FALSE	65.0	AAGAACAAAGAAAAACACTG	NA	NA	NA	NA	NA	NA
G238.16	chr1	-	2058	14	incomplete-splice_match	ENSG00000134697	ENST00000373062	2334	16	-50	1501	-36	-1496	5prime_fragment	FALSE	canonical	3	383	junction_6	124.89863345550764	NA	NA	NA	FALSE	NA	NA	NA	C	coding	636	1908	150	2057	37595822	37568318	FALSE	65.0	AAGAACAAAGAAAAACACTG	NA	NA	NA	NA	NA	NA
G238.17	chr1	-	2231	15	novel_in_catalog	ENSG00000134697	novel	2334	16	NA	NA	-10	-1501	combination_of_known_junctions	FALSE	canonical	3	10	junction_7	227.83095460790884	NA	NA	NA	FALSE	NA	NA	NA	C	coding	702	2106	124	2229	37595822	37568324	FALSE	65.0	ACCTGAAGAACAAAGAAAAA	NA	NA	NA	NA	NA	NA
G238.18	chr1	-	1632	13	incomplete-splice_match	ENSG00000134697	ENST00000373062	2334	16	-15	2385	-1	-2380	5prime_fragment	FALSE	canonical	3	383	junction_5	111.19190118389419	NA	NA	NA	FALSE	NA	NA	NA	C	coding	506	1518	115	1632	37595822	37569201	FALSE	65.0	AAGGAAGAAACAGAAGAGAA	NA	NA	NA	NA	NA	NA
G238.19	chr1	-	2533	2	full-splice_match	ENSG00000134697	ENST00000488496	539	2	-32	-1962	-32	-744	multi-exon	FALSE	canonical	3	764	junction_1	0.0	NA	NA	NA	FALSE	NA	NA	NA	C	coding	50	153	146	298	37595822	37593758	FALSE	95.0	AAAAAAAAAAAAAAAAAAGA	NA	NA	NA	NA	NA	NA
G238.2	chr1	-	3334	14	novel_in_catalog	ENSG00000134697	novel	2334	16	NA	NA	-2	5	intron_retention	FALSE	canonical	3	383	junction_6	135.04520391554715	NA	NA	NA	FALSE	NA	NA	NA	C	coding	286	861	2430	3290	37574423	37566855	FALSE	15.0	AAATTGTGTTTTCTTCCTGC	NA	NA	NA	NA	NA	NA
G238.20	chr1	-	2348	2	full-splice_match	ENSG00000134697	ENST00000488496	539	2	-2	-1807	-2	-899	multi-exon	FALSE	canonical	3	764	junction_1	0.0	NA	NA	NA	FALSE	NA	NA	NA	C	non_coding	NA	NA	NA	NA	NA	NA	NA	35.0	AAAAATTAGCCAGGTGTTGT	NA	NA	NA	NA	NA	NA
G238.3	chr1	-	2533	16	novel_not_in_catalog	ENSG00000134697	novel	2334	16	NA	NA	-2	3	at_least_one_novel_splicesite	FALSE	canonical	0	0	junction_12	239.38916711775687	NA	NA	NA	FALSE	NA	NA	NA	C	coding	502	1509	983	2491	37582885	37566855	FALSE	20.0	AGAAATTGTGTTTTCTTCCT	NA	NA	NA	NA	NA	NA
G238.4	chr1	-	2360	16	full-splice_match	ENSG00000134697	ENST00000373062	2334	16	-23	-3	-9	3	multi-exon	FALSE	canonical	3	383	junction_8	131.54997360530163	NA	NA	NA	FALSE	NA	NA	NA	C	coding	731	2196	123	2318	37595822	37566855	FALSE	20.0	AGAAATTGTGTTTTCTTCCT	NA	NA	NA	NA	NA	NA
G238.7	chr1	-	2552	17	novel_in_catalog	ENSG00000134697	novel	2334	16	NA	NA	-2	-1	combination_of_known_junctions	FALSE	canonical	3	10	junction_9	228.19939711522028	NA	NA	NA	FALSE	NA	NA	NA	C	coding	799	2400	116	2515	37595822	37566855	FALSE	25.0	CAGTTAGAAATTGTGTTTTC	NA	NA	NA	NA	NA	NA
G238.8	chr1	-	2236	15	novel_in_catalog	ENSG00000134697	novel	2334	16	NA	NA	-8	-1	combination_of_known_splicesites	FALSE	canonical	0	0	junction_8	199.45196598352663	NA	NA	NA	FALSE	NA	NA	NA	C	coding	693	2082	122	2203	37595822	37566855	FALSE	30.0	CAGGCAGTTAGAAATTGTGT	NA	NA	NA	NA	NA	NA
G238.9	chr1	-	2434	17	novel_not_in_catalog	ENSG00000134697	novel	2334	16	NA	NA	-9	-6	at_least_one_novel_splicesite	FALSE	canonical	2	3	junction_11	231.6812111366608	NA	NA	NA	TRUE	NA	NA	NA	C	coding	502	1509	898	2406	37582885	37566855	FALSE	55.00000000000001	AAAAACAGGCAGTTAGAAAT	NA	NA	NA	NA	NA	NA
G239.1	chr1	-	2846	4	incomplete-splice_match	ENSG00000116922	ENST00000358011	2355	5	-41	0	-41	0	intron_retention	FALSE	canonical	3	98	junction_3	30.57595278791634	NA	NA	NA	FALSE	NA	NA	NA	B	coding	232	699	595	1293	37689967	37683123	FALSE	25.0	TTTAAGTGTCAAGTCTTATG	NA	NA	NA	NA	NA	NA
G239.2	chr1	-	2475	5	novel_in_catalog	ENSG00000116922	novel	2355	5	NA	NA	-3	0	combination_of_known_junctions	FALSE	canonical	3	39	junction_4	47.3550419702063	NA	NA	NA	FALSE	NA	NA	NA	B	coding	265	798	126	923	37690398	37683123	FALSE	30.0	ATTTAAGTGTCAAGTCTTAT	NA	NA	NA	NA	NA	NA
G239.3	chr1	-	2698	5	novel_in_catalog	ENSG00000116922	novel	919	5	NA	NA	-9	0	combination_of_known_junctions	FALSE	canonical	3	14	junction_4	56.65410399962213	NA	NA	NA	FALSE	NA	NA	NA	B	coding	203	612	535	1146	37689880	37683123	FALSE	30.0	ATTTAAGTGTCAAGTCTTAT	NA	NA	NA	NA	NA	NA
G239.4	chr1	-	2508	6	novel_in_catalog	ENSG00000116922	novel	2570	7	NA	NA	-9	0	combination_of_known_splicesites	FALSE	canonical	1	1	junction_4	65.60304870964458	NA	NA	NA	FALSE	NA	NA	NA	B	coding	218	657	341	997	37689880	37683082	FALSE	30.0	ATTTAAGTGTCAAGTCTTAT	NA	NA	NA	NA	NA	NA
G239.5	chr1	-	2119	5	novel_in_catalog	ENSG00000116922	novel	919	5	NA	NA	-9	-579	combination_of_known_junctions	FALSE	canonical	3	14	junction_4	56.65410399962213	NA	NA	NA	FALSE	NA	NA	NA	B	coding	203	612	535	1146	37689880	37683123	FALSE	65.0	AAAAAATGTAAAATGTAGAA	NA	NA	NA	NA	NA	NA
G239.6	chr1	-	1831	5	novel_in_catalog	ENSG00000116922	novel	2355	5	NA	NA	-2	522	combination_of_known_junctions	FALSE	canonical	3	39	junction_4	47.3550419702063	NA	NA	NA	FALSE	NA	NA	NA	B	coding	265	798	125	922	37690398	37683123	FALSE	55.00000000000001	AAAAATGAAAATAACTTTTT	NA	NA	NA	NA	NA	NA
G239.7	chr1	-	2207	1	novel_in_catalog	ENSG00000116922	novel	559	3	NA	NA	-3	-271	mono-exon_by_intron_retention	FALSE	NA	NA	NA	NA	NA	NA	NA	NA	NA	NA	NA	NA	B	non_coding	NA	NA	NA	NA	NA	NA	NA	80.0	TCGAAAAAAAAACAAAAAAA	NA	NA	NA	NA	NA	NA
G239.8	chr1	-	2046	1	novel_in_catalog	ENSG00000116922	novel	717	3	NA	NA	0	-429	mono-exon_by_intron_retention	FALSE	NA	NA	NA	NA	NA	NA	NA	NA	NA	NA	NA	NA	B	non_coding	NA	NA	NA	NA	NA	NA	NA	65.0	AAAAATACAAAAATTAGCCA	NA	NA	NA	NA	NA	NA
G240.1	chr1	+	2289	10	full-splice_match	ENSG00000134690	ENST00000373055	2469	10	40	140	-23	-134	multi-exon	TRUE	canonical	3	269	junction_8	47.13285661658443	NA	NA	NA	FALSE	NA	NA	NA	C	coding	280	843	234	1076	37692691	37708366	FALSE	20.0	ATTCTTTTAAGTTCTTTTAT	NA	NA	NA	NA	NA	NA
G240.2	chr1	+	2168	11	full-splice_match	ENSG00000134690	ENST00000327331	2303	11	0	135	0	-135	multi-exon	FALSE	canonical	3	148	junction_1	84.18907292517243	NA	NA	NA	FALSE	NA	NA	NA	C	coding	280	843	114	956	37692691	37708366	FALSE	20.0	TATTCTTTTAAGTTCTTTTA	NA	NA	NA	NA	NA	NA
G240.3	chr1	+	2307	11	full-splice_match	ENSG00000134690	ENST00000327331	2303	11	0	-4	0	-2	multi-exon	FALSE	canonical	3	148	junction_1	84.18907292517243	NA	NA	NA	FALSE	NA	NA	NA	C	coding	280	843	114	956	37692691	37708366	FALSE	20.0	AATCACTGTTCATCCTGCCT	NA	NA	NA	NA	NA	NA
G240.4	chr1	+	2396	10	full-splice_match	ENSG00000134690	ENST00000373055	2469	10	71	2	8	-2	multi-exon	FALSE	canonical	3	269	junction_8	47.13285661658443	NA	NA	NA	FALSE	NA	NA	NA	C	coding	280	843	203	1045	37692691	37708366	FALSE	20.0	AATCACTGTTCATCCTGCCT	NA	NA	NA	NA	NA	NA
G240.5	chr1	+	2300	9	novel_in_catalog	ENSG00000134690	novel	2469	10	NA	NA	8	-2	intron_retention	FALSE	canonical	1	2	junction_6	131.04239533448708	NA	NA	NA	FALSE	NA	NA	NA	C	coding	248	747	203	949	37692691	37708366	FALSE	20.0	AATCACTGTTCATCCTGCCT	NA	NA	NA	NA	NA	NA
G240.6	chr1	+	2355	9	novel_in_catalog	ENSG00000134690	novel	2469	10	NA	NA	8	-2	intron_retention	FALSE	canonical	1	2	junction_2	136.11759621738844	NA	NA	NA	FALSE	NA	NA	NA	C	coding	159	480	525	1004	37700462	37708366	FALSE	20.0	AATCACTGTTCATCCTGCCT	NA	NA	NA	NA	NA	NA
G240.7	chr1	+	2538	3	incomplete-splice_match	ENSG00000134690	ENST00000373055	2469	10	78	11690	15	-11684	5prime_fragment	FALSE	canonical	3	389	junction_2	17.5	NA	NA	NA	FALSE	NA	NA	NA	C	coding	129	390	196	585	37692691	37696076	FALSE	65.0	AAAAAAAAACGAATTTGAAT	NA	NA	NA	NA	NA	NA
G240.8	chr1	+	2273	9	novel_in_catalog	ENSG00000134690	novel	2469	10	NA	NA	45	-1	intron_retention	FALSE	canonical	0	0	junction_8	135.5009225060848	NA	NA	NA	FALSE	NA	NA	NA	C	coding	251	756	166	921	37692691	37708366	FALSE	15.0	ATCACTGTTCATCCTGCCTG	NA	NA	NA	NA	NA	NA
G240.9	chr1	+	2229	9	novel_in_catalog	ENSG00000134690	novel	2469	10	NA	NA	294	3	intron_retention	FALSE	canonical	3	269	junction_7	47.893110151670044	NA	NA	NA	FALSE	NA	NA	NA	C	coding	213	642	238	879	37693012	37708366	FALSE	20.0	TAATCACTGTTCATCCTGCC	NA	NA	NA	NA	NA	NA
G241.1	chr1	+	2409	4	full-splice_match	ENSG00000185090	ENST00000373045	2685	4	275	1	194	-1	multi-exon	FALSE	canonical	3	21	junction_3	8.993825042154695	NA	NA	NA	FALSE	NA	NA	NA	A	coding	457	1374	107	1480	37794183	37800203	FALSE	20.0	AGTAAGCATTCCTTTTGCTC	NA	NA	NA	NA	NA	NA
G242.1	chr1	-	1851	5	full-splice_match	ENSG00000196449	ENST00000373044	1826	5	-23	-2	-23	2	multi-exon	FALSE	canonical	3	267	junction_4	85.31522431547607	NA	NA	NA	FALSE	NA	NA	NA	C	coding	270	813	56	868	37808153	37803925	FALSE	15.0	GTTTTTCTTCTTTTGAATTA	NA	NA	NA	NA	NA	NA
G242.2	chr1	-	1498	5	novel_not_in_catalog	ENSG00000196449	novel	1826	5	NA	NA	460	1	at_least_one_novel_splicesite	FALSE	non_canonical	0	0	junction_4	180.4445898330011	NA	NA	NA	FALSE	NA	NA	NA	C	coding	127	384	133	516	37807148	37803925	FALSE	10.0	TGTTTTTCTTCTTTTGAATT	NA	NA	NA	NA	NA	NA
G242.3	chr1	-	1634	5	full-splice_match	ENSG00000196449	ENST00000373044	1826	5	-7	199	-7	-199	multi-exon	FALSE	canonical	3	267	junction_4	85.31522431547607	NA	NA	NA	FALSE	NA	NA	NA	C	coding	270	813	40	852	37808153	37803925	FALSE	20.0	AGCCAGGGACTTTTTTCTTA	NA	NA	NA	NA	NA	NA
G242.5	chr1	-	1204	5	full-splice_match	ENSG00000196449	ENST00000373044	1826	5	-23	645	-23	-645	multi-exon	FALSE	canonical	3	267	junction_4	85.31522431547607	NA	NA	NA	FALSE	NA	NA	NA	C	coding	270	813	56	868	37808153	37803925	FALSE	15.0	AGTGAGAGCCTCCTCTCTGG	NA	NA	NA	NA	NA	NA
G242.6	chr1	-	1801	1	novel_in_catalog	ENSG00000196449	novel	1826	5	NA	NA	0	-3441	mono-exon_by_intron_retention	FALSE	NA	NA	NA	NA	NA	NA	NA	NA	NA	NA	NA	NA	C	coding	121	366	33	398	37808153	37807788	NA	70.0	AATAAAAAATACAAAGATTA	NA	NA	NA	NA	NA	NA
G243.2	chr1	-	2715	11	full-splice_match	ENSG00000188786	ENST00000373036	7972	11	6	5251	6	-5251	multi-exon	FALSE	canonical	3	33	junction_10	10.061808982484214	NA	NA	NA	FALSE	NA	NA	NA	C	coding	753	2262	136	2397	37857658	37815136	FALSE	20.0	TGAAAGGGTGTGGTTTCCAT	NA	NA	NA	NA	NA	NA
G243.3	chr1	-	2597	11	full-splice_match	ENSG00000188786	ENST00000373036	7972	11	-12	5387	-12	-5387	multi-exon	FALSE	canonical	3	33	junction_10	10.061808982484214	NA	NA	NA	FALSE	NA	NA	NA	C	coding	753	2262	154	2415	37857658	37815136	FALSE	90.0	AAAAAAACAAAAAACAAAAA	NA	NA	NA	NA	NA	NA
G244.1	chr1	-	4451	24	full-splice_match	ENSG00000204084	ENST00000373024	3060	24	-2	-1389	-2	1	multi-exon	FALSE	non_canonical	3	63	junction_23	164.53693973348965	NA	NA	NA	FALSE	NA	NA	NA	C	coding	913	2742	91	2832	37946308	37862315	FALSE	10.0	CGGTTGTGTATGTTTTTATG	NA	NA	NA	NA	NA	NA
G244.2	chr1	-	3921	18	full-splice_match	ENSG00000204084	ENST00000373027	3905	18	-16	0	-16	0	multi-exon	FALSE	canonical	3	242	junction_17	78.10967358315126	NA	NA	NA	FALSE	NA	NA	NA	C	coding	749	2250	54	2303	37931712	37862315	FALSE	10.0	GCGGTTGTGTATGTTTTTAT	NA	NA	NA	NA	NA	NA
G244.3	chr1	-	3971	19	novel_not_in_catalog	ENSG00000204084	novel	3230	23	NA	NA	-2	-2	intron_retention	FALSE	canonical	2	6	junction_16	150.37208993725787	NA	NA	NA	TRUE	NA	NA	NA	C	coding	693	2082	274	2355	37889693	37862315	FALSE	5.0	TGGCGGTTGTGTATGTTTTT	NA	NA	NA	NA	NA	NA
G244.4	chr1	-	3784	18	full-splice_match	ENSG00000204084	ENST00000373027	3905	18	0	121	0	-121	multi-exon	FALSE	canonical	3	242	junction_17	78.10967358315126	NA	NA	NA	FALSE	NA	NA	NA	C	coding	749	2250	38	2287	37931712	37862315	FALSE	40.0	AAAAATGAGTGTTCGGTGAA	NA	NA	NA	NA	NA	NA
G244.5	chr1	-	2537	18	full-splice_match	ENSG00000204084	ENST00000373027	3905	18	-16	1384	-16	4	multi-exon	FALSE	canonical	3	242	junction_17	78.10967358315126	NA	NA	NA	FALSE	NA	NA	NA	C	coding	749	2250	54	2303	37931712	37862315	FALSE	35.0	AGTTATTTAACACAGATTTT	NA	NA	NA	NA	NA	NA
G244.6	chr1	-	3060	24	full-splice_match	ENSG00000204084	ENST00000373024	3060	24	-2	2	-2	-2	multi-exon	FALSE	non_canonical	3	63	junction_23	164.53693973348965	NA	NA	NA	FALSE	NA	NA	NA	C	coding	913	2742	91	2832	37946308	37862315	FALSE	40.0	AACTTTAGTTATTTAACACA	NA	NA	NA	NA	NA	NA
G244.7	chr1	-	1964	2	novel_in_catalog	ENSG00000204084	novel	586	7	NA	NA	-2	-3672	intron_retention	FALSE	canonical	3	63	junction_1	0.0	NA	NA	NA	FALSE	NA	NA	NA	C	non_coding	NA	NA	NA	NA	NA	NA	NA	70.0	AAATAATTTAAAAAATATAA	NA	NA	NA	NA	NA	NA
G245.1	chr1	-	2729	16	novel_in_catalog	ENSG00000183431	novel	3673	17	NA	NA	-34	4	combination_of_known_splicesites	FALSE	canonical	3	15	junction_1	298.3559097602876	NA	NA	NA	FALSE	NA	NA	NA	C	coding	457	1374	65	1438	37989965	37958262	FALSE	25.0	AATCTTTTTCTTTATATTAC	NA	NA	NA	NA	NA	NA
G245.10	chr1	-	2165	16	novel_in_catalog	ENSG00000183431	novel	3673	17	NA	NA	-26	536	combination_of_known_splicesites	FALSE	canonical	3	15	junction_1	298.3559097602876	NA	NA	NA	FALSE	NA	NA	NA	C	coding	457	1374	57	1430	37989965	37958262	FALSE	75.0	AAAAAAAAAAAAAAGGCATG	NA	NA	NA	NA	NA	NA
G245.11	chr1	-	2100	17	full-splice_match	ENSG00000183431	ENST00000373019	3673	17	899	674	-27	414	multi-exon	FALSE	canonical	3	779	junction_3	149.65500691173014	NA	NA	NA	FALSE	NA	NA	NA	C	coding	501	1506	58	1563	37989965	37958186	FALSE	45.0	ATAAAGAAAGGAGTTGGAGC	NA	NA	NA	NA	NA	NA
G245.12	chr1	-	1871	17	full-splice_match	ENSG00000183431	ENST00000373019	3673	17	839	963	-7	125	multi-exon	FALSE	canonical	3	779	junction_3	149.65500691173014	NA	NA	NA	FALSE	NA	NA	NA	C	coding	501	1506	118	1623	37989965	37958186	FALSE	20.0	ACTCAGTGCTTCAGGTCTTA	NA	NA	NA	NA	NA	NA
G245.13	chr1	-	1808	16	novel_in_catalog	ENSG00000183431	novel	3673	17	NA	NA	0	125	combination_of_known_splicesites	FALSE	canonical	3	15	junction_1	298.3559097602876	NA	NA	NA	FALSE	NA	NA	NA	C	coding	457	1374	111	1484	37989965	37958262	FALSE	20.0	ACTCAGTGCTTCAGGTCTTA	NA	NA	NA	NA	NA	NA
G245.14	chr1	-	3053	16	novel_in_catalog	ENSG00000183431	novel	3673	17	NA	NA	29	124	intron_retention	FALSE	canonical	3	806	junction_6	136.42472894115153	NA	NA	NA	FALSE	NA	NA	NA	C	coding	442	1329	82	1410	37989965	37969306	TRUE	20.0	AACTCAGTGCTTCAGGTCTT	NA	NA	NA	NA	NA	NA
G245.15	chr1	-	1694	15	novel_in_catalog	ENSG00000183431	novel	3673	17	NA	NA	-3	111	combination_of_known_junctions	FALSE	canonical	3	44	junction_13	294.3226398470403	NA	NA	NA	FALSE	NA	NA	NA	C	coding	448	1347	114	1460	37989965	37958186	FALSE	30.0	AGGGTTATGGACCAACTCAG	NA	NA	NA	NA	NA	NA
G245.16	chr1	-	1689	16	novel_in_catalog	ENSG00000183431	novel	3673	17	NA	NA	-34	104	combination_of_known_splicesites	FALSE	canonical	0	0	junction_6	300.8327257611593	NA	NA	NA	FALSE	NA	NA	NA	C	coding	465	1398	65	1462	37989965	37958186	FALSE	30.0	AAAGCCCAGGGTTATGGACC	NA	NA	NA	NA	NA	NA
G245.17	chr1	-	3077	17	novel_not_in_catalog	ENSG00000183431	novel	3673	17	NA	NA	-20	104	intron_retention	FALSE	canonical	0	0	junction_10	373.0971513895543	NA	NA	NA	TRUE	NA	NA	NA	C	coding	255	768	687	1454	37980714	37969306	TRUE	30.0	AAAGCCCAGGGTTATGGACC	NA	NA	NA	NA	NA	NA
G245.2	chr1	-	2665	15	novel_in_catalog	ENSG00000183431	novel	3673	17	NA	NA	-3	-6	combination_of_known_junctions	FALSE	canonical	3	44	junction_13	294.3226398470403	NA	NA	NA	FALSE	NA	NA	NA	C	coding	448	1347	114	1460	37989965	37958186	FALSE	40.0	AAAAAATGTTAATCTTTTTC	NA	NA	NA	NA	NA	NA
G245.3	chr1	-	2827	17	full-splice_match	ENSG00000183431	ENST00000373019	3673	17	839	7	-7	-7	multi-exon	FALSE	canonical	3	779	junction_3	149.65500691173014	NA	NA	NA	FALSE	NA	NA	NA	C	coding	501	1506	118	1623	37989965	37958186	FALSE	45.0	AAAAAAATGTTAATCTTTTT	NA	NA	NA	NA	NA	NA
G245.4	chr1	-	2514	14	novel_in_catalog	ENSG00000183431	novel	3673	17	NA	NA	-20	-7	combination_of_known_splicesites	FALSE	canonical	3	15	junction_5	313.30902377476815	NA	NA	NA	FALSE	NA	NA	NA	C	coding	419	1260	51	1310	37989965	37958186	FALSE	45.0	AAAAAAATGTTAATCTTTTT	NA	NA	NA	NA	NA	NA
G245.5	chr1	-	4040	16	novel_in_catalog	ENSG00000183431	novel	3673	17	NA	NA	-1	-7	intron_retention	FALSE	canonical	3	806	junction_6	136.42472894115153	NA	NA	NA	FALSE	NA	NA	NA	C	coding	442	1329	112	1440	37989965	37969306	TRUE	45.0	AAAAAAATGTTAATCTTTTT	NA	NA	NA	NA	NA	NA
G245.6	chr1	-	2409	17	full-splice_match	ENSG00000183431	ENST00000373019	3673	17	836	428	-10	-428	multi-exon	FALSE	canonical	3	779	junction_3	149.65500691173014	NA	NA	NA	FALSE	NA	NA	NA	C	coding	501	1506	121	1626	37989965	37958186	FALSE	65.0	AAAAAAAAAAAAAGGGGGGG	NA	NA	NA	NA	NA	NA
G245.7	chr1	-	2175	15	novel_in_catalog	ENSG00000183431	novel	3673	17	NA	NA	-20	-433	combination_of_known_junctions	FALSE	canonical	3	44	junction_13	294.3226398470403	NA	NA	NA	FALSE	NA	NA	NA	C	coding	448	1347	51	1397	37989965	37958186	FALSE	70.0	ATCTCAAAAAAAAAAAAAGG	NA	NA	NA	NA	NA	NA
G245.8	chr1	-	2279	17	full-splice_match	ENSG00000183431	ENST00000373019	3673	17	843	551	-3	537	multi-exon	FALSE	canonical	3	779	junction_3	149.65500691173014	NA	NA	NA	FALSE	NA	NA	NA	C	coding	501	1506	114	1619	37989965	37958186	FALSE	70.0	AAAAAAAAAAAAAGGCATGG	NA	NA	NA	NA	NA	NA
G245.9	chr1	-	2119	15	novel_in_catalog	ENSG00000183431	novel	3673	17	NA	NA	-3	536	combination_of_known_junctions	FALSE	canonical	3	44	junction_13	294.3226398470403	NA	NA	NA	FALSE	NA	NA	NA	C	coding	448	1347	114	1460	37989965	37958186	FALSE	75.0	AAAAAAAAAAAAAAGGCATG	NA	NA	NA	NA	NA	NA
G246.1	chr1	-	1808	6	full-splice_match	ENSG00000183386	ENST00000373016	1647	6	-156	-5	-55	5	multi-exon	FALSE	canonical	2	7	junction_5	14.142135623730951	NA	NA	NA	FALSE	NA	NA	NA	A	coding	280	843	326	1168	37999412	37997405	FALSE	0.0	GGCCTCCGTGTGTGTGTGTG	NA	NA	NA	NA	NA	NA
G247.1	chr1	+	2049	8	full-splice_match	ENSG00000183520	ENST00000373014	2019	8	-30	0	-22	0	multi-exon	FALSE	canonical	3	398	junction_1	70.6800783063216	NA	NA	NA	FALSE	NA	NA	NA	C	coding	253	762	92	853	38012803	38023628	FALSE	25.0	ATAGTGTTTTATCTAGTGGA	NA	NA	NA	NA	NA	NA
G247.2	chr1	+	4515	7	novel_in_catalog	ENSG00000183520	novel	2019	8	NA	NA	-18	0	intron_retention	FALSE	canonical	3	442	junction_6	53.979677245751994	NA	NA	NA	FALSE	NA	NA	NA	C	coding	184	555	3788	4342	38017750	38023628	FALSE	25.0	AATTGTTTTTGGATTGTGAA	NA	NA	NA	NA	NA	NA
G247.3	chr1	+	1027	8	full-splice_match	ENSG00000183520	ENST00000373014	2019	8	-24	1016	-16	7	multi-exon	FALSE	canonical	3	398	junction_1	70.6800783063216	NA	NA	NA	FALSE	NA	NA	NA	C	coding	253	762	86	847	38012803	38023628	FALSE	25.0	TTTGGATTGTGAAATTAGTC	NA	NA	NA	NA	NA	NA
G247.4	chr1	+	1894	7	novel_in_catalog	ENSG00000183520	novel	2019	8	NA	NA	0	-2	combination_of_known_splicesites	FALSE	canonical	2	2	junction_5	201.02293954228762	NA	NA	NA	FALSE	NA	NA	NA	C	coding	148	447	70	516	38012803	38022709	TRUE	20.0	GCATAGTGTTTTATCTAGTG	NA	NA	NA	NA	NA	NA
G248.1	chr1	-	2684	7	full-splice_match	ENSG00000116954	ENST00000373001	2732	7	46	2	46	-2	multi-exon	FALSE	canonical	3	74	junction_6	20.725722075613085	NA	NA	NA	FALSE	NA	NA	NA	C	coding	399	1200	132	1331	38859646	38839553	FALSE	15.0	AATCAGCGTTTCTCCTTGCC	NA	NA	NA	NA	NA	NA
G248.2	chr1	-	1529	7	full-splice_match	ENSG00000116954	ENST00000373001	2732	7	52	1151	52	0	multi-exon	FALSE	canonical	3	74	junction_6	20.725722075613085	NA	NA	NA	FALSE	NA	NA	NA	C	coding	399	1200	126	1325	38859646	38839553	FALSE	90.0	AAAAAAAAAAAAAAAAAATT	NA	NA	NA	NA	NA	NA
G249.1	chr1	+	4651	34	novel_in_catalog	ENSG00000127603	novel	4338	32	NA	NA	-70	1727	combination_of_known_junctions	FALSE	canonical	3	97	junction_1	121.31942977282759	NA	NA	NA	FALSE	NA	NA	NA	B	coding	1456	4368	284	4651	39105624	39324735	FALSE	40.0	TGAGTATTAAATGAGAGATT	NA	NA	NA	NA	NA	NA
G249.2	chr1	+	1209	10	incomplete-splice_match	ENSG00000127603	ENST00000524432	4338	32	-20	38624	-20	164	5prime_fragment	FALSE	canonical	3	97	junction_1	189.08989305174663	NA	NA	NA	FALSE	NA	NA	NA	B	coding	325	975	234	1208	39105624	39284383	FALSE	60.0	AGAGAGAAAAAGGAAGAATT	NA	NA	NA	NA	NA	NA
G249.3	chr1	+	5753	35	novel_in_catalog	ENSG00000127603	novel	4338	32	NA	NA	-9	1156	combination_of_known_junctions	FALSE	canonical	3	97	junction_1	119.58887546485292	NA	NA	NA	FALSE	NA	NA	NA	B	coding	1515	4548	223	4770	39105624	39327398	FALSE	80.0	GAAAAGGAAAAAAAGAAAAA	NA	NA	NA	NA	NA	NA
G249.4	chr1	+	4626	34	novel_in_catalog	ENSG00000127603	novel	24828	101	NA	NA	85	1727	combination_of_known_junctions	FALSE	canonical	3	20	junction_1	129.2111262682713	NA	NA	NA	FALSE	NA	NA	NA	B	coding	1461	4383	244	4626	39205023	39324735	FALSE	40.0	TGAGTATTAAATGAGAGATT	NA	NA	NA	NA	NA	NA
G249.5	chr1	+	4511	34	novel_in_catalog	ENSG00000127603	novel	5304	26	NA	NA	-69	1727	combination_of_known_junctions	FALSE	canonical	3	191	junction_1	113.03591666943863	NA	NA	NA	FALSE	NA	NA	NA	B	coding	1447	4341	171	4511	39215363	39324735	FALSE	40.0	TGAGTATTAAATGAGAGATT	NA	NA	NA	NA	NA	NA
G249.6	chr1	+	4333	33	novel_in_catalog	ENSG00000127603	novel	5304	26	NA	NA	-8	1310	combination_of_known_junctions	FALSE	canonical	3	191	junction_1	114.76890843669291	NA	NA	NA	FALSE	NA	NA	NA	B	coding	1408	4224	110	4333	39215363	39324318	FALSE	40.0	ATTGAAAAAGCTATTTTGGA	NA	NA	NA	NA	NA	NA
G25.1	chr1	-	2676	7	full-splice_match	ENSG00000130764	ENST00000378251	4310	7	-28	1662	-28	915	multi-exon	FALSE	canonical	3	257	junction_3	34.5816264639026	NA	NA	NA	FALSE	NA	NA	NA	C	coding	583	1752	57	1808	3796476	3781088	FALSE	25.0	GAGGCTTGTGTAAAGACTCT	NA	NA	NA	NA	NA	NA
G25.3	chr1	-	1907	2	incomplete-splice_match	ENSG00000130764	ENST00000378251	4310	7	-2	7491	-2	-4759	5prime_fragment	FALSE	canonical	3	258	junction_1	0.0	NA	NA	NA	FALSE	NA	NA	NA	C	coding	373	1122	31	1152	3796476	3786804	FALSE	60.0	AAAACACAAAAATTAGCCAG	NA	NA	NA	NA	NA	NA
G250.1	chr1	+	6142	37	incomplete-splice_match	ENSG00000127603	ENST00000361689	17538	93	343931	917	-6387	-147	3prime_fragment	FALSE	canonical	3	201	junction_33	71.02034137406613	NA	NA	NA	FALSE	NA	NA	NA	B	coding	1776	5331	536	5866	39430720	39485794	FALSE	70.0	AAAAAAAAAAAAGCCTATTA	NA	NA	NA	NA	NA	NA
G250.2	chr1	+	4252	25	incomplete-splice_match	ENSG00000127603	ENST00000372925	14496	71	140991	760	5679	10	3prime_fragment	FALSE	canonical	3	201	junction_21	70.97445500945315	NA	NA	NA	FALSE	NA	NA	NA	B	coding	1264	3795	25	3819	39441955	39485794	FALSE	25.0	TAAGGAACTCTTTTTTTGTA	NA	NA	NA	NA	NA	NA
G250.3	chr1	+	3762	22	novel_in_catalog	ENSG00000127603	novel	24319	101	NA	NA	7217	-9	combination_of_known_junctions	FALSE	canonical	3	93	junction_19	101.00272778696703	NA	NA	NA	FALSE	NA	NA	NA	B	coding	1075	3228	121	3348	39443497	39485794	FALSE	30.0	ATAAGAATCCTGCAGTGTTT	NA	NA	NA	NA	NA	NA
G250.4	chr1	+	3782	17	novel_in_catalog	ENSG00000127603	novel	24319	101	NA	NA	-4484	-1	combination_of_known_junctions	FALSE	canonical	3	93	junction_14	113.1469591946686	NA	NA	NA	FALSE	NA	NA	NA	B	coding	759	2280	318	2597	39451095	39485794	FALSE	35.0	AACAAATATTTTGTATTTCC	NA	NA	NA	NA	NA	NA
G251.1	chr1	-	3116	15	full-splice_match	ENSG00000090621	ENST00000372856	3016	15	-99	-1	-60	1	multi-exon	FALSE	canonical	3	40	junction_5	196.95674444830132	NA	NA	NA	FALSE	NA	NA	NA	C	coding	631	1896	900	2795	39575951	39561698	TRUE	15.0	TGCCTCTGTCTCTGACCACA	NA	NA	NA	NA	NA	NA
G251.2	chr1	-	3368	15	novel_in_catalog	ENSG00000090621	novel	2753	16	NA	NA	-1	-3	intron_retention	FALSE	canonical	3	65	junction_12	203.6425439692937	NA	NA	NA	FALSE	NA	NA	NA	C	coding	168	507	838	1344	39575951	39571230	TRUE	20.0	AAACTGCCTCTGTCTCTGAC	NA	NA	NA	NA	NA	NA
G251.3	chr1	-	3273	16	novel_in_catalog	ENSG00000090621	novel	2753	16	NA	NA	-1	-4	intron_retention	FALSE	canonical	3	65	junction_13	205.0723016130869	NA	NA	NA	FALSE	NA	NA	NA	C	coding	438	1317	1641	2957	39569666	39561698	TRUE	25.0	AAAACTGCCTCTGTCTCTGA	NA	NA	NA	NA	NA	NA
G251.4	chr1	-	3213	16	full-splice_match	ENSG00000090621	ENST00000372858	2753	16	-464	4	-75	-4	multi-exon	FALSE	canonical	3	319	junction_6	157.79964793651754	NA	NA	NA	FALSE	NA	NA	NA	C	coding	660	1983	915	2897	39575951	39561698	TRUE	25.0	AAAACTGCCTCTGTCTCTGA	NA	NA	NA	NA	NA	NA
G251.5	chr1	-	2432	16	novel_in_catalog	ENSG00000090621	novel	2753	16	NA	NA	-87	-4	combination_of_known_splicesites	FALSE	canonical	2	4	junction_15	212.52409013777446	NA	NA	NA	FALSE	NA	NA	NA	C	coding	589	1770	347	2116	39572566	39561698	TRUE	25.0	AAAACTGCCTCTGTCTCTGA	NA	NA	NA	NA	NA	NA
G251.6	chr1	-	3139	15	novel_in_catalog	ENSG00000090621	novel	3016	15	NA	NA	2	-5	intron_retention	FALSE	canonical	3	40	junction_5	238.65500033243276	NA	NA	NA	FALSE	NA	NA	NA	C	coding	409	1230	1595	2824	39569666	39561698	TRUE	20.0	TAAAACTGCCTCTGTCTCTG	NA	NA	NA	NA	NA	NA
G251.7	chr1	-	2207	15	novel_in_catalog	ENSG00000090621	novel	3048	16	NA	NA	-1	-5	combination_of_known_splicesites	FALSE	canonical	2	4	junction_14	249.56672658911916	NA	NA	NA	FALSE	NA	NA	NA	C	coding	544	1635	258	1892	39572566	39561698	TRUE	20.0	TAAAACTGCCTCTGTCTCTG	NA	NA	NA	NA	NA	NA
G252.1	chr1	-	3408	5	novel_not_in_catalog	ENSG00000163909	novel	3661	5	NA	NA	240	-9	at_least_one_novel_splicesite	FALSE	canonical	0	0	junction_1	0.0	NA	NA	NA	TRUE	NA	NA	NA	A	coding	300	903	161	1063	39632711	39626507	FALSE	30.0	TTCTGGAAACTTCCAGTAGA	NA	NA	NA	NA	NA	NA
G253.1	chr1	+	1078	10	full-splice_match	ENSG00000084072	ENST00000356511	1079	10	-6	7	0	-7	multi-exon	TRUE	canonical	3	19	junction_9	154.46115017563557	NA	NA	NA	FALSE	NA	NA	NA	C	coding	296	891	23	913	39738901	39763742	FALSE	35.0	GAAACCATTTGGTCTCATAA	NA	NA	NA	NA	NA	NA
G253.2	chr1	+	4328	10	full-splice_match	ENSG00000084072	ENST00000324379	1277	10	0	-3051	0	3042	multi-exon	FALSE	canonical	3	189	junction_1	104.37858443612315	NA	NA	NA	FALSE	NA	NA	NA	C	coding	301	906	20	925	39738901	39753355	FALSE	45.0	AAAAATATTAATAGTGTGTT	NA	NA	NA	NA	NA	NA
G253.3	chr1	+	4538	10	novel_in_catalog	ENSG00000084072	novel	1277	10	NA	NA	0	-8	combination_of_known_junctions	FALSE	canonical	3	38	junction_7	146.8080967928902	NA	NA	NA	FALSE	NA	NA	NA	C	coding	207	624	20	643	39738901	39745614	TRUE	10.0	TATTGCTCTTCCTGCTAGTT	NA	NA	NA	NA	NA	NA
G253.4	chr1	+	2794	8	novel_in_catalog	ENSG00000084072	novel	1277	10	NA	NA	-1	-9	intron_retention	FALSE	canonical	3	189	junction_1	108.34657166628179	NA	NA	NA	FALSE	NA	NA	NA	C	coding	208	627	1564	2190	39743267	39753094	FALSE	15.0	ATATTGCTCTTCCTGCTAGT	NA	NA	NA	NA	NA	NA
G253.5	chr1	+	1606	10	full-splice_match	ENSG00000084072	ENST00000324379	1277	10	3	-332	0	323	multi-exon	FALSE	canonical	3	189	junction_1	104.37858443612315	NA	NA	NA	FALSE	NA	NA	NA	C	coding	301	906	17	922	39738901	39753355	FALSE	15.0	TCAAAGTGCCTTCTCTGTGC	NA	NA	NA	NA	NA	NA
G253.6	chr1	+	1262	10	full-splice_match	ENSG00000084072	ENST00000324379	1277	10	8	7	0	-7	multi-exon	FALSE	canonical	3	189	junction_1	104.37858443612315	NA	NA	NA	FALSE	NA	NA	NA	C	coding	301	906	12	917	39738901	39753355	FALSE	10.0	ATTGCTCTTCCTGCTAGTTC	NA	NA	NA	NA	NA	NA
G253.7	chr1	+	2546	9	full-splice_match	ENSG00000084072	ENST00000482751	2564	9	2	16	2	-7	multi-exon	FALSE	canonical	3	61	junction_1	135.1138408898215	NA	NA	NA	FALSE	NA	NA	NA	C	coding	217	654	1548	2201	39743267	39753355	FALSE	10.0	ATTGCTCTTCCTGCTAGTTC	NA	NA	NA	NA	NA	NA
G254.1	chr1	-	2127	11	full-splice_match	ENSG00000043514	ENST00000316891	2112	11	0	-15	0	-14	multi-exon	FALSE	canonical	3	176	junction_10	72.2925307345095	NA	NA	NA	FALSE	NA	NA	NA	C	coding	467	1404	16	1419	39883491	39841744	FALSE	55.00000000000001	AAAAAGATATACAAGTCCAT	NA	NA	NA	NA	NA	NA
G254.10	chr1	-	1478	10	full-splice_match	ENSG00000043514	ENST00000537440	2026	10	0	548	0	56	multi-exon	FALSE	canonical	2	3	junction_4	112.41589448709348	NA	NA	NA	FALSE	NA	NA	NA	C	coding	273	822	14	835	39883491	39847291	TRUE	20.0	ACAGCAGGTCTTGTCAGCTC	NA	NA	NA	NA	NA	NA
G254.11	chr1	-	1937	1	novel_in_catalog	ENSG00000043514	novel	2026	10	NA	NA	0	-29010	mono-exon	FALSE	NA	NA	NA	NA	NA	NA	NA	NA	NA	NA	NA	NA	C	coding	122	369	1079	1447	39882426	39882058	NA	75.0	AAAAAAAAAAAAGGAACATG	NA	NA	NA	NA	NA	NA
G254.2	chr1	-	1596	7	novel_in_catalog	ENSG00000043514	novel	2112	11	NA	NA	0	13	combination_of_known_splicesites	FALSE	canonical	1	1	junction_6	131.2737809143759	NA	NA	NA	FALSE	NA	NA	NA	C	coding	221	666	225	890	39848062	39841744	FALSE	50.0	TTAAAAAGATATACAAGTCC	NA	NA	NA	NA	NA	NA
G254.3	chr1	-	1906	9	novel_in_catalog	ENSG00000043514	novel	2112	11	NA	NA	-30	-1	combination_of_known_junctions	FALSE	canonical	2	12	junction_8	114.92599520996109	NA	NA	NA	FALSE	NA	NA	NA	C	coding	387	1164	51	1214	39883491	39841744	FALSE	30.0	AGCCTCTTTGATCCTTAAAA	NA	NA	NA	NA	NA	NA
G254.4	chr1	-	1818	9	novel_in_catalog	ENSG00000043514	novel	2112	11	NA	NA	0	-3	combination_of_known_splicesites	FALSE	canonical	0	0	junction_6	117.7544452451796	NA	NA	NA	FALSE	NA	NA	NA	C	coding	221	666	463	1128	39848062	39841744	FALSE	25.0	AGAGCCTCTTTGATCCTTAA	NA	NA	NA	NA	NA	NA
G254.5	chr1	-	1962	10	novel_in_catalog	ENSG00000043514	novel	2112	11	NA	NA	0	-4	combination_of_known_junctions	FALSE	canonical	3	24	junction_7	105.84801589607528	NA	NA	NA	FALSE	NA	NA	NA	C	coding	221	666	608	1273	39848062	39841744	FALSE	25.0	AAGAGCCTCTTTGATCCTTA	NA	NA	NA	NA	NA	NA
G254.6	chr1	-	1722	8	full-splice_match	ENSG00000043514	ENST00000495175	1156	8	5	-571	0	-4	multi-exon	FALSE	canonical	2	7	junction_7	121.1066320501508	NA	NA	NA	FALSE	NA	NA	NA	C	coding	221	666	368	1033	39848062	39841744	FALSE	25.0	AAGAGCCTCTTTGATCCTTA	NA	NA	NA	NA	NA	NA
G254.7	chr1	-	1533	11	novel_not_in_catalog	ENSG00000043514	novel	2112	11	NA	NA	0	-9	at_least_one_novel_splicesite	FALSE	canonical	0	0	junction_1	99.27562641454347	NA	NA	NA	TRUE	NA	NA	NA	C	coding	417	1254	16	1269	39883491	39841324	FALSE	25.0	TTTACAAGAGCCTCTTTGAT	NA	NA	NA	NA	NA	NA
G254.8	chr1	-	2280	12	novel_not_in_catalog	ENSG00000043514	novel	2112	11	NA	NA	0	-23	at_least_one_novel_splicesite	FALSE	canonical	0	0	junction_10	123.34417344960784	NA	NA	NA	FALSE	NA	NA	NA	C	coding	386	1161	450	1610	39857348	39841744	FALSE	70.0	AAATAAAGAAAAAATTTACA	NA	NA	NA	NA	NA	NA
G254.9	chr1	-	1710	11	full-splice_match	ENSG00000043514	ENST00000316891	2112	11	0	402	0	173	multi-exon	FALSE	canonical	3	176	junction_10	72.2925307345095	NA	NA	NA	FALSE	NA	NA	NA	C	coding	467	1404	16	1419	39883491	39841744	FALSE	30.0	CCACATTTTTATACATGAGG	NA	NA	NA	NA	NA	NA
G255.1	chr1	-	3260	3	full-splice_match	ENSG00000116990	ENST00000397332	3256	3	-2	-2	-2	2	multi-exon	FALSE	canonical	2	3	junction_2	3.5	NA	NA	NA	FALSE	NA	NA	NA	A	coding	394	1185	128	1312	39901888	39897372	FALSE	20.0	AGAGTGGGGGCAGCTTATGC	NA	NA	NA	NA	NA	NA
G256.1	chr1	+	2165	14	full-splice_match	ENSG00000168389	ENST00000372811	2154	14	-18	7	0	-7	multi-exon	FALSE	canonical	3	57	junction_8	16.33850499776923	NA	NA	NA	FALSE	NA	NA	NA	C	coding	530	1593	182	1774	39955293	39969568	FALSE	0.0	GCCTGTTTCTGTCTGTGTCC	NA	NA	NA	NA	NA	NA
G256.2	chr1	+	2214	13	novel_in_catalog	ENSG00000168389	novel	2154	14	NA	NA	2	-13	intron_retention	FALSE	canonical	3	57	junction_8	16.416455159382004	NA	NA	NA	FALSE	NA	NA	NA	C	coding	451	1356	146	1501	39955293	39968481	TRUE	5.0	GCAGCTGCCTGTTTCTGTCT	NA	NA	NA	NA	NA	NA
G257.1	chr1	+	2701	13	full-splice_match	ENSG00000131236	ENST00000372797	3105	13	403	1	53	-1	multi-exon	FALSE	canonical	3	240	junction_1	1142.7668421666579	NA	NA	NA	FALSE	NA	NA	NA	C	coding	475	1428	159	1586	40059347	40071533	FALSE	15.0	CTTAGTTGTTTACCTGTGAT	NA	NA	NA	NA	NA	NA
G257.2	chr1	+	2546	12	novel_in_catalog	ENSG00000131236	novel	2217	13	NA	NA	-4	-27	intron_retention	FALSE	canonical	3	766	junction_1	1033.2128579907217	NA	NA	NA	FALSE	NA	NA	NA	C	coding	414	1245	85	1329	40059347	40070557	TRUE	80.0	TTAAAAGGAAAAAAAAAAAA	NA	NA	NA	NA	NA	NA
G257.3	chr1	+	2210	13	full-splice_match	ENSG00000131236	ENST00000372805	2217	13	-15	22	-3	-22	multi-exon	FALSE	canonical	3	766	junction_1	1034.6399937498388	NA	NA	NA	FALSE	NA	NA	NA	C	coding	475	1428	67	1494	40059347	40071533	FALSE	90.0	AGGAAAAAAAAAAAAAAAAA	NA	NA	NA	NA	NA	NA
G257.4	chr1	+	3396	11	incomplete-splice_match	ENSG00000131236	ENST00000372805	2217	13	-8	-378	0	0	intron_retention	FALSE	canonical	3	766	junction_1	1037.9360095882596	NA	NA	NA	FALSE	NA	NA	NA	C	coding	414	1245	60	1304	40059347	40070557	FALSE	20.0	TTAGTTGTTTACCTGTGATA	NA	NA	NA	NA	NA	NA
G257.5	chr1	+	2665	14	novel_in_catalog	ENSG00000131236	novel	1496	13	NA	NA	-3	-1	combination_of_known_junctions	FALSE	canonical	3	78	junction_1	1392.5251466396105	NA	NA	NA	FALSE	NA	NA	NA	C	coding	475	1428	123	1550	40059347	40071533	FALSE	15.0	CTTAGTTGTTTACCTGTGAT	NA	NA	NA	NA	NA	NA
G257.6	chr1	+	2028	13	full-splice_match	ENSG00000131236	ENST00000372805	2217	13	-3	192	-3	-192	multi-exon	FALSE	canonical	3	766	junction_1	1034.6399937498388	NA	NA	NA	FALSE	NA	NA	NA	C	coding	475	1428	55	1482	40059347	40071533	FALSE	15.0	ATTCCTTTTATTCTCTATTC	NA	NA	NA	NA	NA	NA
G257.7	chr1	+	2965	14	novel_not_in_catalog	ENSG00000131236	novel	2217	13	NA	NA	14	4	at_least_one_novel_splicesite	FALSE	canonical	3	14	junction_1	1404.9491178219369	NA	NA	NA	FALSE	NA	NA	NA	C	coding	475	1428	426	1853	40059347	40071533	FALSE	10.0	TTGCTTAGTTGTTTACCTGT	NA	NA	NA	NA	NA	NA
G257.8	chr1	+	3256	13	novel_in_catalog	ENSG00000131236	novel	1496	13	NA	NA	14	-1	intron_retention	FALSE	canonical	3	107	junction_1	1171.3845410690528	NA	NA	NA	FALSE	NA	NA	NA	C	coding	475	1428	714	2141	40059347	40071533	FALSE	15.0	CTTAGTTGTTTACCTGTGAT	NA	NA	NA	NA	NA	NA
G257.9	chr1	+	2901	13	novel_not_in_catalog	ENSG00000131236	novel	1496	13	NA	NA	19	-1	at_least_one_novel_splicesite	FALSE	canonical	3	14	junction_1	1191.6608041813838	NA	NA	NA	FALSE	NA	NA	NA	C	coding	475	1428	359	1786	40059347	40071533	FALSE	15.0	CTTAGTTGTTTACCTGTGAT	NA	NA	NA	NA	NA	NA
G258.1	chr1	-	2211	8	full-splice_match	ENSG00000131238	ENST00000439754	2195	8	5	-21	0	2	multi-exon	FALSE	canonical	3	33	junction_1	131.05007611207097	NA	NA	NA	FALSE	NA	NA	NA	C	coding	282	849	10	858	40097238	40074061	FALSE	10.0	TGGTGTTTTCAGTATTTTTT	NA	NA	NA	NA	NA	NA
G258.2	chr1	-	2368	10	full-splice_match	ENSG00000131238	ENST00000641471	2368	10	0	0	0	0	multi-exon	FALSE	canonical	0	0	junction_8	214.1100443956591	NA	NA	NA	FALSE	NA	NA	NA	C	coding	335	1008	10	1017	40097238	40074061	FALSE	10.0	CTTGGTGTTTTCAGTATTTT	NA	NA	NA	NA	NA	NA
G258.3	chr1	-	2720	9	full-splice_match	ENSG00000131238	ENST00000642050	4010	9	41	1249	41	0	multi-exon	FALSE	canonical	3	269	junction_8	123.7234820072568	NA	NA	NA	FALSE	NA	NA	NA	C	coding	306	921	449	1369	40097238	40074061	FALSE	10.0	CTTGGTGTTTTCAGTATTTT	NA	NA	NA	NA	NA	NA
G258.4	chr1	-	2480	9	novel_in_catalog	ENSG00000131238	novel	4010	9	NA	NA	71	-1	intron_retention	TRUE	canonical	0	0	junction_8	184.7064816810715	NA	NA	NA	FALSE	NA	NA	NA	C	coding	250	753	378	1130	40092463	40074061	FALSE	10.0	CCTTGGTGTTTTCAGTATTT	NA	NA	NA	NA	NA	NA
G258.5	chr1	-	2465	9	novel_not_in_catalog	ENSG00000131238	novel	2388	10	NA	NA	0	-1	intron_retention	FALSE	canonical	1	1	junction_3	188.98375426210583	NA	NA	NA	FALSE	NA	NA	NA	C	coding	366	1101	17	1117	40097238	40074061	FALSE	15.0	ATCCTTGGTGTTTTCAGTAT	NA	NA	NA	NA	NA	NA
G258.6	chr1	-	2630	8	novel_not_in_catalog	ENSG00000131238	novel	2368	10	NA	NA	0	2	intron_retention	FALSE	canonical	0	0	junction_6	201.84253308771497	NA	NA	NA	FALSE	NA	NA	NA	C	coding	174	525	762	1286	40091365	40074061	FALSE	10.0	TCTTATCCTTGGTGTTTTCA	NA	NA	NA	NA	NA	NA
G258.7	chr1	-	1985	9	full-splice_match	ENSG00000131238	ENST00000642050	4010	9	473	1552	0	-75	multi-exon	FALSE	canonical	3	269	junction_8	123.7234820072568	NA	NA	NA	FALSE	NA	NA	NA	C	coding	306	921	17	937	40097238	40074061	FALSE	55.00000000000001	AAACAAAACTAACGTAATCT	NA	NA	NA	NA	NA	NA
G258.8	chr1	-	1176	9	full-splice_match	ENSG00000131238	ENST00000642050	4010	9	478	2356	1	-1	multi-exon	FALSE	canonical	3	269	junction_8	123.7234820072568	NA	NA	NA	FALSE	NA	NA	NA	C	coding	306	921	12	932	40097238	40074061	FALSE	40.0	TCAAGTTCAGTTTTAGAAAA	NA	NA	NA	NA	NA	NA
G259.1	chr1	+	1638	8	full-splice_match	ENSG00000117000	ENST00000372771	6246	8	-11	4619	-11	-4619	multi-exon	FALSE	canonical	3	102	junction_6	41.23749037277727	NA	NA	NA	FALSE	NA	NA	NA	C	coding	533	1599	39	1637	40161400	40236301	FALSE	65.0	AGAAAAGAGACAAAAAACCT	NA	NA	NA	NA	NA	NA
G259.10	chr1	+	4585	8	full-splice_match	ENSG00000117000	ENST00000372771	6246	8	5	1656	5	-1656	multi-exon	FALSE	canonical	3	102	junction_6	41.23749037277727	NA	NA	NA	FALSE	NA	NA	NA	C	coding	1521	4563	23	4585	40161400	40239265	FALSE	60.0	AAAGAAAAGAAAGCCCCAAT	NA	NA	NA	NA	NA	NA
G259.11	chr1	+	1343	8	full-splice_match	ENSG00000117000	ENST00000372771	6246	8	8	4895	8	-4895	multi-exon	FALSE	canonical	3	102	junction_6	41.23749037277727	NA	NA	NA	FALSE	NA	NA	NA	C	coding	441	1323	20	1342	40161400	40236025	FALSE	40.0	AAGAAAATGCACCGGTTCCA	NA	NA	NA	NA	NA	NA
G259.12	chr1	+	3483	8	full-splice_match	ENSG00000117000	ENST00000372771	6246	8	8	2755	8	-2755	multi-exon	FALSE	canonical	3	102	junction_6	41.23749037277727	NA	NA	NA	FALSE	NA	NA	NA	C	coding	1154	3462	20	3481	40161400	40238164	FALSE	50.0	AAAAGAAAAAGTCCTTCAGT	NA	NA	NA	NA	NA	NA
G259.13	chr1	+	2821	8	full-splice_match	ENSG00000117000	ENST00000372771	6246	8	14	3411	14	-3411	multi-exon	FALSE	canonical	3	102	junction_6	41.23749037277727	NA	NA	NA	FALSE	NA	NA	NA	C	coding	936	2808	14	2821	40161400	40237510	FALSE	50.0	AGTTTAAAAGAAAAATGTTC	NA	NA	NA	NA	NA	NA
G259.14	chr1	+	1956	9	novel_not_in_catalog	ENSG00000117000	novel	6246	8	NA	NA	19	-4455	at_least_one_novel_splicesite	FALSE	canonical	0	0	junction_5	82.1842442320911	NA	NA	NA	TRUE	NA	NA	NA	C	coding	388	1164	793	1956	40202105	40236466	FALSE	70.0	AAAAAATTTAAGAGAAAAGA	NA	NA	NA	NA	NA	NA
G259.2	chr1	+	3866	8	full-splice_match	ENSG00000117000	ENST00000372771	6246	8	0	2380	0	-2380	multi-exon	FALSE	canonical	3	102	junction_6	41.23749037277727	NA	NA	NA	FALSE	NA	NA	NA	C	coding	1279	3837	28	3864	40161400	40238539	FALSE	55.00000000000001	AGAACAAGAAGGAAGAGAGG	NA	NA	NA	NA	NA	NA
G259.3	chr1	+	1801	8	full-splice_match	ENSG00000117000	ENST00000372771	6246	8	4	4441	4	-4441	multi-exon	FALSE	canonical	3	102	junction_6	41.23749037277727	NA	NA	NA	FALSE	NA	NA	NA	C	coding	592	1776	24	1799	40161400	40236478	FALSE	35.0	AAAAGAAATGTTTGTTCCTC	NA	NA	NA	NA	NA	NA
G259.4	chr1	+	2124	8	full-splice_match	ENSG00000117000	ENST00000372771	6246	8	4	4118	4	-4118	multi-exon	FALSE	canonical	3	102	junction_6	41.23749037277727	NA	NA	NA	FALSE	NA	NA	NA	C	coding	700	2100	24	2123	40161400	40236802	FALSE	40.0	AAAATGCCAAGCACTACTTG	NA	NA	NA	NA	NA	NA
G259.5	chr1	+	4852	8	full-splice_match	ENSG00000117000	ENST00000372771	6246	8	4	1390	4	-1390	multi-exon	FALSE	canonical	3	102	junction_6	41.23749037277727	NA	NA	NA	FALSE	NA	NA	NA	C	coding	1609	4827	24	4850	40161400	40239529	FALSE	75.0	AAAGAAAGAAGAAAATAGAA	NA	NA	NA	NA	NA	NA
G259.6	chr1	+	6002	8	full-splice_match	ENSG00000117000	ENST00000372771	6246	8	4	240	4	-240	multi-exon	FALSE	canonical	3	102	junction_6	41.23749037277727	NA	NA	NA	FALSE	NA	NA	NA	C	coding	1914	5745	24	5768	40161400	40240447	FALSE	20.0	ACACTTGTTTGGTGCTAATT	NA	NA	NA	NA	NA	NA
G259.7	chr1	+	6241	8	full-splice_match	ENSG00000117000	ENST00000372771	6246	8	4	1	4	-1	multi-exon	FALSE	canonical	3	102	junction_6	41.23749037277727	NA	NA	NA	FALSE	NA	NA	NA	C	coding	1914	5745	24	5768	40161400	40240447	FALSE	25.0	ATTCGTTGTTTACTCATAAT	NA	NA	NA	NA	NA	NA
G259.8	chr1	+	2092	4	incomplete-splice_match	ENSG00000117000	ENST00000372771	6246	8	4	43695	4	-43695	5prime_fragment	FALSE	canonical	3	153	junction_2	31.822423959633664	NA	NA	NA	FALSE	NA	NA	NA	C	coding	205	618	24	641	40161400	40195775	FALSE	75.0	AAGAAAAAAAAAGAATAAGG	NA	NA	NA	NA	NA	NA
G259.9	chr1	+	2581	2	incomplete-splice_match	ENSG00000117000	ENST00000372771	6246	8	4	49546	4	-49546	intron_retention	FALSE	canonical	3	176	junction_1	0.0	NA	NA	NA	FALSE	NA	NA	NA	C	coding	131	396	24	419	40161400	40189213	FALSE	55.00000000000001	AAAAATACAAATATTAGCCG	NA	NA	NA	NA	NA	NA
G26.1	chr1	-	3763	22	full-splice_match	ENSG00000116198	ENST00000378230	6424	22	-34	2695	-19	463	multi-exon	FALSE	canonical	3	53	junction_20	25.842010831387014	NA	NA	NA	FALSE	NA	NA	NA	C	coding	925	2778	360	3137	3852407	3815402	FALSE	25.0	TAATCGTAGTTTTTTTGAGA	NA	NA	NA	NA	NA	NA
G26.10	chr1	-	1160	7	novel_not_in_catalog	ENSG00000116198	novel	6424	22	NA	NA	3	1298	at_least_one_novel_splicesite	FALSE	canonical	1	4	junction_1	40.318178971222835	NA	NA	NA	TRUE	NA	NA	NA	C	coding	222	669	338	1006	3852407	3841965	FALSE	30.0	GATTTAGACTTTAAATCTGT	NA	NA	NA	NA	NA	NA
G26.11	chr1	-	3453	2	incomplete-splice_match	ENSG00000116198	ENST00000378223	1121	7	4	6182	4	-6182	5prime_fragment	FALSE	canonical	3	62	junction_1	0.0	NA	NA	NA	FALSE	NA	NA	NA	C	coding	102	309	1516	1824	3851228	3850920	FALSE	75.0	TTCCCAAAAAAAAAAAAAAA	NA	NA	NA	NA	NA	NA
G26.2	chr1	-	3576	22	novel_in_catalog	ENSG00000116198	novel	6424	22	NA	NA	-15	454	combination_of_known_junctions	FALSE	canonical	3	3	junction_14	32.29400090312542	NA	NA	NA	FALSE	NA	NA	NA	C	coding	867	2604	356	2959	3852407	3815402	FALSE	15.0	TCTTTTTTTTAATCGTAGTT	NA	NA	NA	NA	NA	NA
G26.3	chr1	-	3300	20	incomplete-splice_match	ENSG00000116198	ENST00000378230	6424	22	-12	10701	3	-6	5prime_fragment	FALSE	canonical	3	53	junction_18	25.768949942972743	NA	NA	NA	FALSE	NA	NA	NA	C	coding	866	2601	338	2938	3852407	3823144	FALSE	25.0	AAACGATTCTCTTTCCTACC	NA	NA	NA	NA	NA	NA
G26.4	chr1	-	3206	18	incomplete-splice_match	ENSG00000116198	ENST00000378230	6424	22	-32	13192	-17	-2497	5prime_fragment	FALSE	canonical	3	53	junction_16	22.40566537352662	NA	NA	NA	FALSE	NA	NA	NA	C	coding	828	2487	358	2844	3852407	3825635	FALSE	20.0	AATGTGTTGTGGGATTGCCA	NA	NA	NA	NA	NA	NA
G26.5	chr1	-	3000	17	novel_in_catalog	ENSG00000116198	novel	6424	22	NA	NA	-11	-2499	combination_of_known_splicesites	FALSE	canonical	3	15	junction_8	28.52301702134611	NA	NA	NA	FALSE	NA	NA	NA	C	coding	762	2289	352	2640	3852407	3825635	FALSE	20.0	ACAATGTGTTGTGGGATTGC	NA	NA	NA	NA	NA	NA
G26.6	chr1	-	2253	15	novel_in_catalog	ENSG00000116198	novel	6424	22	NA	NA	-13	349	combination_of_known_junctions	FALSE	canonical	3	3	junction_7	33.14354986960787	NA	NA	NA	FALSE	NA	NA	NA	C	coding	584	1752	501	2252	3848747	3829344	FALSE	80.0	AAAAACAAAAGAAAGAAGAA	NA	NA	NA	NA	NA	NA
G26.7	chr1	-	2411	15	incomplete-splice_match	ENSG00000116198	ENST00000378230	6424	22	-12	17262	3	349	5prime_fragment	FALSE	canonical	3	53	junction_13	24.37975489990807	NA	NA	NA	FALSE	NA	NA	NA	C	coding	691	2073	338	2410	3852407	3829344	FALSE	80.0	AAAAACAAAAGAAAGAAGAA	NA	NA	NA	NA	NA	NA
G26.8	chr1	-	2213	14	novel_in_catalog	ENSG00000116198	novel	6424	22	NA	NA	3	349	combination_of_known_splicesites	FALSE	canonical	3	15	junction_5	31.465393782966707	NA	NA	NA	FALSE	NA	NA	NA	C	coding	625	1875	338	2212	3852407	3829344	FALSE	80.0	AAAAACAAAAGAAAGAAGAA	NA	NA	NA	NA	NA	NA
G26.9	chr1	-	1760	11	incomplete-splice_match	ENSG00000116198	ENST00000494653	2174	12	-27	1330	-11	61	5prime_fragment	FALSE	canonical	3	53	junction_9	26.31425469208657	NA	NA	NA	FALSE	NA	NA	NA	C	coding	469	1407	352	1758	3852407	3835003	FALSE	65.0	AAAAGAAGATTTAAAGAACA	NA	NA	NA	NA	NA	NA
G260.1	chr1	+	3167	10	full-splice_match	ENSG00000084073	ENST00000372759	3108	10	-64	5	-64	-5	multi-exon	FALSE	canonical	3	274	junction_8	52.710483413912975	NA	NA	NA	FALSE	NA	NA	NA	C	coding	475	1428	230	1657	40258272	40292669	FALSE	15.0	ATGTACTTTGTCTTTAGTTT	NA	NA	NA	NA	NA	NA
G260.10	chr1	+	3039	11	novel_not_in_catalog	ENSG00000084073	novel	3108	10	NA	NA	-22	-5	at_least_one_novel_splicesite	FALSE	canonical	3	10	junction_3	149.35112989194292	NA	NA	NA	FALSE	NA	NA	NA	C	coding	312	939	591	1529	40269990	40292669	FALSE	15.0	ATGTACTTTGTCTTTAGTTT	NA	NA	NA	NA	NA	NA
G260.11	chr1	+	4212	2	incomplete-splice_match	ENSG00000084073	ENST00000372759	3108	10	109	29313	-20	1966	5prime_fragment	FALSE	canonical	3	407	junction_1	0.0	NA	NA	NA	FALSE	NA	NA	NA	C	coding	110	333	57	389	40258272	40261048	FALSE	70.0	TGTCTCAAAAAAAAAAAAAA	NA	NA	NA	NA	NA	NA
G260.12	chr1	+	3185	11	novel_not_in_catalog	ENSG00000084073	novel	3108	10	NA	NA	-18	-5	at_least_one_novel_splicesite	FALSE	canonical	1	6	junction_6	151.1	NA	NA	NA	TRUE	NA	NA	NA	C	coding	315	948	55	1002	40258272	40280298	TRUE	15.0	ATGTACTTTGTCTTTAGTTT	NA	NA	NA	NA	NA	NA
G260.13	chr1	+	1610	10	full-splice_match	ENSG00000084073	ENST00000372759	3108	10	129	1369	0	194	multi-exon	FALSE	canonical	3	274	junction_8	52.710483413912975	NA	NA	NA	FALSE	NA	NA	NA	C	coding	475	1428	37	1464	40258272	40292669	FALSE	50.0	AAAATGATTTTAATAATTCA	NA	NA	NA	NA	NA	NA
G260.14	chr1	+	2791	9	novel_in_catalog	ENSG00000084073	novel	3108	10	NA	NA	0	-3	combination_of_known_splicesites	FALSE	canonical	0	0	junction_6	125.43225263065317	NA	NA	NA	FALSE	NA	NA	NA	C	coding	257	774	37	810	40258272	40285929	TRUE	15.0	GTACTTTGTCTTTAGTTTGA	NA	NA	NA	NA	NA	NA
G260.15	chr1	+	2974	11	novel_not_in_catalog	ENSG00000084073	novel	3108	10	NA	NA	0	-179	at_least_one_novel_splicesite	FALSE	canonical	0	0	junction_2	173.388465590996	NA	NA	NA	TRUE	NA	NA	NA	C	coding	129	390	37	426	40258272	40268470	TRUE	30.0	TAATACTGCATTATTTATTT	NA	NA	NA	NA	NA	NA
G260.16	chr1	+	2831	11	novel_not_in_catalog	ENSG00000084073	novel	3108	10	NA	NA	8	-180	at_least_one_novel_splicesite	FALSE	canonical	3	10	junction_3	149.35112989194292	NA	NA	NA	FALSE	NA	NA	NA	C	coding	312	939	558	1496	40269990	40292669	FALSE	30.0	TTAATACTGCATTATTTATT	NA	NA	NA	NA	NA	NA
G260.2	chr1	+	2977	10	full-splice_match	ENSG00000084073	ENST00000372759	3108	10	-47	178	-47	-178	multi-exon	FALSE	canonical	3	274	junction_8	52.710483413912975	NA	NA	NA	FALSE	NA	NA	NA	C	coding	475	1428	213	1640	40258272	40292669	FALSE	30.0	AATACTGCATTATTTATTTT	NA	NA	NA	NA	NA	NA
G260.3	chr1	+	2394	3	novel_in_catalog	ENSG00000084073	novel	561	4	NA	NA	-50	1966	combination_of_known_junctions	FALSE	canonical	3	21	junction_2	193.0	NA	NA	NA	FALSE	NA	NA	NA	C	coding	102	309	87	395	40258272	40262872	FALSE	70.0	TGTCTCAAAAAAAAAAAAAA	NA	NA	NA	NA	NA	NA
G260.4	chr1	+	1803	10	full-splice_match	ENSG00000084073	ENST00000372759	3108	10	84	1221	-45	342	multi-exon	FALSE	canonical	3	274	junction_8	52.710483413912975	NA	NA	NA	FALSE	NA	NA	NA	C	coding	475	1428	82	1509	40258272	40292669	FALSE	25.0	TTATATGGAATCTGCATGTG	NA	NA	NA	NA	NA	NA
G260.5	chr1	+	1976	7	novel_not_in_catalog	ENSG00000084073	novel	3108	10	NA	NA	-42	-11373	at_least_one_novel_splicesite	FALSE	canonical	2	6	junction_6	141.8739659776318	NA	NA	NA	FALSE	NA	NA	NA	C	coding	315	948	79	1026	40258272	40280298	FALSE	25.0	AATGTCCTTTCCAGTAATTC	NA	NA	NA	NA	NA	NA
G260.6	chr1	+	2691	9	novel_in_catalog	ENSG00000084073	novel	3108	10	NA	NA	-34	-178	combination_of_known_splicesites	FALSE	canonical	1	3	junction_8	131.4186416571104	NA	NA	NA	FALSE	NA	NA	NA	C	coding	427	1284	71	1354	40258272	40292669	FALSE	30.0	AATACTGCATTATTTATTTT	NA	NA	NA	NA	NA	NA
G260.7	chr1	+	3183	11	novel_in_catalog	ENSG00000084073	novel	3108	10	NA	NA	-26	-5	combination_of_known_junctions	FALSE	canonical	0	0	junction_2	150.5757284558172	NA	NA	NA	FALSE	NA	NA	NA	C	coding	417	1254	420	1673	40260890	40292669	FALSE	15.0	ATGTACTTTGTCTTTAGTTT	NA	NA	NA	NA	NA	NA
G260.8	chr1	+	2380	10	full-splice_match	ENSG00000084073	ENST00000372759	3108	10	103	625	-26	-625	multi-exon	FALSE	canonical	3	274	junction_8	52.710483413912975	NA	NA	NA	FALSE	NA	NA	NA	C	coding	475	1428	63	1490	40258272	40292669	FALSE	45.0	TAAGGATGAAATACTGATGA	NA	NA	NA	NA	NA	NA
G260.9	chr1	+	2853	9	novel_in_catalog	ENSG00000084073	novel	3108	10	NA	NA	-25	-7	combination_of_known_splicesites	FALSE	canonical	1	3	junction_8	131.4186416571104	NA	NA	NA	FALSE	NA	NA	NA	C	coding	427	1284	62	1345	40258272	40292669	FALSE	15.0	GTATGTACTTTGTCTTTAGT	NA	NA	NA	NA	NA	NA
G261.1	chr1	-	2364	26	novel_in_catalog	ENSG00000049089	novel	2862	32	NA	NA	2838	-35	combination_of_known_splicesites	FALSE	canonical	2	5	junction_19	59.84513346964814	NA	NA	NA	FALSE	NA	NA	NA	B	coding	490	1473	232	1704	40311262	40301182	FALSE	20.0	ATTGGAGTTACTCTATCCTG	NA	NA	NA	NA	NA	NA
G261.2	chr1	-	3165	24	novel_in_catalog	ENSG00000049089	novel	2862	32	NA	NA	2882	-37	intron_retention	FALSE	canonical	3	127	junction_23	36.72206961726729	NA	NA	NA	FALSE	NA	NA	NA	B	coding	158	477	2031	2507	40303140	40301182	FALSE	25.0	ATATTGGAGTTACTCTATCC	NA	NA	NA	NA	NA	NA
G261.3	chr1	-	2766	31	novel_not_in_catalog	ENSG00000049089	novel	2862	32	NA	NA	22	-40	at_least_one_novel_splicesite	FALSE	canonical	2	9	junction_30	81.56499793961187	NA	NA	NA	FALSE	NA	NA	NA	B	coding	599	1800	312	2111	40312751	40301182	FALSE	30.0	AGGATATTGGAGTTACTCTA	NA	NA	NA	NA	NA	NA
G261.4	chr1	-	2707	26	novel_in_catalog	ENSG00000049089	novel	2862	32	NA	NA	2805	-43	intron_retention	FALSE	canonical	3	78	junction_25	44.717853257955035	NA	NA	NA	FALSE	NA	NA	NA	B	coding	284	855	265	1119	40311262	40304557	TRUE	30.0	ACCAGGATATTGGAGTTACT	NA	NA	NA	NA	NA	NA
G261.5	chr1	-	3196	25	novel_not_in_catalog	ENSG00000049089	novel	2862	32	NA	NA	2900	-45	intron_retention	FALSE	canonical	3	4	junction_11	68.80304771592607	NA	NA	NA	TRUE	NA	NA	NA	B	coding	158	477	2070	2546	40303140	40301182	FALSE	40.0	AAACCAGGATATTGGAGTTA	NA	NA	NA	NA	NA	NA
G261.6	chr1	-	3060	25	novel_in_catalog	ENSG00000049089	novel	2862	32	NA	NA	2824	-45	intron_retention	FALSE	canonical	3	78	junction_24	45.22597582019529	NA	NA	NA	FALSE	NA	NA	NA	B	coding	251	756	246	1001	40311262	40305897	TRUE	40.0	AAACCAGGATATTGGAGTTA	NA	NA	NA	NA	NA	NA
G262.1	chr1	+	3125	11	novel_not_in_catalog	ENSG00000084070	novel	2939	10	NA	NA	-52	0	at_least_one_novel_splicesite	FALSE	canonical	0	0	junction_9	387.121182577239	NA	NA	NA	FALSE	NA	NA	NA	C	coding	433	1302	477	1778	40374121	40421979	FALSE	10.0	TGTTTGCTTGGCCATTACTG	NA	NA	NA	NA	NA	NA
G262.10	chr1	+	3523	8	novel_in_catalog	ENSG00000084070	novel	2939	10	NA	NA	14	2620	intron_retention	FALSE	canonical	3	681	junction_1	204.42352993683662	NA	NA	NA	FALSE	NA	NA	NA	C	coding	231	696	2019	2714	40414222	40417180	FALSE	65.0	ACAGGAAGAAAATAGAAAAT	NA	NA	NA	NA	NA	NA
G262.12	chr1	+	2609	10	full-splice_match	ENSG00000084070	ENST00000372718	2939	10	21	309	21	-307	multi-exon	FALSE	canonical	3	649	junction_9	196.6392322358918	NA	NA	NA	FALSE	NA	NA	NA	C	coding	429	1290	404	1693	40374121	40422101	FALSE	20.0	AAAACTGTTGTGTTTTTCTT	NA	NA	NA	NA	NA	NA
G262.13	chr1	+	2937	11	novel_not_in_catalog	ENSG00000084070	novel	2939	10	NA	NA	23	-7	at_least_one_novel_splicesite	FALSE	non_canonical	0	0	junction_9	387.121182577239	NA	NA	NA	FALSE	NA	NA	NA	C	coding	439	1320	402	1721	40374121	40422101	FALSE	15.0	GGGAAGGACTGTTTGCTTGG	NA	NA	NA	NA	NA	NA
G262.14	chr1	+	2606	10	novel_not_in_catalog	ENSG00000084070	novel	2939	10	NA	NA	23	-1229	at_least_one_novel_splicesite	FALSE	non_canonical	0	0	junction_9	328.1544351876618	NA	NA	NA	FALSE	NA	NA	NA	C	coding	412	1239	402	1640	40374121	40421129	FALSE	65.0	AAATAAAAACAAAACACCTG	NA	NA	NA	NA	NA	NA
G262.15	chr1	+	2678	9	incomplete-splice_match	ENSG00000084070	ENST00000372718	2939	10	23	5117	23	2840	5prime_fragment	FALSE	canonical	3	681	junction_1	196.00474324617758	NA	NA	NA	FALSE	NA	NA	NA	C	coding	415	1248	402	1649	40374121	40417180	FALSE	60.0	AAACTCAGAAAAGAAATTGA	NA	NA	NA	NA	NA	NA
G262.16	chr1	+	2981	11	novel_not_in_catalog	ENSG00000084070	novel	2939	10	NA	NA	24	0	at_least_one_novel_splicesite	FALSE	canonical	0	0	junction_1	387.3170406785635	NA	NA	NA	TRUE	NA	NA	NA	C	coding	451	1356	401	1756	40374121	40422101	FALSE	10.0	TGTTTGCTTGGCCATTACTG	NA	NA	NA	NA	NA	NA
G262.17	chr1	+	3827	10	novel_not_in_catalog	ENSG00000084070	novel	2939	10	NA	NA	27	-4	at_least_one_novel_splicesite	FALSE	non_canonical	0	0	junction_9	328.1544351876618	NA	NA	NA	FALSE	NA	NA	NA	C	coding	412	1239	398	1636	40374121	40421129	FALSE	20.0	AAGGACTGTTTGCTTGGCCA	NA	NA	NA	NA	NA	NA
G262.18	chr1	+	1987	11	novel_not_in_catalog	ENSG00000084070	novel	2939	10	NA	NA	27	-1057	at_least_one_novel_splicesite	FALSE	canonical	0	0	junction_9	387.121182577239	NA	NA	NA	FALSE	NA	NA	NA	C	coding	433	1302	398	1699	40374121	40421979	FALSE	20.0	AAGACCTCTCTGTTGCTTTA	NA	NA	NA	NA	NA	NA
G262.19	chr1	+	2825	9	novel_in_catalog	ENSG00000084070	novel	2939	10	NA	NA	27	0	combination_of_known_splicesites	FALSE	canonical	0	0	junction_4	338.42567500117366	NA	NA	NA	FALSE	NA	NA	NA	C	coding	400	1203	398	1600	40374121	40422101	FALSE	10.0	TGTTTGCTTGGCCATTACTG	NA	NA	NA	NA	NA	NA
G262.2	chr1	+	1762	10	full-splice_match	ENSG00000084070	ENST00000372718	2939	10	-33	1210	-33	-1208	multi-exon	FALSE	canonical	3	649	junction_9	196.6392322358918	NA	NA	NA	FALSE	NA	NA	NA	C	coding	429	1290	458	1747	40374121	40422101	FALSE	15.0	ATGGCTGCCATTCTCTTCAG	NA	NA	NA	NA	NA	NA
G262.20	chr1	+	751	4	incomplete-splice_match	ENSG00000084070	ENST00000372718	2939	10	30	13536	30	-4450	5prime_fragment	FALSE	canonical	3	681	junction_1	229.3047462802867	NA	NA	NA	FALSE	NA	NA	NA	C	coding	119	357	395	751	40374121	40409790	FALSE	50.0	AAGAAGAAATACATGGACCG	NA	NA	NA	NA	NA	NA
G262.21	chr1	+	1850	10	full-splice_match	ENSG00000084070	ENST00000372718	2939	10	30	1059	30	-1057	multi-exon	FALSE	canonical	3	649	junction_9	196.6392322358918	NA	NA	NA	FALSE	NA	NA	NA	C	coding	429	1290	395	1684	40374121	40422101	FALSE	20.0	AAGACCTCTCTGTTGCTTTA	NA	NA	NA	NA	NA	NA
G262.22	chr1	+	2504	10	full-splice_match	ENSG00000084070	ENST00000372708	2473	10	-31	0	-31	0	multi-exon	FALSE	canonical	3	21	junction_1	323.8500262562485	NA	NA	NA	FALSE	NA	NA	NA	C	coding	399	1200	80	1279	40374696	40422101	FALSE	10.0	TGTTTGCTTGGCCATTACTG	NA	NA	NA	NA	NA	NA
G262.23	chr1	+	2622	11	novel_not_in_catalog	ENSG00000084070	novel	2473	10	NA	NA	-15	0	at_least_one_novel_splicesite	FALSE	canonical	0	0	junction_9	436.227475063183	NA	NA	NA	FALSE	NA	NA	NA	C	coding	403	1212	64	1275	40374696	40421979	FALSE	10.0	TGTTTGCTTGGCCATTACTG	NA	NA	NA	NA	NA	NA
G262.24	chr1	+	2490	10	novel_not_in_catalog	ENSG00000084070	novel	362	2	NA	NA	9152	0	at_least_one_novel_splicesite	FALSE	canonical	0	0	junction_1	329.238552863054	NA	NA	NA	FALSE	NA	NA	NA	C	coding	404	1215	51	1265	40383850	40422101	FALSE	10.0	TGTTTGCTTGGCCATTACTG	NA	NA	NA	NA	NA	NA
G262.25	chr1	+	2487	11	novel_not_in_catalog	ENSG00000084070	novel	362	2	NA	NA	9179	-4	at_least_one_novel_splicesite	FALSE	non_canonical	0	0	junction_1	439.16734851306967	NA	NA	NA	FALSE	NA	NA	NA	C	coding	414	1245	24	1268	40383850	40422101	FALSE	20.0	AAGGACTGTTTGCTTGGCCA	NA	NA	NA	NA	NA	NA
G262.3	chr1	+	2972	10	full-splice_match	ENSG00000084070	ENST00000372718	2939	10	-33	0	-33	0	multi-exon	FALSE	canonical	3	649	junction_9	196.6392322358918	NA	NA	NA	FALSE	NA	NA	NA	C	coding	429	1290	458	1747	40374121	40422101	FALSE	10.0	TGTTTGCTTGGCCATTACTG	NA	NA	NA	NA	NA	NA
G262.4	chr1	+	3039	11	novel_not_in_catalog	ENSG00000084070	novel	2939	10	NA	NA	-30	0	at_least_one_novel_splicesite	FALSE	canonical	3	5	junction_1	384.83665365970535	NA	NA	NA	TRUE	NA	NA	NA	C	coding	346	1041	774	1814	40408665	40422101	FALSE	10.0	TGTTTGCTTGGCCATTACTG	NA	NA	NA	NA	NA	NA
G262.5	chr1	+	3963	9	novel_in_catalog	ENSG00000084070	novel	2939	10	NA	NA	-6	0	intron_retention	FALSE	canonical	3	649	junction_8	155.42260935912768	NA	NA	NA	FALSE	NA	NA	NA	C	coding	306	921	1818	2738	40409803	40422101	FALSE	10.0	TGTTTGCTTGGCCATTACTG	NA	NA	NA	NA	NA	NA
G262.6	chr1	+	1869	11	novel_not_in_catalog	ENSG00000084070	novel	2939	10	NA	NA	0	-1202	at_least_one_novel_splicesite	FALSE	canonical	0	0	junction_9	387.121182577239	NA	NA	NA	FALSE	NA	NA	NA	C	coding	433	1302	425	1726	40374121	40421979	FALSE	10.0	GCCATTCTCTTCAGCCCTCG	NA	NA	NA	NA	NA	NA
G262.7	chr1	+	3987	9	novel_in_catalog	ENSG00000084070	novel	2939	10	NA	NA	6	0	intron_retention	FALSE	canonical	3	649	junction_8	205.8117692820311	NA	NA	NA	FALSE	NA	NA	NA	C	coding	245	738	2027	2764	40414222	40422101	FALSE	15.0	ACTGTTTGCTTGGCCATTAC	NA	NA	NA	NA	NA	NA
G262.8	chr1	+	2633	7	novel_in_catalog	ENSG00000084070	novel	2939	10	NA	NA	8	1	combination_of_known_splicesites	FALSE	canonical	2	3	junction_1	265.62316666033985	NA	NA	NA	FALSE	NA	NA	NA	C	coding	267	804	604	1407	40413100	40422101	FALSE	10.0	GTTTGCTTGGCCATTACTGT	NA	NA	NA	NA	NA	NA
G262.9	chr1	+	2795	9	novel_in_catalog	ENSG00000084070	novel	2939	10	NA	NA	10	0	combination_of_known_splicesites	FALSE	canonical	2	3	junction_1	323.4451025676537	NA	NA	NA	FALSE	NA	NA	NA	C	coding	346	1041	530	1570	40408665	40422101	FALSE	10.0	TGTTTGCTTGGCCATTACTG	NA	NA	NA	NA	NA	NA
G263.1	chr1	+	2064	5	novel_in_catalog	ENSG00000187801	novel	2109	6	NA	NA	-38	0	combination_of_known_junctions	FALSE	canonical	3	10	junction_1	8.584142356694699	NA	NA	NA	FALSE	NA	NA	NA	C	coding	363	1092	846	1937	40462498	40463589	FALSE	30.0	AATGTTCCCAACTCTTAATT	NA	NA	NA	NA	NA	NA
G263.2	chr1	+	2516	5	full-splice_match	ENSG00000187801	ENST00000361584	2029	5	-489	2	69	0	multi-exon	FALSE	canonical	3	11	junction_2	8.645808232895291	NA	NA	NA	FALSE	NA	NA	NA	C	coding	534	1605	787	2391	40450962	40463589	FALSE	35.0	ACAATGTTCCCAACTCTTAA	NA	NA	NA	NA	NA	NA
G264.1	chr1	+	1640	2	novel_not_in_catalog	ENSG00000187815	novel	2871	6	NA	NA	40	-11141	at_least_one_novel_splicesite	FALSE	canonical	3	12	junction_1	0.0	NA	NA	NA	FALSE	NA	NA	NA	B	coding	43	132	377	508	40477631	40477762	TRUE	20.0	GAAGTCATGTGTCTCATGTG	NA	NA	NA	NA	NA	NA
G264.2	chr1	+	2474	6	novel_not_in_catalog	ENSG00000187815	novel	2104	6	NA	NA	50	2	at_least_one_novel_splicesite	FALSE	canonical	2	3	junction_1	13.401492454200763	NA	NA	NA	FALSE	NA	NA	NA	B	coding	527	1584	660	2243	40479362	40496059	FALSE	20.0	TAACAGTTTTTTTCTGATTT	NA	NA	NA	NA	NA	NA
G264.3	chr1	+	2775	6	novel_not_in_catalog	ENSG00000187815	novel	2871	6	NA	NA	57	-7	at_least_one_novel_splicesite	FALSE	canonical	3	12	junction_1	10.979981785048645	NA	NA	NA	FALSE	NA	NA	NA	B	coding	527	1584	970	2553	40479362	40496059	FALSE	45.0	AAAAATTCATAACAGTTTTT	NA	NA	NA	NA	NA	NA
G265.1	chr1	+	2582	2	full-splice_match	ENSG00000164002	ENST00000372703	2567	2	-11	-4	-5	4	multi-exon	FALSE	canonical	3	62	junction_1	0.0	NA	NA	NA	FALSE	NA	NA	NA	C	coding	373	1122	1086	2207	40514545	40515666	FALSE	20.0	TTGAACTGATGGTTTTTTCA	NA	NA	NA	NA	NA	NA
G265.2	chr1	+	1698	2	full-splice_match	ENSG00000164002	ENST00000420209	863	2	-12	-823	1	8	multi-exon	FALSE	canonical	3	9	junction_1	0.0	NA	NA	NA	FALSE	NA	NA	NA	C	coding	373	1122	198	1319	40514545	40515666	FALSE	25.0	ACTGATGGTTTTTTCATAAC	NA	NA	NA	NA	NA	NA
G266.1	chr1	-	7304	8	full-splice_match	ENSG00000117016	ENST00000372684	7235	8	-70	1	-70	-1	multi-exon	FALSE	canonical	2	9	junction_4	7.886956423909863	NA	NA	NA	FALSE	NA	NA	NA	A	coding	308	927	541	1467	40641925	40626517	FALSE	5.0	TTTCATGTGTTGCTTTCTGT	NA	NA	NA	NA	NA	NA
G267.1	chr1	+	2364	10	novel_in_catalog	ENSG00000066136	novel	1911	10	NA	NA	-43	0	combination_of_known_junctions	FALSE	canonical	3	29	junction_9	91.50591966279195	NA	NA	NA	FALSE	NA	NA	NA	C	coding	439	1320	272	1591	40738844	40770828	FALSE	20.0	AATTTAGAGTCTGGGTTTCT	NA	NA	NA	NA	NA	NA
G267.10	chr1	+	2136	11	novel_in_catalog	ENSG00000066136	novel	1202	10	NA	NA	-30	0	combination_of_known_junctions	FALSE	canonical	3	28	junction_8	119.84410707247979	NA	NA	NA	FALSE	NA	NA	NA	C	coding	354	1065	299	1363	40738844	40770828	FALSE	20.0	AATTTAGAGTCTGGGTTTCT	NA	NA	NA	NA	NA	NA
G267.12	chr1	+	1329	4	incomplete-splice_match	ENSG00000066136	ENST00000440226	1717	10	27464	-508	-3311	0	3prime_fragment	FALSE	canonical	3	322	junction_1	1.632993161855452	NA	NA	NA	FALSE	NA	NA	NA	C	coding	143	432	125	556	40762903	40770828	FALSE	20.0	AATTTAGAGTCTGGGTTTCT	NA	NA	NA	NA	NA	NA
G267.2	chr1	+	1565	10	full-splice_match	ENSG00000066136	ENST00000447388	1950	10	-92	477	-31	0	multi-exon	FALSE	canonical	3	175	junction_1	51.93585787616619	NA	NA	NA	FALSE	NA	NA	NA	C	coding	335	1008	260	1267	40738844	40770828	FALSE	40.0	AAGAGTGTGGTTGAAGAAAT	NA	NA	NA	NA	NA	NA
G267.3	chr1	+	2040	10	full-splice_match	ENSG00000066136	ENST00000447388	1950	10	-92	2	-31	0	multi-exon	FALSE	canonical	3	175	junction_1	51.93585787616619	NA	NA	NA	FALSE	NA	NA	NA	C	coding	335	1008	260	1267	40738844	40770828	FALSE	20.0	AATTTAGAGTCTGGGTTTCT	NA	NA	NA	NA	NA	NA
G267.4	chr1	+	2409	11	novel_in_catalog	ENSG00000066136	novel	1536	11	NA	NA	-30	1	combination_of_known_junctions	TRUE	canonical	3	28	junction_8	115.6291053325243	NA	NA	NA	FALSE	NA	NA	NA	C	coding	458	1377	259	1635	40738844	40770828	FALSE	15.0	ATTTAGAGTCTGGGTTTCTG	NA	NA	NA	NA	NA	NA
G267.5	chr1	+	1814	10	novel_in_catalog	ENSG00000066136	novel	1950	10	NA	NA	-7	-1	combination_of_known_junctions	FALSE	canonical	3	29	junction_9	91.50591966279195	NA	NA	NA	FALSE	NA	NA	NA	C	coding	439	1320	198	1517	40738844	40770828	FALSE	40.0	GAAGAGTGTGGTTGAAGAAA	NA	NA	NA	NA	NA	NA
G267.6	chr1	+	2038	11	full-splice_match	ENSG00000066136	ENST00000425457	1536	11	-33	-469	-3	5	multi-exon	FALSE	canonical	3	28	junction_8	106.41315708125569	NA	NA	NA	FALSE	NA	NA	NA	C	coding	354	1065	194	1258	40738844	40770828	FALSE	5.0	AGTCTGGGTTTCTGTGTCTG	NA	NA	NA	NA	NA	NA
G267.7	chr1	+	2015	11	novel_in_catalog	ENSG00000066136	novel	1455	11	NA	NA	26	0	combination_of_known_junctions	FALSE	canonical	0	0	junction_8	117.9780064249265	NA	NA	NA	FALSE	NA	NA	NA	C	coding	380	1143	108	1250	40738844	40770836	FALSE	20.0	AATTTAGAGTCTGGGTTTCT	NA	NA	NA	NA	NA	NA
G267.8	chr1	+	2098	10	full-splice_match	ENSG00000066136	ENST00000372651	1202	10	-235	-661	-49	0	multi-exon	FALSE	canonical	3	40	junction_1	87.44903277528765	NA	NA	NA	FALSE	NA	NA	NA	C	coding	335	1008	318	1325	40738844	40770828	FALSE	20.0	AATTTAGAGTCTGGGTTTCT	NA	NA	NA	NA	NA	NA
G267.9	chr1	+	2395	10	full-splice_match	ENSG00000066136	ENST00000372652	2363	10	-34	2	-34	0	multi-exon	FALSE	canonical	3	29	junction_9	111.05554165971787	NA	NA	NA	FALSE	NA	NA	NA	C	coding	439	1320	303	1622	40738844	40770828	FALSE	20.0	AATTTAGAGTCTGGGTTTCT	NA	NA	NA	NA	NA	NA
G268.1	chr1	+	3236	19	full-splice_match	ENSG00000171793	ENST00000372621	3201	19	-36	1	-36	-1	multi-exon	FALSE	canonical	3	151	junction_1	54.20218208900705	NA	NA	NA	FALSE	NA	NA	NA	C	coding	591	1776	545	2320	40983291	41010245	TRUE	15.0	ACATGCTTTGCTTCTCATTC	NA	NA	NA	NA	NA	NA
G268.10	chr1	+	4029	19	novel_not_in_catalog	ENSG00000171793	novel	3201	19	NA	NA	361	-10	at_least_one_novel_splicesite	FALSE	canonical	1	3	junction_9	82.26344687258141	NA	NA	NA	FALSE	NA	NA	NA	C	coding	335	1008	148	1155	40983291	40999832	TRUE	35.0	GAACAAGAGACATGCTTTGC	NA	NA	NA	NA	NA	NA
G268.11	chr1	+	1934	18	incomplete-splice_match	ENSG00000171793	ENST00000372621	3201	19	361	2309	361	2	5prime_fragment	FALSE	canonical	3	151	junction_1	54.30835961318876	NA	NA	NA	FALSE	NA	NA	NA	C	coding	591	1776	148	1923	40983291	41010245	FALSE	30.0	AAGTGGTACTTTAAAGTTTT	NA	NA	NA	NA	NA	NA
G268.12	chr1	+	2741	18	novel_in_catalog	ENSG00000171793	novel	3201	19	NA	NA	361	-10	combination_of_known_splicesites	FALSE	canonical	0	0	junction_9	85.10750376571876	NA	NA	NA	FALSE	NA	NA	NA	C	coding	377	1134	148	1281	40983291	41003147	TRUE	35.0	GAACAAGAGACATGCTTTGC	NA	NA	NA	NA	NA	NA
G268.13	chr1	+	1493	15	incomplete-splice_match	ENSG00000171793	ENST00000372621	3201	19	420	3895	-353	-919	5prime_fragment	FALSE	canonical	3	151	junction_1	56.78930806238162	NA	NA	NA	FALSE	NA	NA	NA	C	coding	468	1404	89	1492	40983291	41008669	FALSE	35.0	GAGACGCAGACTACTTGGAA	NA	NA	NA	NA	NA	NA
G268.14	chr1	+	3271	19	novel_in_catalog	ENSG00000171793	novel	2037	18	NA	NA	-112	-1	combination_of_known_junctions	FALSE	canonical	3	17	junction_1	75.56249968089126	NA	NA	NA	FALSE	NA	NA	NA	C	coding	591	1776	580	2355	40983291	41010245	TRUE	15.0	ACATGCTTTGCTTCTCATTC	NA	NA	NA	NA	NA	NA
G268.15	chr1	+	2482	19	novel_in_catalog	ENSG00000171793	novel	2037	18	NA	NA	-110	-2	combination_of_known_junctions	FALSE	canonical	3	17	junction_1	75.56249968089126	NA	NA	NA	FALSE	NA	NA	NA	C	coding	591	1776	578	2353	40983291	41010245	TRUE	25.0	GTATTTGGGAAACTTGTCAC	NA	NA	NA	NA	NA	NA
G268.16	chr1	+	3314	18	novel_in_catalog	ENSG00000171793	novel	2037	18	NA	NA	-81	-6	intron_retention	FALSE	canonical	3	17	junction_1	76.46135690887274	NA	NA	NA	FALSE	NA	NA	NA	C	coding	497	1494	549	2042	40983291	41008759	TRUE	25.0	AAGAGACATGCTTTGCTTCT	NA	NA	NA	NA	NA	NA
G268.17	chr1	+	2060	5	novel_in_catalog	ENSG00000171793	novel	2037	18	NA	NA	-58	-2131	combination_of_known_junctions	FALSE	canonical	3	17	junction_1	135.24676521085448	NA	NA	NA	FALSE	NA	NA	NA	C	coding	207	624	526	1149	40983291	40988779	FALSE	65.0	ACTTTAAAAAAACACCAAAA	NA	NA	NA	NA	NA	NA
G268.18	chr1	+	2547	4	incomplete-splice_match	ENSG00000171793	ENST00000498694	599	5	1421	-805	1421	-6	3prime_fragment	FALSE	canonical	3	223	junction_3	41.52910625894406	NA	NA	NA	FALSE	NA	NA	NA	C	coding	112	339	1298	1636	41008782	41010245	TRUE	25.0	AAGAGACATGCTTTGCTTCT	NA	NA	NA	NA	NA	NA
G268.2	chr1	+	2970	18	novel_in_catalog	ENSG00000171793	novel	3201	19	NA	NA	311	1	intron_retention	FALSE	canonical	3	151	junction_1	54.410206654958536	NA	NA	NA	FALSE	NA	NA	NA	C	coding	497	1494	198	1691	40983291	41008759	TRUE	10.0	ATGCTTTGCTTCTCATTCTC	NA	NA	NA	NA	NA	NA
G268.3	chr1	+	2346	19	full-splice_match	ENSG00000171793	ENST00000372621	3201	19	330	525	330	261	multi-exon	FALSE	canonical	3	151	junction_1	54.20218208900705	NA	NA	NA	FALSE	NA	NA	NA	C	coding	591	1776	179	1954	40983291	41010245	TRUE	35.0	AGCATGGAGAGAGGATTTTA	NA	NA	NA	NA	NA	NA
G268.4	chr1	+	3029	20	novel_not_in_catalog	ENSG00000171793	novel	3201	19	NA	NA	331	1	at_least_one_novel_splicesite	FALSE	canonical	1	1	junction_1	96.60130244644236	NA	NA	NA	TRUE	NA	NA	NA	C	coding	591	1776	336	2111	40983291	41010245	TRUE	10.0	ATGCTTTGCTTCTCATTCTC	NA	NA	NA	NA	NA	NA
G268.5	chr1	+	2156	19	full-splice_match	ENSG00000171793	ENST00000372621	3201	19	332	713	332	73	multi-exon	FALSE	canonical	3	151	junction_1	54.20218208900705	NA	NA	NA	FALSE	NA	NA	NA	C	coding	591	1776	177	1952	40983291	41010245	TRUE	15.0	ACTCTCCTTGCAGTTCTTGA	NA	NA	NA	NA	NA	NA
G268.6	chr1	+	2217	18	novel_in_catalog	ENSG00000171793	novel	3201	19	NA	NA	347	70	intron_retention	FALSE	canonical	3	151	junction_1	54.410206654958536	NA	NA	NA	FALSE	NA	NA	NA	C	coding	497	1494	162	1655	40983291	41008759	TRUE	15.0	GACACTCTCCTTGCAGTTCT	NA	NA	NA	NA	NA	NA
G268.7	chr1	+	1980	10	novel_not_in_catalog	ENSG00000171793	novel	3201	19	NA	NA	355	-463	at_least_one_novel_splicesite	FALSE	canonical	1	3	junction_9	101.44450529388463	NA	NA	NA	FALSE	NA	NA	NA	C	coding	335	1008	154	1161	40983291	40999832	FALSE	75.0	AAAGAAAAAGAAAAAACCCA	NA	NA	NA	NA	NA	NA
G268.8	chr1	+	2970	19	novel_not_in_catalog	ENSG00000171793	novel	3201	19	NA	NA	355	-1	at_least_one_novel_splicesite	FALSE	canonical	0	0	junction_1	78.71485106241246	NA	NA	NA	FALSE	NA	NA	NA	C	coding	591	1776	279	2054	40983291	41010245	TRUE	15.0	ACATGCTTTGCTTCTCATTC	NA	NA	NA	NA	NA	NA
G268.9	chr1	+	2815	17	novel_in_catalog	ENSG00000171793	novel	3201	19	NA	NA	359	-9	intron_retention	FALSE	canonical	3	25	junction_13	80.37857204348681	NA	NA	NA	FALSE	NA	NA	NA	C	coding	451	1356	150	1505	40983291	41008718	TRUE	35.0	AACAAGAGACATGCTTTGCT	NA	NA	NA	NA	NA	NA
G269.1	chr1	-	3405	16	novel_in_catalog	ENSG00000010803	novel	3323	16	NA	NA	-53	-2	intron_retention	FALSE	canonical	2	9	junction_11	52.26445573555065	NA	NA	NA	FALSE	NA	NA	NA	B	coding	613	1842	576	2417	41159730	41028194	FALSE	25.0	GATACCAGTGTCTTTTTAAT	NA	NA	NA	NA	NA	NA
G269.2	chr1	-	3598	18	novel_in_catalog	ENSG00000010803	novel	3323	16	NA	NA	-34	-4	intron_retention	FALSE	canonical	3	28	junction_13	48.48472095505929	NA	NA	NA	FALSE	NA	NA	NA	B	coding	660	1983	630	2612	41152674	41028194	FALSE	25.0	TAGATACCAGTGTCTTTTTA	NA	NA	NA	NA	NA	NA
G269.3	chr1	-	3769	19	novel_in_catalog	ENSG00000010803	novel	3323	16	NA	NA	-3	-19	intron_retention	FALSE	canonical	2	3	junction_4	54.2585260979414	NA	NA	NA	FALSE	NA	NA	NA	B	coding	554	1665	561	2225	41152674	41041369	TRUE	65.0	AAATAAAAACCAATATAGAT	NA	NA	NA	NA	NA	NA
G27.1	chr1	+	3035	7	full-splice_match	ENSG00000169598	ENST00000378209	3028	7	-16	9	-2	0	multi-exon	FALSE	canonical	3	36	junction_1	3.685557397915997	NA	NA	NA	FALSE	NA	NA	NA	C	coding	338	1017	340	1356	3857604	3883741	FALSE	60.0	AAAAATAGACATGTCAAGAA	NA	NA	NA	NA	NA	NA
G27.2	chr1	+	2651	6	novel_in_catalog	ENSG00000169598	novel	3105	7	NA	NA	0	0	intron_retention	TRUE	canonical	2	4	junction_2	15.509996776273038	NA	NA	NA	FALSE	NA	NA	NA	C	coding	275	828	145	972	3857604	3883741	FALSE	60.0	AAAAATAGACATGTCAAGAA	NA	NA	NA	NA	NA	NA
G271.1	chr1	-	2306	5	novel_in_catalog	ENSG00000127124	novel	12193	9	NA	NA	-121097	-34	combination_of_known_splicesites	FALSE	canonical	0	0	junction_3	3.3541019662496847	NA	NA	NA	FALSE	NA	NA	NA	A	coding	633	1902	218	2119	41628812	41510451	FALSE	75.0	AAAAAGAAACAAAACAAATC	NA	NA	NA	NA	NA	NA
G272.1	chr1	-	5293	13	full-splice_match	ENSG00000198815	ENST00000361346	5225	13	-59	-9	-59	3	multi-exon	FALSE	canonical	3	129	junction_8	56.16246275068627	NA	NA	NA	FALSE	NA	NA	NA	C	coding	622	1869	251	2119	42311093	42179710	FALSE	5.0	ATTGGTCTCCGTTGTTTGCT	NA	NA	NA	NA	NA	NA
G272.2	chr1	-	5180	12	full-splice_match	ENSG00000198815	ENST00000361776	5106	12	-69	-5	-52	-1	multi-exon	FALSE	canonical	3	57	junction_7	67.05640896641479	NA	NA	NA	FALSE	NA	NA	NA	C	coding	588	1767	244	2010	42311093	42179710	FALSE	10.0	ACTGATTGGTCTCCGTTGTT	NA	NA	NA	NA	NA	NA
G272.3	chr1	-	5382	14	novel_not_in_catalog	ENSG00000198815	novel	5225	13	NA	NA	-40	3	at_least_one_novel_splicesite	FALSE	canonical	0	0	junction_1	83.59574463278653	NA	NA	NA	FALSE	NA	NA	NA	C	coding	608	1827	232	2058	42311093	42180409	TRUE	15.0	ACACTGATTGGTCTCCGTTG	NA	NA	NA	NA	NA	NA
G272.4	chr1	-	5212	12	novel_not_in_catalog	ENSG00000198815	novel	5106	12	NA	NA	0	-6	at_least_one_novel_splicesite	FALSE	canonical	3	31	junction_10	81.40704783995382	NA	NA	NA	FALSE	NA	NA	NA	C	coding	573	1722	332	2053	42278671	42179710	FALSE	30.0	CTATTTACAACACTGATTGG	NA	NA	NA	NA	NA	NA
G273.1	chr1	+	4650	5	full-splice_match	ENSG00000177181	ENST00000431473	8909	5	-38	4297	-27	-4297	multi-exon	FALSE	canonical	2	98	junction_2	15.690363284513205	NA	NA	NA	FALSE	NA	NA	NA	C	coding	391	1176	168	1343	42380935	42414974	FALSE	25.0	AAAATGTCTTCATGCTGTTT	NA	NA	NA	NA	NA	NA
G273.2	chr1	+	1288	5	novel_not_in_catalog	ENSG00000177181	novel	8909	5	NA	NA	-9	4888	at_least_one_novel_splicesite	FALSE	canonical	2	20	junction_4	43.37265843823733	NA	NA	NA	TRUE	NA	NA	NA	C	coding	220	663	150	812	42380935	42414577	FALSE	35.0	TGATTTCATTTGCACAGAAA	NA	NA	NA	NA	NA	NA
G273.3	chr1	+	1524	5	full-splice_match	ENSG00000177181	ENST00000431473	8909	5	-20	7405	-9	5008	multi-exon	FALSE	canonical	2	98	junction_2	15.690363284513205	NA	NA	NA	FALSE	NA	NA	NA	C	coding	391	1176	150	1325	42380935	42414974	FALSE	30.0	GAACAACGTCCCGACTGATC	NA	NA	NA	NA	NA	NA
G273.4	chr1	+	2623	5	full-splice_match	ENSG00000177181	ENST00000431473	8909	5	-20	6306	-9	6107	multi-exon	FALSE	canonical	2	98	junction_2	15.690363284513205	NA	NA	NA	FALSE	NA	NA	NA	C	coding	391	1176	150	1325	42380935	42414974	FALSE	35.0	AGAGTTAGCATAATTGGAGT	NA	NA	NA	NA	NA	NA
G273.5	chr1	+	2844	5	full-splice_match	ENSG00000177181	ENST00000431473	8909	5	-20	6085	-9	-6085	multi-exon	FALSE	canonical	2	98	junction_2	15.690363284513205	NA	NA	NA	FALSE	NA	NA	NA	C	coding	391	1176	150	1325	42380935	42414974	FALSE	65.0	TTAAAAAAAAAAAATCATTC	NA	NA	NA	NA	NA	NA
G273.6	chr1	+	4120	5	full-splice_match	ENSG00000177181	ENST00000431473	8909	5	-12	4801	-1	-4801	multi-exon	FALSE	canonical	2	98	junction_2	15.690363284513205	NA	NA	NA	FALSE	NA	NA	NA	C	coding	391	1176	142	1317	42380935	42414974	FALSE	50.0	AACAAAAAATTAGTCGGGCA	NA	NA	NA	NA	NA	NA
G273.7	chr1	+	1940	1	genic	ENSG00000177181	novel	NA	NA	NA	NA	-1	-27432	mono-exon	FALSE	NA	NA	NA	NA	NA	NA	NA	NA	NA	NA	NA	NA	C	non_coding	NA	NA	NA	NA	NA	NA	NA	75.0	TAAAAAAAAGATAAAATTAA	NA	NA	NA	NA	NA	NA
G273.8	chr1	+	2702	5	novel_not_in_catalog	ENSG00000177181	novel	8909	5	NA	NA	7	-6084	at_least_one_novel_splicesite	FALSE	canonical	2	20	junction_4	43.37265843823733	NA	NA	NA	TRUE	NA	NA	NA	C	coding	220	663	123	785	42380935	42414577	FALSE	65.0	TAAAAAAAAAAAATCATTCC	NA	NA	NA	NA	NA	NA
G274.1	chr1	+	1001	3	full-splice_match	ENSG00000127125	ENST00000372561	1431	3	-70	500	-50	-102	multi-exon	FALSE	canonical	3	204	junction_1	44.0	NA	NA	NA	FALSE	NA	NA	NA	C	coding	305	915	87	1001	42456575	42459914	FALSE	60.0	GACAGAAACTGAAGTAAAAA	NA	NA	NA	NA	NA	NA
G274.10	chr1	+	2390	1	novel_in_catalog	ENSG00000127125	novel	1431	3	NA	NA	731	0	mono-exon	FALSE	NA	NA	NA	NA	NA	NA	NA	NA	NA	NA	NA	NA	C	coding	103	312	1591	1902	42459615	42459926	NA	20.0	ATGTTTTGTTTTGTTTGAAA	NA	NA	NA	NA	NA	NA
G274.2	chr1	+	1013	3	full-splice_match	ENSG00000127125	ENST00000372556	984	3	-29	0	-7	0	multi-exon	FALSE	canonical	3	52	junction_1	120.0	NA	NA	NA	FALSE	NA	NA	NA	C	coding	138	417	109	525	42457258	42459926	FALSE	20.0	ATGTTTTGTTTTGTTTGAAA	NA	NA	NA	NA	NA	NA
G274.3	chr1	+	1629	2	full-splice_match	ENSG00000127125	ENST00000472013	1617	2	-10	-2	-5	0	multi-exon	FALSE	canonical	3	292	junction_1	0.0	NA	NA	NA	FALSE	NA	NA	NA	C	coding	138	417	725	1141	42457258	42459926	FALSE	20.0	ATGTTTTGTTTTGTTTGAAA	NA	NA	NA	NA	NA	NA
G274.4	chr1	+	1822	3	full-splice_match	ENSG00000127125	ENST00000372556	984	3	-26	-812	-4	812	multi-exon	FALSE	canonical	3	52	junction_1	120.0	NA	NA	NA	FALSE	NA	NA	NA	C	coding	138	417	106	522	42457258	42459926	FALSE	40.0	TTGACAGAAATTCTAAGACT	NA	NA	NA	NA	NA	NA
G274.5	chr1	+	1449	3	full-splice_match	ENSG00000127125	ENST00000372561	1431	3	-16	-2	-1	2	multi-exon	FALSE	canonical	3	204	junction_1	44.0	NA	NA	NA	FALSE	NA	NA	NA	C	coding	311	936	24	959	42456566	42459926	FALSE	15.0	GTTTTGTTTTGTTTGAAATT	NA	NA	NA	NA	NA	NA
G274.6	chr1	+	1664	3	novel_in_catalog	ENSG00000127125	novel	1431	3	NA	NA	-1	0	combination_of_known_junctions	FALSE	canonical	3	24	junction_2	90.0	NA	NA	NA	FALSE	NA	NA	NA	C	coding	213	642	24	665	42456566	42457380	TRUE	20.0	ATGTTTTGTTTTGTTTGAAA	NA	NA	NA	NA	NA	NA
G274.7	chr1	+	550	3	full-splice_match	ENSG00000127125	ENST00000372556	984	3	-4	438	-2	-40	multi-exon	FALSE	canonical	3	52	junction_1	120.0	NA	NA	NA	FALSE	NA	NA	NA	C	coding	138	417	84	500	42457258	42459926	FALSE	65.0	TGAAAACTACAAAAAAAACC	NA	NA	NA	NA	NA	NA
G274.8	chr1	+	1205	3	novel_in_catalog	ENSG00000127125	novel	984	3	NA	NA	-2	0	combination_of_known_junctions	FALSE	canonical	3	24	junction_2	14.0	NA	NA	NA	FALSE	NA	NA	NA	C	coding	103	312	406	717	42459615	42459926	FALSE	20.0	ATGTTTTGTTTTGTTTGAAA	NA	NA	NA	NA	NA	NA
G274.9	chr1	+	1821	2	full-splice_match	ENSG00000127125	ENST00000482168	688	2	-735	-398	0	0	multi-exon	FALSE	canonical	3	24	junction_1	0.0	NA	NA	NA	FALSE	NA	NA	NA	C	coding	209	630	8	637	42456566	42457195	TRUE	20.0	ATGTTTTGTTTTGTTTGAAA	NA	NA	NA	NA	NA	NA
G275.2	chr1	+	2222	9	incomplete-splice_match	ENSG00000171960	ENST00000304979	752	10	-39	7712	-39	1606	5prime_fragment	TRUE	canonical	3	649	junction_6	96.64359458857064	NA	NA	NA	FALSE	NA	NA	NA	A	coding	177	534	62	595	42658447	42667419	FALSE	75.0	AAAAAAAAAAAAAATTAGCC	NA	NA	NA	NA	NA	NA
G276.1	chr1	-	2816	15	novel_not_in_catalog	ENSG00000117385	novel	2585	15	NA	NA	-30	0	at_least_one_novel_splicesite	FALSE	canonical	2	2	junction_1	47.16904034795428	NA	NA	NA	FALSE	NA	NA	NA	C	coding	803	2412	83	2494	42766971	42746697	FALSE	25.0	ACTTGGTTTGTTCAGACAAT	NA	NA	NA	NA	NA	NA
G276.11	chr1	-	2033	2	full-splice_match	ENSG00000117385	ENST00000492956	3001	2	-42	1010	25	-1010	multi-exon	FALSE	canonical	3	149	junction_1	0.0	NA	NA	NA	FALSE	NA	NA	NA	C	coding	219	660	89	748	42766971	42762281	FALSE	95.0	AAAAAAAAAAAAAAAAAAAG	NA	NA	NA	NA	NA	NA
G276.5	chr1	-	3020	14	full-splice_match	ENSG00000117385	ENST00000236040	2993	14	-27	0	-16	0	multi-exon	FALSE	canonical	3	100	junction_7	27.67242876238852	NA	NA	NA	FALSE	NA	NA	NA	C	coding	804	2415	69	2483	42766971	42746912	FALSE	25.0	ACTTGGTTTGTTCAGACAAT	NA	NA	NA	NA	NA	NA
G276.6	chr1	-	3242	14	novel_in_catalog	ENSG00000117385	novel	2813	15	NA	NA	-9	0	intron_retention	FALSE	canonical	2	4	junction_9	59.645699488358936	NA	NA	NA	FALSE	NA	NA	NA	C	coding	380	1143	1563	2705	42754941	42746912	FALSE	25.0	ACTTGGTTTGTTCAGACAAT	NA	NA	NA	NA	NA	NA
G276.7	chr1	-	3188	13	novel_in_catalog	ENSG00000117385	novel	2993	14	NA	NA	-7	0	intron_retention	FALSE	canonical	3	24	junction_11	43.73563256151162	NA	NA	NA	FALSE	NA	NA	NA	C	coding	380	1143	1509	2651	42754941	42746912	FALSE	25.0	ACTTGGTTTGTTCAGACAAT	NA	NA	NA	NA	NA	NA
G277.1	chr1	+	792	5	full-splice_match	ENSG00000164008	ENST00000372525	996	5	-18	222	-18	97	multi-exon	FALSE	canonical	3	80	junction_1	42.79310692155922	NA	NA	NA	FALSE	NA	NA	NA	C	coding	199	600	62	661	42767312	42775394	FALSE	25.0	AATGCTGTCATTATGACTTT	NA	NA	NA	NA	NA	NA
G277.2	chr1	+	2160	5	full-splice_match	ENSG00000164008	ENST00000372525	996	5	-18	-1146	-18	1146	multi-exon	FALSE	canonical	3	80	junction_1	42.79310692155922	NA	NA	NA	FALSE	NA	NA	NA	C	coding	199	600	62	661	42767312	42775394	FALSE	40.0	ATGGTTTAAAGCAACACCTA	NA	NA	NA	NA	NA	NA
G277.3	chr1	+	1650	1	genic	ENSG00000283580_ENSG00000164008	novel	NA	NA	NA	NA	-7	-5859	mono-exon	FALSE	NA	NA	NA	NA	NA	NA	NA	NA	NA	NA	NA	NA	A	coding	130	393	1	393	42767262	42767654	NA	65.0	TGAAGAAAAAAAAAACTTTA	NA	NA	NA	NA	NA	NA
G277.4	chr1	+	1092	4	novel_in_catalog	ENSG00000164008	novel	996	5	NA	NA	14	-8	intron_retention	FALSE	canonical	3	106	junction_1	33.48963355361709	NA	NA	NA	FALSE	NA	NA	NA	C	coding	25	78	670	747	42775317	42775394	FALSE	30.0	AGAGAGAACTGTTTTCAGTC	NA	NA	NA	NA	NA	NA
G278.1	chr1	+	3491	12	full-splice_match	ENSG00000164010	ENST00000372517	3423	12	-59	-9	-52	3	multi-exon	FALSE	canonical	2	8	junction_2	7.064051701840877	NA	NA	NA	FALSE	NA	NA	NA	A	coding	473	1422	310	1731	42830455	42843232	FALSE	15.0	ATGCTGTTATTTTCATTGTG	NA	NA	NA	NA	NA	NA
G279.1	chr1	+	2079	1	novel_in_catalog	ENSG00000164011	novel	1910	4	NA	NA	-17	-2594	mono-exon	FALSE	NA	NA	NA	NA	NA	NA	NA	NA	NA	NA	NA	NA	C	non_coding	NA	NA	NA	NA	NA	NA	NA	90.0	AAAAAAAAACAAAAAAACAA	NA	NA	NA	NA	NA	NA
G279.2	chr1	+	1869	4	full-splice_match	ENSG00000164011	ENST00000372506	1859	4	-14	4	5	0	multi-exon	FALSE	canonical	3	14	junction_2	1.247219128924647	NA	NA	NA	FALSE	NA	NA	NA	C	coding	304	915	295	1209	42849692	42851813	FALSE	35.0	AAAAGGACCCGTGTACTTAT	NA	NA	NA	NA	NA	NA
G279.3	chr1	+	1691	3	full-splice_match	ENSG00000164011	ENST00000372507	1683	3	-12	4	5	0	multi-exon	FALSE	canonical	3	16	junction_1	3.0	NA	NA	NA	FALSE	NA	NA	NA	C	coding	284	855	177	1031	42850959	42851813	FALSE	35.0	AAAAGGACCCGTGTACTTAT	NA	NA	NA	NA	NA	NA
G279.4	chr1	+	1568	2	full-splice_match	ENSG00000164011	ENST00000372508	1577	2	5	4	5	0	multi-exon	FALSE	canonical	3	13	junction_1	0.0	NA	NA	NA	FALSE	NA	NA	NA	C	coding	284	855	54	908	42850959	42851813	FALSE	35.0	AAAAGGACCCGTGTACTTAT	NA	NA	NA	NA	NA	NA
G279.5	chr1	+	3218	2	incomplete-splice_match	ENSG00000164011	ENST00000372507	1683	3	-5	6	-5	-2	intron_retention	FALSE	canonical	3	16	junction_1	0.0	NA	NA	NA	FALSE	NA	NA	NA	C	coding	284	855	1706	2560	42850959	42851813	FALSE	30.0	TGAAAAGGACCCGTGTACTT	NA	NA	NA	NA	NA	NA
G280.1	chr1	-	2973	10	full-splice_match	ENSG00000117394	ENST00000426263	3667	10	239	455	-66	326	multi-exon	TRUE	canonical	3	247	junction_7	97.95098295437568	NA	NA	NA	FALSE	NA	NA	NA	C	coding	492	1479	284	1762	42958651	42927041	FALSE	30.0	TGGACAGGCTCAAAGAGGTT	NA	NA	NA	NA	NA	NA
G280.2	chr1	-	2806	10	full-splice_match	ENSG00000117394	ENST00000426263	3667	10	286	575	-19	206	multi-exon	FALSE	canonical	3	247	junction_7	97.95098295437568	NA	NA	NA	FALSE	NA	NA	NA	C	coding	492	1479	237	1715	42958651	42927041	FALSE	35.0	AAGGCATTTCTATCACATAT	NA	NA	NA	NA	NA	NA
G280.3	chr1	-	2654	10	full-splice_match	ENSG00000117394	ENST00000426263	3667	10	229	784	-76	-3	multi-exon	FALSE	canonical	3	247	junction_7	97.95098295437568	NA	NA	NA	FALSE	NA	NA	NA	C	coding	492	1479	294	1772	42958651	42927041	FALSE	35.0	AAACATGGTTTTGAAATGCT	NA	NA	NA	NA	NA	NA
G280.4	chr1	-	2670	9	novel_in_catalog	ENSG00000117394	novel	3667	10	NA	NA	0	-3	intron_retention	FALSE	canonical	3	247	junction_6	102.79196223440819	NA	NA	NA	FALSE	NA	NA	NA	C	coding	258	777	218	994	42958651	42929775	TRUE	35.0	AAACATGGTTTTGAAATGCT	NA	NA	NA	NA	NA	NA
G280.5	chr1	-	2869	8	novel_in_catalog	ENSG00000117394	novel	3667	10	NA	NA	0	-82	intron_retention	FALSE	canonical	3	247	junction_5	108.14597089308582	NA	NA	NA	FALSE	NA	NA	NA	C	coding	258	777	218	994	42958651	42929775	TRUE	30.0	TATCTGGACAAGCCAACTTG	NA	NA	NA	NA	NA	NA
G280.6	chr1	-	1986	10	full-splice_match	ENSG00000117394	ENST00000426263	3667	10	261	1420	-44	1	multi-exon	FALSE	canonical	3	247	junction_7	97.95098295437568	NA	NA	NA	FALSE	NA	NA	NA	C	coding	492	1479	262	1740	42958651	42927041	FALSE	20.0	TGATTTTGTTATTTTTATAT	NA	NA	NA	NA	NA	NA
G280.7	chr1	-	4333	2	full-splice_match	ENSG00000117394	ENST00000630821	591	2	0	-3742	0	3742	multi-exon	FALSE	canonical	3	370	junction_1	0.0	NA	NA	NA	FALSE	NA	NA	NA	C	coding	115	348	1070	1417	42942487	42942140	FALSE	60.0	AAGAAGAAGAAATGAAAGTG	NA	NA	NA	NA	NA	NA
G280.8	chr1	-	2806	2	full-splice_match	ENSG00000117394	ENST00000630821	591	2	-19	-2196	-19	2196	multi-exon	FALSE	canonical	3	370	junction_1	0.0	NA	NA	NA	FALSE	NA	NA	NA	C	coding	115	348	1089	1436	42942487	42942140	FALSE	70.0	AATAAAAAGAGAAATGAAGA	NA	NA	NA	NA	NA	NA
G281.2	chr1	-	1818	8	novel_in_catalog	ENSG00000117395	novel	1322	9	NA	NA	5	42	intron_retention	FALSE	canonical	3	794	junction_7	204.3245717290138	NA	NA	NA	FALSE	NA	NA	NA	B	coding	167	504	1176	1679	43170785	43164443	FALSE	30.0	ACCTTTGGTTAAATAGTCTA	NA	NA	NA	NA	NA	NA
G281.3	chr1	-	3938	4	novel_in_catalog	ENSG00000117395	novel	937	6	NA	NA	781	35	intron_retention	FALSE	canonical	3	1140	junction_2	103.3537614216338	NA	NA	NA	FALSE	NA	NA	NA	B	non_coding	NA	NA	NA	NA	NA	NA	NA	40.0	AACACATACCTTTGGTTAAA	NA	NA	NA	NA	NA	NA
G282.1	chr1	+	3488	21	novel_in_catalog	ENSG00000066056	novel	3882	23	NA	NA	-42	-1	combination_of_known_splicesites	FALSE	canonical	0	0	junction_5	2.5416530054277673	NA	NA	NA	FALSE	NA	NA	NA	C	coding	993	2982	122	3103	43301072	43322722	FALSE	25.0	ATTCAATGTCTACCTTTTAC	NA	NA	NA	NA	NA	NA
G282.2	chr1	+	3919	23	full-splice_match	ENSG00000066056	ENST00000372476	3882	23	-34	-3	-34	3	multi-exon	TRUE	canonical	0	0	junction_5	2.466301812045552	NA	NA	NA	FALSE	NA	NA	NA	C	coding	1138	3417	114	3530	43301072	43322722	FALSE	20.0	AATGTCTACCTTTTACTGCT	NA	NA	NA	NA	NA	NA
G282.3	chr1	+	3753	22	novel_in_catalog	ENSG00000066056	novel	3882	23	NA	NA	-16	1	combination_of_known_splicesites	FALSE	canonical	0	0	junction_5	2.616882221720778	NA	NA	NA	FALSE	NA	NA	NA	C	coding	648	1947	1420	3366	43311808	43322722	FALSE	20.0	TCAATGTCTACCTTTTACTG	NA	NA	NA	NA	NA	NA
G283.1	chr1	+	1686	11	full-splice_match	ENSG00000117399	ENST00000310955	1675	11	-16	5	-16	-5	multi-exon	TRUE	canonical	3	298	junction_1	244.46218521480984	NA	NA	NA	FALSE	NA	NA	NA	C	coding	499	1500	118	1617	43359216	43363129	FALSE	30.0	TTAAATCTGTTTCAGCTAAT	NA	NA	NA	NA	NA	NA
G283.2	chr1	+	2609	10	novel_in_catalog	ENSG00000117399	novel	1675	11	NA	NA	-1	-16	intron_retention	FALSE	canonical	3	298	junction_1	249.1496649717907	NA	NA	NA	FALSE	NA	NA	NA	C	coding	431	1296	103	1398	43359216	43361338	TRUE	20.0	ATGTTTTTTTTTTAAATCTG	NA	NA	NA	NA	NA	NA
G283.3	chr1	+	1783	10	full-splice_match	ENSG00000117399	ENST00000372462	1777	10	-12	6	-12	-6	multi-exon	FALSE	canonical	3	513	junction_3	204.61291367957313	NA	NA	NA	FALSE	NA	NA	NA	C	coding	499	1500	216	1715	43359216	43363129	FALSE	30.0	TTTAAATCTGTTTCAGCTAA	NA	NA	NA	NA	NA	NA
G284.1	chr1	-	3108	8	full-splice_match	ENSG00000066322	ENST00000470769	1215	8	-1418	-475	-2	-2	multi-exon	FALSE	canonical	3	14	junction_7	191.68032486088788	NA	NA	NA	FALSE	NA	NA	NA	C	coding	279	840	1753	2592	43365609	43363916	FALSE	20.0	GGAGGCTGTGTGTATACGTA	NA	NA	NA	NA	NA	NA
G284.2	chr1	-	2822	9	novel_not_in_catalog	ENSG00000066322	novel	984	9	NA	NA	1	-4	at_least_one_novel_splicesite	FALSE	canonical	0	0	junction_8	221.78646120762195	NA	NA	NA	FALSE	NA	NA	NA	C	coding	279	840	1469	2308	43365609	43363916	FALSE	20.0	ACGGAGGCTGTGTGTATACG	NA	NA	NA	NA	NA	NA
G284.3	chr1	-	1565	9	novel_not_in_catalog	ENSG00000066322	novel	1625	8	NA	NA	0	-4	at_least_one_novel_splicesite	FALSE	canonical	0	0	junction_8	213.90619293279005	NA	NA	NA	FALSE	NA	NA	NA	C	coding	279	840	212	1051	43365609	43363916	FALSE	20.0	ACGGAGGCTGTGTGTATACG	NA	NA	NA	NA	NA	NA
G284.4	chr1	-	1596	8	full-splice_match	ENSG00000066322	ENST00000621943	1625	8	25	4	25	-4	multi-exon	FALSE	canonical	3	58	junction_7	179.42208814492633	NA	NA	NA	FALSE	NA	NA	NA	C	coding	279	840	243	1082	43365609	43363916	FALSE	20.0	ACGGAGGCTGTGTGTATACG	NA	NA	NA	NA	NA	NA
G284.5	chr1	-	1479	8	full-splice_match	ENSG00000066322	ENST00000372458	1477	8	-7	5	0	-4	multi-exon	FALSE	canonical	3	325	junction_7	121.4724290545314	NA	NA	NA	FALSE	NA	NA	NA	C	coding	279	840	126	965	43365609	43363916	FALSE	20.0	ACGGAGGCTGTGTGTATACG	NA	NA	NA	NA	NA	NA
G284.6	chr1	-	1274	7	full-splice_match	ENSG00000066322	ENST00000487209	828	7	-12	-434	-4	-4	multi-exon	FALSE	canonical	3	18	junction_5	197.84814603348923	NA	NA	NA	FALSE	NA	NA	NA	C	coding	198	597	164	760	43365002	43363916	FALSE	20.0	ACGGAGGCTGTGTGTATACG	NA	NA	NA	NA	NA	NA
G284.7	chr1	-	4274	3	novel_in_catalog	ENSG00000066322	novel	828	7	NA	NA	0	-9	intron_retention	FALSE	canonical	3	381	junction_2	160.0	NA	NA	NA	FALSE	NA	NA	NA	C	coding	117	354	3412	3765	43364455	43363916	FALSE	25.0	AAACCACGGAGGCTGTGTGT	NA	NA	NA	NA	NA	NA
G285.1	chr1	+	1276	1	genic	ENSG00000198198	novel	NA	NA	NA	NA	-4	-14798	mono-exon	FALSE	NA	NA	NA	NA	NA	NA	NA	NA	NA	NA	NA	NA	C	non_coding	NA	NA	NA	NA	NA	NA	NA	55.00000000000001	AAAATGCAAAATTAGCCAAG	NA	NA	NA	NA	NA	NA
G285.2	chr1	+	3962	3	full-splice_match	ENSG00000198198	ENST00000638631	2574	3	0	-1388	0	445	multi-exon	FALSE	canonical	3	42	junction_1	11.5	NA	NA	NA	FALSE	NA	NA	NA	C	coding	112	339	71	409	43389969	43403786	FALSE	70.0	AAAAATACAACAACAACAAC	NA	NA	NA	NA	NA	NA
G286.1	chr1	+	4104	23	incomplete-splice_match	ENSG00000198198	ENST00000634258	11045	72	49708	-8	1580	8	3prime_fragment	TRUE	canonical	3	23	junction_15	10.87114613009218	NA	NA	NA	FALSE	NA	NA	NA	C	coding	986	2961	464	3424	43440581	43450480	FALSE	30.0	AGCAGGTCATCTTTAATGCA	NA	NA	NA	NA	NA	NA
G287.1	chr1	-	1098	8	full-splice_match	ENSG00000178922	ENST00000372425	1265	8	10	157	10	0	multi-exon	FALSE	canonical	3	15	junction_1	20.769876145563337	NA	NA	NA	FALSE	NA	NA	NA	C	coding	277	834	187	1020	43453793	43451238	FALSE	25.0	AACATTGTCATATGTCTCTG	NA	NA	NA	NA	NA	NA
G287.2	chr1	-	2270	5	incomplete-splice_match	ENSG00000178922	ENST00000486909	905	7	-42	-160	19	0	intron_retention	FALSE	canonical	3	51	junction_4	7.365459931328117	NA	NA	NA	FALSE	NA	NA	NA	C	coding	209	630	1462	2091	43452429	43451339	FALSE	25.0	AACATTGTCATATGTCTCTG	NA	NA	NA	NA	NA	NA
G287.3	chr1	-	2246	6	incomplete-splice_match	ENSG00000178922	ENST00000372434	1025	9	-141	8	-3	-2	intron_retention	FALSE	canonical	3	15	junction_1	20.109699152399074	NA	NA	NA	FALSE	NA	NA	NA	C	coding	210	633	1538	2170	43452429	43451238	FALSE	25.0	TGAACATTGTCATATGTCTC	NA	NA	NA	NA	NA	NA
G288.1	chr1	+	3517	22	full-splice_match	ENSG00000066135	ENST00000372396	4474	22	-52	1009	-52	-1009	multi-exon	FALSE	canonical	3	87	junction_16	48.95038906453309	NA	NA	NA	FALSE	NA	NA	NA	C	coding	1064	3195	187	3381	43653176	43704370	FALSE	15.0	TCTTCTCACCCACCCTCATT	NA	NA	NA	NA	NA	NA
G288.10	chr1	+	4550	22	novel_in_catalog	ENSG00000066135	novel	1023	8	NA	NA	-30	2	combination_of_known_junctions	FALSE	canonical	2	7	junction_1	58.22362862021926	NA	NA	NA	FALSE	NA	NA	NA	C	coding	1064	3195	209	3403	43653176	43704370	FALSE	15.0	ATTGGCTGTCTGCCCCAAGG	NA	NA	NA	NA	NA	NA
G288.2	chr1	+	4528	22	full-splice_match	ENSG00000066135	ENST00000372396	4474	22	-52	-2	-52	2	multi-exon	FALSE	canonical	3	87	junction_16	48.95038906453309	NA	NA	NA	FALSE	NA	NA	NA	C	coding	1064	3195	187	3381	43653176	43704370	FALSE	15.0	ATTGGCTGTCTGCCCCAAGG	NA	NA	NA	NA	NA	NA
G288.3	chr1	+	3601	23	novel_in_catalog	ENSG00000066135	novel	4474	22	NA	NA	-32	-1042	combination_of_known_junctions	FALSE	canonical	2	8	junction_2	66.23625695596928	NA	NA	NA	FALSE	NA	NA	NA	C	coding	973	2922	577	3498	43655726	43704370	FALSE	70.0	AAAAAGAAAAGGAATGAAAT	NA	NA	NA	NA	NA	NA
G288.4	chr1	+	4588	23	novel_in_catalog	ENSG00000066135	novel	4474	22	NA	NA	-24	-47	combination_of_known_junctions	FALSE	canonical	2	8	junction_2	66.23625695596928	NA	NA	NA	FALSE	NA	NA	NA	C	coding	973	2922	569	3490	43655726	43704370	FALSE	25.0	AAACTGGTGCATCACCTTGT	NA	NA	NA	NA	NA	NA
G288.5	chr1	+	3267	22	full-splice_match	ENSG00000066135	ENST00000372396	4474	22	-24	1231	-24	-1231	multi-exon	FALSE	canonical	3	87	junction_16	48.95038906453309	NA	NA	NA	FALSE	NA	NA	NA	C	coding	1036	3108	159	3266	43653176	43704283	FALSE	60.0	AAGAAAAGAAACGGCAACGA	NA	NA	NA	NA	NA	NA
G288.6	chr1	+	4458	22	novel_not_in_catalog	ENSG00000066135	novel	1023	8	NA	NA	-64	1	at_least_one_novel_splicesite	FALSE	canonical	3	12	junction_1	57.58688594729338	NA	NA	NA	TRUE	NA	NA	NA	C	coding	1064	3195	118	3312	43653176	43704370	FALSE	15.0	GATTGGCTGTCTGCCCCAAG	NA	NA	NA	NA	NA	NA
G288.7	chr1	+	3402	22	novel_not_in_catalog	ENSG00000066135	novel	1023	8	NA	NA	-53	-1044	at_least_one_novel_splicesite	FALSE	canonical	3	12	junction_1	57.58688594729338	NA	NA	NA	TRUE	NA	NA	NA	C	coding	1064	3195	107	3301	43653176	43704370	FALSE	65.0	GTAAAAAGAAAAGGAATGAA	NA	NA	NA	NA	NA	NA
G288.8	chr1	+	3643	23	novel_in_catalog	ENSG00000066135	novel	1023	8	NA	NA	-30	-1042	combination_of_known_junctions	FALSE	canonical	2	7	junction_1	72.18767150528802	NA	NA	NA	FALSE	NA	NA	NA	C	coding	973	2922	619	3540	43655726	43704370	FALSE	70.0	AAAAAGAAAAGGAATGAAAT	NA	NA	NA	NA	NA	NA
G288.9	chr1	+	3506	22	novel_in_catalog	ENSG00000066135	novel	1023	8	NA	NA	-30	-1042	combination_of_known_junctions	FALSE	canonical	2	7	junction_1	58.22362862021926	NA	NA	NA	FALSE	NA	NA	NA	C	coding	1064	3195	209	3403	43653176	43704370	FALSE	70.0	AAAAAGAAAAGGAATGAAAT	NA	NA	NA	NA	NA	NA
G289.1	chr1	+	2977	4	novel_in_catalog	ENSG00000132768	novel	1596	5	NA	NA	-43	4	intron_retention	FALSE	canonical	3	159	junction_1	24.00462918318511	NA	NA	NA	FALSE	NA	NA	NA	C	coding	362	1089	1055	2143	43971284	43972539	FALSE	15.0	TGTGTTTCTTTTTAATTCAT	NA	NA	NA	NA	NA	NA
G289.10	chr1	+	2215	6	novel_in_catalog	ENSG00000132768	novel	2472	6	NA	NA	-9	3	combination_of_known_junctions	FALSE	canonical	3	5	junction_3	76.34395850360393	NA	NA	NA	FALSE	NA	NA	NA	C	coding	398	1197	186	1382	43970176	43972539	FALSE	15.0	TTGTGTTTCTTTTTAATTCA	NA	NA	NA	NA	NA	NA
G289.11	chr1	+	3019	3	novel_in_catalog	ENSG00000132768	novel	2472	6	NA	NA	-9	0	intron_retention	FALSE	canonical	3	159	junction_1	20.5	NA	NA	NA	FALSE	NA	NA	NA	C	coding	368	1107	1021	2127	43971284	43972477	FALSE	10.0	TCTTTGTGTTTCTTTTTAAT	NA	NA	NA	NA	NA	NA
G289.12	chr1	+	2673	5	novel_in_catalog	ENSG00000132768	novel	2472	6	NA	NA	-3	-3	intron_retention	FALSE	canonical	3	105	junction_2	42.90104893822527	NA	NA	NA	FALSE	NA	NA	NA	C	coding	362	1089	758	1846	43971284	43972539	FALSE	0.0	TTCTCTTTGTGTTTCTTTTT	NA	NA	NA	NA	NA	NA
G289.13	chr1	+	2588	6	novel_in_catalog	ENSG00000132768	novel	2472	6	NA	NA	-3	0	combination_of_known_junctions	FALSE	canonical	2	3	junction_2	76.0857411083049	NA	NA	NA	FALSE	NA	NA	NA	C	coding	296	891	868	1758	43971482	43972539	FALSE	10.0	TCTTTGTGTTTCTTTTTAAT	NA	NA	NA	NA	NA	NA
G289.14	chr1	+	3100	2	full-splice_match	ENSG00000132768	ENST00000527567	824	2	-26	-2250	-3	0	multi-exon	FALSE	canonical	3	159	junction_1	0.0	NA	NA	NA	FALSE	NA	NA	NA	C	coding	264	795	1015	1809	43971284	43972078	FALSE	10.0	TCTTTGTGTTTCTTTTTAAT	NA	NA	NA	NA	NA	NA
G289.15	chr1	+	1968	5	incomplete-splice_match	ENSG00000132768	ENST00000255108	2472	6	-5	589	-1	17	intron_retention	FALSE	canonical	3	105	junction_2	34.34020966738555	NA	NA	NA	FALSE	NA	NA	NA	C	coding	495	1488	178	1665	43970176	43972477	FALSE	15.0	TGAGGCCTCTGGACCCATCT	NA	NA	NA	NA	NA	NA
G289.16	chr1	+	1782	5	full-splice_match	ENSG00000132768	ENST00000396758	1738	5	-15	-29	0	0	multi-exon	FALSE	canonical	0	0	junction_3	79.62725663992198	NA	NA	NA	FALSE	NA	NA	NA	C	coding	261	786	167	952	43970176	43972539	FALSE	10.0	TCTTTGTGTTTCTTTTTAAT	NA	NA	NA	NA	NA	NA
G289.17	chr1	+	2997	3	novel_in_catalog	ENSG00000132768	novel	2472	6	NA	NA	-3	0	intron_retention	FALSE	canonical	3	159	junction_1	28.5	NA	NA	NA	FALSE	NA	NA	NA	C	coding	264	795	992	1786	43971284	43972078	TRUE	10.0	TCTTTGTGTTTCTTTTTAAT	NA	NA	NA	NA	NA	NA
G289.2	chr1	+	3028	4	novel_in_catalog	ENSG00000132768	novel	2472	6	NA	NA	-19	3	intron_retention	FALSE	canonical	3	170	junction_1	19.067132861433457	NA	NA	NA	FALSE	NA	NA	NA	C	coding	296	891	1305	2195	43971482	43972539	FALSE	15.0	TTGTGTTTCTTTTTAATTCA	NA	NA	NA	NA	NA	NA
G289.3	chr1	+	1912	6	full-splice_match	ENSG00000132768	ENST00000255108	2472	6	-17	577	-13	-16	multi-exon	FALSE	canonical	3	105	junction_2	38.371864692766756	NA	NA	NA	FALSE	NA	NA	NA	C	coding	489	1470	190	1659	43970176	43972539	FALSE	15.0	ACCCATCTGTCTTCCTGAGG	NA	NA	NA	NA	NA	NA
G289.4	chr1	+	2489	6	full-splice_match	ENSG00000132768	ENST00000255108	2472	6	-17	0	-13	0	multi-exon	FALSE	canonical	3	105	junction_2	38.371864692766756	NA	NA	NA	FALSE	NA	NA	NA	C	coding	489	1470	190	1659	43970176	43972539	FALSE	10.0	TCTTTGTGTTTCTTTTTAAT	NA	NA	NA	NA	NA	NA
G289.5	chr1	+	2569	5	incomplete-splice_match	ENSG00000132768	ENST00000255108	2472	6	-17	0	-13	0	intron_retention	FALSE	canonical	3	105	junction_2	34.34020966738555	NA	NA	NA	FALSE	NA	NA	NA	C	coding	495	1488	190	1677	43970176	43972477	FALSE	10.0	TCTTTGTGTTTCTTTTTAAT	NA	NA	NA	NA	NA	NA
G289.6	chr1	+	3216	3	novel_in_catalog	ENSG00000132768	novel	2472	6	NA	NA	-13	0	intron_retention	FALSE	canonical	3	200	junction_1	8.0	NA	NA	NA	FALSE	NA	NA	NA	C	coding	362	1089	1298	2386	43971284	43972539	FALSE	10.0	TCTTTGTGTTTCTTTTTAAT	NA	NA	NA	NA	NA	NA
G289.7	chr1	+	3296	2	novel_in_catalog	ENSG00000132768	novel	2472	6	NA	NA	-13	0	intron_retention	FALSE	canonical	3	200	junction_1	0.0	NA	NA	NA	FALSE	NA	NA	NA	C	coding	368	1107	1298	2404	43971284	43972477	FALSE	10.0	TCTTTGTGTTTCTTTTTAAT	NA	NA	NA	NA	NA	NA
G289.8	chr1	+	3383	1	genic	ENSG00000132768	novel	NA	NA	NA	NA	-13	0	mono-exon	FALSE	NA	NA	NA	NA	NA	NA	NA	NA	NA	NA	NA	NA	C	coding	264	795	1298	2092	43971284	43972078	NA	10.0	TCTTTGTGTTTCTTTTTAAT	NA	NA	NA	NA	NA	NA
G289.9	chr1	+	2748	5	novel_in_catalog	ENSG00000132768	novel	2472	6	NA	NA	-12	3	intron_retention	FALSE	canonical	3	159	junction_1	22.807619340913245	NA	NA	NA	FALSE	NA	NA	NA	C	coding	296	891	1025	1915	43971482	43972539	FALSE	15.0	TTGTGTTTCTTTTTAATTCA	NA	NA	NA	NA	NA	NA
G29.3	chr1	+	3976	16	full-splice_match	ENSG00000069424	ENST00000341524	4207	16	233	-2	-54	1	multi-exon	TRUE	canonical	3	91	junction_2	155.64440954374885	NA	NA	NA	FALSE	NA	NA	NA	C	coding	367	1104	253	1356	6040569	6098574	FALSE	5.0	TTTTTGCTCCTCTCATTTCC	NA	NA	NA	NA	NA	NA
G29.4	chr1	+	3658	5	incomplete-splice_match	ENSG00000069424	ENST00000389632	959	13	-8	18560	-8	3174	5prime_fragment	FALSE	canonical	3	91	junction_2	218.2464203601058	NA	NA	NA	FALSE	NA	NA	NA	C	coding	112	339	207	545	6040569	6073908	FALSE	70.0	AAAAATACAAAAAAATTAGC	NA	NA	NA	NA	NA	NA
G29.5	chr1	+	3798	13	novel_in_catalog	ENSG00000069424	novel	4165	15	NA	NA	0	1	combination_of_known_splicesites	FALSE	canonical	2	2	junction_2	138.25037673245836	NA	NA	NA	FALSE	NA	NA	NA	C	coding	300	903	276	1178	6082195	6098574	FALSE	5.0	TTTTTGCTCCTCTCATTTCC	NA	NA	NA	NA	NA	NA
G29.6	chr1	+	1214	15	full-splice_match	ENSG00000069424	ENST00000352527	4165	15	320	2631	13	0	multi-exon	FALSE	canonical	3	288	junction_12	117.13068316532397	NA	NA	NA	FALSE	NA	NA	NA	C	coding	349	1047	166	1212	6040569	6098559	FALSE	25.0	CTACAGATCCTAAGCCGCCC	NA	NA	NA	NA	NA	NA
G29.7	chr1	+	3847	15	full-splice_match	ENSG00000069424	ENST00000352527	4165	15	320	-2	13	1	multi-exon	FALSE	canonical	3	288	junction_12	117.13068316532397	NA	NA	NA	FALSE	NA	NA	NA	C	coding	353	1062	166	1227	6040569	6098574	FALSE	5.0	TTTTTGCTCCTCTCATTTCC	NA	NA	NA	NA	NA	NA
G29.8	chr1	+	2785	1	novel_in_catalog	ENSG00000069424	novel	4165	15	NA	NA	13	-12645	mono-exon	FALSE	NA	NA	NA	NA	NA	NA	NA	NA	NA	NA	NA	NA	C	non_coding	NA	NA	NA	NA	NA	NA	NA	75.0	AAAAAATACAAAAAAATTAG	NA	NA	NA	NA	NA	NA
G29.9	chr1	+	2328	14	incomplete-splice_match	ENSG00000069424	ENST00000352527	4165	15	325	2639	18	-8	intron_retention	FALSE	canonical	3	288	junction_12	118.2195830752469	NA	NA	NA	FALSE	NA	NA	NA	C	coding	381	1146	161	1306	6040569	6097531	FALSE	50.0	AAAAAGGACTACAGATCCTA	NA	NA	NA	NA	NA	NA
G290.1	chr1	+	1981	6	full-splice_match	ENSG00000117410	ENST00000498664	825	6	-1157	1	-46	0	multi-exon	FALSE	canonical	3	754	junction_4	138.1341377067957	NA	NA	NA	FALSE	NA	NA	NA	C	coding	158	477	1218	1694	43976115	43978007	FALSE	10.0	AGTGCAGCTTCTGTTGCCCT	NA	NA	NA	NA	NA	NA
G290.10	chr1	+	3335	1	novel_in_catalog	ENSG00000117410	novel	1298	8	NA	NA	0	0	mono-exon_by_intron_retention	FALSE	NA	NA	NA	NA	NA	NA	NA	NA	NA	NA	NA	NA	C	coding	153	462	1991	2452	43976950	43977411	NA	10.0	AGTGCAGCTTCTGTTGCCCT	NA	NA	NA	NA	NA	NA
G290.11	chr1	+	2676	5	incomplete-splice_match	ENSG00000117410	ENST00000498664	825	6	-1088	1	-4	0	intron_retention	FALSE	canonical	3	754	junction_4	59.95571282204891	NA	NA	NA	FALSE	NA	NA	NA	C	coding	214	645	1149	1793	43976115	43977411	FALSE	10.0	AGTGCAGCTTCTGTTGCCCT	NA	NA	NA	NA	NA	NA
G290.2	chr1	+	980	7	full-splice_match	ENSG00000117410	ENST00000236067	944	7	-31	-5	-27	0	multi-exon	FALSE	canonical	3	68	junction_1	338.32183888520507	NA	NA	NA	FALSE	NA	NA	NA	C	coding	158	477	217	693	43976115	43978007	FALSE	10.0	AGTGCAGCTTCTGTTGCCCT	NA	NA	NA	NA	NA	NA
G290.3	chr1	+	3250	2	full-splice_match	ENSG00000117410	ENST00000532072	577	2	-920	-1753	-27	0	multi-exon	FALSE	canonical	3	867	junction_1	0.0	NA	NA	NA	FALSE	NA	NA	NA	C	coding	153	462	1906	2367	43976950	43977411	FALSE	10.0	AGTGCAGCTTCTGTTGCCCT	NA	NA	NA	NA	NA	NA
G290.4	chr1	+	1711	7	full-splice_match	ENSG00000117410	ENST00000473485	1664	7	-45	-2	-17	0	multi-exon	FALSE	canonical	3	688	junction_1	150.8991569080343	NA	NA	NA	FALSE	NA	NA	NA	C	coding	158	477	948	1424	43976115	43978007	FALSE	10.0	AGTGCAGCTTCTGTTGCCCT	NA	NA	NA	NA	NA	NA
G290.5	chr1	+	2147	5	novel_in_catalog	ENSG00000117410	novel	825	6	NA	NA	-14	-1	intron_retention	FALSE	canonical	3	846	junction_2	127.30769811759224	NA	NA	NA	FALSE	NA	NA	NA	C	coding	132	399	1465	1863	43976845	43978007	FALSE	10.0	GTCAGTGCAGCTTCTGTTGC	NA	NA	NA	NA	NA	NA
G290.6	chr1	+	987	8	full-splice_match	ENSG00000117410	ENST00000472174	1298	8	312	-1	0	0	multi-exon	FALSE	canonical	3	660	junction_1	158.39952071665277	NA	NA	NA	FALSE	NA	NA	NA	C	coding	205	618	82	699	43975041	43978007	FALSE	5.0	GTGCAGCTTCTGTTGCCCTC	NA	NA	NA	NA	NA	NA
G290.7	chr1	+	1750	7	full-splice_match	ENSG00000117410	ENST00000532642	1685	7	16	-81	0	0	multi-exon	FALSE	canonical	3	660	junction_1	95.35969915127785	NA	NA	NA	FALSE	NA	NA	NA	C	coding	261	786	82	867	43975041	43977411	FALSE	10.0	AGTGCAGCTTCTGTTGCCCT	NA	NA	NA	NA	NA	NA
G290.8	chr1	+	1466	8	novel_not_in_catalog	ENSG00000117410	novel	1298	8	NA	NA	0	0	at_least_one_novel_splicesite	FALSE	canonical	1	1	junction_1	335.7038296244024	NA	NA	NA	TRUE	NA	NA	NA	C	coding	158	477	703	1179	43976115	43978007	FALSE	10.0	AGTGCAGCTTCTGTTGCCCT	NA	NA	NA	NA	NA	NA
G290.9	chr1	+	3007	3	novel_in_catalog	ENSG00000117410	novel	2432	6	NA	NA	0	0	intron_retention	FALSE	canonical	3	754	junction_2	56.5	NA	NA	NA	FALSE	NA	NA	NA	C	coding	125	378	1746	2123	43977034	43977411	FALSE	5.0	GTGCAGCTTCTGTTGCCCTC	NA	NA	NA	NA	NA	NA
G291.1	chr1	+	2187	7	full-splice_match	ENSG00000117411	ENST00000372324	2203	7	16	0	16	0	multi-exon	FALSE	canonical	3	53	junction_1	79.08434316179994	NA	NA	NA	FALSE	NA	NA	NA	C	coding	372	1119	347	1465	43981161	43990448	FALSE	5.0	AGCTCCCTTGTCTGTTTGGG	NA	NA	NA	NA	NA	NA
G291.2	chr1	+	1993	7	full-splice_match	ENSG00000117411	ENST00000309519	2004	7	5	6	5	-4	multi-exon	FALSE	canonical	1	1	junction_1	96.43247493568866	NA	NA	NA	FALSE	NA	NA	NA	C	coding	401	1206	72	1277	43980012	43990448	FALSE	10.0	TGGAGCAGCTCCCTTGTCTG	NA	NA	NA	NA	NA	NA
G292.1	chr1	-	3345	14	full-splice_match	ENSG00000196517	ENST00000372310	3130	14	-217	2	-136	-2	multi-exon	FALSE	canonical	1	3	junction_12	1.2686478848054341	NA	NA	NA	FALSE	NA	NA	NA	C	coding	633	1902	384	2285	44024277	43997545	FALSE	5.0	GAGCGGCTGCTGTGCTTTGT	NA	NA	NA	NA	NA	NA
G292.2	chr1	-	3117	13	novel_in_catalog	ENSG00000196517	novel	3130	14	NA	NA	-67	-4	combination_of_known_splicesites	FALSE	canonical	0	0	junction_11	1.8633899812498247	NA	NA	NA	FALSE	NA	NA	NA	C	coding	568	1707	353	2059	44010088	43997545	FALSE	5.0	CTGAGCGGCTGCTGTGCTTT	NA	NA	NA	NA	NA	NA
G292.3	chr1	-	2958	13	novel_in_catalog	ENSG00000196517	novel	3130	14	NA	NA	-6	-7	combination_of_known_splicesites	FALSE	canonical	0	0	junction_1	1.920286436967152	NA	NA	NA	FALSE	NA	NA	NA	C	coding	576	1731	173	1903	44024277	43997545	FALSE	5.0	TCTCTGAGCGGCTGCTGTGC	NA	NA	NA	NA	NA	NA
G293.1	chr1	+	2717	4	incomplete-splice_match	ENSG00000178028	ENST00000471829	874	5	-43	1291	-15	-1202	5prime_fragment	FALSE	canonical	3	62	junction_1	36.2859017617954	NA	NA	NA	FALSE	NA	NA	NA	C	coding	232	699	134	832	44213754	44215204	FALSE	70.0	AAAGATAATAAAATTATAAA	NA	NA	NA	NA	NA	NA
G293.2	chr1	+	1763	10	full-splice_match	ENSG00000178028	ENST00000372289	1730	10	-36	3	0	-3	multi-exon	FALSE	canonical	3	93	junction_9	16.42491332633989	NA	NA	NA	FALSE	NA	NA	NA	C	coding	467	1404	300	1703	44213754	44220618	FALSE	0.0	CTGCTTCCTTTTCCTTTCCT	NA	NA	NA	NA	NA	NA
G293.3	chr1	+	4985	10	novel_in_catalog	ENSG00000178028	novel	1552	11	NA	NA	5	-3	intron_retention	FALSE	canonical	3	62	junction_1	23.37351038364415	NA	NA	NA	FALSE	NA	NA	NA	C	coding	141	426	4500	4925	44219806	44220618	FALSE	0.0	CTGCTTCCTTTTCCTTTCCT	NA	NA	NA	NA	NA	NA
G293.4	chr1	+	1638	12	novel_in_catalog	ENSG00000178028	novel	1552	11	NA	NA	0	-9	combination_of_known_junctions	FALSE	canonical	0	0	junction_3	46.247984097232305	NA	NA	NA	FALSE	NA	NA	NA	C	coding	493	1482	103	1584	44213754	44220618	FALSE	10.0	ACCAGGCTGCTTCCTTTTCC	NA	NA	NA	NA	NA	NA
G293.5	chr1	+	1566	11	full-splice_match	ENSG00000178028	ENST00000315913	1552	11	-17	3	0	-3	multi-exon	FALSE	canonical	3	62	junction_1	23.06078923194087	NA	NA	NA	FALSE	NA	NA	NA	C	coding	467	1404	103	1506	44213754	44220618	FALSE	0.0	CTGCTTCCTTTTCCTTTCCT	NA	NA	NA	NA	NA	NA
G293.6	chr1	+	5125	9	novel_in_catalog	ENSG00000178028	novel	1730	10	NA	NA	-5	-10	intron_retention	FALSE	canonical	3	93	junction_8	14.762706391444626	NA	NA	NA	FALSE	NA	NA	NA	C	coding	141	426	4647	5072	44219806	44220618	FALSE	10.0	GACCAGGCTGCTTCCTTTTC	NA	NA	NA	NA	NA	NA
G294.1	chr1	-	3617	1	genic	ENSG00000117419	novel	NA	NA	NA	NA	-9	-43343	mono-exon	FALSE	NA	NA	NA	NA	NA	NA	NA	NA	NA	NA	NA	NA	B	non_coding	NA	NA	NA	NA	NA	NA	NA	55.00000000000001	AGAAAAAAGATTAGATTAGT	NA	NA	NA	NA	NA	NA
G294.2	chr1	-	3430	1	genic	ENSG00000117419	novel	NA	NA	NA	NA	-12	-43533	mono-exon	FALSE	NA	NA	NA	NA	NA	NA	NA	NA	NA	NA	NA	NA	B	non_coding	NA	NA	NA	NA	NA	NA	NA	70.0	AAAAAAAAAAAATTAGGTGA	NA	NA	NA	NA	NA	NA
G295.1	chr1	+	2277	10	novel_in_catalog	ENSG00000187147	novel	2734	10	NA	NA	-13	-2	intron_retention	TRUE	canonical	3	113	junction_1	117.93888352410997	NA	NA	NA	FALSE	NA	NA	NA	B	coding	164	495	316	810	44635559	44644951	TRUE	5.0	TTGCTGCCTGTGTGTTATGT	NA	NA	NA	NA	NA	NA
G295.2	chr1	+	2062	11	novel_in_catalog	ENSG00000187147	novel	2734	10	NA	NA	0	0	combination_of_known_junctions	FALSE	canonical	3	143	junction_3	103.2434501554457	NA	NA	NA	FALSE	NA	NA	NA	B	coding	308	927	188	1114	44632155	44650775	FALSE	5.0	GCTGCCTGTGTGTTATGTGT	NA	NA	NA	NA	NA	NA
G295.3	chr1	+	2424	10	novel_in_catalog	ENSG00000187147	novel	1200	10	NA	NA	0	-1	intron_retention	FALSE	canonical	3	173	junction_1	80.73244945535673	NA	NA	NA	FALSE	NA	NA	NA	B	coding	243	732	746	1477	44636006	44650775	FALSE	5.0	TGCTGCCTGTGTGTTATGTG	NA	NA	NA	NA	NA	NA
G296.1	chr1	-	1491	3	full-splice_match	ENSG00000126106	ENST00000372244	1472	3	-24	5	-24	-5	multi-exon	FALSE	canonical	3	5	junction_2	15.5	NA	NA	NA	FALSE	NA	NA	NA	C	coding	117	354	472	825	44636262	44635909	FALSE	25.0	AGACACTCCATGTTGCTAGG	NA	NA	NA	NA	NA	NA
G296.2	chr1	-	1578	4	full-splice_match	ENSG00000126106	ENST00000372243	1579	4	-6	7	-2	-7	multi-exon	FALSE	canonical	3	14	junction_2	12.036980056845193	NA	NA	NA	FALSE	NA	NA	NA	C	coding	111	336	78	413	44674391	44636410	FALSE	35.0	AAAGACACTCCATGTTGCTA	NA	NA	NA	NA	NA	NA
G296.4	chr1	-	1331	3	full-splice_match	ENSG00000126106	ENST00000372237	2310	3	74	905	-4	313	multi-exon	FALSE	canonical	3	18	junction_1	12.0	NA	NA	NA	FALSE	NA	NA	NA	C	coding	277	834	91	924	44674391	44654559	FALSE	25.0	ACTTATTTATTTATCTATTT	NA	NA	NA	NA	NA	NA
G296.5	chr1	-	1527	3	novel_not_in_catalog	ENSG00000126106	novel	2310	3	NA	NA	273	297	at_least_one_novel_splicesite	FALSE	canonical	1	1	junction_2	8.5	NA	NA	NA	FALSE	NA	NA	NA	C	coding	204	615	522	1136	44655173	44654559	FALSE	5.0	CTCTCTTTTTTTCTTTACTT	NA	NA	NA	NA	NA	NA
G296.6	chr1	-	983	3	full-splice_match	ENSG00000126106	ENST00000372237	2310	3	89	1238	0	-20	multi-exon	FALSE	canonical	3	18	junction_1	12.0	NA	NA	NA	FALSE	NA	NA	NA	C	coding	277	834	76	909	44674391	44654559	FALSE	15.0	ACTCTTCTCGTTCAACTCCC	NA	NA	NA	NA	NA	NA
G297.1	chr1	+	1455	4	novel_in_catalog	ENSG00000198520	novel	353	3	NA	NA	-11	0	intron_retention	TRUE	canonical	3	19	junction_1	12.027745701779143	NA	NA	NA	FALSE	NA	NA	NA	A	coding	144	435	833	1267	44724896	44725403	FALSE	5.0	TGTTCTTTGTGTGTGTGGAG	NA	NA	NA	NA	NA	NA
G298.1	chr1	+	2923	21	full-splice_match	ENSG00000142945	ENST00000372224	2879	21	-47	3	-45	-3	multi-exon	FALSE	canonical	3	422	junction_5	86.55707654490186	NA	NA	NA	FALSE	NA	NA	NA	C	coding	723	2172	167	2338	44739939	44767179	FALSE	20.0	AAAGGGCCTGGGATGTGTCT	NA	NA	NA	NA	NA	NA
G298.2	chr1	+	2338	21	full-splice_match	ENSG00000142945	ENST00000372224	2879	21	-16	557	-14	331	multi-exon	FALSE	canonical	3	422	junction_5	86.55707654490186	NA	NA	NA	FALSE	NA	NA	NA	C	coding	723	2172	136	2307	44739939	44767179	FALSE	10.0	ACCCAGCCTCTTCCCTGGCC	NA	NA	NA	NA	NA	NA
G298.3	chr1	+	2736	20	novel_in_catalog	ENSG00000142945	novel	2879	21	NA	NA	12	-3	combination_of_known_junctions	FALSE	canonical	3	67	junction_5	146.32620182564781	NA	NA	NA	FALSE	NA	NA	NA	C	coding	682	2049	103	2151	44739939	44767179	FALSE	20.0	AAAGGGCCTGGGATGTGTCT	NA	NA	NA	NA	NA	NA
G298.4	chr1	+	2163	20	novel_in_catalog	ENSG00000142945	novel	2879	21	NA	NA	29	329	combination_of_known_junctions	FALSE	canonical	3	67	junction_5	146.32620182564781	NA	NA	NA	FALSE	NA	NA	NA	C	coding	682	2049	86	2134	44739939	44767179	FALSE	15.0	ACACCCAGCCTCTTCCCTGG	NA	NA	NA	NA	NA	NA
G298.5	chr1	+	2704	21	novel_not_in_catalog	ENSG00000142945	novel	320	5	NA	NA	178	-35	at_least_one_novel_splicesite	FALSE	canonical	0	0	junction_1	160.9289905517337	NA	NA	NA	FALSE	NA	NA	NA	C	coding	612	1839	313	2151	44750465	44767179	FALSE	55.00000000000001	AGAAAAAATAAATCAGCTGT	NA	NA	NA	NA	NA	NA
G299.1	chr1	+	2681	14	novel_in_catalog	ENSG00000173846	novel	2492	15	NA	NA	-323	-4	combination_of_known_junctions	TRUE	canonical	3	11	junction_12	21.543680686335676	NA	NA	NA	FALSE	NA	NA	NA	C	coding	511	1536	563	2098	44800464	44805296	TRUE	25.0	AGAATTGGACTCCCCCTCAC	NA	NA	NA	NA	NA	NA
G299.2	chr1	+	2801	15	full-splice_match	ENSG00000173846	ENST00000372201	2492	15	-311	2	-311	-2	multi-exon	FALSE	canonical	3	25	junction_13	18.638340996506123	NA	NA	NA	FALSE	NA	NA	NA	C	coding	646	1941	551	2491	44800464	44805678	FALSE	20.0	AATTGGACTCCCCCTCACTC	NA	NA	NA	NA	NA	NA
G30.1	chr1	+	1986	2	incomplete-splice_match	ENSG00000158286	ENST00000484435	551	3	-35	-748	-35	5	intron_retention	FALSE	canonical	3	28	junction_1	0.0	NA	NA	NA	FALSE	NA	NA	NA	B	non_coding	NA	NA	NA	NA	NA	NA	NA	65.0	AAAAAAAAAAAAATTTTTTT	NA	NA	NA	NA	NA	NA
G30.2	chr1	+	2217	1	genic	ENSG00000158286	novel	NA	NA	NA	NA	-35	3	mono-exon	FALSE	NA	NA	NA	NA	NA	NA	NA	NA	NA	NA	NA	NA	B	coding	154	465	315	779	6206408	6206872	NA	65.0	GTAAAAAAAAAAAAATTTTT	NA	NA	NA	NA	NA	NA
G301.1	chr1	-	1643	12	full-splice_match	ENSG00000070785	ENST00000360403	1659	12	15	1	0	-1	multi-exon	FALSE	canonical	3	218	junction_2	56.30612902064265	NA	NA	NA	FALSE	NA	NA	NA	C	coding	452	1359	113	1471	44981168	44850951	FALSE	15.0	GTATGTTCATGTGTCATGTG	NA	NA	NA	NA	NA	NA
G301.3	chr1	-	2161	10	full-splice_match	ENSG00000070785	ENST00000372183	1457	10	-8	-696	0	696	multi-exon	FALSE	canonical	3	248	junction_4	52.393807946274634	NA	NA	NA	FALSE	NA	NA	NA	C	coding	412	1239	113	1351	44981168	44874641	FALSE	85.0	TAAAAATACAAAAAAAAAAA	NA	NA	NA	NA	NA	NA
G301.4	chr1	-	2008	10	full-splice_match	ENSG00000070785	ENST00000372183	1457	10	-12	-539	0	539	multi-exon	FALSE	canonical	3	248	junction_4	52.393807946274634	NA	NA	NA	FALSE	NA	NA	NA	C	coding	412	1239	117	1355	44981168	44874641	FALSE	65.0	AAAAAAATTTTAAAAAATCC	NA	NA	NA	NA	NA	NA
G301.5	chr1	-	1472	10	full-splice_match	ENSG00000070785	ENST00000372183	1457	10	-12	-3	0	3	multi-exon	FALSE	canonical	3	248	junction_4	52.393807946274634	NA	NA	NA	FALSE	NA	NA	NA	C	coding	412	1239	117	1355	44981168	44874641	FALSE	50.0	TCAAAAACTTTACTAGGAAA	NA	NA	NA	NA	NA	NA
G302.1	chr1	-	3843	20	novel_in_catalog	ENSG00000126107	novel	3610	21	NA	NA	-20	-1	intron_retention	FALSE	canonical	3	49	junction_19	24.008424190957726	NA	NA	NA	FALSE	NA	NA	NA	C	coding	380	1143	1750	2892	45007472	45003492	FALSE	20.0	AGAATGTGTTTATTGGGCCC	NA	NA	NA	NA	NA	NA
G302.2	chr1	-	3616	21	full-splice_match	ENSG00000126107	ENST00000372172	3610	21	-15	9	-15	-9	multi-exon	FALSE	canonical	3	49	junction_20	23.496542298814948	NA	NA	NA	FALSE	NA	NA	NA	C	coding	861	2586	88	2673	45011257	45003492	FALSE	25.0	ATTCCTTCAGAATGTGTTTA	NA	NA	NA	NA	NA	NA
G303.1	chr1	+	1701	1	full-splice_match	ENSG00000186603	ENST00000334815	1629	1	-60	-12	-60	12	mono-exon	FALSE	NA	NA	NA	NA	NA	NA	NA	NA	NA	NA	NA	NA	C	coding	371	1116	305	1420	45327149	45328264	NA	20.0	AATACTTTCGAGTCCTCCCT	NA	NA	NA	NA	NA	NA
G303.2	chr1	+	1845	1	full-splice_match	ENSG00000186603	ENST00000334815	1629	1	-48	-168	-48	168	mono-exon	FALSE	NA	NA	NA	NA	NA	NA	NA	NA	NA	NA	NA	NA	C	coding	371	1116	293	1408	45327149	45328264	NA	50.0	AAAACAGAACAAATCTTCTC	NA	NA	NA	NA	NA	NA
G304.1	chr1	-	1854	16	full-splice_match	ENSG00000132781	ENST00000372115	1888	16	32	2	-6	-1	multi-exon	FALSE	canonical	3	37	junction_15	37.628830554362025	NA	NA	NA	FALSE	NA	NA	NA	C	coding	535	1608	185	1792	45340254	45329306	FALSE	15.0	TATTTTATGTTGTATTTTTT	NA	NA	NA	NA	NA	NA
G304.2	chr1	-	1669	16	full-splice_match	ENSG00000132781	ENST00000355498	1776	16	104	3	-1	1	multi-exon	FALSE	canonical	3	26	junction_15	39.47522429744173	NA	NA	NA	FALSE	NA	NA	NA	C	coding	521	1566	43	1608	45334505	45329306	FALSE	15.0	TTATTTTATGTTGTATTTTT	NA	NA	NA	NA	NA	NA
G305.1	chr1	+	2038	8	novel_in_catalog	ENSG00000132773	novel	2173	8	NA	NA	-54	3	combination_of_known_junctions	FALSE	canonical	3	35	junction_6	53.78718457485757	NA	NA	NA	FALSE	NA	NA	NA	C	coding	256	771	133	903	45340253	45342753	TRUE	40.0	AAAATATTTGACCAGCTTCA	NA	NA	NA	NA	NA	NA
G305.2	chr1	+	1930	8	full-splice_match	ENSG00000132773	ENST00000372090	2389	8	451	8	-54	3	multi-exon	FALSE	canonical	3	96	junction_6	37.305687042517874	NA	NA	NA	FALSE	NA	NA	NA	C	coding	510	1533	133	1665	45340253	45343702	FALSE	40.0	AAAATATTTGACCAGCTTCA	NA	NA	NA	NA	NA	NA
G305.3	chr1	+	2205	8	full-splice_match	ENSG00000132773	ENST00000495703	2173	8	-29	-3	17	3	multi-exon	FALSE	canonical	3	8	junction_1	72.92154016755381	NA	NA	NA	FALSE	NA	NA	NA	C	coding	210	633	438	1070	45341159	45342753	TRUE	40.0	AAAATATTTGACCAGCTTCA	NA	NA	NA	NA	NA	NA
G305.4	chr1	+	2729	7	novel_in_catalog	ENSG00000132773	novel	2173	8	NA	NA	-4	11	intron_retention	FALSE	canonical	3	35	junction_5	57.471007183332596	NA	NA	NA	FALSE	NA	NA	NA	C	coding	210	633	943	1575	45341159	45342753	TRUE	15.0	ATCTTTGGTTATTTCTTATT	NA	NA	NA	NA	NA	NA
G306.1	chr1	-	2951	11	novel_not_in_catalog	ENSG00000070759	novel	3074	11	NA	NA	-2	0	at_least_one_novel_splicesite	TRUE	canonical	1	1	junction_9	19.948934808655824	NA	NA	NA	TRUE	NA	NA	NA	C	coding	531	1596	399	1994	45457785	45344840	FALSE	10.0	CTGGTCAGCCTTCTTACTTG	NA	NA	NA	NA	NA	NA
G306.2	chr1	-	3068	11	full-splice_match	ENSG00000070759	ENST00000372086	3074	11	5	1	0	0	multi-exon	FALSE	canonical	3	42	junction_8	10.348429832588131	NA	NA	NA	FALSE	NA	NA	NA	C	coding	571	1716	397	2112	45457785	45344840	FALSE	10.0	GCTGGTCAGCCTTCTTACTT	NA	NA	NA	NA	NA	NA
G306.3	chr1	-	2917	10	novel_in_catalog	ENSG00000070759	novel	3074	11	NA	NA	3	-1	combination_of_known_splicesites	FALSE	canonical	1	4	junction_6	19.8270298106174	NA	NA	NA	FALSE	NA	NA	NA	C	coding	522	1569	394	1962	45457785	45344840	FALSE	10.0	TGCTGGTCAGCCTTCTTACT	NA	NA	NA	NA	NA	NA
G306.4	chr1	-	3090	12	novel_not_in_catalog	ENSG00000070759	novel	3074	11	NA	NA	2	-7	at_least_one_novel_splicesite	FALSE	canonical	0	0	junction_11	23.02495950768597	NA	NA	NA	TRUE	NA	NA	NA	C	coding	571	1716	426	2141	45457785	45344840	FALSE	15.0	TACAGGTGCTGGTCAGCCTT	NA	NA	NA	NA	NA	NA
G307.1	chr1	+	2793	4	full-splice_match	ENSG00000132763	ENST00000401061	5296	4	173	2330	-115	-13	multi-exon	FALSE	canonical	3	48	junction_1	10.338708279513881	NA	NA	NA	FALSE	NA	NA	NA	A	coding	282	849	108	956	45500333	45509215	FALSE	40.0	TCAGTTCAAGTTTAATACAA	NA	NA	NA	NA	NA	NA
G308.1	chr1	-	1099	6	full-splice_match	ENSG00000117450	ENST00000319248	1021	6	-79	1	-79	-1	multi-exon	FALSE	canonical	3	4181	junction_5	1037.1430759543257	NA	NA	NA	FALSE	NA	NA	NA	C	coding	199	600	219	818	45519043	45511329	FALSE	20.0	TGATGAGTCTTTATTTTAGG	NA	NA	NA	NA	NA	NA
G308.2	chr1	-	1168	6	full-splice_match	ENSG00000117450	ENST00000262746	1234	6	52	14	-19	1	multi-exon	FALSE	canonical	3	13	junction_5	2620.9131538454303	NA	NA	NA	FALSE	NA	NA	NA	C	coding	199	600	290	889	45519043	45511329	FALSE	20.0	CTTGATGAGTCTTTATTTTA	NA	NA	NA	NA	NA	NA
G308.3	chr1	-	768	6	full-splice_match	ENSG00000117450	ENST00000319248	1021	6	72	181	-17	-177	multi-exon	FALSE	canonical	3	4181	junction_5	1037.1430759543257	NA	NA	NA	FALSE	NA	NA	NA	C	coding	199	600	68	667	45519043	45511329	FALSE	20.0	AGCCGAATTGTGGTGTCTTA	NA	NA	NA	NA	NA	NA
G31.1	chr1	+	1164	1	incomplete-splice_match	ENSG00000158286	ENST00000377939	3924	18	13453	507	6891	-13	mono-exon	FALSE	NA	NA	NA	NA	NA	NA	NA	NA	NA	NA	NA	NA	B	non_coding	NA	NA	NA	NA	NA	NA	NA	45.0	AAAAAGTAACCCACGTGACG	NA	NA	NA	NA	NA	NA
G31.2	chr1	+	1663	1	incomplete-splice_match	ENSG00000158286	ENST00000377939	3924	18	13453	8	6891	-8	mono-exon	FALSE	NA	NA	NA	NA	NA	NA	NA	NA	NA	NA	NA	NA	B	coding	118	357	53	409	6219681	6220037	NA	65.0	AAAAAGAAGAGTAGAATAAT	NA	NA	NA	NA	NA	NA
G310.6	chr1	-	1196	5	incomplete-splice_match	ENSG00000197429	ENST00000396478	3113	9	-20	28895	-19	-28895	5prime_fragment	FALSE	canonical	3	35	junction_4	13.946325680981353	NA	NA	NA	FALSE	NA	NA	NA	A	coding	357	1071	124	1194	45746411	45727608	FALSE	20.0	TTAATTAGTCTTGTTGGCTA	NA	NA	NA	NA	NA	NA
G311.2	chr1	+	5743	29	full-splice_match	ENSG00000086015	ENST00000361297	5738	29	-5	0	-5	0	multi-exon	TRUE	canonical	3	20	junction_1	16.485112331174104	NA	NA	NA	FALSE	NA	NA	NA	A	coding	1798	5397	289	5685	45803896	46036066	FALSE	5.0	TTTATGTCTTTTGCTTGCTT	NA	NA	NA	NA	NA	NA
G312.1	chr1	-	2697	22	full-splice_match	ENSG00000085998	ENST00000371984	2728	22	32	-1	32	0	multi-exon	FALSE	canonical	3	64	junction_21	26.012032799074664	NA	NA	NA	FALSE	NA	NA	NA	C	coding	660	1983	127	2109	46197821	46189270	FALSE	15.0	ATGTCTTGTGATTGTGATTT	NA	NA	NA	NA	NA	NA
G312.2	chr1	-	2888	21	novel_in_catalog	ENSG00000085998	novel	2728	22	NA	NA	32	0	intron_retention	FALSE	canonical	3	64	junction_20	26.64859283339366	NA	NA	NA	FALSE	NA	NA	NA	C	coding	485	1458	844	2301	46194778	46189270	FALSE	15.0	GATGTCTTGTGATTGTGATT	NA	NA	NA	NA	NA	NA
G312.3	chr1	-	3109	20	novel_in_catalog	ENSG00000085998	novel	2728	22	NA	NA	9	0	intron_retention	FALSE	canonical	3	64	junction_19	27.214547193502383	NA	NA	NA	FALSE	NA	NA	NA	C	coding	327	984	1539	2522	46193415	46189270	FALSE	15.0	GATGTCTTGTGATTGTGATT	NA	NA	NA	NA	NA	NA
G312.4	chr1	-	2356	22	novel_in_catalog	ENSG00000085998	novel	2728	22	NA	NA	-6	0	combination_of_known_junctions	FALSE	canonical	3	8	junction_1	38.09946405131878	NA	NA	NA	FALSE	NA	NA	NA	C	coding	718	2157	165	2321	46197821	46188719	FALSE	15.0	GGATGTCTTGTGATTGTGAT	NA	NA	NA	NA	NA	NA
G312.5	chr1	-	2610	21	novel_in_catalog	ENSG00000085998	novel	2728	22	NA	NA	-1	0	intron_retention	FALSE	canonical	0	0	junction_15	40.1414997228554	NA	NA	NA	FALSE	NA	NA	NA	C	coding	343	1032	993	2024	46193638	46189270	FALSE	15.0	GGATGTCTTGTGATTGTGAT	NA	NA	NA	NA	NA	NA
G312.6	chr1	-	2469	23	novel_in_catalog	ENSG00000085998	novel	2934	23	NA	NA	-6	-3	combination_of_known_junctions	FALSE	canonical	3	12	junction_1	36.61921547697002	NA	NA	NA	FALSE	NA	NA	NA	C	coding	660	1983	165	2147	46197821	46189270	TRUE	10.0	TGGGGATGTCTTGTGATTGT	NA	NA	NA	NA	NA	NA
G313.1	chr1	+	2563	18	novel_in_catalog	ENSG00000085999	novel	2549	19	NA	NA	-72	0	combination_of_known_junctions	FALSE	canonical	3	7	junction_1	39.747908042708694	NA	NA	NA	FALSE	NA	NA	NA	C	coding	567	1704	669	2372	46260790	46278282	FALSE	20.0	TGAGGCCTGAGAGCAGTGTG	NA	NA	NA	NA	NA	NA
G313.2	chr1	+	2325	17	novel_in_catalog	ENSG00000085999	novel	2549	19	NA	NA	-16	-1	combination_of_known_junctions	FALSE	canonical	1	6	junction_4	45.55246803138113	NA	NA	NA	FALSE	NA	NA	NA	C	coding	567	1704	433	2136	46260790	46278282	FALSE	20.0	TTTGAGGCCTGAGAGCAGTG	NA	NA	NA	NA	NA	NA
G313.3	chr1	+	3120	18	full-splice_match	ENSG00000085999	ENST00000371975	3108	18	-9	-3	-9	2	multi-exon	FALSE	canonical	3	51	junction_12	34.0159742648996	NA	NA	NA	FALSE	NA	NA	NA	C	coding	747	2244	684	2927	46248406	46278282	FALSE	20.0	AGGCCTGAGAGCAGTGTGGT	NA	NA	NA	NA	NA	NA
G313.4	chr1	+	3267	17	novel_in_catalog	ENSG00000085999	novel	3108	18	NA	NA	9	9	intron_retention	FALSE	canonical	3	51	junction_12	34.42558777639098	NA	NA	NA	FALSE	NA	NA	NA	C	coding	538	1617	666	2282	46248406	46273596	TRUE	30.0	AGAGCAGTGTGGTAAGCCCA	NA	NA	NA	NA	NA	NA
G313.6	chr1	+	3631	16	novel_in_catalog	ENSG00000085999	novel	3108	18	NA	NA	-10	1	intron_retention	FALSE	canonical	3	51	junction_12	35.42064683517542	NA	NA	NA	FALSE	NA	NA	NA	C	coding	538	1617	648	2264	46248406	46273596	TRUE	20.0	GAGGCCTGAGAGCAGTGTGG	NA	NA	NA	NA	NA	NA
G313.7	chr1	+	2679	13	novel_in_catalog	ENSG00000085999	novel	3108	18	NA	NA	-7	-1	intron_retention	FALSE	canonical	1	1	junction_3	36.196512262923896	NA	NA	NA	FALSE	NA	NA	NA	C	coding	250	753	1738	2490	46273629	46278282	FALSE	20.0	TTTGAGGCCTGAGAGCAGTG	NA	NA	NA	NA	NA	NA
G313.8	chr1	+	2957	17	novel_in_catalog	ENSG00000085999	novel	3108	18	NA	NA	-7	-1	intron_retention	FALSE	canonical	0	0	junction_2	31.281421702825465	NA	NA	NA	FALSE	NA	NA	NA	C	coding	707	2124	645	2768	46248406	46278282	FALSE	20.0	TTTGAGGCCTGAGAGCAGTG	NA	NA	NA	NA	NA	NA
G313.9	chr1	+	2941	17	novel_in_catalog	ENSG00000085999	novel	3108	18	NA	NA	-6	0	intron_retention	FALSE	canonical	1	6	junction_4	40.63360485792517	NA	NA	NA	FALSE	NA	NA	NA	C	coding	567	1704	1048	2751	46260790	46278282	FALSE	20.0	TTGAGGCCTGAGAGCAGTGT	NA	NA	NA	NA	NA	NA
G314.1	chr1	-	3225	10	full-splice_match	ENSG00000132128	ENST00000343304	2947	10	-277	-1	-35	1	multi-exon	FALSE	canonical	3	238	junction_9	115.28322610953522	NA	NA	NA	FALSE	NA	NA	NA	C	coding	812	2439	322	2760	46303322	46278865	FALSE	15.0	TGCAGCCCTTCTTGATGATT	NA	NA	NA	NA	NA	NA
G314.2	chr1	-	3093	9	novel_in_catalog	ENSG00000132128	novel	4128	10	NA	NA	-3	1	intron_retention	FALSE	canonical	3	238	junction_8	109.45889639494818	NA	NA	NA	FALSE	NA	NA	NA	C	coding	708	2127	22	2148	46303256	46279442	TRUE	15.0	TGCAGCCCTTCTTGATGATT	NA	NA	NA	NA	NA	NA
G314.4	chr1	-	2580	8	novel_in_catalog	ENSG00000132128	novel	2947	10	NA	NA	0	0	intron_retention	FALSE	canonical	1	2	junction_3	164.61978456245092	NA	NA	NA	FALSE	NA	NA	NA	C	coding	702	2109	8	2116	46303256	46278865	FALSE	20.0	ATGCAGCCCTTCTTGATGAT	NA	NA	NA	NA	NA	NA
G314.5	chr1	-	2732	9	novel_in_catalog	ENSG00000132128	novel	4128	10	NA	NA	-43	-1	intron_retention	FALSE	canonical	2	6	junction_4	174.0237052817805	NA	NA	NA	FALSE	NA	NA	NA	C	coding	735	2208	62	2269	46303256	46278865	FALSE	20.0	CATGCAGCCCTTCTTGATGA	NA	NA	NA	NA	NA	NA
G314.6	chr1	-	2608	8	novel_in_catalog	ENSG00000132128	novel	2842	10	NA	NA	76	0	intron_retention	FALSE	canonical	1	2	junction_7	165.36712404309907	NA	NA	NA	FALSE	NA	NA	NA	C	coding	684	2055	92	2146	46286472	46278865	FALSE	15.0	TCATGCAGCCCTTCTTGATG	NA	NA	NA	NA	NA	NA
G314.7	chr1	-	3651	8	novel_in_catalog	ENSG00000132128	novel	4128	10	NA	NA	-3	-2	intron_retention	FALSE	canonical	3	238	junction_7	107.99584270154259	NA	NA	NA	FALSE	NA	NA	NA	C	coding	609	1830	22	1851	46303256	46280985	TRUE	20.0	ACATCATGCAGCCCTTCTTG	NA	NA	NA	NA	NA	NA
G314.8	chr1	-	2806	4	incomplete-splice_match	ENSG00000132128	ENST00000615587	2842	10	-14	5603	-3	161	5prime_fragment	FALSE	canonical	3	238	junction_3	120.90492132250036	NA	NA	NA	FALSE	NA	NA	NA	C	coding	521	1566	22	1587	46303256	46285225	FALSE	25.0	GTTCATTAAATTTTTTTTCA	NA	NA	NA	NA	NA	NA
G314.9	chr1	-	2700	4	incomplete-splice_match	ENSG00000132128	ENST00000343304	2947	10	38	5762	38	4	5prime_fragment	FALSE	canonical	3	238	junction_3	120.90492132250036	NA	NA	NA	FALSE	NA	NA	NA	C	coding	543	1632	7	1638	46303322	46285225	FALSE	20.0	AGTTATCTGTACTGTTTCCA	NA	NA	NA	NA	NA	NA
G315.1	chr1	-	5044	17	novel_in_catalog	ENSG00000123473	novel	5225	18	NA	NA	-28	0	intron_retention	TRUE	canonical	3	105	junction_3	55.35439797342213	NA	NA	NA	FALSE	NA	NA	NA	B	coding	1287	3864	184	4047	47310319	47251136	FALSE	10.0	CTTTGTTGTCTGTTATAGTT	NA	NA	NA	NA	NA	NA
G315.2	chr1	-	4919	18	novel_in_catalog	ENSG00000123473	novel	5087	19	NA	NA	-46	1	intron_retention	FALSE	canonical	3	60	junction_12	62.67916879388272	NA	NA	NA	FALSE	NA	NA	NA	B	coding	1240	3723	202	3924	47310319	47251136	FALSE	10.0	TCCTTTGTTGTCTGTTATAG	NA	NA	NA	NA	NA	NA
G315.3	chr1	-	4671	17	novel_in_catalog	ENSG00000123473	novel	5087	19	NA	NA	-46	1	intron_retention	FALSE	canonical	3	27	junction_1	77.817670510945	NA	NA	NA	FALSE	NA	NA	NA	B	coding	916	2751	202	2952	47310319	47251860	FALSE	10.0	TCCTTTGTTGTCTGTTATAG	NA	NA	NA	NA	NA	NA
G315.4	chr1	-	3160	16	incomplete-splice_match	ENSG00000123473	ENST00000371877	5009	17	-73	10288	-66	0	5prime_fragment	FALSE	canonical	3	54	junction_2	61.06113512064955	NA	NA	NA	FALSE	NA	NA	NA	B	coding	979	2937	222	3158	47310319	47260432	FALSE	65.0	AAAGAAAAAAACACATCATT	NA	NA	NA	NA	NA	NA
G317.1	chr1	-	1285	6	full-splice_match	ENSG00000162373	ENST00000463562	1465	6	180	0	-17	0	multi-exon	FALSE	canonical	2	6	junction_4	4.31740662898458	NA	NA	NA	FALSE	NA	NA	NA	A	coding	252	759	511	1269	48759137	48727886	FALSE	15.0	AAAGCTTTCGTGTTTTCCTT	NA	NA	NA	NA	NA	NA
G318.1	chr1	+	2131	3	full-splice_match	ENSG00000123080	ENST00000396148	2086	3	-45	0	-45	0	multi-exon	FALSE	canonical	3	258	junction_1	60.0	NA	NA	NA	FALSE	NA	NA	NA	C	coding	124	375	1394	1768	50973896	50974270	FALSE	25.0	ACAACATTTTTCTGTGATTT	NA	NA	NA	NA	NA	NA
G318.2	chr1	+	2535	2	full-splice_match	ENSG00000123080	ENST00000371761	1220	2	-1238	-77	11	2	multi-exon	FALSE	canonical	3	378	junction_1	0.0	NA	NA	NA	FALSE	NA	NA	NA	C	coding	124	375	1796	2170	50973896	50974270	FALSE	20.0	AACATTTTTCTGTGATTTTC	NA	NA	NA	NA	NA	NA
G318.3	chr1	+	1666	3	full-splice_match	ENSG00000123080	ENST00000396148	2086	3	95	325	95	-250	multi-exon	FALSE	canonical	3	258	junction_1	60.0	NA	NA	NA	FALSE	NA	NA	NA	C	coding	124	375	1254	1628	50973896	50974270	FALSE	30.0	AATTAACTGAGTAGCTCTCC	NA	NA	NA	NA	NA	NA
G318.4	chr1	+	1639	2	novel_in_catalog	ENSG00000123080	novel	2086	3	NA	NA	305	-2	combination_of_known_splicesites	FALSE	canonical	1	1	junction_1	0.0	NA	NA	NA	FALSE	NA	NA	NA	C	coding	124	375	904	1278	50973896	50974270	FALSE	25.0	GGACAACATTTTTCTGTGAT	NA	NA	NA	NA	NA	NA
G319.1	chr1	+	2750	3	full-splice_match	ENSG00000123091	ENST00000242719	3084	3	-15	349	-15	-349	multi-exon	FALSE	canonical	3	384	junction_2	21.0	NA	NA	NA	FALSE	NA	NA	NA	C	coding	154	465	502	966	51236757	51271322	FALSE	35.0	AACTGAAGTTGTGCAATATT	NA	NA	NA	NA	NA	NA
G319.2	chr1	+	3177	3	full-splice_match	ENSG00000123091	ENST00000242719	3084	3	-13	-80	-13	80	multi-exon	FALSE	canonical	3	384	junction_2	21.0	NA	NA	NA	FALSE	NA	NA	NA	C	coding	154	465	500	964	51236757	51271322	FALSE	30.0	CTATATATACCTGTGGGAAG	NA	NA	NA	NA	NA	NA
G319.3	chr1	+	2887	3	full-splice_match	ENSG00000123091	ENST00000242719	3084	3	0	197	0	-197	multi-exon	FALSE	canonical	3	384	junction_2	21.0	NA	NA	NA	FALSE	NA	NA	NA	C	coding	154	465	487	951	51236757	51271322	FALSE	15.0	TTCCATGTTGCAGTTAGTCT	NA	NA	NA	NA	NA	NA
G319.4	chr1	+	1407	3	full-splice_match	ENSG00000123091	ENST00000242719	3084	3	9	1668	9	225	multi-exon	FALSE	canonical	3	384	junction_2	21.0	NA	NA	NA	FALSE	NA	NA	NA	C	coding	154	465	478	942	51236757	51271322	FALSE	45.0	AAAAAAGTAGTTTTAAGCTT	NA	NA	NA	NA	NA	NA
G319.5	chr1	+	2595	3	full-splice_match	ENSG00000123091	ENST00000242719	3084	3	9	480	9	-480	multi-exon	FALSE	canonical	3	384	junction_2	21.0	NA	NA	NA	FALSE	NA	NA	NA	C	coding	154	465	478	942	51236757	51271322	FALSE	60.0	AAAGATGAATTTGAGAAAAA	NA	NA	NA	NA	NA	NA
G319.6	chr1	+	2247	3	full-splice_match	ENSG00000123091	ENST00000242719	3084	3	29	808	29	-808	multi-exon	FALSE	canonical	3	384	junction_2	21.0	NA	NA	NA	FALSE	NA	NA	NA	C	coding	154	465	458	922	51236757	51271322	FALSE	20.0	ATTTAGCATGTGTTTATTTT	NA	NA	NA	NA	NA	NA
G32.1	chr1	-	2731	5	full-splice_match	ENSG00000116237	ENST00000343813	4771	5	-56	2096	-24	202	multi-exon	FALSE	canonical	3	184	junction_4	76.96914966400499	NA	NA	NA	FALSE	NA	NA	NA	C	coding	284	855	86	940	6235911	6225080	FALSE	70.0	AAAAATACAAAAAAATAGCT	NA	NA	NA	NA	NA	NA
G32.2	chr1	-	2583	5	full-splice_match	ENSG00000116237	ENST00000343813	4771	5	-71	2259	-39	39	multi-exon	FALSE	canonical	3	184	junction_4	76.96914966400499	NA	NA	NA	FALSE	NA	NA	NA	C	coding	284	855	101	955	6235911	6225080	FALSE	30.0	AAAGAGGCTTACGGGTTCAT	NA	NA	NA	NA	NA	NA
G32.3	chr1	-	2396	4	full-splice_match	ENSG00000116237	ENST00000474756	1227	4	-25	-1144	-25	36	multi-exon	FALSE	canonical	2	17	junction_2	141.69529122576924	NA	NA	NA	FALSE	NA	NA	NA	C	coding	119	360	412	771	6232078	6225080	FALSE	30.0	ACCAAAGAGGCTTACGGGTT	NA	NA	NA	NA	NA	NA
G32.4	chr1	-	2633	6	full-splice_match	ENSG00000116237	ENST00000489498	2612	6	-22	1	-22	-1	multi-exon	FALSE	canonical	3	40	junction_4	141.70815078886605	NA	NA	NA	FALSE	NA	NA	NA	C	coding	188	567	479	1045	6233639	6225080	FALSE	30.0	ATTTCATGGCTTAATGAATT	NA	NA	NA	NA	NA	NA
G32.5	chr1	-	2223	5	novel_not_in_catalog	ENSG00000116237	novel	2612	6	NA	NA	-16	-4	at_least_one_novel_splicesite	FALSE	canonical	1	1	junction_1	132.18240238397848	NA	NA	NA	TRUE	NA	NA	NA	C	coding	259	780	78	857	6235911	6224861	FALSE	30.0	TAGATTTCATGGCTTAATGA	NA	NA	NA	NA	NA	NA
G32.6	chr1	-	2414	5	full-splice_match	ENSG00000116237	ENST00000343813	4771	5	-41	2398	-9	-100	multi-exon	FALSE	canonical	3	184	junction_4	76.96914966400499	NA	NA	NA	FALSE	NA	NA	NA	C	coding	284	855	71	925	6235911	6225080	FALSE	50.0	TACACAAAAATGGGCAGACA	NA	NA	NA	NA	NA	NA
G32.7	chr1	-	1346	5	full-splice_match	ENSG00000116237	ENST00000343813	4771	5	-13	3438	-13	-32	multi-exon	FALSE	canonical	3	184	junction_4	76.96914966400499	NA	NA	NA	FALSE	NA	NA	NA	C	coding	284	855	43	897	6235911	6225080	FALSE	45.0	GAAAAACACAGACCGCTTTA	NA	NA	NA	NA	NA	NA
G320.1	chr1	-	2851	18	full-splice_match	ENSG00000085831	ENST00000413473	2718	18	-19	-114	-19	114	multi-exon	TRUE	canonical	0	0	junction_17	2.0646975029157932	NA	NA	NA	FALSE	NA	NA	NA	C	coding	581	1746	93	1838	51345043	51288157	FALSE	35.0	AATCCTTAGGCCAGGCAGAA	NA	NA	NA	NA	NA	NA
G320.2	chr1	-	2706	18	full-splice_match	ENSG00000085831	ENST00000413473	2718	18	-19	31	-19	-31	multi-exon	FALSE	canonical	0	0	junction_17	2.0646975029157932	NA	NA	NA	FALSE	NA	NA	NA	C	coding	581	1746	93	1838	51345043	51288157	FALSE	35.0	ACAGCATTTTTGTTAAAACT	NA	NA	NA	NA	NA	NA
G320.3	chr1	-	2773	18	novel_in_catalog	ENSG00000085831	novel	2718	18	NA	NA	-98	-45	combination_of_known_junctions	FALSE	canonical	1	1	junction_16	1.9668533526235867	NA	NA	NA	FALSE	NA	NA	NA	C	coding	577	1734	186	1919	51330477	51288157	FALSE	30.0	ACATTTGCTTACTGACAGCA	NA	NA	NA	NA	NA	NA
G320.4	chr1	-	2793	18	novel_in_catalog	ENSG00000085831	novel	2718	18	NA	NA	-19	-49	combination_of_known_junctions	FALSE	canonical	0	0	junction_17	2.1677089144339154	NA	NA	NA	FALSE	NA	NA	NA	C	coding	616	1851	93	1943	51345043	51288157	FALSE	25.0	AGGTACATTTGCTTACTGAC	NA	NA	NA	NA	NA	NA
G320.5	chr1	-	2256	18	full-splice_match	ENSG00000085831	ENST00000262675	2173	18	-82	-1	-53	1	multi-exon	TRUE	canonical	0	0	junction_17	2.0646975029157932	NA	NA	NA	FALSE	NA	NA	NA	C	coding	550	1653	258	1910	51321785	51288157	FALSE	20.0	ACCACCTGTAAGTCTTTGTC	NA	NA	NA	NA	NA	NA
G320.6	chr1	-	2275	18	novel_in_catalog	ENSG00000085831	novel	2718	18	NA	NA	-108	1	combination_of_known_junctions	FALSE	canonical	1	1	junction_16	1.9668533526235867	NA	NA	NA	FALSE	NA	NA	NA	C	coding	577	1734	196	1929	51330477	51288157	FALSE	20.0	ACCACCTGTAAGTCTTTGTC	NA	NA	NA	NA	NA	NA
G320.8	chr1	-	2152	18	full-splice_match	ENSG00000085831	ENST00000413473	2718	18	12	554	12	0	multi-exon	FALSE	canonical	0	0	junction_17	2.0646975029157932	NA	NA	NA	FALSE	NA	NA	NA	C	coding	581	1746	62	1807	51345043	51288157	FALSE	25.0	AACCACCTGTAAGTCTTTGT	NA	NA	NA	NA	NA	NA
G321.1	chr1	-	5242	25	full-splice_match	ENSG00000085832	ENST00000371733	5225	25	-18	1	-18	-1	multi-exon	FALSE	canonical	3	352	junction_24	168.5499225419249	NA	NA	NA	FALSE	NA	NA	NA	C	coding	896	2691	116	2806	51519231	51356700	FALSE	15.0	ATTTTTGGTTATCATGTCGT	NA	NA	NA	NA	NA	NA
G321.10	chr1	-	4173	24	novel_in_catalog	ENSG00000085832	novel	5225	25	NA	NA	-19	-975	combination_of_known_junctions	FALSE	canonical	1	2	junction_20	233.3004828797173	NA	NA	NA	FALSE	NA	NA	NA	C	coding	864	2595	117	2711	51519231	51356700	FALSE	20.0	ATTTCTTCTTGAAATGGTGC	NA	NA	NA	NA	NA	NA
G321.11	chr1	-	4423	25	novel_not_in_catalog	ENSG00000085832	novel	5225	25	NA	NA	-12	-975	at_least_one_novel_splicesite	FALSE	canonical	3	18	junction_16	225.9764460439775	NA	NA	NA	FALSE	NA	NA	NA	C	coding	658	1977	985	2961	51447042	51356700	FALSE	20.0	ATTTCTTCTTGAAATGGTGC	NA	NA	NA	NA	NA	NA
G321.12	chr1	-	3946	22	novel_in_catalog	ENSG00000085832	novel	5225	25	NA	NA	-7	-975	combination_of_known_splicesites	FALSE	canonical	2	4	junction_4	240.1232110034035	NA	NA	NA	FALSE	NA	NA	NA	C	coding	817	2454	31	2484	51519231	51356700	FALSE	20.0	ATTTCTTCTTGAAATGGTGC	NA	NA	NA	NA	NA	NA
G321.13	chr1	-	4136	25	full-splice_match	ENSG00000085832	ENST00000371733	5225	25	5	1084	5	-1084	multi-exon	FALSE	canonical	3	352	junction_24	168.5499225419249	NA	NA	NA	FALSE	NA	NA	NA	C	coding	896	2691	93	2783	51519231	51356700	FALSE	45.0	TAAAATCTAATTAGAATTCT	NA	NA	NA	NA	NA	NA
G321.14	chr1	-	3871	25	full-splice_match	ENSG00000085832	ENST00000371733	5225	25	-21	1375	-21	-1375	multi-exon	FALSE	canonical	3	352	junction_24	168.5499225419249	NA	NA	NA	FALSE	NA	NA	NA	C	coding	896	2691	119	2809	51519231	51356700	FALSE	5.0	TTGCTTTTTGTCCATCTTTG	NA	NA	NA	NA	NA	NA
G321.15	chr1	-	3534	25	full-splice_match	ENSG00000085832	ENST00000371733	5225	25	-4	1695	-4	-1695	multi-exon	FALSE	canonical	3	352	junction_24	168.5499225419249	NA	NA	NA	FALSE	NA	NA	NA	C	coding	896	2691	102	2792	51519231	51356700	FALSE	60.0	AAATAAAGTTTGTAAGAAAA	NA	NA	NA	NA	NA	NA
G321.16	chr1	-	2582	24	incomplete-splice_match	ENSG00000085832	ENST00000371733	5225	25	-40	7007	-40	-7007	5prime_fragment	FALSE	canonical	3	352	junction_23	166.68949434091368	NA	NA	NA	FALSE	NA	NA	NA	C	coding	815	2445	138	2582	51519231	51361270	FALSE	60.0	AAAGAAAAAGATCCTGAAAT	NA	NA	NA	NA	NA	NA
G321.17	chr1	-	2210	14	novel_not_in_catalog	ENSG00000085832	novel	731	8	NA	NA	-3	-11294	at_least_one_novel_splicesite	FALSE	canonical	0	0	junction_1	255.24442398675694	NA	NA	NA	TRUE	NA	NA	NA	C	coding	397	1194	27	1220	51519231	51415713	FALSE	40.0	AAAATTACATCTGGCTTTAA	NA	NA	NA	NA	NA	NA
G321.18	chr1	-	4485	1	novel_in_catalog	ENSG00000085832	novel	4736	23	NA	NA	-21262	18654	mono-exon	FALSE	NA	NA	NA	NA	NA	NA	NA	NA	NA	NA	NA	NA	C	non_coding	NA	NA	NA	NA	NA	NA	NA	70.0	GAAAAAAAAAAATCAAATCC	NA	NA	NA	NA	NA	NA
G321.19	chr1	-	4208	8	full-splice_match	ENSG00000085832	ENST00000471391	731	8	-72	-3405	2	-3	multi-exon	FALSE	canonical	3	352	junction_7	159.6825933289064	NA	NA	NA	FALSE	NA	NA	NA	C	coding	199	600	96	695	51519231	51461052	FALSE	85.0	TGGAAAAAAAAAAAAAAAAA	NA	NA	NA	NA	NA	NA
G321.2	chr1	-	5122	25	full-splice_match	ENSG00000085832	ENST00000371733	5225	25	-37	140	-37	-140	multi-exon	FALSE	canonical	3	352	junction_24	168.5499225419249	NA	NA	NA	FALSE	NA	NA	NA	C	coding	896	2691	135	2825	51519231	51356700	FALSE	20.0	AATTGAGTTTTGCATGGTTC	NA	NA	NA	NA	NA	NA
G321.20	chr1	-	3319	1	genic	ENSG00000085832	novel	NA	NA	NA	NA	-6	-54893	mono-exon	FALSE	NA	NA	NA	NA	NA	NA	NA	NA	NA	NA	NA	NA	C	non_coding	NA	NA	NA	NA	NA	NA	NA	65.0	AAAAAAAAAAAGTTTCCAAT	NA	NA	NA	NA	NA	NA
G321.3	chr1	-	4841	25	full-splice_match	ENSG00000085832	ENST00000371733	5225	25	-27	411	-27	-411	multi-exon	FALSE	canonical	3	352	junction_24	168.5499225419249	NA	NA	NA	FALSE	NA	NA	NA	C	coding	896	2691	125	2815	51519231	51356700	FALSE	30.0	AGGATGAATGTCTTAGAGTC	NA	NA	NA	NA	NA	NA
G321.4	chr1	-	4432	25	novel_not_in_catalog	ENSG00000085832	novel	5225	25	NA	NA	-59	-963	at_least_one_novel_splicesite	FALSE	canonical	3	62	junction_16	220.05206139053146	NA	NA	NA	FALSE	NA	NA	NA	C	coding	933	2802	157	2958	51519231	51356700	FALSE	10.0	AATGGTGCTTGTTTTGTTTT	NA	NA	NA	NA	NA	NA
G321.5	chr1	-	4314	25	full-splice_match	ENSG00000085832	ENST00000371733	5225	25	-52	963	-52	-963	multi-exon	FALSE	canonical	3	352	junction_24	168.5499225419249	NA	NA	NA	FALSE	NA	NA	NA	C	coding	896	2691	150	2840	51519231	51356700	FALSE	10.0	AATGGTGCTTGTTTTGTTTT	NA	NA	NA	NA	NA	NA
G321.6	chr1	-	4214	24	novel_in_catalog	ENSG00000085832	novel	5225	25	NA	NA	-43	-964	combination_of_known_splicesites	FALSE	canonical	3	14	junction_16	231.194015856518	NA	NA	NA	FALSE	NA	NA	NA	C	coding	866	2601	141	2741	51519231	51356700	FALSE	15.0	AAATGGTGCTTGTTTTGTTT	NA	NA	NA	NA	NA	NA
G321.7	chr1	-	4091	24	novel_in_catalog	ENSG00000085832	novel	5225	25	NA	NA	-34	-964	combination_of_known_splicesites	FALSE	canonical	3	31	junction_9	224.02616813122847	NA	NA	NA	FALSE	NA	NA	NA	C	coding	828	2487	132	2618	51519231	51356700	FALSE	15.0	AAATGGTGCTTGTTTTGTTT	NA	NA	NA	NA	NA	NA
G321.9	chr1	-	4241	26	novel_not_in_catalog	ENSG00000085832	novel	5225	25	NA	NA	-7	-975	at_least_one_novel_splicesite	FALSE	canonical	0	0	junction_25	257.86773043558594	NA	NA	NA	TRUE	NA	NA	NA	C	coding	718	2157	623	2779	51461117	51356700	FALSE	20.0	ATTTCTTCTTGAAATGGTGC	NA	NA	NA	NA	NA	NA
G322.1	chr1	+	2840	24	full-splice_match	ENSG00000117859	ENST00000428468	2893	24	-18	71	-1	-66	multi-exon	FALSE	canonical	3	108	junction_4	444.2175253520145	NA	NA	NA	FALSE	NA	NA	NA	C	coding	736	2211	21	2231	51617111	51787789	FALSE	35.0	TTACAGTTTAATTAATTATT	NA	NA	NA	NA	NA	NA
G322.12	chr1	+	3075	19	novel_in_catalog	ENSG00000117859	novel	2721	20	NA	NA	0	402	combination_of_known_splicesites	FALSE	canonical	3	36	junction_3	421.39761581822455	NA	NA	NA	FALSE	NA	NA	NA	C	coding	616	1851	143	1993	51729975	51787789	FALSE	75.0	AAAAATACATTAAAAAAACA	NA	NA	NA	NA	NA	NA
G322.14	chr1	+	2453	20	full-splice_match	ENSG00000117859	ENST00000462759	2755	20	-71	373	0	130	multi-exon	FALSE	canonical	3	390	junction_1	319.19451949279807	NA	NA	NA	FALSE	NA	NA	NA	C	coding	558	1677	470	2146	51750148	51787789	FALSE	20.0	CGCTCTAGTACTGCTGTTAA	NA	NA	NA	NA	NA	NA
G322.15	chr1	+	2703	20	full-splice_match	ENSG00000117859	ENST00000462759	2755	20	-71	123	0	-118	multi-exon	FALSE	canonical	3	390	junction_1	319.19451949279807	NA	NA	NA	FALSE	NA	NA	NA	C	coding	558	1677	470	2146	51750148	51787789	FALSE	35.0	AATAACTTTTATTTTGGAAT	NA	NA	NA	NA	NA	NA
G322.16	chr1	+	2903	20	full-splice_match	ENSG00000117859	ENST00000462759	2755	20	-71	-77	0	77	multi-exon	FALSE	canonical	3	390	junction_1	319.19451949279807	NA	NA	NA	FALSE	NA	NA	NA	C	coding	558	1677	470	2146	51750148	51787789	FALSE	55.00000000000001	TCAAAGAAAGACACTTGAAA	NA	NA	NA	NA	NA	NA
G322.17	chr1	+	2620	6	incomplete-splice_match	ENSG00000117859	ENST00000531828	2210	21	27	29365	2	-1122	5prime_fragment	FALSE	canonical	3	390	junction_1	240.80996657115338	NA	NA	NA	FALSE	NA	NA	NA	C	non_coding	NA	NA	NA	NA	NA	NA	NA	75.0	AAAAAAAAAAAAAAACCTGG	NA	NA	NA	NA	NA	NA
G322.18	chr1	+	2560	20	full-splice_match	ENSG00000117859	ENST00000361556	2721	20	23	138	5	-133	multi-exon	FALSE	canonical	3	138	junction_1	348.95573539226706	NA	NA	NA	FALSE	NA	NA	NA	C	coding	626	1881	138	2018	51729975	51787789	FALSE	35.0	CATGGTCTTACCTACAATAA	NA	NA	NA	NA	NA	NA
G322.19	chr1	+	2692	20	full-splice_match	ENSG00000117859	ENST00000361556	2721	20	23	6	5	-1	multi-exon	FALSE	canonical	3	138	junction_1	348.95573539226706	NA	NA	NA	FALSE	NA	NA	NA	C	coding	626	1881	138	2018	51729975	51787789	FALSE	35.0	TAAAAATGTGCATCTTTTAT	NA	NA	NA	NA	NA	NA
G322.2	chr1	+	2527	24	full-splice_match	ENSG00000117859	ENST00000428468	2893	24	-14	380	3	123	multi-exon	FALSE	canonical	3	108	junction_4	444.2175253520145	NA	NA	NA	FALSE	NA	NA	NA	C	coding	736	2211	17	2227	51617111	51787789	FALSE	20.0	AACTCTGCGCTCTAGTACTG	NA	NA	NA	NA	NA	NA
G322.20	chr1	+	2493	21	full-splice_match	ENSG00000117859	ENST00000531828	2210	21	30	-313	5	136	multi-exon	FALSE	canonical	3	390	junction_1	344.5142812714736	NA	NA	NA	FALSE	NA	NA	NA	C	coding	571	1716	465	2180	51750148	51787789	FALSE	35.0	AGTACTGCTGTTAAGATACA	NA	NA	NA	NA	NA	NA
G322.21	chr1	+	2785	19	novel_in_catalog	ENSG00000117859	novel	2755	20	NA	NA	5	-1	combination_of_known_splicesites	FALSE	canonical	3	36	junction_3	397.1173288078804	NA	NA	NA	FALSE	NA	NA	NA	C	coding	558	1677	435	2111	51750148	51787789	FALSE	35.0	TAAAAATGTGCATCTTTTAT	NA	NA	NA	NA	NA	NA
G322.22	chr1	+	2813	22	novel_not_in_catalog	ENSG00000117859	novel	2210	21	NA	NA	6	-1	at_least_one_novel_splicesite	FALSE	canonical	1	1	junction_7	448.9230802406901	NA	NA	NA	TRUE	NA	NA	NA	C	coding	557	1674	466	2139	51758256	51787789	FALSE	35.0	TAAAAATGTGCATCTTTTAT	NA	NA	NA	NA	NA	NA
G322.23	chr1	+	2456	20	novel_in_catalog	ENSG00000117859	novel	2210	21	NA	NA	6	130	combination_of_known_splicesites	FALSE	canonical	3	36	junction_3	411.93922177631146	NA	NA	NA	FALSE	NA	NA	NA	C	coding	571	1716	434	2149	51750148	51787789	FALSE	20.0	CGCTCTAGTACTGCTGTTAA	NA	NA	NA	NA	NA	NA
G322.24	chr1	+	3567	20	full-splice_match	ENSG00000117859	ENST00000462759	2755	20	-64	-748	7	748	multi-exon	FALSE	canonical	3	390	junction_1	319.19451949279807	NA	NA	NA	FALSE	NA	NA	NA	C	coding	558	1677	463	2139	51750148	51787789	FALSE	25.0	AACGTGACTGCAGTTTATTT	NA	NA	NA	NA	NA	NA
G322.25	chr1	+	3106	20	full-splice_match	ENSG00000117859	ENST00000361556	2721	20	26	-411	8	411	multi-exon	FALSE	canonical	3	138	junction_1	348.95573539226706	NA	NA	NA	FALSE	NA	NA	NA	C	coding	626	1881	135	2015	51729975	51787789	FALSE	50.0	TTAAAAAAACAGGTATTAGT	NA	NA	NA	NA	NA	NA
G322.26	chr1	+	2969	21	novel_in_catalog	ENSG00000117859	novel	2755	20	NA	NA	8	-67	combination_of_known_junctions	FALSE	canonical	2	8	junction_6	426.9800083142066	NA	NA	NA	FALSE	NA	NA	NA	C	coding	550	1653	709	2361	51752702	51787789	FALSE	40.0	ATTACAGTTTAATTAATTAT	NA	NA	NA	NA	NA	NA
G322.27	chr1	+	3270	21	full-splice_match	ENSG00000117859	ENST00000531828	2210	21	33	-1093	8	413	multi-exon	FALSE	canonical	3	390	junction_1	344.5142812714736	NA	NA	NA	FALSE	NA	NA	NA	C	coding	571	1716	462	2177	51750148	51787789	FALSE	55.00000000000001	AAAAAAACAGGTATTAGTAC	NA	NA	NA	NA	NA	NA
G322.28	chr1	+	2517	19	novel_in_catalog	ENSG00000117859	novel	2721	20	NA	NA	12	-139	combination_of_known_splicesites	FALSE	canonical	3	36	junction_3	421.39761581822455	NA	NA	NA	FALSE	NA	NA	NA	C	coding	616	1851	131	1981	51729975	51787789	FALSE	30.0	AAATTTCATGGTCTTACCTA	NA	NA	NA	NA	NA	NA
G322.29	chr1	+	2812	22	novel_not_in_catalog	ENSG00000117859	novel	2210	21	NA	NA	-5	-3	at_least_one_novel_splicesite	FALSE	non_canonical	0	0	junction_6	449.2109635749314	NA	NA	NA	TRUE	NA	NA	NA	C	coding	553	1662	479	2140	51760262	51787789	FALSE	30.0	TTTAAAAATGTGCATCTTTT	NA	NA	NA	NA	NA	NA
G322.3	chr1	+	2381	20	full-splice_match	ENSG00000117859	ENST00000361556	2721	20	-27	367	-20	136	multi-exon	FALSE	canonical	3	138	junction_1	348.95573539226706	NA	NA	NA	FALSE	NA	NA	NA	C	coding	626	1881	188	2068	51729975	51787789	FALSE	35.0	AGTACTGCTGTTAAGATACA	NA	NA	NA	NA	NA	NA
G322.30	chr1	+	2584	21	novel_in_catalog	ENSG00000117859	novel	2210	21	NA	NA	-5	-134	combination_of_known_junctions	FALSE	canonical	3	138	junction_1	369.73375555932137	NA	NA	NA	FALSE	NA	NA	NA	C	coding	639	1920	124	2043	51729975	51787789	FALSE	30.0	TCATGGTCTTACCTACAATA	NA	NA	NA	NA	NA	NA
G322.31	chr1	+	3134	21	novel_in_catalog	ENSG00000117859	novel	2210	21	NA	NA	-5	411	combination_of_known_junctions	FALSE	canonical	3	138	junction_1	369.73375555932137	NA	NA	NA	FALSE	NA	NA	NA	C	coding	639	1920	124	2043	51729975	51787789	FALSE	50.0	TTAAAAAAACAGGTATTAGT	NA	NA	NA	NA	NA	NA
G322.32	chr1	+	2741	21	novel_not_in_catalog	ENSG00000117859	novel	2721	20	NA	NA	-5	-1	at_least_one_novel_splicesite	FALSE	canonical	0	0	junction_5	448.0057449408434	NA	NA	NA	TRUE	NA	NA	NA	C	coding	521	1566	502	2067	51760753	51787789	FALSE	35.0	TAAAAATGTGCATCTTTTAT	NA	NA	NA	NA	NA	NA
G322.33	chr1	+	2640	21	full-splice_match	ENSG00000117859	ENST00000531828	2210	21	44	-474	-5	-201	multi-exon	FALSE	canonical	3	390	junction_1	344.5142812714736	NA	NA	NA	FALSE	NA	NA	NA	C	coding	571	1716	451	2166	51750148	51787789	FALSE	20.0	AATATGGGTTCCTCTGAGTT	NA	NA	NA	NA	NA	NA
G322.34	chr1	+	2659	22	novel_in_catalog	ENSG00000117859	novel	2210	21	NA	NA	0	-141	combination_of_known_junctions	FALSE	canonical	2	8	junction_4	458.5044603229661	NA	NA	NA	FALSE	NA	NA	NA	C	coding	571	1716	410	2125	51750148	51787789	FALSE	25.0	GGAAATTTCATGGTCTTACC	NA	NA	NA	NA	NA	NA
G322.35	chr1	+	1601	1	novel_in_catalog	ENSG00000117859	novel	2210	21	NA	NA	0	-16941	mono-exon	FALSE	NA	NA	NA	NA	NA	NA	NA	NA	NA	NA	NA	NA	C	non_coding	NA	NA	NA	NA	NA	NA	NA	85.0	AAAACAAAACAAAACAAAAA	NA	NA	NA	NA	NA	NA
G322.36	chr1	+	2120	20	full-splice_match	ENSG00000117859	ENST00000361556	2721	20	45	556	3	-53	multi-exon	FALSE	canonical	3	138	junction_1	348.95573539226706	NA	NA	NA	FALSE	NA	NA	NA	C	coding	626	1881	116	1996	51729975	51787789	FALSE	20.0	GATACTGGACTTTCTGACGC	NA	NA	NA	NA	NA	NA
G322.37	chr1	+	2753	22	novel_not_in_catalog	ENSG00000117859	novel	2210	21	NA	NA	4	-5	at_least_one_novel_splicesite	FALSE	canonical	0	0	junction_5	450.5773519756388	NA	NA	NA	TRUE	NA	NA	NA	C	coding	521	1566	518	2083	51760753	51787789	FALSE	30.0	TTTTTAAAAATGTGCATCTT	NA	NA	NA	NA	NA	NA
G322.38	chr1	+	2401	19	novel_in_catalog	ENSG00000117859	novel	2755	20	NA	NA	4	136	combination_of_known_splicesites	FALSE	canonical	3	36	junction_3	397.1173288078804	NA	NA	NA	FALSE	NA	NA	NA	C	coding	558	1677	412	2088	51750148	51787789	FALSE	35.0	AGTACTGCTGTTAAGATACA	NA	NA	NA	NA	NA	NA
G322.39	chr1	+	1737	1	novel_in_catalog	ENSG00000117859	novel	2210	21	NA	NA	-4	-16784	mono-exon	FALSE	NA	NA	NA	NA	NA	NA	NA	NA	NA	NA	NA	NA	C	non_coding	NA	NA	NA	NA	NA	NA	NA	60.0	AAAAACACAAAAATTAGCCG	NA	NA	NA	NA	NA	NA
G322.4	chr1	+	2414	21	novel_in_catalog	ENSG00000117859	novel	2210	21	NA	NA	-14	136	combination_of_known_junctions	FALSE	canonical	3	138	junction_1	369.73375555932137	NA	NA	NA	FALSE	NA	NA	NA	C	coding	639	1920	182	2101	51729975	51787789	FALSE	35.0	AGTACTGCTGTTAAGATACA	NA	NA	NA	NA	NA	NA
G322.40	chr1	+	4378	1	novel_in_catalog	ENSG00000117859	novel	2831	23	NA	NA	3893	-1122	mono-exon	FALSE	NA	NA	NA	NA	NA	NA	NA	NA	NA	NA	NA	NA	C	non_coding	NA	NA	NA	NA	NA	NA	NA	75.0	AAAAAAAAAAAAAAACCTGG	NA	NA	NA	NA	NA	NA
G322.5	chr1	+	2745	20	novel_in_catalog	ENSG00000117859	novel	2210	21	NA	NA	-14	-1	combination_of_known_splicesites	FALSE	canonical	3	36	junction_3	433.1336630684603	NA	NA	NA	FALSE	NA	NA	NA	C	coding	629	1890	182	2071	51729975	51787789	FALSE	35.0	TAAAAATGTGCATCTTTTAT	NA	NA	NA	NA	NA	NA
G322.6	chr1	+	2867	20	novel_in_catalog	ENSG00000117859	novel	2210	21	NA	NA	-13	-1	combination_of_known_splicesites	FALSE	canonical	3	36	junction_3	411.93922177631146	NA	NA	NA	FALSE	NA	NA	NA	C	coding	571	1716	478	2193	51750148	51787789	FALSE	35.0	TAAAAATGTGCATCTTTTAT	NA	NA	NA	NA	NA	NA
G322.8	chr1	+	2348	20	novel_in_catalog	ENSG00000117859	novel	2210	21	NA	NA	-1	130	combination_of_known_splicesites	FALSE	canonical	3	36	junction_3	433.1336630684603	NA	NA	NA	FALSE	NA	NA	NA	C	coding	629	1890	152	2041	51729975	51787789	FALSE	20.0	CGCTCTAGTACTGCTGTTAA	NA	NA	NA	NA	NA	NA
G322.9	chr1	+	3478	20	novel_in_catalog	ENSG00000117859	novel	2210	21	NA	NA	-1	634	combination_of_known_splicesites	FALSE	canonical	3	36	junction_3	411.93922177631146	NA	NA	NA	FALSE	NA	NA	NA	C	coding	571	1716	449	2164	51750148	51787789	FALSE	40.0	AAATCAAATGCTATGATGCC	NA	NA	NA	NA	NA	NA
G323.14	chr1	-	3533	30	novel_in_catalog	ENSG00000078618	novel	3691	31	NA	NA	19	0	combination_of_known_junctions	FALSE	canonical	1	3	junction_4	146.42020873757102	NA	NA	NA	FALSE	NA	NA	NA	C	coding	1123	3372	138	3509	51878615	51789236	FALSE	45.0	AAGCAATGTGTATTTTAAAA	NA	NA	NA	NA	NA	NA
G323.15	chr1	-	3506	30	novel_not_in_catalog	ENSG00000078618	novel	3691	31	NA	NA	21	0	at_least_one_novel_splicesite	FALSE	canonical	1	2	junction_3	153.5320886955402	NA	NA	NA	FALSE	NA	NA	NA	C	coding	987	2964	136	3099	51878615	51791574	TRUE	45.0	AAGCAATGTGTATTTTAAAA	NA	NA	NA	NA	NA	NA
G323.18	chr1	-	1767	13	incomplete-splice_match	ENSG00000078618	ENST00000352171	3691	31	35	25367	1	1371	5prime_fragment	FALSE	canonical	3	342	junction_10	89.89542535635503	NA	NA	NA	FALSE	NA	NA	NA	C	coding	537	1611	156	1766	51878615	51814559	FALSE	60.0	AAAAAAGGTAATAAACACTT	NA	NA	NA	NA	NA	NA
G323.19	chr1	-	2257	11	incomplete-splice_match	ENSG00000078618	ENST00000352171	3691	31	55	26438	21	300	5prime_fragment	FALSE	canonical	3	342	junction_8	93.83901107748311	NA	NA	NA	FALSE	NA	NA	NA	C	coding	484	1455	136	1590	51878615	51816296	FALSE	65.0	ATAAAATAATAAACTAATGA	NA	NA	NA	NA	NA	NA
G323.20	chr1	-	1812	11	incomplete-splice_match	ENSG00000078618	ENST00000352171	3691	31	45	26893	11	-155	5prime_fragment	FALSE	canonical	3	342	junction_8	93.83901107748311	NA	NA	NA	FALSE	NA	NA	NA	C	coding	484	1455	146	1600	51878615	51816296	FALSE	65.0	AAAATTTTAAAAAATCATAA	NA	NA	NA	NA	NA	NA
G323.21	chr1	-	1817	2	full-splice_match	ENSG00000078618	ENST00000491410	1020	2	18	-815	18	815	multi-exon	FALSE	canonical	3	465	junction_1	0.0	NA	NA	NA	FALSE	NA	NA	NA	C	coding	218	657	139	795	51878615	51840199	FALSE	95.0	AAAAAAAAAAAAAAAAGAAA	NA	NA	NA	NA	NA	NA
G323.22	chr1	-	2070	1	novel_in_catalog	ENSG00000078618	novel	3691	31	NA	NA	-952	655	mono-exon	FALSE	NA	NA	NA	NA	NA	NA	NA	NA	NA	NA	NA	NA	C	non_coding	NA	NA	NA	NA	NA	NA	NA	45.0	AAAAAAAATTAGCTGGGTGT	NA	NA	NA	NA	NA	NA
G323.23	chr1	-	1147	2	full-splice_match	ENSG00000078618	ENST00000491410	1020	2	34	-161	-14	161	multi-exon	FALSE	canonical	3	465	junction_1	0.0	NA	NA	NA	FALSE	NA	NA	NA	C	coding	218	657	123	779	51878615	51840199	FALSE	75.0	AAAAAGAAGAAGAAAAGAAT	NA	NA	NA	NA	NA	NA
G323.24	chr1	-	954	2	full-splice_match	ENSG00000078618	ENST00000491410	1020	2	38	28	-10	-28	multi-exon	FALSE	canonical	3	465	junction_1	0.0	NA	NA	NA	FALSE	NA	NA	NA	C	coding	218	657	119	775	51878615	51840199	FALSE	80.0	AAAGAAAACAAAAATATAAA	NA	NA	NA	NA	NA	NA
G323.25	chr1	-	562	2	full-splice_match	ENSG00000078618	ENST00000491410	1020	2	7	451	7	-451	multi-exon	FALSE	canonical	3	465	junction_1	0.0	NA	NA	NA	FALSE	NA	NA	NA	C	coding	137	411	150	560	51878615	51840445	FALSE	55.00000000000001	AAATACAACAGATGATGAAG	NA	NA	NA	NA	NA	NA
G323.26	chr1	-	2924	1	novel_in_catalog	ENSG00000078618	novel	3691	31	NA	NA	14	-13754	mono-exon	FALSE	NA	NA	NA	NA	NA	NA	NA	NA	NA	NA	NA	NA	C	coding	114	345	177	521	51878615	51878271	NA	70.0	AAAAAAAAAAATTAGAGACT	NA	NA	NA	NA	NA	NA
G324.1	chr1	+	4213	16	incomplete-splice_match	ENSG00000157077	ENST00000371591	4874	18	21524	44	21524	-43	3prime_fragment	FALSE	canonical	2	7	junction_11	4.189935029992178	NA	NA	NA	FALSE	NA	NA	NA	A	coding	1248	3747	46	3792	52237949	52346221	FALSE	25.0	ACTCTTTGTACAGAATTGGT	NA	NA	NA	NA	NA	NA
G325.1	chr1	-	3014	25	novel_in_catalog	ENSG00000154222	novel	5642	24	NA	NA	-12	-178	combination_of_known_junctions	FALSE	canonical	0	0	junction_1	46.85154968977369	NA	NA	NA	FALSE	NA	NA	NA	C	coding	851	2556	155	2710	52364617	52353519	TRUE	10.0	TATCCTGTTGTTTACTCCTC	NA	NA	NA	NA	NA	NA
G325.2	chr1	-	3312	25	novel_not_in_catalog	ENSG00000154222	novel	5642	24	NA	NA	9	42	at_least_one_novel_splicesite	FALSE	canonical	0	0	junction_1	46.85154968977369	NA	NA	NA	TRUE	NA	NA	NA	C	coding	851	2556	97	2652	52364617	52353519	TRUE	20.0	ACATTTTTCCTTTCTCACAG	NA	NA	NA	NA	NA	NA
G325.3	chr1	-	3412	25	full-splice_match	ENSG00000154222	ENST00000284376	3377	25	-26	-9	-12	9	multi-exon	FALSE	canonical	3	84	junction_21	36.39053219359856	NA	NA	NA	FALSE	NA	NA	NA	C	coding	851	2556	155	2710	52364617	52353519	TRUE	40.0	ATTTATCTAGGAAACTAAGT	NA	NA	NA	NA	NA	NA
G325.4	chr1	-	3724	24	novel_in_catalog	ENSG00000154222	novel	3377	25	NA	NA	9	-1	intron_retention	FALSE	canonical	3	94	junction_10	34.390727197927475	NA	NA	NA	FALSE	NA	NA	NA	C	coding	543	1632	1401	3032	52359719	52353519	TRUE	30.0	AGACACGTTTATTTATCTAG	NA	NA	NA	NA	NA	NA
G326.1	chr1	-	5688	30	novel_in_catalog	ENSG00000134744	novel	5858	30	NA	NA	0	-30	intron_retention	FALSE	canonical	3	34	junction_5	26.50560257559452	NA	NA	NA	FALSE	NA	NA	NA	B	coding	1640	4923	264	5186	52526280	52423935	FALSE	75.0	AGGTAAAAAAATAAAATAAA	NA	NA	NA	NA	NA	NA
G326.2	chr1	-	2444	13	incomplete-splice_match	ENSG00000134744	ENST00000371544	5858	30	3	52100	3	2363	5prime_fragment	FALSE	canonical	3	49	junction_7	28.569967720590018	NA	NA	NA	FALSE	NA	NA	NA	B	coding	728	2184	261	2444	52526280	52475375	FALSE	65.0	AAAATAAGCAATAAGAAACC	NA	NA	NA	NA	NA	NA
G326.3	chr1	-	2239	12	incomplete-splice_match	ENSG00000134744	ENST00000371544	5858	30	8	54472	-7	-9	5prime_fragment	FALSE	canonical	3	49	junction_6	28.595497536130456	NA	NA	NA	FALSE	NA	NA	NA	B	coding	661	1983	256	2238	52526280	52477748	FALSE	60.0	AAAATAAAAACTGGCCTAAA	NA	NA	NA	NA	NA	NA
G326.4	chr1	-	1635	4	incomplete-splice_match	ENSG00000134744	ENST00000473856	2047	11	-419	31873	-1	5167	5prime_fragment	FALSE	canonical	3	66	junction_3	29.53340857778225	NA	NA	NA	FALSE	NA	NA	NA	B	coding	328	984	652	1635	52526280	52509611	FALSE	50.0	AAGAAAAATATTTTGGTAAG	NA	NA	NA	NA	NA	NA
G326.6	chr1	-	2420	1	novel_in_catalog	ENSG00000134744	novel	5858	30	NA	NA	6	-24625	mono-exon	FALSE	NA	NA	NA	NA	NA	NA	NA	NA	NA	NA	NA	NA	B	non_coding	NA	NA	NA	NA	NA	NA	NA	70.0	AAAAAATAAAAGAAATTAGC	NA	NA	NA	NA	NA	NA
G327.1	chr1	+	1160	3	full-splice_match	ENSG00000116157	ENST00000361314	1228	3	-64	132	-64	-132	multi-exon	FALSE	canonical	3	40	junction_1	23.0	NA	NA	NA	FALSE	NA	NA	NA	C	coding	187	564	103	666	52602410	52608425	FALSE	35.0	AATCCAGGCCAAAGGTTTAG	NA	NA	NA	NA	NA	NA
G327.2	chr1	+	1228	3	full-splice_match	ENSG00000116157	ENST00000361314	1228	3	1	-1	1	1	multi-exon	FALSE	canonical	3	40	junction_1	23.0	NA	NA	NA	FALSE	NA	NA	NA	C	coding	187	564	38	601	52602410	52608425	FALSE	10.0	TTTCCATAGTCTCCCTCCCT	NA	NA	NA	NA	NA	NA
G327.3	chr1	+	2122	3	novel_not_in_catalog	ENSG00000116157	novel	1228	3	NA	NA	123	-3	at_least_one_novel_splicesite	FALSE	canonical	0	0	junction_1	43.0	NA	NA	NA	FALSE	NA	NA	NA	C	coding	151	456	1044	1499	52603566	52608425	FALSE	15.0	TCATTTTCCATAGTCTCCCT	NA	NA	NA	NA	NA	NA
G328.1	chr1	-	4014	3	full-splice_match	ENSG00000162377	ENST00000371538	4005	3	6	-15	6	15	multi-exon	FALSE	canonical	3	131	junction_2	24.0	NA	NA	NA	FALSE	NA	NA	NA	C	coding	228	687	44	730	52698317	52687720	FALSE	25.0	TATCCCATTAGGATGGCTAC	NA	NA	NA	NA	NA	NA
G328.2	chr1	-	1981	3	full-splice_match	ENSG00000162377	ENST00000371538	4005	3	9	2015	9	1096	multi-exon	FALSE	canonical	3	131	junction_2	24.0	NA	NA	NA	FALSE	NA	NA	NA	C	coding	228	687	41	727	52698317	52687720	FALSE	75.0	AAAAAAAAAAAAAAATTTGC	NA	NA	NA	NA	NA	NA
G328.3	chr1	-	1806	3	full-splice_match	ENSG00000162377	ENST00000371538	4005	3	20	2179	20	932	multi-exon	FALSE	canonical	3	131	junction_2	24.0	NA	NA	NA	FALSE	NA	NA	NA	C	coding	228	687	30	716	52698317	52687720	FALSE	70.0	AAAAAATACAAAAAATTAGC	NA	NA	NA	NA	NA	NA
G328.4	chr1	-	1609	3	full-splice_match	ENSG00000162377	ENST00000371538	4005	3	9	2387	9	724	multi-exon	FALSE	canonical	3	131	junction_2	24.0	NA	NA	NA	FALSE	NA	NA	NA	C	coding	228	687	41	727	52698317	52687720	FALSE	20.0	ACGGTTTGTGTTAATTAGTG	NA	NA	NA	NA	NA	NA
G328.5	chr1	-	974	3	full-splice_match	ENSG00000162377	ENST00000371538	4005	3	9	3022	9	89	multi-exon	FALSE	canonical	3	131	junction_2	24.0	NA	NA	NA	FALSE	NA	NA	NA	C	coding	231	696	32	727	52698326	52687720	FALSE	25.0	GATGTTCTGTGAAGATAGCC	NA	NA	NA	NA	NA	NA
G329.1	chr1	+	4165	14	full-splice_match	ENSG00000162378	ENST00000294353	8093	14	-123	4051	-81	-4051	multi-exon	FALSE	canonical	3	54	junction_1	15.193037957132336	NA	NA	NA	FALSE	NA	NA	NA	C	coding	735	2208	296	2503	52726681	52821629	FALSE	55.00000000000001	AAAAAAAAAAATTTTTTTTT	NA	NA	NA	NA	NA	NA
G329.2	chr1	+	3052	14	full-splice_match	ENSG00000162378	ENST00000294353	8093	14	-119	5160	-77	-5160	multi-exon	FALSE	canonical	3	54	junction_1	15.193037957132336	NA	NA	NA	FALSE	NA	NA	NA	C	coding	735	2208	292	2499	52726681	52821629	FALSE	60.0	AAAGAAAAATTATGAAGGTA	NA	NA	NA	NA	NA	NA
G329.4	chr1	+	1344	3	incomplete-splice_match	ENSG00000162378	ENST00000545132	2294	14	-37	44695	-37	-44695	5prime_fragment	FALSE	canonical	3	54	junction_1	22.0	NA	NA	NA	FALSE	NA	NA	NA	C	coding	311	936	252	1187	52726681	52771786	FALSE	30.0	AAGCTATGATGTCACTTCGA	NA	NA	NA	NA	NA	NA
G329.5	chr1	+	3611	15	novel_not_in_catalog	ENSG00000162378	novel	8093	14	NA	NA	-14	-4651	at_least_one_novel_splicesite	FALSE	canonical	1	1	junction_3	34.93755362158639	NA	NA	NA	TRUE	NA	NA	NA	C	coding	664	1995	555	2549	52771064	52821629	FALSE	70.0	AAAAATGAAAGAAAATAATT	NA	NA	NA	NA	NA	NA
G329.6	chr1	+	3498	14	full-splice_match	ENSG00000162378	ENST00000294353	8093	14	-56	4651	-14	-4651	multi-exon	FALSE	canonical	3	54	junction_1	15.193037957132336	NA	NA	NA	FALSE	NA	NA	NA	C	coding	735	2208	229	2436	52726681	52821629	FALSE	70.0	AAAAATGAAAGAAAATAATT	NA	NA	NA	NA	NA	NA
G329.8	chr1	+	2251	13	incomplete-splice_match	ENSG00000162378	ENST00000294353	8093	14	-53	10704	-11	0	5prime_fragment	FALSE	canonical	3	54	junction_1	15.808533209068521	NA	NA	NA	FALSE	NA	NA	NA	C	coding	675	2025	226	2250	52726681	52816637	FALSE	55.00000000000001	AAAAAAAAAGAACTGTGTTT	NA	NA	NA	NA	NA	NA
G33.1	chr1	-	4257	4	full-splice_match	ENSG00000069812	ENST00000377834	4262	4	-2	7	-2	-7	multi-exon	TRUE	canonical	1	1	junction_2	0.816496580927726	NA	NA	NA	FALSE	NA	NA	NA	A	coding	173	522	102	623	6419820	6418873	FALSE	30.0	AATAAAATGGGGTGTGCCTG	NA	NA	NA	NA	NA	NA
G330.1	chr1	-	2659	5	incomplete-splice_match	ENSG00000121310	ENST00000479593	766	10	6899	-324	70	-1	intron_retention	FALSE	canonical	3	30	junction_2	6.519202405202649	NA	NA	NA	FALSE	NA	NA	NA	C	coding	135	408	1956	2363	52905076	52896520	FALSE	15.0	AGTCTTGGTATCATTGGCTC	NA	NA	NA	NA	NA	NA
G330.2	chr1	-	1290	10	full-splice_match	ENSG00000121310	ENST00000371522	1509	10	-30	249	-12	0	multi-exon	TRUE	canonical	2	10	junction_6	15.425648034489528	NA	NA	NA	FALSE	NA	NA	NA	C	coding	292	879	125	1003	52921673	52896520	FALSE	15.0	ATCTCTCTGAGTCTTGGTAT	NA	NA	NA	NA	NA	NA
G330.3	chr1	-	1157	9	full-splice_match	ENSG00000121310	ENST00000358358	1126	9	-32	1	4	-1	multi-exon	FALSE	canonical	3	9	junction_5	15.596473960482221	NA	NA	NA	FALSE	NA	NA	NA	C	coding	261	786	86	871	52921673	52896520	FALSE	15.0	GATCTCTCTGAGTCTTGGTA	NA	NA	NA	NA	NA	NA
G331.1	chr1	+	2509	16	full-splice_match	ENSG00000116171	ENST00000371514	2811	16	30	272	-18	30	multi-exon	FALSE	canonical	3	49	junction_9	429.08892629228575	NA	NA	NA	FALSE	NA	NA	NA	C	coding	547	1644	139	1782	52927397	53050704	FALSE	20.0	ATAACGTTCTCAGTCCTTTG	NA	NA	NA	NA	NA	NA
G331.3	chr1	+	2682	16	full-splice_match	ENSG00000116171	ENST00000371514	2811	16	39	90	-9	3	multi-exon	FALSE	canonical	3	49	junction_9	429.08892629228575	NA	NA	NA	FALSE	NA	NA	NA	C	coding	547	1644	130	1773	52927397	53050704	FALSE	10.0	TCTTGTTTTTACTGTGTATG	NA	NA	NA	NA	NA	NA
G331.4	chr1	+	2548	15	novel_in_catalog	ENSG00000116171	novel	2811	16	NA	NA	-7	1	combination_of_known_junctions	FALSE	canonical	3	39	junction_13	349.56961877049173	NA	NA	NA	FALSE	NA	NA	NA	C	coding	463	1392	128	1519	52927397	53047911	TRUE	10.0	TCTCTTGTTTTTACTGTGTA	NA	NA	NA	NA	NA	NA
G331.6	chr1	+	2339	16	full-splice_match	ENSG00000116171	ENST00000371514	2811	16	47	425	-1	18	multi-exon	FALSE	canonical	3	49	junction_9	429.08892629228575	NA	NA	NA	FALSE	NA	NA	NA	C	coding	547	1644	122	1765	52927397	53050704	FALSE	40.0	ACACAGGCTTATTTTTAAAA	NA	NA	NA	NA	NA	NA
G331.7	chr1	+	2522	15	novel_in_catalog	ENSG00000116171	novel	2811	16	NA	NA	1	-3	combination_of_known_splicesites	FALSE	canonical	1	2	junction_8	440.56084386025174	NA	NA	NA	FALSE	NA	NA	NA	C	coding	268	807	806	1612	52980408	53050704	FALSE	10.0	CTTGTTTTTACTGTGTATGT	NA	NA	NA	NA	NA	NA
G331.8	chr1	+	2526	15	full-splice_match	ENSG00000116171	ENST00000371509	1889	15	3	-640	3	0	multi-exon	FALSE	canonical	1	1	junction_3	440.9751543281026	NA	NA	NA	FALSE	NA	NA	NA	C	coding	503	1512	109	1620	52927397	53050704	FALSE	5.0	CTCTCTTGTTTTTACTGTGT	NA	NA	NA	NA	NA	NA
G331.9	chr1	+	4093	4	full-splice_match	ENSG00000116171	ENST00000478274	969	4	-26	-3098	2	3	multi-exon	FALSE	canonical	3	939	junction_1	35.537148012873644	NA	NA	NA	FALSE	NA	NA	NA	C	coding	121	366	82	447	53015021	53047967	FALSE	10.0	TCTTGTTTTTACTGTGTATG	NA	NA	NA	NA	NA	NA
G332.1	chr1	+	2476	5	full-splice_match	ENSG00000157184	ENST00000371486	3094	5	344	274	-19	77	multi-exon	TRUE	canonical	3	157	junction_4	22.851422275210794	NA	NA	NA	FALSE	NA	NA	NA	C	coding	658	1977	172	2148	53196944	53213595	FALSE	90.0	AAAAAAACAAAAAAGAAAAA	NA	NA	NA	NA	NA	NA
G332.2	chr1	+	2314	5	full-splice_match	ENSG00000157184	ENST00000371486	3094	5	349	431	-14	-80	multi-exon	FALSE	canonical	3	157	junction_4	22.851422275210794	NA	NA	NA	FALSE	NA	NA	NA	C	coding	658	1977	167	2143	53196944	53213595	FALSE	60.0	AAAAATACAAAAATTAGCTG	NA	NA	NA	NA	NA	NA
G332.3	chr1	+	2504	6	full-splice_match	ENSG00000157184	ENST00000637252	2739	6	-21	256	-13	75	multi-exon	FALSE	canonical	1	3	junction_5	99.49472347818251	NA	NA	NA	FALSE	NA	NA	NA	C	coding	670	2013	166	2178	53196944	53213595	FALSE	80.0	TCAAAAAAACAAAAAAGAAA	NA	NA	NA	NA	NA	NA
G332.4	chr1	+	2722	5	full-splice_match	ENSG00000157184	ENST00000371486	3094	5	371	1	0	-1	multi-exon	FALSE	canonical	3	157	junction_4	22.851422275210794	NA	NA	NA	FALSE	NA	NA	NA	C	coding	658	1977	145	2121	53196944	53213595	FALSE	20.0	AGATGGTTCTTAATTTCTTT	NA	NA	NA	NA	NA	NA
G332.5	chr1	+	2733	6	full-splice_match	ENSG00000157184	ENST00000637252	2739	6	24	-18	4	-2	multi-exon	FALSE	canonical	1	3	junction_5	99.49472347818251	NA	NA	NA	FALSE	NA	NA	NA	C	coding	670	2013	121	2133	53196944	53213595	FALSE	25.0	AAGATGGTTCTTAATTTCTT	NA	NA	NA	NA	NA	NA
G333.1	chr1	-	1099	8	full-splice_match	ENSG00000162384	ENST00000294360	1085	8	-17	3	-17	-3	multi-exon	FALSE	canonical	3	158	junction_7	50.027747402857166	NA	NA	NA	FALSE	NA	NA	NA	C	coding	160	483	60	542	53220575	53214659	FALSE	25.0	AAATCTCTTGTTATCTTCAG	NA	NA	NA	NA	NA	NA
G333.2	chr1	-	2436	7	novel_in_catalog	ENSG00000162384	novel	1085	8	NA	NA	-17	-3	intron_retention	FALSE	canonical	3	158	junction_6	51.61287522400674	NA	NA	NA	FALSE	NA	NA	NA	C	coding	130	393	1487	1879	53218923	53214659	FALSE	25.0	AAATCTCTTGTTATCTTCAG	NA	NA	NA	NA	NA	NA
G333.3	chr1	-	2812	6	novel_in_catalog	ENSG00000162384	novel	1085	8	NA	NA	-22	-3	intron_retention	FALSE	canonical	3	158	junction_5	55.37147279962851	NA	NA	NA	FALSE	NA	NA	NA	C	non_coding	NA	NA	NA	NA	NA	NA	NA	25.0	AAATCTCTTGTTATCTTCAG	NA	NA	NA	NA	NA	NA
G333.4	chr1	-	3025	5	incomplete-splice_match	ENSG00000162384	ENST00000294360	1085	8	-17	10	-17	-10	intron_retention	FALSE	canonical	3	275	junction_1	15.958931668504631	NA	NA	NA	FALSE	NA	NA	NA	C	non_coding	NA	NA	NA	NA	NA	NA	NA	40.0	AAAACTTAAATCTCTTGTTA	NA	NA	NA	NA	NA	NA
G333.5	chr1	-	732	8	full-splice_match	ENSG00000162384	ENST00000294360	1085	8	-22	375	-22	0	multi-exon	FALSE	canonical	3	158	junction_7	50.027747402857166	NA	NA	NA	FALSE	NA	NA	NA	C	coding	160	483	65	547	53220575	53214659	FALSE	30.0	ACTGGTGCATGAAGGTGAAG	NA	NA	NA	NA	NA	NA
G334.1	chr1	-	645	5	full-splice_match	ENSG00000162385	ENST00000371470	756	5	75	36	-27	-2	multi-exon	FALSE	canonical	3	633	junction_3	120.94006780219696	NA	NA	NA	FALSE	NA	NA	NA	C	coding	146	441	88	528	53238448	53227045	FALSE	40.0	AATTTTTATTATTTTATAAA	NA	NA	NA	NA	NA	NA
G334.2	chr1	-	529	4	full-splice_match	ENSG00000162385	ENST00000371466	500	4	-31	2	-22	-2	multi-exon	FALSE	canonical	3	202	junction_2	323.1790009679878	NA	NA	NA	FALSE	NA	NA	NA	C	coding	109	330	83	412	53238448	53227045	FALSE	40.0	AATTTTTATTATTTTATAAA	NA	NA	NA	NA	NA	NA
G335.1	chr1	-	4843	18	full-splice_match	ENSG00000058804	ENST00000371429	5134	18	288	3	-109	-3	multi-exon	TRUE	canonical	3	247	junction_17	104.1175473578785	NA	NA	NA	FALSE	NA	NA	NA	C	coding	776	2331	6	2336	53838567	53767970	FALSE	35.0	AAATATGTGTGTTTATAAGG	NA	NA	NA	NA	NA	NA
G335.10	chr1	-	2456	17	novel_in_catalog	ENSG00000058804	novel	5134	18	NA	NA	-54	-2253	combination_of_known_splicesites	FALSE	canonical	0	0	junction_8	146.13088097660946	NA	NA	NA	FALSE	NA	NA	NA	C	coding	299	900	1300	2199	53800789	53767970	FALSE	30.0	ATTGATGGCAGTCGAAATGT	NA	NA	NA	NA	NA	NA
G335.11	chr1	-	2454	17	novel_in_catalog	ENSG00000058804	novel	5134	18	NA	NA	-92	-2254	combination_of_known_junctions	FALSE	canonical	3	44	junction_16	138.76496259412892	NA	NA	NA	FALSE	NA	NA	NA	C	coding	551	1656	543	2198	53828084	53767970	FALSE	30.0	CATTGATGGCAGTCGAAATG	NA	NA	NA	NA	NA	NA
G335.12	chr1	-	2433	18	novel_not_in_catalog	ENSG00000058804	novel	5134	18	NA	NA	345	-2257	at_least_one_novel_splicesite	FALSE	canonical	3	3	junction_17	144.86941978529262	NA	NA	NA	FALSE	NA	NA	NA	C	coding	673	2022	159	2180	53837960	53767970	FALSE	35.0	AAGCATTGATGGCAGTCGAA	NA	NA	NA	NA	NA	NA
G335.13	chr1	-	2061	16	novel_in_catalog	ENSG00000058804	novel	5134	18	NA	NA	123	-2257	combination_of_known_splicesites	FALSE	canonical	1	1	junction_14	185.69741217606907	NA	NA	NA	FALSE	NA	NA	NA	C	coding	486	1461	348	1808	53825827	53767970	FALSE	35.0	AAGCATTGATGGCAGTCGAA	NA	NA	NA	NA	NA	NA
G335.14	chr1	-	2281	17	novel_in_catalog	ENSG00000058804	novel	5134	18	NA	NA	146	-2259	combination_of_known_splicesites	FALSE	canonical	3	11	junction_4	157.3622413414349	NA	NA	NA	FALSE	NA	NA	NA	C	coding	657	1974	57	2030	53838261	53767970	FALSE	30.0	AGAAGCATTGATGGCAGTCG	NA	NA	NA	NA	NA	NA
G335.2	chr1	-	4631	17	novel_in_catalog	ENSG00000058804	novel	5134	18	NA	NA	-39	-24	combination_of_known_junctions	FALSE	canonical	3	44	junction_16	138.76496259412892	NA	NA	NA	FALSE	NA	NA	NA	C	coding	551	1656	490	2145	53828084	53767970	FALSE	55.00000000000001	AAAAAATGGAACAGTTAATT	NA	NA	NA	NA	NA	NA
G335.3	chr1	-	4255	16	novel_in_catalog	ENSG00000058804	novel	5134	18	NA	NA	162	-24	combination_of_known_splicesites	FALSE	canonical	1	1	junction_14	185.69741217606907	NA	NA	NA	FALSE	NA	NA	NA	C	coding	486	1461	309	1769	53825827	53767970	FALSE	55.00000000000001	AAAAAATGGAACAGTTAATT	NA	NA	NA	NA	NA	NA
G335.4	chr1	-	4467	17	novel_in_catalog	ENSG00000058804	novel	5134	18	NA	NA	70	-25	combination_of_known_splicesites	FALSE	canonical	1	1	junction_14	158.24343390801403	NA	NA	NA	FALSE	NA	NA	NA	C	coding	486	1461	522	1982	53825827	53767970	FALSE	60.0	AAAAAAATGGAACAGTTAAT	NA	NA	NA	NA	NA	NA
G335.5	chr1	-	3811	18	full-splice_match	ENSG00000058804	ENST00000371429	5134	18	573	750	176	-750	multi-exon	FALSE	canonical	3	247	junction_17	104.1175473578785	NA	NA	NA	FALSE	NA	NA	NA	C	coding	674	2025	27	2051	53838261	53767970	FALSE	35.0	TGACTTACTTGTATAAAATG	NA	NA	NA	NA	NA	NA
G335.6	chr1	-	3691	17	novel_in_catalog	ENSG00000058804	novel	5134	18	NA	NA	170	-755	combination_of_known_junctions	FALSE	canonical	3	44	junction_16	138.76496259412892	NA	NA	NA	FALSE	NA	NA	NA	C	coding	551	1656	281	1936	53828084	53767970	FALSE	30.0	AACTTTGACTTACTTGTATA	NA	NA	NA	NA	NA	NA
G335.7	chr1	-	3285	18	full-splice_match	ENSG00000058804	ENST00000371429	5134	18	543	1306	146	-1306	multi-exon	FALSE	canonical	3	247	junction_17	104.1175473578785	NA	NA	NA	FALSE	NA	NA	NA	C	coding	674	2025	57	2081	53838261	53767970	FALSE	40.0	AAAATATTTTCTTTAAAGTC	NA	NA	NA	NA	NA	NA
G335.8	chr1	-	2602	18	full-splice_match	ENSG00000058804	ENST00000371429	5134	18	281	2251	-116	-2251	multi-exon	FALSE	canonical	3	247	junction_17	104.1175473578785	NA	NA	NA	FALSE	NA	NA	NA	C	coding	776	2331	13	2343	53838567	53767970	FALSE	25.0	TGATGGCAGTCGAAATGTCT	NA	NA	NA	NA	NA	NA
G335.9	chr1	-	2183	17	novel_in_catalog	ENSG00000058804	novel	5134	18	NA	NA	126	-2253	combination_of_known_splicesites	FALSE	canonical	1	1	junction_14	158.24343390801403	NA	NA	NA	FALSE	NA	NA	NA	C	coding	486	1461	466	1926	53825827	53767970	FALSE	30.0	ATTGATGGCAGTCGAAATGT	NA	NA	NA	NA	NA	NA
G336.1	chr1	-	1826	11	full-splice_match	ENSG00000058799	ENST00000072644	1858	11	51	-19	-3	5	multi-exon	FALSE	canonical	3	50	junction_1	49.36395446071962	NA	NA	NA	FALSE	NA	NA	NA	C	coding	306	921	341	1261	53888937	53860064	TRUE	20.0	TGACTTTGACCTCAAGTTTT	NA	NA	NA	NA	NA	NA
G336.2	chr1	-	1901	12	novel_in_catalog	ENSG00000058799	novel	1858	11	NA	NA	-15	-1	combination_of_known_junctions	FALSE	canonical	3	67	junction_1	48.72201464167714	NA	NA	NA	FALSE	NA	NA	NA	C	coding	306	921	371	1291	53888937	53860064	TRUE	20.0	ATTTTGTGACTTTGACCTCA	NA	NA	NA	NA	NA	NA
G336.3	chr1	-	1630	10	novel_in_catalog	ENSG00000058799	novel	1858	11	NA	NA	-15	-1	combination_of_known_junctions	FALSE	canonical	3	50	junction_1	56.40615499205432	NA	NA	NA	FALSE	NA	NA	NA	C	coding	306	921	151	1071	53888937	53860064	TRUE	20.0	ATTTTGTGACTTTGACCTCA	NA	NA	NA	NA	NA	NA
G336.4	chr1	-	1667	11	full-splice_match	ENSG00000058799	ENST00000464950	1602	11	-69	4	-4	-4	multi-exon	FALSE	canonical	3	52	junction_10	54.93714590329571	NA	NA	NA	FALSE	NA	NA	NA	C	coding	306	921	140	1060	53888937	53860064	TRUE	15.0	TGCATTTTGTGACTTTGACC	NA	NA	NA	NA	NA	NA
G336.5	chr1	-	1521	12	novel_in_catalog	ENSG00000058799	novel	1858	11	NA	NA	-12	-364	combination_of_known_junctions	FALSE	canonical	3	67	junction_1	48.72201464167714	NA	NA	NA	FALSE	NA	NA	NA	C	coding	306	921	368	1288	53888937	53860064	TRUE	10.0	ATGTGTCTTTCAGCTCTTCC	NA	NA	NA	NA	NA	NA
G336.6	chr1	-	1238	10	novel_in_catalog	ENSG00000058799	novel	1858	11	NA	NA	-4	-368	combination_of_known_junctions	FALSE	canonical	3	50	junction_1	56.40615499205432	NA	NA	NA	FALSE	NA	NA	NA	C	coding	306	921	140	1060	53888937	53860064	TRUE	15.0	GCACATGTGTCTTTCAGCTC	NA	NA	NA	NA	NA	NA
G337.1	chr1	+	1859	4	full-splice_match	ENSG00000211452	ENST00000361921	1861	4	0	2	0	0	multi-exon	FALSE	canonical	0	0	junction_1	0.0	NA	NA	NA	FALSE	NA	NA	NA	A	coding	120	363	412	774	53904716	53909999	FALSE	10.0	TATTTTGGATGGCTTCCGTG	NA	NA	NA	NA	NA	NA
G338.1	chr1	+	2036	9	full-splice_match	ENSG00000116212	ENST00000371370	2037	9	-1	2	-1	-2	multi-exon	FALSE	canonical	3	87	junction_1	63.70586707674577	NA	NA	NA	FALSE	NA	NA	NA	C	coding	428	1287	523	1809	53952000	53967939	FALSE	20.0	AAGTTCTGCTTGTGGATTAT	NA	NA	NA	NA	NA	NA
G338.2	chr1	+	1949	8	full-splice_match	ENSG00000116212	ENST00000319223	1727	8	-224	2	44	-2	multi-exon	FALSE	canonical	3	92	junction_1	56.39836442844847	NA	NA	NA	FALSE	NA	NA	NA	C	coding	428	1287	436	1722	53952000	53967939	FALSE	20.0	AAGTTCTGCTTGTGGATTAT	NA	NA	NA	NA	NA	NA
G338.3	chr1	+	2149	9	novel_not_in_catalog	ENSG00000116212	novel	2037	9	NA	NA	-18	-2	at_least_one_novel_splicesite	FALSE	canonical	0	0	junction_1	99.263459414832	NA	NA	NA	TRUE	NA	NA	NA	C	coding	428	1287	636	1922	53952000	53967939	FALSE	20.0	AAGTTCTGCTTGTGGATTAT	NA	NA	NA	NA	NA	NA
G338.4	chr1	+	2178	10	novel_not_in_catalog	ENSG00000116212	novel	2037	9	NA	NA	-14	-3	at_least_one_novel_splicesite	FALSE	canonical	1	1	junction_2	96.45698843154887	NA	NA	NA	TRUE	NA	NA	NA	C	coding	428	1287	666	1952	53952000	53967939	FALSE	20.0	TAAGTTCTGCTTGTGGATTA	NA	NA	NA	NA	NA	NA
G338.5	chr1	+	1853	9	novel_in_catalog	ENSG00000116212	novel	2037	9	NA	NA	-9	-3	combination_of_known_junctions	FALSE	canonical	2	19	junction_1	91.9475903708194	NA	NA	NA	FALSE	NA	NA	NA	C	coding	428	1287	341	1627	53952000	53967939	FALSE	20.0	TAAGTTCTGCTTGTGGATTA	NA	NA	NA	NA	NA	NA
G338.6	chr1	+	1623	9	novel_not_in_catalog	ENSG00000116212	novel	611	3	NA	NA	270	-2	at_least_one_novel_splicesite	FALSE	canonical	2	2	junction_1	83.41303480272133	NA	NA	NA	FALSE	NA	NA	NA	C	coding	428	1287	110	1396	53952000	53967939	FALSE	20.0	AAGTTCTGCTTGTGGATTAT	NA	NA	NA	NA	NA	NA
G338.7	chr1	+	1575	8	novel_not_in_catalog	ENSG00000116212	novel	611	3	NA	NA	284	-2	at_least_one_novel_splicesite	FALSE	canonical	0	0	junction_1	83.95552758600769	NA	NA	NA	FALSE	NA	NA	NA	C	coding	428	1287	62	1348	53952000	53967939	FALSE	20.0	AAGTTCTGCTTGTGGATTAT	NA	NA	NA	NA	NA	NA
G339.1	chr1	-	1682	8	full-splice_match	ENSG00000116209	ENST00000234831	6691	8	24	4985	-2	-3	multi-exon	FALSE	canonical	3	748	junction_1	182.395063484935	NA	NA	NA	FALSE	NA	NA	NA	C	coding	323	972	227	1198	54053188	54032150	FALSE	30.0	AAATTTGAGTATCTGATTTT	NA	NA	NA	NA	NA	NA
G339.2	chr1	-	1345	8	full-splice_match	ENSG00000116209	ENST00000371341	1116	8	63	-292	0	2	multi-exon	FALSE	canonical	3	43	junction_7	393.15334288342024	NA	NA	NA	FALSE	NA	NA	NA	C	coding	189	570	300	869	54043513	54032150	FALSE	30.0	ATGTGCTGAAATTTGAGTAT	NA	NA	NA	NA	NA	NA
G339.3	chr1	-	1575	9	novel_not_in_catalog	ENSG00000116209	novel	6691	8	NA	NA	-14	-11	at_least_one_novel_splicesite	FALSE	canonical	0	0	junction_1	488.33580595221565	NA	NA	NA	TRUE	NA	NA	NA	C	coding	314	945	19	963	54053188	54032299	FALSE	30.0	TATTTGAATAATTATGTGCT	NA	NA	NA	NA	NA	NA
G339.4	chr1	-	994	8	novel_not_in_catalog	ENSG00000116209	novel	1116	8	NA	NA	0	20	at_least_one_novel_splicesite	FALSE	canonical	3	43	junction_7	438.67909334589393	NA	NA	NA	FALSE	NA	NA	NA	C	coding	190	573	271	843	54043513	54032150	FALSE	15.0	ACTTTATTGGTATTGTTTTT	NA	NA	NA	NA	NA	NA
G339.5	chr1	-	1369	8	full-splice_match	ENSG00000116209	ENST00000234831	6691	8	-10	5332	-7	6	multi-exon	FALSE	canonical	3	748	junction_1	182.395063484935	NA	NA	NA	FALSE	NA	NA	NA	C	coding	323	972	261	1232	54053188	54032150	FALSE	25.0	CTGTATTTGCTATAACTTTA	NA	NA	NA	NA	NA	NA
G34.1	chr1	-	3240	12	full-splice_match	ENSG00000162408	ENST00000377705	6649	12	-1	3410	-1	-3410	multi-exon	FALSE	canonical	3	105	junction_11	35.37076347905017	NA	NA	NA	FALSE	NA	NA	NA	C	coding	702	2109	35	2143	6554502	6525854	FALSE	80.0	AAAAAAAAAAAATAATAATC	NA	NA	NA	NA	NA	NA
G34.2	chr1	-	2845	12	full-splice_match	ENSG00000162408	ENST00000377705	6649	12	-11	3815	-11	-3815	multi-exon	FALSE	canonical	3	105	junction_11	35.37076347905017	NA	NA	NA	FALSE	NA	NA	NA	C	coding	702	2109	45	2153	6554502	6525854	FALSE	75.0	AAAAAAGAAAAGAAAAATTT	NA	NA	NA	NA	NA	NA
G34.3	chr1	-	2426	12	full-splice_match	ENSG00000162408	ENST00000377705	6649	12	-1	4224	-1	-4224	multi-exon	FALSE	canonical	3	105	junction_11	35.37076347905017	NA	NA	NA	FALSE	NA	NA	NA	C	coding	702	2109	35	2143	6554502	6525854	FALSE	25.0	GAAAGTTCTTCAGGGACCTG	NA	NA	NA	NA	NA	NA
G340.1	chr1	+	4137	5	full-splice_match	ENSG00000116205	ENST00000234827	10436	5	-39	6338	-25	3251	multi-exon	FALSE	canonical	3	111	junction_4	18.527007313648905	NA	NA	NA	FALSE	NA	NA	NA	C	coding	208	627	240	866	54054423	54096473	FALSE	90.0	AAAAAAAAAAAAAAAAGAGA	NA	NA	NA	NA	NA	NA
G340.2	chr1	+	2286	5	full-splice_match	ENSG00000116205	ENST00000234827	10436	5	-22	8172	-8	1417	multi-exon	FALSE	canonical	3	111	junction_4	18.527007313648905	NA	NA	NA	FALSE	NA	NA	NA	C	coding	208	627	223	849	54054423	54096473	FALSE	60.0	AAAAAGAAAATACCCAGTTA	NA	NA	NA	NA	NA	NA
G340.3	chr1	+	1661	5	full-splice_match	ENSG00000116205	ENST00000234827	10436	5	-16	8791	-2	798	multi-exon	FALSE	canonical	3	111	junction_4	18.527007313648905	NA	NA	NA	FALSE	NA	NA	NA	C	coding	208	627	217	843	54054423	54096473	FALSE	30.0	ATAGTAAGCTGGGAACTTTT	NA	NA	NA	NA	NA	NA
G340.4	chr1	+	4599	5	full-splice_match	ENSG00000116205	ENST00000234827	10436	5	-3	5840	-3	3749	multi-exon	FALSE	canonical	3	111	junction_4	18.527007313648905	NA	NA	NA	FALSE	NA	NA	NA	C	coding	208	627	204	830	54054423	54096473	FALSE	80.0	AAAGATAAAATAAAATAAAA	NA	NA	NA	NA	NA	NA
G340.5	chr1	+	383	3	incomplete-splice_match	ENSG00000116205	ENST00000234827	10436	5	7	37239	7	-27650	5prime_fragment	FALSE	canonical	3	124	junction_1	18.5	NA	NA	NA	FALSE	NA	NA	NA	C	coding	63	189	194	382	54054423	54068842	FALSE	70.0	AAGAATTAAAGAAGAAAATA	NA	NA	NA	NA	NA	NA
G340.6	chr1	+	1173	4	incomplete-splice_match	ENSG00000116205	ENST00000234827	10436	5	7	16750	7	-7161	5prime_fragment	FALSE	canonical	3	124	junction_1	16.990193249832878	NA	NA	NA	FALSE	NA	NA	NA	C	coding	149	450	194	643	54054423	54088802	FALSE	35.0	TGAAAAGACTCAGATCCCCC	NA	NA	NA	NA	NA	NA
G341.1	chr1	+	1295	6	novel_in_catalog	ENSG00000116221	novel	1483	7	NA	NA	-1	-1	combination_of_known_splicesites	FALSE	canonical	1	1	junction_3	365.9240358325755	NA	NA	NA	FALSE	NA	NA	NA	C	coding	361	1086	79	1164	54200244	54218249	FALSE	20.0	GAAGCCTGTGTTTGGTATGA	NA	NA	NA	NA	NA	NA
G341.2	chr1	+	1595	8	novel_not_in_catalog	ENSG00000116221	novel	1483	7	NA	NA	0	-4	at_least_one_novel_splicesite	FALSE	canonical	0	0	junction_3	427.16153805303765	NA	NA	NA	TRUE	NA	NA	NA	C	coding	241	726	78	803	54200244	54206839	TRUE	20.0	ACTGAAGCCTGTGTTTGGTA	NA	NA	NA	NA	NA	NA
G341.3	chr1	+	1481	7	full-splice_match	ENSG00000116221	ENST00000360840	1483	7	0	2	0	0	multi-exon	FALSE	canonical	3	687	junction_5	181.47696517434073	NA	NA	NA	FALSE	NA	NA	NA	C	coding	423	1272	78	1349	54200244	54218249	FALSE	20.0	AAGCCTGTGTTTGGTATGAG	NA	NA	NA	NA	NA	NA
G341.4	chr1	+	3307	6	incomplete-splice_match	ENSG00000116221	ENST00000360840	1483	7	1	2	1	0	intron_retention	FALSE	canonical	3	687	junction_5	162.99006104667853	NA	NA	NA	FALSE	NA	NA	NA	C	coding	400	1203	77	1279	54200244	54216353	FALSE	20.0	AAGCCTGTGTTTGGTATGAG	NA	NA	NA	NA	NA	NA
G341.5	chr1	+	1309	6	novel_in_catalog	ENSG00000116221	novel	1483	7	NA	NA	14	0	combination_of_known_splicesites	FALSE	canonical	2	2	junction_4	414.1524357045362	NA	NA	NA	FALSE	NA	NA	NA	C	coding	278	837	64	900	54200244	54216145	TRUE	20.0	AAGCCTGTGTTTGGTATGAG	NA	NA	NA	NA	NA	NA
G341.6	chr1	+	1760	7	full-splice_match	ENSG00000116221	ENST00000360840	1483	7	20	-297	-9	297	multi-exon	FALSE	canonical	3	687	junction_5	181.47696517434073	NA	NA	NA	FALSE	NA	NA	NA	C	coding	423	1272	58	1329	54200244	54218249	FALSE	40.0	AGAAAATCTCGCTAGCATAT	NA	NA	NA	NA	NA	NA
G342.1	chr1	-	2134	17	full-splice_match	ENSG00000157216	ENST00000371319	1578	17	-436	-120	-25	-2	multi-exon	FALSE	canonical	3	71	junction_16	18.637579644363697	NA	NA	NA	FALSE	NA	NA	NA	C	coding	361	1086	437	1522	54406008	54227131	FALSE	20.0	GTTGGTTTCTTTCAAAAGGC	NA	NA	NA	NA	NA	NA
G342.2	chr1	-	1920	17	full-splice_match	ENSG00000157216	ENST00000371319	1578	17	-386	44	1	-36	multi-exon	FALSE	canonical	3	71	junction_16	18.637579644363697	NA	NA	NA	FALSE	NA	NA	NA	C	coding	361	1086	387	1472	54406008	54227131	FALSE	90.0	AAAAAAAAAAAAAAAGGAAA	NA	NA	NA	NA	NA	NA
G343.1	chr1	+	1955	9	novel_in_catalog	ENSG00000243725	novel	2395	10	NA	NA	8	0	intron_retention	FALSE	canonical	3	11	junction_7	95.40407486056348	NA	NA	NA	FALSE	NA	NA	NA	C	coding	329	990	80	1069	54715909	54741421	FALSE	15.0	ACTTGTAGCTGTGTGACTTC	NA	NA	NA	NA	NA	NA
G343.2	chr1	+	2191	11	novel_not_in_catalog	ENSG00000243725	novel	2395	10	NA	NA	-4	0	intron_retention	FALSE	canonical	0	0	junction_9	111.90196602383713	NA	NA	NA	TRUE	NA	NA	NA	C	coding	354	1065	49	1113	54715909	54739277	TRUE	15.0	ACTTGTAGCTGTGTGACTTC	NA	NA	NA	NA	NA	NA
G343.3	chr1	+	1797	10	full-splice_match	ENSG00000243725	ENST00000371281	2395	10	39	559	-4	-209	multi-exon	FALSE	canonical	3	142	junction_7	65.25637947149991	NA	NA	NA	FALSE	NA	NA	NA	C	coding	387	1164	49	1212	54715909	54741513	FALSE	40.0	AAAAAGATTGCCAATTTTCT	NA	NA	NA	NA	NA	NA
G343.4	chr1	+	2006	10	full-splice_match	ENSG00000243725	ENST00000371281	2395	10	39	350	-4	0	multi-exon	FALSE	canonical	3	142	junction_7	65.25637947149991	NA	NA	NA	FALSE	NA	NA	NA	C	coding	387	1164	49	1212	54715909	54741513	FALSE	15.0	ACTTGTAGCTGTGTGACTTC	NA	NA	NA	NA	NA	NA
G343.5	chr1	+	2353	10	full-splice_match	ENSG00000243725	ENST00000371281	2395	10	39	3	-4	-3	multi-exon	FALSE	canonical	3	142	junction_7	65.25637947149991	NA	NA	NA	FALSE	NA	NA	NA	C	coding	387	1164	49	1212	54715909	54741513	FALSE	35.0	AAAGTGGACTAATTTGAGGC	NA	NA	NA	NA	NA	NA
G343.6	chr1	+	2087	11	novel_not_in_catalog	ENSG00000243725	novel	2395	10	NA	NA	-2	-1	intron_retention	FALSE	canonical	0	0	junction_6	112.16082203693053	NA	NA	NA	TRUE	NA	NA	NA	C	coding	233	702	47	748	54715909	54729302	TRUE	15.0	GACTTGTAGCTGTGTGACTT	NA	NA	NA	NA	NA	NA
G344.2	chr1	-	2378	2	full-splice_match	ENSG00000162396	ENST00000371279	2347	2	-32	1	-32	-1	multi-exon	FALSE	canonical	3	17	junction_1	0.0	NA	NA	NA	FALSE	NA	NA	NA	A	coding	475	1428	116	1543	54759161	54757734	FALSE	25.0	ATGGGCCTTGCACATTAATT	NA	NA	NA	NA	NA	NA
G345.1	chr1	-	3396	7	full-splice_match	ENSG00000006555	ENST00000371276	3345	7	-54	3	-54	-3	multi-exon	FALSE	canonical	2	4	junction_1	3.131382371342656	NA	NA	NA	FALSE	NA	NA	NA	C	coding	569	1710	159	1868	54801163	54781243	FALSE	35.0	AAAGTATTCAGTGTTTATAT	NA	NA	NA	NA	NA	NA
G345.2	chr1	-	2573	5	incomplete-splice_match	ENSG00000006555	ENST00000371276	3345	7	-43	4865	-43	-23	5prime_fragment	FALSE	canonical	3	5	junction_3	3.031088913245535	NA	NA	NA	FALSE	NA	NA	NA	C	coding	492	1479	148	1626	54801163	54785524	FALSE	35.0	TATAAAATTCTGCATTTCAT	NA	NA	NA	NA	NA	NA
G346.1	chr1	-	4279	9	full-splice_match	ENSG00000116133	ENST00000371269	4250	9	-24	-5	-24	5	multi-exon	FALSE	canonical	3	568	junction_1	110.6401825739636	NA	NA	NA	FALSE	NA	NA	NA	C	coding	516	1551	124	1674	54887119	54852233	FALSE	0.0	CGTTTGTCGTTTCTTGCTTG	NA	NA	NA	NA	NA	NA
G346.2	chr1	-	3268	10	novel_in_catalog	ENSG00000116133	novel	4153	10	NA	NA	-19	0	intron_retention	FALSE	canonical	3	8	junction_1	272.7772572975347	NA	NA	NA	FALSE	NA	NA	NA	C	coding	516	1551	77	1627	54887119	54852233	TRUE	10.0	AAGCTGGCGTTTGTCGTTTC	NA	NA	NA	NA	NA	NA
G346.3	chr1	-	4582	10	novel_not_in_catalog	ENSG00000116133	novel	4153	10	NA	NA	-30	0	intron_retention	FALSE	canonical	0	0	junction_3	352.53526222366906	NA	NA	NA	TRUE	NA	NA	NA	C	coding	360	1083	130	1212	54887119	54865140	TRUE	10.0	AAGCTGGCGTTTGTCGTTTC	NA	NA	NA	NA	NA	NA
G346.4	chr1	-	3510	9	novel_not_in_catalog	ENSG00000116133	novel	4250	9	NA	NA	474	-493	intron_retention	FALSE	canonical	2	3	junction_8	290.8388460556808	NA	NA	NA	FALSE	NA	NA	NA	C	coding	427	1284	122	1405	54883737	54852233	FALSE	25.0	GAATCACACCCTCCGGTTAT	NA	NA	NA	NA	NA	NA
G346.5	chr1	-	3445	9	full-splice_match	ENSG00000116133	ENST00000371269	4250	9	23	782	-19	461	multi-exon	FALSE	canonical	3	568	junction_1	110.6401825739636	NA	NA	NA	FALSE	NA	NA	NA	C	coding	516	1551	77	1627	54887119	54852233	FALSE	45.0	AGAAATAAACCTCATCCTAT	NA	NA	NA	NA	NA	NA
G346.6	chr1	-	3173	9	full-splice_match	ENSG00000116133	ENST00000371269	4250	9	23	1054	-19	189	multi-exon	FALSE	canonical	3	568	junction_1	110.6401825739636	NA	NA	NA	FALSE	NA	NA	NA	C	coding	516	1551	77	1627	54887119	54852233	FALSE	25.0	TTATCTGTCATTCAAGATCC	NA	NA	NA	NA	NA	NA
G346.7	chr1	-	2941	7	novel_in_catalog	ENSG00000116133	novel	4250	9	NA	NA	-21	180	intron_retention	FALSE	canonical	0	0	junction_5	306.7042096584627	NA	NA	NA	FALSE	NA	NA	NA	C	coding	441	1326	79	1404	54887119	54852233	FALSE	20.0	ACTTGGGGATTATCTGTCAT	NA	NA	NA	NA	NA	NA
G346.8	chr1	-	2666	9	full-splice_match	ENSG00000116133	ENST00000371269	4250	9	23	1561	-19	-318	multi-exon	FALSE	canonical	3	568	junction_1	110.6401825739636	NA	NA	NA	FALSE	NA	NA	NA	C	coding	516	1551	77	1627	54887119	54852233	FALSE	10.0	ACTCATCCCTCTTTTTCTTT	NA	NA	NA	NA	NA	NA
G347.1	chr1	-	10803	68	full-splice_match	ENSG00000162402	ENST00000294383	10549	68	-259	5	-259	-5	multi-exon	TRUE	canonical	3	65	junction_67	33.31137986505731	NA	NA	NA	FALSE	NA	NA	NA	C	coding	2620	7863	260	8122	55215113	55069045	FALSE	20.0	ACAGAGTTGGAGTCTTGCCG	NA	NA	NA	NA	NA	NA
G347.2	chr1	-	8946	68	full-splice_match	ENSG00000162402	ENST00000294383	10549	68	-261	1864	-261	-1864	multi-exon	FALSE	canonical	3	65	junction_67	33.31137986505731	NA	NA	NA	FALSE	NA	NA	NA	C	coding	2620	7863	262	8124	55215113	55069045	FALSE	35.0	ATAATTTTACTGAGTTTAAC	NA	NA	NA	NA	NA	NA
[truncated: 48,342 more rows]
