# Supplementary material for: Transcriptome innovations in primates revealed by single-molecule long-read sequencing
Source: Genome Res. 2022 Aug;32(8):1448–62. doi: 10.1101/gr.276395.121 (PMC9435740; doi:10.1101/gr.276395.121)
Supplement: Supplemental Material [file supp_gr.276395.121_Supp_Data_S8.zip › S8_expression_matrix.txt]

CH114.rep3	CH170.rep1	CH391.rep3	CRL-1850.rep1	DIAN.rep3	EB185.rep1	GG05.rep1	GM12878.rep2	GM19150.rep3	GM19238.rep1	OMOYE.rep3	PPY6_1.rep3	R02027.rep3	R05040.rep3	R94011.rep1
G10.1	16.451167497941	13.1226964896809	9.35923762008158	4.97066464409139	13.587487611373	0	15.5078799235688	0.176514546150221	13.8367975104733	20.7120857229946	25.0040852636882	0	0	0	0
G10.10	10.6122787596206	1.87979431644992	9.26824021499647	23.4710234332467	14.342480088913	21.7661803222413	6.17805981786024	38.4792165788888	7.48461509023661	26.4267152431911	7.97748502549508	5.79822271418687	59.5404579517301	64.7862155973909	55.604164630885
G10.12	4.65718086653943	0	2.84005775585733	6.78678121648613	1.22956592896323	2.88985774372097	0	0.636442507363526	3.64179159786743	5.25809926121859	3.99773219879187	0.762813690805354	0	0	0
G10.13	7.17535331727556	0	1.06109790174838	3.40963452610899	6.31488820296546	2.96752890908025	0	0	0.201752134087318	14.9105417055141	5.48443810806992	0.414697314272509	0	0	0
G10.14	22.6125933756548	30.5703048122109	33.2583540855466	9.99818057384309	4.89412211514601	18.9930427147559	16.9132693088741	13.0768780704973	21.1111625126997	6.82413084389196	25.7552420609813	15.0004138561439	0	0	0
G10.15	6.67650664823863	6.05488782749932	0.225559816223937	0.433517283641615	4.29006386487223	1.40774271235038	0	9.30292911925255	0.785414805466134	6.21536804521515	1.98065824205501	2.20394774983846	0	0	0
G10.16	0	0.272471116339735	9.58547782776139	0	0	6.30093065962702	0	0.11026275091065	0	0.211044204222308	6.97481349056246	0	0	0	0
G10.17	2.14451443037001	3.80534666713837	3.2085846886136	0	0.969684535342236	0	3.50993094481737	2.12237078135905	0.287264462215797	1.99686223086685	2.78917012151151	0.672775962197649	0	0	0
G10.19	0.0642009585602442	0	0	0	0.906897336581814	0	0	0	0.120895412486587	0.4825334435572	0.173237135455141	0	0	0	0
G10.2	0	0.0634124928573906	0	0	0	0	0.0659821101364296	0	0	0	0	0	0	0	0
G10.20	17.1465045643714	15.810123945386	7.24748516217131	6.55221400777434	12.2846154740277	6.01245601862379	2.84896721597059	0.0452038710205982	6.41569873603366	1.21431906478137	0.417907448402099	5.40839750102352	0	0	0
G10.21	0	0	0	0	0	0	0	0	0	0	0	0	0	0	0
G10.22	0	0	0	0.0526475725414531	0	0	0	0	0	0	0	0	0	0	7.80629459551447
G10.23	0	0	0	0	0	0	0	0	0	9.2821625805283	0	0	0	0	0
G10.24	4.04065805041209	8.27683233645413	11.1616671672028	0	1.31713579407348	0	16.7311943079453	8.68705645153588	0	0.688601970117293	11.0972421175666	1.25475736846586	0	0	0
G10.25	4.38722255646448	0	0	0	8.52884963110569	0	0	0	3.07674319772534	0	11.4166772215355	0	0	0	0
G10.3	29.7892790083719	18.3788958759135	23.61555623714	21.7355737685429	31.200027003767	31.182123154964	17.1681876785573	45.1692850697239	10.4390891304456	18.5764613368212	28.1882683654098	10.8645792590157	47.4881396257823	44.2638396822233	61.2745498620825
G10.4	0	0.730180484449956	1.79450658765717	0	0	0	0.707954603168104	0	0	0	0	0	0	0	0
G10.5	0	0.0504859898844332	0	0	0	0	0.0524533398272077	0	0	0	0	0	0	0	0
G10.7	0	2.86288389742353	0	0	0.580731568009178	0	0	0	0	0	0	0	0	0	0
G10.8	3.18626856625257	1.86065659690171	1.05211919969228	0.145036079320726	0	0.346717618885026	1.76849976095598	0.062208075058038	0	0	0.259822897401734	0	0	0	0
G10.9	0.14432718338724	4.07005605363119	0.14302355630128	8.98267927648769	0.145768738774254	15.5070066250249	0	0	2.03868277039136	0	0	1.88682512646998	1.90912711944882	20.2839552051682	0
G100.1	267.928496237417	290.654532533915	325.799022862659	343.46933701417	389.367263065952	447.610321242346	375.782918916832	417.14399312859	266.307915154314	327.522138661434	360.248113331983	373.627078330148	259.949161678613	252.55744012307	244.64079522451
G100.2	6.12691828970136	4.58241544949071	7.25585182794355	12.0074430042477	7.65423919512774	10.3447396196545	7.57864330468126	7.07434592306676	7.81914910310932	5.79586407952807	4.97722892108584	6.47224041420739	12.5866166551708	11.6621182354103	7.85381663036623
G1000.1	0	0	0	0.407821487933597	0	0	0	0	0	0	0	0	0	0	0
G1001.1	0	0	0	11.6180364369641	0	0	0	0	0	0	0	7.09137825531604	0	0	0
G1001.10	8.9669634372011	3.73823004699286	6.62222234042975	4.81073512098992	6.49405870182266	7.00814454062241	2.23430134260338	8.40233612291273	4.29743506878285	11.5756834569052	6.37020465792421	10.4441306104367	0	0	0
G1001.11	1.09061681527903	1.9985159588484	0	0	0	0	0	0	0	0	0	12.6933410053593	0	0	0
G1001.12	27.7877510193388	11.5473189470377	16.0170713229497	17.4927954400354	18.9413787862424	14.8192107919706	12.0881318842598	22.0103241716516	6.47969564686356	14.2371002863846	19.7014424438626	19.7048045873094	0	0	0
G1001.13	3.22343649524207	0.399823496621049	0	1.7876224252148	1.58409019232311	1.78192746840273	2.06917302518904	0	0	0.646980508918731	4.54348834886028	6.9263198426168	0	0	0
G1001.15	0	0	0	17.7058111472193	0	19.5649633775882	0	0	0	0	0	35.4426922812858	0	0	0
G1001.16	189.064945137111	71.1840331812986	123.843880293582	193.510370777856	192.240096397037	115.255153015498	176.523827026314	182.636972727479	43.275117537679	71.0049237802382	197.008997782741	199.157249691787	0	0	0
G1001.17	0	0	0	0	0	0	0	0	0	0	0	0	0	0	0
G1001.18	6.7104667601439	0	0	10.5803893856989	0	0.528590883032553	0	0	1.54789132638302	0	0	29.9214783861902	0	0	0
G1001.19	1.21189413018244	1.04636266644416	1.4010449878392	0	0	3.57863934153592	0	0	0	4.16786856346461	0	6.29531185782946	0	0	0
G1001.2	0.773332561944508	0	0	2.35920064728372	0.896511657617842	2.96273085176221	0	0	0	0	0	5.38791194339162	0	0	0
G1001.21	0	0	0	0	0	0	0	0	0	0	0	0	0	0	0
G1001.22	5.10910631431246	4.44748072933063	3.22248155228379	3.83072534293807	3.4443513088606	1.52371598463249	1.87558148543796	3.49955359948536	1.04324218639216	3.49292549522053	3.81824419271493	5.65956973083098	0	0	0
G1001.23	1.56329543643254	0	0	6.65528511548641	0	15.1068357711376	0	0	1.47155003519429	6.08699769271087	0	2.89757001073548	0	0	0
G1001.24	6.26327354565109	1.14301828438937	3.8989969528823	5.99355012629029	4.88283705611039	5.81092013335443	2.54236586829421	5.78887372033277	2.06852505491763	4.04431244043343	5.0393684959144	6.96354606365868	0	0	0
G1001.25	0	0	0	0	0	0.21519237989148	0	0	0	0	0	0	0	0	0
G1001.3	0.637662982448477	0	0.189556729435523	0	0	0	0	0.125155033946809	0.23965214664026	0	0	0	0	0	0
G1001.4	18.0588883757347	13.9573949185854	23.3892699995518	5.19534031586457	8.051459505418	3.03070677422225	1.01528721869549	13.4424303396673	5.59237766306642	15.3655263601051	0	8.53574495589111	0	0	0
G1001.5	8.29302717252991	0.909378474744322	4.0425937721141	5.08744492571955	19.5530840541909	13.782495569809	9.82020036257378	0	0	0	19.0479599268193	22.5632827146337	0	0	0
G1001.6	0	0	0	0	0	0	0	0	0	0	11.6846972530245	0	0	0	0
G1001.7	21.4198480234301	1.99267963803452	0	10.0904061427877	0	0	0	0	0	0	0	2.75149908422665	0	0	0
G1001.8	2.47536383446406	3.26463518714632	0	0	0	0	0	0	0	0	0	0	0	0	0
G1001.9	0.725047172464469	26.94502129776	2.51756347003748	0	2.1821699344931	0	0	0	0	0	0.649099767622783	0	0	0	0
G1002.1	0.992369971289183	0	0.08195827632357	1.8986048316867	0.0832176352953893	0	0	2.21097446957512	2.71876695257471	11.053842580075	0	0	1.11895390986667	7.55059119581376	0
G1002.2	1.86431539477087	0	0.205572216010303	0.244760356338462	0.417826277953566	0	0	2.39197899639764	0	0	0.186474244006836	0	0.678568147633728	2.52930618010322	0
G1003.1	0.0910959232467199	0	11.3763418833962	6.87501379016218	0.091294728130778	0.99445941023546	0.643505638914803	8.15806671361173	0.0856284890123846	0.257942483722532	7.08203540090481	0.0879778602855596	1.51503337267763	0.0940137322136505	1.3238637268789
G1003.2	94.3458556473021	102.18358579993	84.4987345324567	79.9437840896603	127.305276573139	99.5153250385637	122.94641244342	114.748729777881	85.2664003901956	89.825921746108	96.5756229465605	90.6483406787101	137.38835206964	123.811813676541	131.885479134251
G1003.3	35.5741211206992	57.5431726061375	37.9013555398588	47.0522203690328	86.4566076367127	72.3732537734753	55.7349278282108	41.650593732833	50.5133347181752	23.7099058714912	44.5479793449633	27.8781101252494	28.9014136700832	53.6481609104626	29.1904767142919
G1003.4	11.5562491254044	4.23085606091605	12.0249924827046	4.47739976410208	0	3.00355981786896	22.4873716184981	1.88141523489727	2.13263866830477	16.2543042282528	0	27.2812950702247	10.5272486362339	1.90220810648888	0.160714790605209
G1004.1	12.660623204454	0	0	70.1504485595892	97.8358262181631	206.924994153001	0	21.3481831728502	116.740708183227	44.4227425009199	75.599136601874	46.8047102063131	0	0	0
G1004.10	1.62071317401977	0	0	5.36053342053162	4.54379431155066	10.0742077771447	0	3.186660935706	8.45653985877104	3.81779921576747	3.0372120239172	4.45929172131005	0	0	0
G1004.11	0.155506949472036	0	0	1.79528499416974	1.67926130631886	2.84669133640042	0	0	7.90412998872192	4.13805533164738	0.765705507954733	0.523577111226274	0	0	0
G1004.12	0	0	0	0	0	0	0	0	0	0	0	0	0	0	0
G1004.13	0.507593342821165	0	0	3.12917239460747	3.53779360633524	6.38548446431821	0	0.0656218594190383	8.54132733727856	2.39987698040586	1.30357861806711	0.913550094128019	0	0	0
G1004.14	1.6448615640221	0	0	5.0479339214622	10.4428294097733	8.44110765270002	0	0.115061281583303	0	2.42105576861562	6.4161106189845	2.37260029754209	0	0	0
G1004.15	0	0	0	0	0	0	0	0.887749781889883	0	0	0	0	1.0522028130093	0	0
G1004.2	0	0	0	0	0	0	0	0.071040942382907	0	0	0	0	0	0	0
G1004.3	0	0	0	0	0	0	0	0	0	0	0	0	0	0	0
G1004.4	0.581107725373155	0	0	4.72907208933262	4.72735288703844	6.49990563064168	0	0.113789208503986	5.35291134675948	4.89819259847172	5.670536005454	2.75568999275351	0	0	0
G1004.5	0	0	0	0	0	0	0	0.133380343377048	59.0087953066738	22.3369673270453	0	0	0	0	0
G1004.6	0	0	0	0	0	0	0	0.101917931468753	26.4943673810871	9.12919141607487	0	0	0	0	0
G1004.7	0	0	0	0	0	0	0	0	0	0	0	0	0	0	0
G1004.9	0	0	0	0.820426813598059	5.15413090412924	6.27036922432525	0	0	4.94509193987756	1.85101809874414	1.47263654268867	0.506704674079334	0	0	0
G1005.1	29.9820930410432	17.5143014003141	21.1039529212941	43.4065269750056	43.5786067167734	25.6423267022954	38.155917140132	26.4970575358596	26.6682013034406	41.5880665119146	58.650800148997	28.2102445417339	23.5733758637479	24.5141153710568	22.8193861542348
G1005.2	0	0	0	0	0	0	0	1.02986110164172	1.88984946004252	0	0	0	0	0	0
G1006.1	3.56703710032874	0	0	7.87501235097349	6.90280494450344	6.34675785235942	0.824921240159634	0.311829359037815	16.2199619147634	10.9428370752741	6.0703328151061	10.6232372416955	0	0	2.14510662263072
G1006.2	2.01302642074446	0	0	11.1357623647894	3.03974179687891	1.41018282440005	1.3101779844546	1.79780560772065	8.79226215433174	4.99144118047772	5.84424824681876	7.07384217857625	0	0	0
G1006.3	2.59298707950848	0	0	2.41367189233112	4.29234852454651	4.61283823496974	3.93952762841967	0.282023211513925	8.3412513004247	8.25623388073282	7.49712022629231	6.88127623374199	0	0	0.251867774803017
G1006.4	0.0638203086445876	0	0	0	2.82727040482762	0	0	0.125263833663365	11.2731473475822	15.2557259965487	2.06207654199692	0	4.32924856157741	5.26316802717844	21.0244483825907
G1006.5	0.0710744635045319	0	0.0704317998123336	0	2.15438795385211	8.27280496984496	0	2.80796276927503	10.3125099286074	9.36985923851909	0.704226630814793	8.92526912642345	1.32298426093973	1.44846380306327	8.03448150244833
G1009.1	0	0	0	0	0	0	0	1.94753546212359	0	0	0	0	0	0	0
G1009.2	2.04804130339051	1.20943382872701	1.37720165226585	10.5592465137852	12.8350699263167	7.22678880541733	9.77934477928838	3.60298350858425	6.5930802751325	7.82832055109367	6.53857733313215	9.23485408744971	8.80530408920529	5.28920512288559	3.37178926494006
G1009.3	6.63181993937379	0.55463658323904	5.93588087323302	4.45607655185222	10.0110842373859	3.25039373281487	12.5399025833576	2.38676835388378	7.29911417024811	8.56672844664602	7.20356425083173	7.7654856226	0	0	1.25108065563572
G1009.4	16.6136554537025	11.0669212126707	14.0548173995003	14.336220339545	16.1140257677296	10.1857490087675	24.8723816309273	13.3857777707882	9.08103748789893	17.4125606408227	22.3595067417477	22.2823499294412	9.16441052779441	14.4178026846141	13.9586073537054
G1009.5	1.14392101912997	0.123351919402798	0.125944567464884	1.36910637823502	3.69705125434131	4.33724096381372	0	0	0	0.119143019626865	0	5.87727355011063	0.973866273505069	2.13611979424494	4.52264923706928
G1009.6	0	0.06527919637482	0	0	0	0	0	1.51910927396815	3.15652396563064	1.44982010284181	1.74249339672393	0	0	0	0.736181565875929
G1009.7	8.42619724480778	7.57349469680115	5.6480722587477	10.6034975471065	6.09036622487394	8.6550644632718	18.5779999406154	7.7768841484737	13.0414994706001	10.3932155036386	22.5471222626498	10.5039781154319	6.50797895775197	6.81290419460563	3.79557113512749
G1009.8	0	0	0	0	0	0	0	0	0	0	0	0	0	0	0
G1009.9	4.55029457707404	5.77157498968615	8.80950086629784	21.6625845391497	28.2851784382759	8.34891707488142	18.3723537240886	8.83777947153106	11.4594975682631	14.4369470022396	13.1904894626569	14.1763636508302	12.6283829199939	7.49665576830652	6.60940232125079
G101.1	0	0	0	0	0	0	0	0	0	0	0	0	0	2.09370977065556	0
G1010.1	111.872392530523	139.648681798567	109.642516851298	49.7073391914871	17.376151246775	16.7597941862654	15.6552456052867	14.5677672640839	10.1438480192204	11.3200140068078	15.6565603744015	13.0284736522496	26.9302219157303	23.5734431546737	29.0656743345415
G1010.2	12.9311742458018	10.8088212020058	11.8948844532273	61.5640050057475	34.2868384127752	23.5188276501279	20.3705976347915	18.3563454607282	12.7503001012372	13.7673566740863	27.4884100393735	16.7888535338043	52.5872770907705	46.854532359463	32.1534876100992
G1010.3	8.76843825335262	6.17190008422823	7.16747360165795	10.187638944123	8.18283818749941	5.23308599917427	8.82102989285363	5.80684206592307	3.25694496891056	3.65258465649143	5.51030078137485	5.09436408917282	12.7313811564683	11.6574120376118	12.1896811754201
G1010.4	2.09031611862323	0	1.53069432593101	21.5110586116736	15.2949609612269	18.4619588903977	15.7286582350893	3.48474291315139	1.83228775417638	6.60369489459301	21.2190182327687	5.44755660023122	31.846807334316	33.5682243289895	29.4388007243385
G1012.1	28.8984922007271	29.8256303346803	26.0593082280855	4.83451877839821	5.71912143327552	0.0304169466228764	12.6618209828362	9.07023912103325	1.39608419035118	1.4612277822838	2.90150385573613	3.59382913133082	2.66257288717999	0	2.66820340625658
G1012.13	0	0	0	0	0	0	0	0	0	5.15462435472495	0	0	0	0	0
G1012.14	0	0	0	0	0	0	0	0	0	0	0	0	0	0	0
G1012.15	5.68859162493889	8.8989680592282	3.5059817735226	2.35674647095774	3.48167751489791	2.17626506583258	1.11594462698598	1.59055731411351	8.84415254066828	4.74833335275493	1.80021813552799	2.59988605559621	1.96504852107158	0	0.681413711734892
G1012.16	0	0	0	0.804999459496398	19.5627622733236	19.6469913096499	0.101778572210322	12.7113227424269	0	0.0969492909368389	19.0631518135119	0	0	0	0.110125834286434
G1012.17	8.02705981992133	7.25568112540908	4.72350243021587	3.79720966337341	4.26990980901719	1.35971767907188	2.10373142947212	6.30645637056034	0	0.39944862564175	1.94082091074473	5.46131345200349	6.51864695685489	0.842646414206691	7.55643617433308
G1012.18	0	46.1888097301009	107.676324401256	75.1835921693842	30.4598726007798	61.2147269157243	20.8036605424256	2.17372167222158	160.318733317226	127.802465175466	40.7399824817345	190.60021649213	0	0	0
G1012.19	30.5572224275443	33.4084349713443	22.9251178842521	0	0	0	15.7913841140061	9.71253815285104	17.7881704900871	0	0	0	0	0	0
G1012.2	0.144089548033679	0.194220144478408	6.67988601870391	6.57537611563435	0.0869033772611403	9.40100771182774	0	0	0	0	0	0.891523073798789	0	1.20822543697466	0
G1012.20	17.9122357719601	0	0.783217664170812	32.9654006095695	1.05422618689146	41.8707282303239	0	3.36409949278701	34.7411094479108	44.4453887601382	3.99486799660283	10.5545614635879	113.646000776213	15.9463198941166	54.6198902474892
G1012.21	0.07346525647169	0	5.3145850699034	0	0	0	13.2810364885703	0.146836287120791	0	0	0	2.0473485202103	0	0	0
G1012.22	16.2110739264797	2.28645934195798	12.3182067227115	14.2322278616153	8.20395828745343	36.1689248864558	3.72094109078347	25.0060788509593	34.6983484189808	31.8247659697526	0	45.2424122116986	16.854872595324	20.8570996200889	23.9465669562783
G1012.23	0	0	0	0	0	0	0	0	0	0	0	0	8.16056717398396	20.4690188889303	70.8453046260432
G1012.24	3.21808195930039	3.82416268271895	3.96852862499333	2.43058721010121	0.644787562333374	2.70866144401239	0	1.28486570245391	5.6484511718322	7.07560770116599	0.255476273165876	0.687211117044247	9.93787740098423	14.0170490097046	13.229010557135
G1012.25	2.41216147154987	0	0	0	0	0	0	0	0	0	0	0	31.7036941128889	17.2708925053671	21.2056741123379
G1012.26	0	16.2003510434458	4.84564653929093	0	0	0	1.72148431098168	0	0	0	0.72755031815824	0	0	0	0
G1012.27	0	0	0	0	0	0	0	0	0	0	0	0	0	0	0
G1012.28	54.6501469272457	94.0105355484847	109.691271570862	2.17122582317911	2.86162048717858	0.918248984941728	42.1326972020651	3.4275174628868	4.96971513242453	21.6828384878652	0.547356985898979	23.0540117192328	24.2559733495438	10.1606643257309	14.1235599865684
G1012.29	0	0	13.4142654240507	0	0	0	0	0	0	0	5.07013870781305	0	8.99334795616091	27.4355528289195	0
G1012.3	5.52742331194861	3.07283555770216	0	4.81393987945024	7.49932288256455	8.77340052115152	1.44401705892709	1.70520928237238	2.91432951576793	3.91990136068679	10.0243324374334	4.95147773229349	0	1.17978190447971	0
G1012.30	25.6832723556118	115.475076599492	32.9967470420502	0	4.80878186132846	0	125.96508074836	31.523234015368	72.1523870752993	0	7.0491976425645	0	0.374030885723244	0.174208041169862	0
G1012.4	0	0	0	0	0	0	0	0	0	0	0	0	0	0	0
G1012.5	0	0	0	0	0	0	0	0	0	0	0	0	0	0	0
G1012.6	0	0	0	0	0	0	1.69648999187895	0	0	0	0	0	0	0	0
G1013.1	9.44296747768816	10.1590760860526	6.79374524832747	14.5368942983728	7.71523926397581	6.97829538957989	3.84675378096986	7.76342066875431	13.6980630579982	11.9026679944606	4.90133042807531	6.8705036802538	19.3484963946476	14.8635732448134	13.9848043585038
G1013.2	0	0	0	0.123753800743433	0	1.65651264507873	2.67548871968126	0	0	0	0	0	2.13163094336035	0	11.3411640014158
G1013.3	0	0	0	0	0	0	0	0	0	0	0	0	0	0	0
G1013.4	1.34405410626547	0	0	0	0	0	0	0	1.82653942200532	0	0	0	0	0	0
G1013.5	2.02912885188641	5.54049282484258	6.24939639008651	2.58466235650447	0	0	0	3.47820055016572	0	4.45184596026694	1.93166957463586	0	7.9696469834489	0.539256819478863	1.4897053184051
G1013.6	0	0	0	19.8752285717436	0	12.0069796735591	0	0	0	0	0	6.99969322660517	0	0	0
G1013.7	4.85160014792653	11.314524936329	2.29175681672956	0	8.53956104646967	0	10.0507171389944	0.883115665194858	11.7733492941658	10.511347182044	3.88156512205448	0	7.53162819274641	15.2224804827321	13.4349638024652
G1013.8	10.562477742887	9.83953820849983	9.95110189937741	19.7894374691696	15.1364914804513	11.940314785059	16.7280983399673	31.4779335919326	12.4185472299646	10.0135019048685	10.6610121830979	10.9416360595239	36.390802651738	26.9643319641176	38.6352216302841
G1014.1	110.650793915304	98.3944325478992	99.6264202762002	80.4663592576714	77.4872568079379	152.300109158689	89.0366420170062	90.565546880923	46.7284827031335	44.9767933593538	61.3155782541628	141.91669170189	69.2122026486332	87.8364221620144	80.1532110602355
G1014.2	7.83744511412084	4.41974720317646	3.9748780439437	7.48064156814864	5.54650419782166	17.3723864753836	4.9630977697287	6.95108233165636	6.09647393591642	5.31734751450286	4.60840155149625	18.0126996510365	8.94447874350045	11.2227418038908	10.940711500851
G1014.4	84.247408772268	119.29998007113	102.664329988848	85.5838429041925	155.249037591941	157.050940797479	137.341914689411	228.282394305574	106.105555949434	133.299070812634	111.359811166849	137.95079122371	160.416143066027	262.348238795563	263.958230525392
G1014.5	12.4624827977273	5.32674865058162	9.32288335158719	7.2418140383332	5.84394692007446	22.6728784836291	4.07636703850147	11.6598329675199	7.45807550359696	2.79164535395141	8.17722250797989	14.3561230543585	3.60527453416598	0	3.44624557219787
G1015.1	2.64033354033701	6.31358931450642	2.38641584081303	0.939417300175453	2.18613014449118	3.64169753706371	0	0	0	0	1.74118862069698	1.29064745959435	0	0.66247384891393	0.962028459261796
G1015.2	5.47302970681048	2.85717436453575	5.85950945732737	4.56881090631159	3.05551249836183	4.93707619186414	4.45224331072081	4.46317764618594	2.73771747266727	2.88375556785259	3.39424429347681	3.26237634077711	6.24909224435628	6.30979225580707	7.3742463332503
G1015.4	74.005451186481	50.1233901607245	71.4197409658485	47.2430048030157	56.3935536526957	70.8986734151501	47.8620118043746	80.229160635484	43.985962166786	58.7123441111822	47.2993069677273	70.9104806919184	43.2053472470889	62.2721027806126	80.0117914998179
G1015.5	11.9441793501797	7.84256704810415	5.58375675991084	4.36381243976984	5.05042375125865	8.20664209422175	7.32676857558973	6.60252562450548	5.2934975085708	6.25352838359816	8.12555229503345	5.94692913372869	10.8618267625205	8.29793984510717	11.7959601432668
G1015.6	0	0	0	0	0	0	2.04715258981928	0	0	0	0	0	0	0	0
G1016.1	31.6112318620074	44.8600840799755	7.34630851807338	96.85109116656	47.1106353635844	125.581728476662	0	125.162216667985	41.5703560010619	54.8740349173511	12.6119376794582	81.4428950786857	207.642123086849	126.829159483778	148.758332894994
G1016.10	0	0	0	0	0	0	0	0	0	0	0	0	0	0	0
G1016.2	0	0	0	14.1294771594418	3.87270189315397	15.7709481721352	4.06208301948015	96.69129510279	0	0.31577043463928	0.2251867830093	94.4910377723238	59.4471144055746	61.0658527957596	62.0181109798077
G1016.4	73.8989018833049	163.414102755825	97.4961308062133	74.455284046069	279.013655108592	91.8326799086019	195.279911237512	48.539426228339	207.164512474193	161.276409037136	89.3797005651559	40.8660908844923	5.78602636376084	15.1850387521119	0
G1016.5	18.9683448528762	23.7604232292587	26.6036766565684	0	9.96549745142815	4.47763023378623	16.8087701447651	15.8067070925142	22.165592801051	27.2195043306081	18.5716809461811	6.80546785637315	0	0	1.65218733731219
G1016.6	0	0	0	0	0	0	0	0	0	0	0	0	0	0	0
G1016.7	2.01215480820843	0	2.37293023833959	3.27694960346469	2.85925895836086	14.0836136591126	8.54556513730608	6.56147977731738	3.94188663695156	1.19202942038257	0.114521154610556	12.9671161314217	8.46287729942131	9.31234652480494	7.37571055725641
G1016.8	13.3877332684913	10.5973148018393	13.3988498553058	22.7550709307217	19.8099404843273	16.3582592986331	13.0630005868695	19.9779318703296	11.2454556062633	9.34596974561003	7.8752331194011	14.0204590244196	17.2555430847598	17.3181220097729	14.2706104468525
G1016.9	28.0754726991273	18.1295554640023	26.6733262755411	23.9187020571841	25.6208369839754	31.1438666827224	13.983176243716	11.7329463716422	41.7265806648689	42.0113460143266	17.4027660390945	29.6296422400603	9.0782856761354	1.64126034993643	2.73359366819094
G1017.2	0	0	0	0	0	0	3.94955825029954	0.0847699730612327	11.228155078521	10.295327659716	10.9989017055121	0	0	0	0
G1018.1	24.2765553605749	15.8656809018152	17.7254528942047	48.7276376771237	29.5344757581205	55.2607630545988	20.0989345481083	29.1975705226309	32.6541561378852	45.155993381016	39.758018120219	79.9272559110634	48.6385254608922	41.8651716947009	49.3534711194005
G1018.10	16.6140980115678	22.7988265587426	9.40799801907744	21.9529937860348	10.173868895396	14.7330921311465	13.5955453445184	13.2433589751542	13.8450124597169	8.57366366445653	13.3797745687839	25.8168413330481	19.0545624412347	15.981258356597	11.9485754279921
G1018.12	0.0575339378259962	0	0	0	0	0	0	0	0	0	0	0	0	0	0
G1018.5	0.101950668743696	7.59657346040982	0.0505053097862039	0	0.0512170226908047	0	0	0	0.0479392330015682	0	0.0456510800699673	0.0491275615130852	0.0559040086494615	0	0
G1018.6	0	0	0	0	0	0	0	0	0	0	0	0	0	0	0
G1018.7	0	0	0	0	0	0	0	0	0	0	7.62335241723447	0	0	0	0
G1018.9	0	0.454055839112846	0	0	0	0	0	0.661764454441392	0	0.243840639605175	0	0	0	0	0
G1019.1	0	0	0	0	0	0	0	0	0	0	0	0	0	0	0
G1019.10	0.0375402544902719	0.0362157035276638	0.11156889509634	7.21329510304501	1.01767841785375	0.967937600446942	0.112381832926152	0	5.47205655008002	0.951417220323456	0.100774815232694	46.5261131792464	0.0411003070429501	0.0382363877833927	9.38797490758744
G1019.11	11.7348541959223	12.5277737758175	11.5184272556282	20.9468542999976	15.6270169274038	16.7156550504791	10.7672191570749	12.6998325576458	18.6029943083402	9.05236240064693	7.8619417099302	19.6579582923201	10.3923994056995	9.04786770590736	8.25277176927004
G1019.12	0	0	0	0	0	0	0	0.182092211744618	34.0523739964979	17.0114418766085	0	0	0	0	0
G1019.2	20.3839337188361	44.3680587828413	33.0650124155793	30.9297900230709	0	0	0	22.0713994312926	0	0	0	22.5555588590568	0	0	0
G1019.3	178.313878893809	213.508412511577	243.798819919573	314.74597678782	307.311334930528	262.75795510397	290.386413750976	337.527698574362	221.488157295648	157.63465907471	182.181091885536	387.577385493287	330.570483601637	272.424917232811	381.177672042637
G1019.4	91.2271175497623	24.9480947801157	85.1225416949056	163.225794673338	138.007987836415	122.155644295206	178.473081136232	69.4575938101695	149.870992086744	87.8734117214815	105.259302218582	231.068604728055	27.6030104818962	41.5710070620846	68.9067022313428
G1019.5	3.36980584573069	0.467758230365932	1.63555921410855	1.95118810474178	2.90060159507044	1.49113371623226	7.8155709858769	0	0	0.580938539061342	3.69399588072288	4.63656481169223	10.9992659558151	1.40217834288386	1.28292626706349
G1019.6	0	4.47977149135291	0	0.0538968335410322	0	1.28789530277973	2.58021147767159	0	0	0	0	0	0	0	4.21838081027211
G1019.7	12.8169153615223	12.631578977951	17.570739405516	17.3213063152228	13.4030638325188	8.92423452662319	14.4296763848893	12.4510643468284	12.5490093268384	10.6499787313165	10.3198299408597	8.73690526348805	20.8858954623599	13.9140143632632	17.3141108192431
G1019.8	0.348147500739557	1.35339247197837	0.275996033011733	0	0.139716811452775	0	7.55736519763097	9.8246776765904	0.0660317769998761	0	0.0622770659983946	2.05993469508628	16.771994896279	0.0706247581414875	7.2990516004037
G1019.9	0.0443321022781779	0.0428344834251141	0.131762152270383	2.59232838357933	0.0890080470801674	0.285928255043316	0.0443042255743642	0	0.293877637446402	0.0834003979743653	0.0396652148813528	7.95317933606476	30.7306217915499	3.47242379327256	34.192465005048
G102.1	0	0	0	24.4542187336755	21.9998286003036	0	38.9956341113694	0.21581879985593	16.1324156986162	23.6041572339756	33.4897260010825	8.36887822185295	3.02676422836277	2.92898984664312	0
G102.2	0	0	0	6.66293152527427	0	16.5675811109973	0	0	5.15238009155458	2.21855126549685	0	0	9.80575025526902	3.11282670920714	5.00447806169035
G102.3	0	0	0	4.28328298774754	2.92869682562368	0	3.3644885138709	0.190812069533127	2.43806947493756	4.16210584101478	1.37155955251575	1.23255219913538	3.13314323569065	2.5113879317484	0
G102.4	14.5248898024705	0	22.7373488083327	28.4653302725942	2.20114521030764	0	18.0901451700999	4.70457935538031	29.5202756750679	26.2438299948211	0.0545031564668407	0.0584524653606355	3.48472052793968	0.604517593234024	0
G1020.1	3.72322376164286	12.4242299678362	6.09933359242776	14.5137730857934	7.64921966599608	9.73630642819915	4.83492969587725	0	0	0	0	8.5649648108422	7.50245510601499	5.07809667318049	8.21909850399718
G1022.2	0.802411624510952	14.2193100747468	1.64690598356496	0	7.76520132199213	0	0	0	0.107712714300118	4.98961289792518	0	2.03224597186261	0	0.058183237853946	0
G1022.3	0.0555611711230188	0	0.0550511248770162	23.0601453224224	0.0557620697560878	0	0	0	0.0522538308920031	0	0.0497042298509002	4.41474426350287	0	0.0560389889793429	0
G1022.4	13.249751347885	28.0483587712196	34.6533886417689	86.9788947965655	26.7041849372751	23.8072664822617	14.2355738969634	7.28953200181048	20.9896646134971	21.7962936565803	9.78982159987862	108.983630227994	1.62871779753154	3.08503127301448	0
G1023.1	70.8138470381756	78.3172776754643	67.9347243679592	61.2669391026926	54.8793919112528	67.8118897759377	34.664883910244	57.8176494298409	108.768402491454	85.793987949757	43.758899292143	40.6040486973847	77.8714121447444	59.5129937035619	58.4091674215696
G1023.10	0	0	0	0	0	0	0	0	0	0	0	0	0	0	0
G1023.11	5.46599177157717	8.03872955910624	5.72811112122806	5.34883599344648	7.2796845282087	7.1342512325491	5.73556846817479	9.63465182378966	8.63818074600486	7.42311076843294	6.7707796484782	5.75714609781195	11.9261722856522	8.17651429765787	10.3553857127522
G1023.2	5.74803369862634	0	4.94181724449352	9.38080921241641	2.81519467847637	6.55831915847469	4.65872575270076	2.6858608547269	10.3672068006213	5.99608373953866	5.57122606157314	0.274197053437258	10.503274800567	7.692080853369	10.8219709308692
G1023.3	0	0	0	0	0	0	0	0	5.15303849285357	0	0	0	5.29140431409036	3.70155707842763	0
G1023.4	31.4108862755223	25.2991611314314	41.0628240798324	38.4583053215629	25.2156562561022	36.0390295612312	13.5035302552859	26.7973175124265	63.7488498102571	45.6153325898819	18.4097284119654	18.3500846371748	35.9898354248287	30.4995322299609	35.4400374111685
G1023.5	23.2543213748997	32.357075213472	15.1560991452993	10.3776753957666	18.5002134806581	22.5689357236086	11.7517961263861	15.6804607817222	37.4614759456542	25.5314441269034	13.8203283924033	7.67428633185846	25.7814012025129	20.4921551872442	16.6261196265058
G1023.6	3.0532874648759	17.7383923462371	0.159221289024562	18.503862333944	0.0536673634567986	0	0	0.366032999913512	13.4336112351592	0	0.669706609923433	0.411894468126727	20.5694974431434	8.91708262803846	6.81957116336487
G1023.7	0	0	0	0	0	0	0	0	0	0	0	0	0	0	0
G1023.8	0	0	0	0	0	0	0	1.32124812574243	0	0	0	0	0	0	0
G1023.9	6.82025128097467	14.2848674775789	4.46700550109077	17.1379664504825	4.43746812924068	15.6263002013022	8.40290889521356	6.34214582727947	18.1055443489127	13.9762106227415	1.74656675488054	11.462561805211	27.7747155858351	11.8696554238766	0
G1025.3	22.9908115494985	20.5680422633565	11.8551769791347	4.96298678619914	6.56561678908065	10.3242781986131	7.15063585353327	5.7876306259899	8.78133334198741	10.8279502164951	12.8069096447923	8.1954601282698	6.00783145652376	2.6565006539531	4.26798529293642
G1025.4	0	0	0.274754947696581	0	0	0	0	0.595712101216525	0.256195464443864	35.4494633400557	3.64903341352955	0	0.89838527038446	1.11714779273975	0
G1025.5	0.729636494421016	0.837431387005956	0	0	0.86480648927131	4.25721914350987	0	0	0.618428150367781	0	0	2.73772775248113	0	0	0
G1025.6	2.69304700495797	1.65820833585821	2.21295817453453	4.94229867125693	2.2388571510067	5.3654543427307	1.58147170675439	2.76529004383943	2.09166558608679	1.84207739587495	0.939206902507957	4.70555083580546	5.37564487956553	3.20154037615514	2.7257933536174
G1025.7	4.06716345644867	3.9345171322328	3.9313287503509	5.02639665434888	6.56525064814641	6.93928462937431	3.86696324301043	5.46644805493949	7.04184485506316	8.06916109319108	4.34444604501498	5.04484854545748	8.66562485995375	6.78701276363802	6.34013672115674
G1025.9	64.1136870228975	50.9355841238026	55.6424937237946	51.4405897576232	44.131906146765	58.9671964732214	31.5716484132181	46.5172179559367	32.4181720769795	35.8903857832906	44.5709605563996	47.1863148141889	38.8492598215338	38.1439179393611	42.5729322297607
G1027.1	9.7036088313058	7.62728104343378	9.33414163751731	14.6549110570325	12.5998348447463	10.2455798026398	8.97454095520361	10.4246924815046	7.87089853106988	12.2911374634049	11.6064018139548	14.7830307060288	12.3807792763037	9.69355503219198	11.9439238223835
G1027.10	0	0	0.582978096315177	1.51400131414931	1.09805170457635	2.98514648662296	0	0	0	0	0	0.726886584107027	0.505580081162305	2.00976585911092	0
G1027.11	0	0.132601601749747	0	0.464231132671142	0	7.49439539768167	0.0457446201010566	0.0890941025822329	3.82911567749057	0.0427454573252894	0	39.2840249009958	0	0	3.28542179225709
G1027.12	0.0470006618272127	0	0.0465656274093038	0	4.3904759146942	0	69.319817192686	0	0.0442139803733683	0	0.0420774818409318	0.0452141275748139	0.411053198369293	0.0478056312218171	0
G1027.14	54.6255048195461	26.7978027010552	55.8091937694855	10.7477399631936	0	12.6428462796817	0	5.06155138436662	66.3666255055672	27.9546196840685	0	0	0	0	0
G1027.2	0.893934341718826	0.862655066965999	1.92520782139358	1.39901128045731	0.429578473709476	0	0.621213891560228	6.14747267396542	5.22610456684835	6.01777883312923	0.382852753977367	0.373404752712456	0	0	0
G1027.3	2.0758978141719	0	5.64547916367846	14.7947047475838	4.74420148079759	0	8.37988653630533	8.30023866425742	3.17613881230939	7.55692547058303	3.681484491993	0	12.5079763120479	11.8438137790299	8.49478810732634
G1027.4	15.3636507980753	17.3749859621638	15.9034647868358	12.281058800525	21.8660956566059	14.3782325799526	20.0524295007666	20.6292124126861	18.302134491289	18.7955158480172	16.0909930194853	10.4536678268888	17.5155896116603	15.6324736877609	13.9853775321106
G1027.5	0	0	0	4.71098455309326	0	7.23204468773846	0	0	0	0	0	0	0	0	0
G1027.6	0.0830681053673766	0	1.72819923502231	5.37587330044252	0	0	1.70219752843724	5.0026376640747	0	0	2.6407695179261	0	2.27091392986402	2.19726418274377	3.34142477126973
G1027.7	22.5516599128128	11.6817529210865	0	0	0	0	0	0.0765308084706809	26.8016233358872	11.2902471721845	18.7473410834818	0	0	0	15.894563296743
G1027.8	0.592349088330384	2.15788563086891	2.7537220739105	0.051329204705456	0	4.07236313733741	0.0455908044993975	5.49664553639808	2.09801164762357	0.638061146067021	1.71380489990124	4.24648313840133	0	0	0.0495814654380033
G1027.9	11.6654848241004	2.21333083776515	10.1221700427645	11.6774243407314	9.82157440998572	1.99045267177198	2.85396317829693	18.1599245316891	5.18121272386066	0.0375261057105752	1.36884106810312	0	0	0	0
G1029.1	20.6343637925845	0	9.30480371750125	30.3747569602787	4.21558845914325	16.1157658193653	17.5400165586432	0	3.30911484157197	2.54735289485998	6.46567600292499	9.45818910542472	57.3003000034423	44.7860118382047	53.7303335859734
G1029.2	10.4109952174515	0	9.61970984383676	5.89877426926416	9.80987566664982	8.14749444625305	0	0	5.61530774811925	7.19523590940483	8.36782545646328	7.37160052163653	16.2931679591538	19.1302649753239	4.72947679817366
G103.1	16.5387347613815	15.8029886816976	15.4483702473462	28.1724999689401	25.4010012976594	30.3599043269139	21.9552924818498	21.3211191024064	13.2428100432997	11.2536978629199	20.2764107232961	31.3434479451166	22.8620846457296	31.6029260412563	26.7459647867589
G1030.1	11.4258989356255	14.85524186772	12.5432511034624	14.9468789466604	21.7664662342782	11.6819076382702	10.1064798975924	14.0648749895147	14.743589456924	19.2488044187587	12.7262234830941	11.9534438542321	26.2816583829939	15.0654681082545	22.646488360977
G1030.2	0.0723367904102795	0	0.143367047509596	0	0.0728142805125041	0	2.84657690177601	0	0	0	0.0649138805864012	0.14010304780597	0.157350672412965	0.219651923598364	0
G1030.3	1.0266642276165	1.39074915271241	0.381713801417888	1.18515459214435	2.31836601653966	2.82564856076863	1.17809329323722	0	0.360057544113788	0	0.459524896925544	2.73052449561176	2.65224411389831	1.16979581349036	1.27925494664901
G1030.4	124.022148681493	140.541187894596	125.757321937974	160.539099284516	182.230332418712	160.91583736966	156.415504160717	144.60888923637	135.273237810801	108.135388482883	116.933351329336	205.797858434424	148.456985106492	127.824956092829	156.591919100064
G1030.5	27.579196486395	26.194326946689	31.1844616049464	68.0068668807065	59.6442482917445	73.5947182597819	22.6933900439732	29.7962788318315	31.9778036859676	36.4557199890755	21.9417835851123	91.2613374671817	37.5626582681759	22.9991092411375	19.9881355442235
G1030.6	0	0	0	0	0	0	0	0	0	0	0	0	0	0	0
G1030.7	0.411035611195384	0	0.162883830642883	2.41071567349456	0.124034779291212	0	0	0.280366026770717	0	0	0	0	0	0	0
G1030.8	11.0493725960127	13.0278507837272	12.447904582978	10.0510344105161	9.51531859223859	14.2967623255302	11.5063392743798	11.0610259365055	6.00113968355089	7.10183655280113	5.89054617075467	8.85183732366229	12.2884709963953	14.8458088745188	5.2503124687768
G1031.1	16.9716140045787	0	0	54.1025091110658	0	0	0	1.80153475298714	0	0	0	0	0	12.6614383207167	0
G1032.1	13.7154277269625	1.69325774807792	8.51465109967994	3.33235637503017	7.09613125836783	8.49629329685861	11.9465591801689	0.461197679013339	0	5.66390931000678	9.1421613915868	15.0110705874671	0	0	0.0396411266587881
G1032.2	0	0	0	0	0	0	0	0.0740720031145489	4.88247109907996	5.34083121775158	0	7.55568888875327	0	0	2.68895744865133
G1032.3	0.229122777500903	11.3114790348281	2.42116379744595	2.75009627241194	7.06363107035246	0	2.78570128390046	2.33506862137924	9.41306415594375	6.23573305538745	5.23465776018372	0.367060065093456	11.3372929948594	7.71662774197091	11.385062457522
G1032.4	0.755218712990472	0.230191668197849	2.00827219959259	1.47613420759237	1.95646212475131	0.427645649154421	0.873497331876682	0	1.79574033899617	0.0371177108839237	1.20989299249772	1.184132460875	0	0.201305897628444	3.526112485549
G1032.5	8.68501737565017	15.4373749461682	20.8225362292854	22.5473033287643	20.850132657046	9.07035577898381	21.8808438556808	9.80447720864132	11.4002059681914	11.7667266303988	13.179159306338	26.2084933688185	2.97678673084826	4.48396894492586	2.06789679886353
G1032.6	4.45867023570467	4.96067658814704	3.46745167132276	3.40532804754877	0.144465531197662	6.40642544708663	0	1.58928196895513	12.8977671997133	10.6243202734956	7.72574323391628	1.19802209130136	4.01890816289802	3.83635296758192	3.8464254571459
G1032.7	12.2640298879528	16.935830686281	14.5316916091615	6.31260733651118	2.68477336622094	6.82988009561679	11.6564207237825	19.4121649193071	21.5288533844447	23.4454782808986	6.27366575692038	13.3262837868034	12.3654573779293	14.6656410733111	7.53836622622874
G1032.8	5.53061853982431	7.24624976748503	7.41382298266271	7.31168851584771	6.59898792408459	6.81126742683111	4.62611185421022	5.14309406564662	8.10878071943628	3.04613295158931	5.00701475839856	6.11974219972997	3.81861305822955	2.84246257495174	4.33658931090141
G1032.9	4.99275805946711	2.97262291605089	2.51080648221443	4.49103344390082	0	0	1.3508246669064	0.293972140787616	4.40974372486116	2.45036061333363	0	4.45311276072285	0	0	0
G1033.1	9.69778501564451	11.0494966074781	3.29902670814989	5.16901462969311	4.63559607016334	9.01262179496731	5.2270804175704	9.18091591642331	4.07153011795532	3.12048640057065	8.91095423102327	11.1328095244513	2.60124310965816	2.93428785592016	2.13381047907729
G1033.2	12.4725067248774	3.01982271379725	21.4038336518285	23.8267596514465	2.01270756982106	26.7560075377444	1.93871444080702	13.8325053600559	2.82732583265791	22.9076379614587	5.30874566036562	17.3347201223786	32.3694424872333	17.3614494885858	10.8524399873655
G1033.3	0	1.7376124592615	5.11601764073763	0.608778038408259	3.38751233827807	0	4.84473938383251	10.149648569971	18.9472143064193	5.27726439735378	2.62298603880984	0.257210791561329	0.0971976396734952	1.71891797391069	7.53867781100223
G1035.1	0	0.987637429564232	0	0	0.902567315536326	0	0	0	0	0	0	0	7.13729832614996	5.91022324228417	1.76657494176234
G1035.10	23.0388043500208	17.1004202696817	21.621251243551	26.4034748450863	34.2791972189225	36.3176218893581	31.473027535283	29.319576954276	21.4558810719877	22.439439026844	22.32187099249	24.4069253441824	35.9599860113151	34.1623113736212	28.1717853306247
G1035.11	30.5825109230011	27.848614543532	22.9378719092293	24.0186510299427	33.1575675968583	51.1880059218228	32.135589757882	31.3855305486006	38.5636035140369	20.2735745294388	25.0048622794661	19.1587085193335	38.1430388776217	53.0017761761211	42.0427074286078
G1035.12	0	0	5.06897688197186	23.8151124667703	0	5.38959477645184	0	0	0	1.16566385909609	0	64.7293570248303	7.18344787629866	4.38250024212099	0
G1035.13	0.445131618768997	0	0.220559500086731	0	0	0	0	0.07308301141623	0.0696190905243752	0	0.132831539226037	0.214303396514675	0.324120581952965	0.377051573480419	0
G1035.14	5.44608027955923	0	0.654229063089585	0	8.20248645177871	0	9.74103926334312	0	0.0773832450454216	0	0	0	0.0900922389641554	0.167701169810817	3.53278295675813
G1035.15	5.49385133029963	8.3944044806602	3.3194977766092	3.64638394224427	3.9023727251236	10.7406820573769	0	0	6.60524814682921	2.63798430154048	0	8.3198870423381	12.6636421534982	2.72475071399939	6.96215149495381
G1035.16	0.15128180256605	0	0	0	0	0	0	0	0	0	0.0677158107766886	0	0	0	0
G1035.17	6.63017368443115	12.1985238595111	2.47913991702932	0.141686760526003	20.1013891736155	2.91051408481562	21.7965118494247	0.061325780205056	17.3312510207378	6.85595893966212	17.8067723711478	1.14385709600045	0.273410502658657	0.318024784346198	2.59725446608771
G1035.18	116.717574775569	124.458247044942	111.348646557552	121.19855977614	157.607057496365	143.820008558828	151.272030577387	148.993894252716	114.506348731487	112.084335512125	136.608912576105	196.099117898833	135.465956990214	122.243168090549	162.48928826106
G1035.2	0.0589288308541638	4.51320881941783	0.291948161203548	5.33469557465003	0.591834968291369	0	0	0	0.664387859368015	0	0	3.74298058797561	0.0644072158433002	0	0
G1035.3	0	0	0	0	0	0	0	0	0	0	1.31408397299694	0	0	0	0
G1035.4	0	0	0	0	0	0	0	14.3229041399032	0	0	0	0	0	0	0
G1035.5	6.37248883946466	4.79344987923398	0	8.16088498467626	8.6013620336002	8.90963734201364	10.7497572532124	11.1118779756986	8.62016691205486	10.7301067557918	8.281259021371	7.124214695263	9.28255699631288	8.28998010696809	0
G1035.6	34.5630158771583	54.2253970853653	44.8289714085387	25.0911303414548	48.3793483315301	23.4426986000222	34.8494721292659	38.1336577838227	40.4879941448053	43.1619616564253	69.155272268216	30.6017110336851	21.4794008523155	23.7946492578628	50.323139926291
G1035.7	1.95774413272354	0	0	0	0.677943370094014	2.12085890209905	0	1.79151392967921	0	2.08959622348564	0	3.6393024170396	2.43394864069343	3.50045116985317	5.39123993498935
G1035.8	8.72334358517394	9.01913738078965	12.1008511637369	9.07987184818096	15.1859241688185	13.5802751139886	17.9110416223284	15.2537767918002	6.01067796753787	8.11238732579279	15.0463274128097	12.8722356792696	10.1067288248164	10.6464173031713	10.0304816803464
G1035.9	1.41127872251469	4.1274025120331	0.0822745587930779	0	35.4258967162236	0	7.95825840600766	14.7734124128304	0.0778491081215825	1.09224760084984	2.15522229024732	0.0799584879940951	0.0906361428458516	0.927929309111811	7.83835234718899
G1036.1	78.2859304508075	101.260647789734	78.0690815261588	133.182852314549	142.512903891434	122.499312314077	72.3257682015393	94.0071719977472	88.4617248955129	86.5910780942047	62.1727432812777	77.0394586076704	98.8378967111045	127.97317322091	53.3120653565371
G1036.2	0	0	0	0	0	0	0	0	0	0	0	0	3.3874842011765	8.47168856964656	3.31858528087025
G1036.3	17.1577179469481	17.6286900494561	17.6255235104664	30.1913018168508	23.7515390078453	18.5528356342202	26.5954918370668	22.5977625726218	27.5374129151876	21.3023306077908	21.8308022647773	30.9337845610297	19.6513603767215	15.2906782181838	15.0124407089165
G1036.4	33.6536054859085	27.7413368640104	33.7683556842863	83.986364345098	25.7307815303307	61.8148426684185	24.1917676261427	29.7058230664572	21.6182013431799	18.0756259400675	20.3759491754369	61.8506957859973	85.7559925091338	67.5690012148145	50.9474141744173
G1036.5	8.57462918916272	7.66039243748957	5.34485552908405	28.5551520692617	7.43029036139505	0	5.70321385492624	5.23694201417334	0.909249772752149	8.49903825120226	1.42382853462193	37.4133288371573	5.42677121147108	5.68141584376924	6.64411883896855
G1036.6	0	1.07886227880774	0	10.6647556267238	0	0	0	0	3.67900802711935	3.05445614891528	0	1.70852454261218	0	8.69635581819695	0
G1037.1	0.732097798791353	1.68051537109735	1.84659666461762	1.7988023131685	5.67862697822307	4.65420009130195	2.60791465856647	0.718950996324545	0.124985135953741	0	1.78666544090803	4.13688908466442	1.02491925779805	0.834482202949077	1.85555087871107
G1037.10	0	0	0	0	0	0	0	0	0	0	0	0	0	0	0
G1037.11	16.0537754026814	18.1174990245843	0	0	18.4076015053461	0	11.8181950350206	0.062033997162425	16.434217411841	17.7394418391028	13.7945871559556	0	0	0	0
G1037.2	0	0	0	0	0	0	0	0.114285582423262	0	0	0	0	0	0	0
G1037.3	0.97294377184734	5.91541983581683	0.970512670887294	0	17.5653753690254	0	0	17.475620828788	0.872637853916095	0	4.36256826087855	0	0	0	0
G1037.4	0	0	0	0	0	0	0	0	0	0	0	0	0	0	0
G1037.5	291.369442199078	264.889872469674	294.169305050666	300.475035756538	450.018431365722	686.482715257117	339.815825364605	356.427144124619	312.699602329903	259.944683290326	313.875010045499	680.664397088984	242.471283492073	229.182479592888	263.702963461039
G1037.6	0.0655982962268611	15.349940332638	0.0650019578033772	0	292.759098679095	0	0	0	0.0616261874626732	29.5250967960711	0.176177946317264	159.061390585473	0.0719563396327974	0.0669604823908795	225.847857112755
G1037.7	24.0788299692366	18.5021870494547	22.2485970591878	27.3422518179453	26.0559712913613	27.4397831534867	16.2077203848376	28.4032631750492	20.8480011647181	21.6937556083183	15.6048490527719	25.5960117980439	20.3946992068404	14.9700848634018	16.7751505698682
G1037.8	0	0	0	0	14.139377728452	0	34.3901206027559	1.37846238690178	7.17083329702321	0	0	0	0	0	0
G1037.9	49.2266338166221	169.653372691038	54.2623371212293	113.243109035685	148.993773078579	0	103.28703764167	59.785604634278	47.8106499743184	156.699277449143	35.6456001563254	403.845623941761	48.8529657452334	84.4557481117128	206.400291851619
G1038.1	5.40331373925102	0	0.927005683212323	7.84772333474574	0.521559738049039	0	0	3.52549207469473	0.0973489463157127	0	0	1.30199392188829	0.340023632249332	3.05980179267515	7.5660034066648
G1038.2	41.0680735140222	34.805810978552	40.8378312028696	10.4213847781035	15.3669089042324	0	35.4529768467893	3.2929393015652	2.87405498371214	16.3659217346928	17.9048280930158	2.26135457006283	0.466495954061662	3.61774748790151	0
G1038.3	36.3083095326971	125.757635447134	75.4895401909301	8.37257204662311	0.0651126105253273	2.03482525548312	6.77521584389446	0	0.121827296720247	0.0607886501572184	22.0566553442986	27.0116739016535	0.283258739491356	0.0658974306106597	0.0708547484566615
G1038.4	0	6.60780985999148	0	0	0	0	0	0	0	6.38230834108051	0	0	0	0	0
G1038.5	13.0570099653659	8.38082517410881	13.7906077407474	16.6566224887505	4.49370420113985	9.76888644399328	3.90706229505691	10.3470688286143	8.60406979608654	6.54803181201248	5.53877994820398	12.2513675831548	3.73379701437064	4.17977356951762	3.98146702254288
G1038.6	23.7603752786105	12.870560641824	0	0	0	0	0	0	0	6.86357733908877	20.9437475979384	11.1219699571667	0	0	0
G1039.1	0	0	0	0	56.9632181650692	0	94.6754970155309	0	0	0	42.0895610778035	0	0	0	0
G1039.3	46.6171378415965	58.6000321778006	35.2496029195368	24.0521767074943	0	13.2296922946663	1.78493322812561	32.4159749903537	10.3631003986257	10.2945220422201	5.28982541938462	22.7145912322887	19.3561030530913	20.369996521931	5.73595238848816
G1039.4	7.72080123903	3.38292588557902	5.24421529528999	6.02146835115586	9.65377136563065	5.01736553030697	8.52477360275307	5.21713209123968	2.52833866650539	5.27823824204789	5.14097629920418	6.42707178629624	7.64728049006481	7.56491192199579	10.4038977918895
G1039.5	49.6698313262905	41.0251845892197	59.2092328474122	66.4624986622272	34.6135284798199	49.5387824137112	52.4707556515927	0	0	0	54.8360417755371	83.0186713549244	0	0	0
G1039.6	332.061418584998	463.425839075948	408.176955764964	85.1987130619727	85.5660949508678	40.1451694383128	131.291220601693	263.518679638003	28.7525304976127	98.7138150960871	129.550806372945	87.7893540776538	17.4784404490659	13.3977019726884	9.93411516937389
G1039.8	9071.57095236291	8250.21004779759	7174.36243700454	4894.92877007683	2837.87259391464	4422.53513324995	4016.88679324351	7428.11008600246	2272.43045204805	5579.98542301908	4393.81171073178	6076.04672090435	3205.97146519288	2984.19333755116	1599.23326887135
G104.1	0	0	0	0	23.9905289000271	0	0	0	0	0	8.40497769034729	0	0	0	0
G104.2	0	0	0	0	0	0	0	0	0	0	146.482944800808	0	0	0	0
G104.3	0	0	0	0	10.2605104911432	0	0	0	0	0	33.0763392221918	0	0	0	0
G1040.1	37.0175747478866	35.9920963879969	27.4801793134154	22.6376484688416	25.3292734935146	24.0141398198958	26.9330045427997	32.8641187901644	27.8474489713162	28.7777099186518	40.994333690805	18.8097110411355	25.5292162874776	33.7572246835779	36.5559153285764
G1040.10	0	0	0	0	0	0	0	0	0	0	0	2.2725898088725	2.88034769516118	0	0
G1040.2	0	0	0	0	0	0	0	2.98170747053343	0	0	0	0	0	0	0
G1040.3	2.97387860788289	2.30082957324907	2.79599063389877	5.08122259920084	7.93914790670038	3.76514191185458	6.81626786205345	4.74129972888257	4.44025650716993	3.94133725205049	5.1723619482187	2.82029728424379	7.39305965486918	5.64350579379918	7.33682948846272
G1040.4	6.97325893572397	17.7143120582217	20.1042245847575	16.0063713280781	25.5440416693014	27.0919047776481	12.8402323466011	24.0531209739381	16.4911669260051	2.16234287743698	2.03229908274908	6.57784537131063	17.3734091782997	12.7494379339669	8.83743327065342
G1040.5	0.109497000559574	0	0.325632903114426	7.39740533315367	1.76118922414637	0	0	0.219212899948746	4.41249068319879	11.2790817702513	5.49718706847054	9.49334559852	0.119319295476182	0.44432519490781	0
G1040.6	0	0	0	0	0	0	0	0	0	0	0	0	0	0	0
G1040.7	0	0	0	0	5.8064992305195	0	0	0	0	0	0	0	2.95704598204044	0	0
G1040.8	0	1.50142532446292	3.92586379117292	0	6.78790684307417	6.02334357216705	0	0	2.4392907021366	0	0	0	14.3362500493087	0	5.25621849570806
G1040.9	0	0.310773359879928	0	0.0724933308940784	0	0	0	0.125482001575172	0	0.119857869574912	4.36439022978886	0	0	0	0
G1041.1	0	0	0	0	0	0	0	0	0	0	2.67654178863408	0	7.01965244372593	0	0
G1042.1	0	0	0	0	0	0	0	0	0	0	0	0	22.1686362805202	18.8203115659658	0
G1042.10	5.3301315095805	8.83411807398956	10.4069930066017	15.2671684245785	24.8836511681905	14.4075002422122	11.2916669292205	5.97232464149077	15.380348668254	9.64456870685857	7.25283474423418	6.19596132822736	4.76529730440969	1.45146098137875	0
G1042.11	7.49422006780176	7.35004889239232	5.67747730764246	6.94779455017377	2.85823532243753	2.88980957762076	5.4847697461436	8.61450242798127	5.88881529197239	7.9780736349335	3.73135814689264	1.73354197006053	7.4904769945561	8.02826491684125	1.74127263415922
G1042.12	0	0	0	0	0	21.1570904885121	0	0	43.4022677120589	0	0	45.8858722784568	0	0	0
G1042.13	3.82411778854581	5.49546337938775	2.70582626289189	6.51111697702479	3.13731457543159	2.64051999030568	3.23349265339667	6.34458834264632	7.00192914009746	4.86645125717538	4.20734649157418	3.87938082033692	5.77579796779299	5.8361464737752	4.17835882859762
G1042.14	4.55512740109622	3.61557510534148	4.21380327917292	7.58828133492345	8.86994936804871	6.5559201375975	6.37521025677285	5.52450355179989	5.23437611110685	4.47823989699393	6.8282992693358	5.49950141900962	7.41822746475886	5.06082940355801	6.7574808665538
G1042.15	0	7.91522044121152	0	0	0	0	8.02129663846416	4.53659531148239	10.1626256339803	0	17.3800425076628	0	0	0	0
G1042.17	0	0	0	0	8.60109056566096	0	99.0837019740992	0.938949966017204	0	0	54.9003314777252	0	0	0	0
G1042.3	0	0	0	0	114.402176666728	0	0	26.1433067537698	93.5562204072236	0	0	0	0	0	0
G1042.4	90.0184328290508	8.02305141751812	96.0341723625722	201.914606902924	23.4953465867989	39.3283791632973	29.7441587901497	20.092369590297	0	30.1202161813543	67.7258889287018	80.5068212024124	75.2999497668325	79.8787437889945	43.5400393929773
G1042.5	19.0552297545098	0.67061680642487	0	9.69226471172842	0	0.448281310526259	0	5.09047113589968	13.3102049469887	0	0	0	0	0	0
G1042.6	13.5051141151384	10.2386060373177	12.7032586106639	14.6808384866409	14.8707577307587	11.55038768047	14.4855972038281	13.2437076760805	12.0253321157242	13.1181656362451	12.1124565520575	10.6786693611258	20.824849730161	14.4011559897318	17.8442079354203
G1042.7	0	12.6753376630522	0	13.645234415277	18.1828327637312	4.90347040441743	0	24.7868579008431	9.46530982254743	17.5307455852589	13.8036301720307	11.3754445743621	31.8439409392317	23.2388891300801	18.1741940216662
G1042.9	12.0829412581148	15.6488156600606	7.08225070377339	28.9220626467596	18.3108350184851	6.18443035047594	13.049237900169	12.2731496208501	13.4844612247127	12.6910716039056	9.43869558416284	13.7444987301176	32.0212388569842	25.4442318197468	23.1397134207992
G1043.2	0	0	0	0	2.74295657367741	0	0	0	0	0	0	0	5.44404655603995	0	0
G1044.3	0.0329588304230553	0.0317626292982146	0.0979489718285977	0.185455831238103	24.4093851549846	11.5976361256354	26.0164603724389	20.3487970814346	0.0932713030160079	0.0307983902764668	23.323953088259	0.570937205641056	0.468128234869543	0	0.0357163230811854
G1044.5	1.4675204719439	2.76448160309362	3.07271873458907	3.46861424948153	28.2473564440133	17.5820326280945	26.9155965868251	14.52701932954	0.72298111184188	1.3079358291045	26.4263123340422	4.36940499188054	3.64630645149646	1.594281938498	0.795738512996739
G1045.1	0	0	0.826435115839035	12.4134487342641	27.1149728841301	9.42351691816815	5.15247055524357	0	0	0	5.67499620869736	30.4571758958058	0	0	0
G1046.1	12.1348950711781	5.04554509132813	10.7311961101085	6.94090312120549	9.53172727791397	10.5171136996215	5.93284956728263	11.7294117134998	13.229063582136	15.4421367270675	9.2150422643572	5.43338400579876	3.45184161317829	4.84303865333658	6.16993555677
G1046.2	0	0	0	6.83982351267093	0	3.6629005857647	0	0	3.28160456180358	2.38797264355371	1.31470776512516	5.42359442770639	4.46325375304802	2.07641842323138	0
G1046.3	30.5968300842842	32.1054696101293	44.9240595358243	58.2575255857413	27.8032467543239	60.5170819507889	27.6982953507233	24.060776548469	39.775694425331	18.3428907274258	45.8575411438818	60.7644842407163	10.3757965315214	15.4791456007679	13.9497455140159
G1046.4	0	0	0	0.770318574430927	0	0	0	0	0	1.6662607893897	0	15.4742143415361	0	0	0
G1046.5	0	0	0	0	0	0	0	1.20967689408649	0	0	0.545780254302203	0	1.15146198375997	1.96486234611259	10.435270175072
G1047.2	0.0736807750555523	0	0.219048752059071	0	0.296242523474993	0	0	0	0.345894652651016	4.91171306871205	0	0	0	0	0
G1047.3	18.7002771623992	12.8572668951947	16.7711395629775	35.9059692777842	43.2627865747347	27.3754648515821	31.7358903267316	27.6165104956345	16.9155552258357	13.9041933025564	32.8858278361243	25.2602648403733	13.4481007907863	14.3945284760686	14.9155252306599
G1047.4	11.8952284761663	11.2137283328884	8.96549228374767	14.2300016017992	22.4114811113666	17.9697517724195	13.1341611267596	16.5733212186165	11.6059403748486	9.56428820518743	11.1712263885872	10.6002740810402	9.55646753479907	11.2642714345782	6.65992007155069
G1047.5	4.50717458074861	0	0.824557066952232	4.0120945362982	1.81213881852141	2.10416626851839	1.5358603262926	0	1.30249643690166	0	0	3.47131122455185	0.991142735240863	2.76709022007355	0.611116578923437
G1047.6	0	0	0	0	0	0	0	0	0	0	0	0	0	0	0
G1048.1	0	17.595714194645	0.107795952154712	0	0.491896695010201	0	0	1.54273511317648	0.920946845454854	0	0.292302675045404	0	0	0	0
G1048.2	15.788283971718	9.40676697777917	18.1904518212255	25.1460550517656	16.6381871966889	21.5849241348973	21.5906914787599	14.0143479786687	25.8346339420153	13.8615195471094	11.8825141942549	25.7330340884419	7.84501654174546	14.0210529952717	10.5781278952543
G1048.3	1.09626839215002	1.96430232007127	2.76980355686975	0	0	0	0	0.1072268483313	4.48512130555114	2.92569242637264	0	0	0	0	0
G1048.4	1.6930718535962	0	4.29228046778602	0	0	0	0	0	0	0	0	0	0	0	0
G1048.5	3.59890769163082	10.6977167240128	2.8660056256789	0	0.720991031144023	0	0.854451145689707	10.7838002629345	0.650524480257536	0	1.9353762451287	0	0.766092258533878	1.42970082951096	2.78167840821487
G1049.1	10.2692846507276	11.2219799320964	14.9038242093792	24.6255582222794	18.5405298902955	30.990018462247	14.0469675539816	18.8855924420221	33.5985401126872	28.4748787091261	24.050633688897	22.746241417993	30.1684608254212	28.3251120194275	26.5202785244024
G1049.2	19.5817550624277	0	13.2217273598203	0	20.0463425442151	0	0	5.25395464491916	23.6705054895635	0	15.3630175395522	2.73358487352598	13.5379586570258	15.9237583467284	0
G1049.3	33.0563841075698	57.3133875611001	56.6077430504826	24.7771019794277	17.5409388109094	40.8212653136765	20.7116335878268	25.751776531999	56.6142992745229	33.935715937162	21.1594150484829	42.7620881683635	20.162825455284	21.5951266278027	19.0295715150115
G105.1	43.0030289165555	36.2138768688519	35.8773994387215	46.9863847379925	53.0523037181282	60.6262105299948	48.3080333239294	54.1431348320901	29.6344993976897	34.196156024927	61.0301767477714	43.7743409331397	31.3247083781869	40.4522128689659	27.6602755178606
G105.2	0	0	0	0	5.37180489702706	0	2.36519727359611	0	0	3.01490884568827	6.95077636865742	0	0	0	0
G105.3	0	0	0	0	1.05566781892226	0.911149923714987	0	0	0	0	0	2.63017137979846	0	0	0
G1050.1	0	0	0	0	0	0	0	0.06598244797949	23.7438110265401	9.4613206513878	0	0	0	0	0
G1051.1	0	0	0	0	6.57058865663344	0	0	0	0	0	0.820022149636474	0	30.4862533214018	39.7305646323633	0
G1052.1	0.0691543606806932	6.10022720041554	0	0	0.416725365973873	0	0	0.0669014982455909	0.227373694080433	0	0.588023496858992	0	0	0	0
G1052.2	24.4331477485821	27.7448753699489	30.3949701737115	25.3266562843416	23.6715710745203	27.9320893147239	23.8001877558207	28.1910349381228	23.9250884609823	23.8249553127561	26.3324507083348	23.0626568218682	37.823606910766	33.1526655833226	36.0734796316936
G1052.3	0	0.700369934644345	0.428249838415863	5.06964380026675	2.02807328069646	0.624834106750481	0	0.3556737823879	0	1.08486029035209	1.87259183115706	1.24824058495422	5.36525918488809	9.76583639399564	7.98981128480361
G1052.4	2.86928391138314	3.24664077849005	0	0	0	0	3.99204908102566	0.537478398322366	0	0	8.48271980821013	0	0	0	0
G1053.1	55.4709072283467	111.188576676006	35.2803660406299	201.466137928198	35.6493216986701	159.607858910381	0	119.146705644204	291.776559418853	131.445706634443	5.87903891239451	164.02127461532	92.109514992885	184.904412850168	145.112635664151
G1054.1	0	2.99370460050216	4.16429442110493	5.11513366369284	4.21124038304447	5.94403771078021	0	0	0.77376280407952	0	0	12.5723118738224	5.16829705111865	2.59581542731596	0
G1054.2	0	0	2.16506489557599	15.1329494767359	0.145979512120853	3.31742565223814	0	0	0.20484691679681	0	0	8.62468595708139	3.42381783454841	2.81581785430891	4.47139476683527
G1055.1	5.14415921092712	5.84133244414204	6.55650203634936	3.6695961097378	1.9082733785365	10.4203400976166	0	2.6345229070702	2.28273037919619	4.73619771777726	1.58333066639952	0	11.9594394552785	5.35897956572157	1.9034886860622
G1055.2	0	0	0	0.119734139112255	0	0	0	0	0	0	0	0	0	0	0
G1055.3	23.4206572054278	33.0164709595444	34.3803960402104	13.380407732254	16.0525083800877	80.4926620804702	0	5.84384119691553	27.2309026653937	41.4693289638564	12.9521410183856	0	106.423028852205	43.8314097940356	35.0289292617882
G1055.4	0.846999911264298	0	3.35805840194303	6.66487061931741	0	0	0	1.02880947265564	0	0	0	0	0.205652010797808	0	0
G1055.5	0	0	0	0	0	0	0	0	0	0	0	0	80.9354282858247	33.7803880790115	0
G1056.1	0	0	16.923964286569	0	7.19033540642721	0	3.16561877059567	0	0	0	0	0	0	0	0
G1056.10	0	0	0	1.15245032471447	0	0	0	0	0	0	0	0.117536052845298	0	1.70544283841162	0.453588503303259
G1056.11	1.94389127206536	0.0571065917899855	0	0	0	0	0	0.115383756297968	0	0	0	0	0	0	0
G1056.12	64.2437143051615	10.4759566160409	41.961372563666	16.5698484105474	26.4495195473166	50.3769783539537	73.6663122633662	0	18.8944933988443	4.35256664993087	48.3264409522488	1.15850010845981	12.9282847801824	12.5978401166292	14.2569939817727
G1056.13	316.612343720582	169.421167940941	269.694050037542	38.6986915571277	32.8084406819329	285.990933092957	161.094456319942	139.86490520252	88.3779138222666	119.025279827351	151.203750691522	26.3874449469325	96.4703521276	66.2537499846756	24.386890279117
G1056.2	416.23267605881	233.607343277281	320.740940455875	55.5719027529867	119.858060673442	325.041254796511	279.144317520569	118.044980574225	99.1652332625216	174.601187727111	262.19164536237	50.1461611218168	144.490067770426	139.504905240294	81.1644599711988
G1056.3	5.69071587724255	3.84044855017477	2.94197935740413	0	4.78332477057917	0	4.90652449313582	0	0	0	6.03594008475768	0	0	0	0
G1056.4	41.9527206092431	16.3279424707927	28.7315885302239	2.92104287897193	10.6669562139281	33.4242336207752	23.8486673556045	16.3592482863647	11.1630542934497	11.4717110575332	13.0883455300146	2.22982763355808	8.56115945041608	9.95444789352897	6.06870418376693
G1056.5	0	0	16.1873686658307	0	0	0	0	13.0160496896856	0	0	0	0	0	0	0
G1056.6	4.97511858666619	14.6033319521784	0	0	0	0	0	0.103417450672894	5.27534981632538	0	0	0	0	0	0
G1056.7	560.557606983539	319.82806166152	407.556184018187	137.975420883316	205.723979454476	503.777127678945	349.447581679485	390.447401339725	300.24541525034	326.079114867011	416.821136151424	88.6481859865422	187.344224521081	179.196234659223	107.87950022398
G1056.8	0	0	0	0	0	0	0	0	0	0	0	0	0	0	0
G1056.9	0	0	0	0	0	0	0	0	2.39470696548283	0	0	0	0	0	0
G106.1	29.5245847524723	31.7567751646215	36.6022644775142	15.7489664341642	18.9071226456552	24.0592588655002	30.9420646530412	44.2744605911779	5.34065415887009	8.08738448990824	23.8627271808861	14.3844307768618	47.386708094937	59.3044354064315	64.0600026071803
G106.2	0	0	0	0	1.40563491585528	1.81002637411407	0	0	1.97084829582505	0	2.81990682113141	0	0	0	0
G1060.2	198.64224220537	264.566747707261	116.924799711544	544.875003518749	464.974059437656	860.490348604626	385.772798948749	640.438329415179	642.192069747655	203.149989231417	231.229539022102	366.344397921915	612.060567382822	505.92851023345	188.271978792327
G1060.3	3.99939424621161	4.02283614719636	3.0954582305772	13.3033211847765	18.0382999391756	26.3791216221811	5.2755977331914	15.9850525005911	9.24229049141616	4.4702544690275	3.31208652563787	7.8645196495217	18.9540654727902	13.1956671456526	6.62572461628525
G1060.4	11.5275024796322	27.5681970063152	24.3881797303049	93.390062462692	109.330111185975	164.997497238573	69.7398521222915	115.23333384884	106.462283351562	27.9309377161153	36.3159191615851	43.5833132177878	124.795665334906	73.427708327259	23.1638023266598
G1060.5	97.4493642881695	143.906847109854	0	0	0	0	0	0	0	0	0	0	0	0	0
G1060.6	97.2983561043796	104.322015956884	151.833735041621	487.874350859969	364.707264152782	750.915475010049	413.548368533093	576.054609669042	428.631078607844	228.371179724134	206.469276740199	326.088375841163	734.931786209617	556.42544472314	209.963213406804
G1061.1	15.3102845129718	11.8162166138396	19.0789595370336	14.963915508619	13.8304857202043	21.2244706087526	20.7995347614054	18.2641149759978	12.1986647863208	15.2841564352946	22.8202679060711	17.9521298958562	20.8150476077386	16.2643524199892	18.635458069792
G1061.2	20.561815074369	19.4742626083845	16.8013398838427	12.0342393159167	10.0637087987759	16.1888592442011	11.0508802377383	17.7905203477606	12.2764926207169	13.3631365909755	14.3436153681202	9.95663015162904	12.3404797348009	14.4937426623076	9.9751524788674
G1061.3	0	0	0	0	0	0	0	0	0	0	1.23806805217039	0.636550329807491	0	0	0
G1061.4	0.0942287945613089	1.38148167627661	9.15282287748026	8.60533666855545	0	18.0722752693997	1.04737537985056	0.654696937144497	1.23523469295383	0	16.3443626295695	21.1546356665467	4.0052265060094	0	9.53030390875169
G1061.5	33.7043877400162	44.4531957829222	28.428546044732	35.7411043790913	57.6832967776667	22.6335955159237	39.9980524179859	50.2838003121764	40.4671353164062	49.1775748840621	36.2509375363736	18.3172300032989	22.6121471671406	35.9836238017473	16.8738270156769
G1061.6	0	0	7.41196430124101	0	1.97601015318242	0	0	0	0.178685442526434	0	0	0	0	0	0
G1062.1	91.1299840118556	64.4650109591825	76.1140891424019	57.4591863752429	58.0545176041956	45.4586198262752	79.5705275953752	62.8826960959634	96.9599068457189	64.8527225018657	83.7990438289944	29.7333037633964	70.3778630410004	63.9975665751407	106.050442616001
G1062.2	0	0	0	0.701450576514449	0	0	0	0	0	0	0	0	0	0	0
G1062.3	0	0	0	0	0	0	0	14.7600421312741	0	0	0	0	0	0	0
G1063.1	0.868646918390854	0	0.745932148449802	1.32057595631952	0	0	0	0	0	0	0	0	0	0	0
G1063.2	0	0.83444890608522	0.341258606294466	0	0	0	0	0	0	0	0	0	0	0	0
G1063.3	47.0067760812903	43.5776322743475	39.9596070469606	26.01958691702	21.5576778225542	24.0976086613746	31.4805358317413	37.4097911231177	49.3708729017724	35.0561250785665	37.8958956699963	25.6209158237033	26.6875305262224	30.2761138468124	44.7968521128066
G1064.1	122.454110514952	83.1230231930753	108.195988542035	268.161590986263	74.8795818409154	119.914519897216	73.3380208216274	85.7726854396335	174.371368345393	102.393638700928	30.2022260904085	95.6492397832796	177.504923669543	171.574121729831	66.2683178410844
G1064.10	0	0	0	27.0933345932432	0	38.9978832841835	0	15.8109172399544	0	0	0	0	0	0	0
G1064.11	14.8855841878271	14.3118834326388	11.6236733497267	15.6015161519707	6.89159249689138	14.3104082044251	4.95245229425122	10.0481421284647	17.3595972711088	10.9569817778791	3.63658132398042	8.37231854072731	13.2185290749143	11.846145577981	5.53255913056246
G1064.2	0	0	0	31.0108929978705	47.9516069607567	0	43.6334006689788	0.110771333160732	84.3404740434557	18.9213652425788	35.8209488099781	0	0	0	0
G1064.3	9.42796312107532	6.72889937184213	11.7996373625471	11.8411385390708	12.4022516490179	24.8600593127537	7.46983295419882	17.1207270913249	20.5684368430519	11.5408076791579	16.7526375305663	8.46125823613122	9.37347269041818	2.99983513344563	6.79101215539887
G1064.4	0.548816020131864	3.78529391807306	0.0604227056614823	0	0	0	0	6.37885143424321	3.79517610696913	5.36448619392479	0	0.749888224009663	0.32975247542143	6.32094308660645	2.76808775997326
G1064.5	36.1348657804531	12.61023039501	0	169.665754823171	6.76190293551765	8.22622712311898	2.83311050328376	69.415180451072	40.0737501528005	2.71606149280308	14.7625104526284	0	55.9769884796325	98.9891382104166	0.30228658944374
G1064.6	0	0	0	0	0	0	0	0	0	0	0	0	0	0	0
G1064.7	46.937053142846	38.0338541917689	48.5139844637877	113.416053189122	30.2464217554851	55.4426448580658	21.6519064745946	33.2303951720415	25.4950441183697	19.8146182409671	18.9875370342598	38.3620452269389	115.895819773265	123.458555453071	89.7328476032856
G1064.8	0.0802746247137418	23.6185237739659	10.421748637827	77.6985894140591	34.4143906311995	5.55420380093644	50.6713306838525	79.0217798915	110.373512149761	68.9261358490839	7.43816905612064	13.0029683652795	36.6296012582308	63.4631018332265	0
G1064.9	10.9085382097289	9.47601769587488	0	0	0	0	0	0	1.51903817161516	0	0.0762932004170877	0	0	0	0
G1065.1	20.9353603129732	7.60461819434481	11.5748028444665	14.0428285926542	6.45672052128452	18.9342683841232	5.66624296293116	7.69601880760229	10.900208778058	6.0245789593354	4.97237830998218	7.14714643721344	6.24551529992945	11.7268929839361	7.74064898894335
G1065.2	0.107938617456912	0	1.5507202680381	5.47778548620547	0.377410287517466	3.7226113138165	0	0	1.82028736219984	3.97609617284191	1.97036556845379	7.30642340018551	0.0585811757587176	0	0
G1065.3	3.82533975433773	1.63648574655931	1.54191401241049	0	0	0	0	0.825335868069759	0	0	0	0	0	0.130673484365115	3.30135385846831
G1065.4	76.9181235258595	76.5343040322064	82.4124698511048	85.3541269058801	67.7964714657706	68.2707943442276	59.3211294188573	73.6160146131211	92.5680083177656	77.0443164760629	65.8997927604337	91.7119753965626	56.3793378269443	52.5430944720945	70.978213136771
G1065.5	0	0	0	0	0	0	0	0	0	0	0	13.1072026210909	24.2508354279533	27.6952707652727	17.1560963588112
G1065.6	12.027631900636	4.8178968554769	5.96004238756048	0	21.1757133787759	0	4.3221126401879	0	10.7445806059654	0	12.7586243264647	0.636153554093667	4.56977415750804	7.58896944782914	6.66603181477337
G1065.7	0	0	0	9.38046764479047	0	7.3056579123932	0	0	0	2.85323976700264	0	0	0	2.18407191957517	0
G1065.8	0	0	0	0	0	0	0	0	0	0	0	16.0885478027288	0	0	0
G1066.1	35.8138947499802	39.6725312661747	31.8606096247899	22.0055843239699	53.4401369432969	0	57.8964755464689	18.3736542812977	31.7042636627991	32.6696660164392	43.6577065159503	0	30.7300405912035	26.1676720319237	40.2291769864257
G1066.2	0	0	0	26.8986329188192	0	27.7542361488015	0	0	0	0	0	30.0574757703175	0	0	0
G1067.1	0	0	0	0	0	0	0	0	0	0	0	0	10.8490094010628	14.2187757049925	8.96098605299929
G1068.1	5.29962040811703	8.9569233010212	3.30645893712523	0	1.63767325665497	0	12.7816918755028	0	2.33471465214304	7.72654676837561	5.13880824285007	0.0627069425981696	0.07152005929341	0.0665542374541827	0
G1068.10	0	0	0	1.34334655097019	0	0	0	0	0	0	0	0.523728675015889	3.38032259438008	5.64499271580375	6.51308724655677
G1068.11	44.3044988603826	67.2327422267835	46.6625736524987	0	18.712274600501	0	147.522646133522	46.6020594939027	17.0084367439868	31.1160669683925	120.181211814328	0	6.06384217194886	0	0
G1068.12	0	0	8.18142388775725	0	0	0	0	0	0	0	0	0	0	0	0
G1068.13	0.178416989676094	0	0.972578570151175	0	0.268066385730495	0	0	0	0	0	5.25836357661312	0	9.35851400217357	0	0
G1068.14	7.19956766601457	1.84000697306395	6.61945185505854	2.74647018593687	1.57117269186825	0	0	0	2.15050738349005	0	0	0	0	0	0
G1068.15	22.2637572241535	54.9219686330823	44.6193456930055	0	24.9336078476986	0	34.4168570104392	29.8565077270979	14.1953100564821	40.3383066747929	2.61568023761476	36.250921014523	0.213357119597498	0.0993022667978568	3.87771954035163
G1068.16	0	0	2.95672260005349	40.5148186356982	0	0	0	0	3.88320792718096	0	0	10.1948940381443	0	0	0
G1068.17	18.1527869371069	21.6532484784686	13.5510738674049	0	9.65400834040289	0	14.9367201353871	15.1447117400872	5.76079238360885	16.8881016394632	9.42786340777364	1.82455283733028	0.0671028011372653	3.80891671425755	3.28681659571152
G1068.18	1.85414609586491	2.39828349655956	3.42949231471811	0	0	0	0	0	2.38024050007808	2.54735289485998	2.98293634634539	0	0	0	2.56699187488127
G1068.19	0	0	4.96037853974847	0	0	0	0	0	9.22926075976458	0	0	0	0	0	0
G1068.2	0	0	0	1.90864727995794	1.48947501799148	1.02107764197511	0	1.52821559382686	0.0634968321195587	0.0634072347714926	0	0	2.514442662097	0.0688208375225276	0
G1068.20	157.330643110355	204.892564869836	142.639350225379	143.047531085138	135.766537871863	141.069399574439	132.746237217314	153.964110954508	163.208398157872	206.833946034643	233.584396209322	187.885845027182	108.554584093038	136.071428587414	127.468548763666
G1068.21	10.0509718630591	11.981199368486	14.2575087486113	27.4598419138236	23.4223331604792	28.7256721668588	12.9619398448461	19.5952985506214	10.9805798386525	10.8543880930086	11.9694938783349	32.0719229802403	17.9454693612685	13.5131612463679	11.1808817021961
G1068.3	0	0	0	0	0	0	0	0	2.02296965715489	0	0	3.17902120906216	0	0	0
G1068.4	81.9992187370659	49.9332979382151	75.8746688665734	62.6763095481721	52.3234574947809	158.498918282944	50.4993652661854	51.5632953083945	77.7962675352409	90.8584657875318	75.6065059984446	152.721422032794	56.2461376463198	18.3835659048929	30.7514463803366
G1068.5	2.08686603424919	1.1398357241427	1.00732678979672	6.26635015415109	0.0536103669259765	7.37059956785196	0.053487963280346	1.04467126644417	0	0.150072741195043	0	7.59303732537463	8.84262079060551	1.41669317388458	1.75238322762583
G1068.6	5.27995926983672	0	5.46687449739895	18.9869313748319	3.70556440413483	10.3008557033926	0	0.155554604980768	8.50133477035579	7.17918797356719	19.1192101351386	0	0	0	0
G1068.8	2.02704245276307	0	1.56238891263685	19.7735056421065	2.40403547915075	33.8003168471553	4.89769303953918	0	6.48108572328299	10.9226883164986	0.133952530566848	7.84053185252944	22.3250076227872	28.0334730900538	37.0610555921259
G1068.9	0	0	0	2.93237163396397	0	0	0	0	0	0.081141362962851	0	0.413262227972861	0.564899355924114	3.15468885537878	0.284284685179129
G107.1	32.0451130952423	15.4680310744246	23.1807917256784	26.7281772963045	10.8200836529477	23.2216122886809	8.64219171757684	13.3143498953936	13.6599775575083	18.2971904860903	18.1004644716411	18.4609036571126	10.0394823185134	11.3584349894164	9.76263555578664
G107.11	0	0	0	0	0	0	0	0	0	0	0	0	0	0	0
G107.2	0	0	0	0	0	0	0	0	0	0	0	0	66.3673057055225	38.8920278568102	29.0808353597537
G107.3	555.344303248413	658.960451974648	655.302102765732	544.088002665452	412.562506476094	759.041597383614	391.768738245753	567.370834677183	399.237876476292	434.08018598519	511.257694670238	420.792963561788	743.020412062024	883.430530662508	551.138577576277
G107.4	4.64107555220343	5.10272003183774	6.00900904476931	9.67848309921894	7.01561422021966	7.17003540471706	7.93591128041925	11.823602207911	4.91458687457642	2.99809534350953	5.59548882539201	5.06667633653806	18.1412155860471	35.2867336593204	30.7486172519972
G107.5	5.2177004200046	0	9.70784724308178	101.862537036612	0	136.542717308632	0	23.6005746870929	0	0	0	181.702442425696	0	0	0
G107.8	12.0318674729608	11.2861423599843	18.8549040246809	22.8739015042474	14.0443543716785	20.0926608749534	12.5148590075032	16.9387734675642	12.7194329345923	12.5777793853203	12.4573642133814	18.9983610491803	16.6690182850247	17.6048435090285	14.1424846058207
G107.9	0	0	0	0	0	0	0	0	0	0	0	0	0	0	0
G1070.1	2.75375938313471	14.8109145462416	27.7616781964213	8.06988785282784	0.0485255101085599	25.1723464906431	12.1370743598417	1.36620059971082	6.40744334391013	0	3.46008145257166	1.53374992572762	18.1200299595729	6.73382597862278	0
G1070.10	25.984938362924	21.5117190364507	31.2545643798681	18.3307048652532	15.9368414978762	15.2648587142138	15.2091964167882	12.5858560821677	16.1774708268942	17.7725638126841	5.00580833139399	2.43243986885757	10.4492046665751	3.40777484455311	0
G1070.11	0	0	0	0	0	0	0	0	0	0	0	0	0	0	0
G1070.12	0	0	0	0.250670995651765	0.665569182883534	0.798092666367058	0.0741503646390227	0.290270932860897	0.414871814943543	0.345724251062271	0.857076324463117	0	0	0	0
G1070.2	2.03132706276471	2.77284464272095	1.80619472006816	0	0.156941956889311	0	2.7132601570908	7.12166230357911	2.2530419379547	8.04113237115026	0	1.50342422124181	0	1.64251469749562	0
G1070.3	36.7888844624838	7.8017657302756	1.79750852914697	20.2591583852151	37.102881866264	5.49337086403729	0.756982844554952	45.6926380206626	0.0473961353126414	4.61977183113802	0.225583880721343	23.4186067584417	0	0	0
G1070.4	0	0	0	0	0	0	3.19245697996839	0.0942515457680309	74.2773636348778	1.94319294098079	0	0	0	0	0
G1070.5	0	0	23.8644339634266	0	0	0	0	0	0	0	31.2923313848137	0	35.3015436747014	26.3620883350998	57.4702330972653
G1070.6	0	9.86097612501258	0	0	0	0	0	0	0	0	0	0	0	0	0
G1070.7	0.924120573926037	3.42829763660134	4.12021167662556	4.34906714178302	1.90793537754579	3.15896399601592	0	0.250628979978101	1.40014719669205	2.68974075326888	0	3.75408233805722	2.8066015028833	0.678958510533487	0
G1070.8	1.21348051850067	0.970450650638583	0	0	0	0	0	0	0.644946021494538	0	0	1.6752278611877	0	0	0
G1070.9	3.64702474182756	0	7.03743541103061	0	9.76693412576813	0	0	1.38150507837527	16.0508655350892	0	14.9500549294776	2.83296975731865	3.98517071240062	11.515613057253	0
G1071.1	5.04224375379166	10.3555877451711	6.50440166875846	10.4066947156107	0.583042684966649	17.0906854104438	0	14.2909658862572	9.22072275674764	5.62002812339829	4.44918032194529	7.77716941706061	26.9367870777508	15.602365002342	17.9058250047172
G1071.10	0.132815404131848	4.44985231988934	0.394826897734968	4.29513869362693	0	0	0	0	1.43480763259244	0	0	0.127964119803543	4.32869703572298	0	0
G1071.11	0	0	1.082532447788	0	4.24158330404944	0	0	49.9288114620923	3.55580062092455	0	0	0	0	0	0
G1071.12	0	0	1.08908372441002	0	3.00835088233359	0	0	0	0	0	0	0	0	0	0
G1071.13	8.22498723053391	21.8817793074704	3.19730056127695	0	0	0	16.6202143123832	0.168269381498733	8.78983310558546	17.550874027966	8.20241797920733	0.867459723088169	10.6005331815021	6.19871648882696	0
G1071.14	48.533793315081	2.22461244598552	51.2684858055038	8.2215894345911	35.1339569268568	0.561379262105495	4.34396622379875	0	40.6391354794312	5.31840083066558	25.0898509012719	20.9204324007902	62.9536958271968	40.7829143530051	0
G1071.15	12.3037840961279	4.10521769039774	7.50059042400201	10.1071309166802	13.0702161577203	11.008565879249	12.1355279926187	15.4293545212962	10.7872231129404	9.14297283420987	6.65601164299943	3.93100504850877	20.68412923211	17.7672329252953	21.4709505881737
G1071.2	27.0992440243189	20.3309547974695	20.8649091543257	27.8919125526348	12.8952844791347	13.1212046272871	13.6296692157708	18.4190000222855	23.3941139128926	14.6972126929339	14.8773161421357	10.3630932604055	12.8813054366448	16.3254309528897	12.1667254579961
G1071.3	0	0	1.87795211143547	0	0	0	0	0	0	0	0	5.11028821027242	0	8.40740381234688	0
G1071.4	3.76808534178038	1.62310257019097	6.9583404757626	14.941207502587	0	0	0	0	0	0	0.786040672132653	20.9624032479722	19.9445751382662	10.0194924014851	0
G1071.5	43.1866884972805	4.99210478493821	0	48.6047485217455	0	20.9727868241474	0	1.57328089730038	69.8515765869885	10.5971334746927	0	82.1731919510911	0	0	0
G1071.6	0	0	0	2.06373372706306	0	0	0	0	0.787628162188243	0	0	1.07753843643017	0	0	0
G1071.7	101.52484080907	82.5296406620392	95.8366334098774	47.3048108812384	60.1258521966182	78.2834999758733	52.8452270752834	103.517605614072	41.188206900485	68.1892046986922	79.8724275484236	55.0056917594216	63.2561545410032	99.7079695097515	111.659340021901
G1071.8	3.15062787548491	0	5.45306846324403	1.50742894922472	0	0	0	0	0.579589966736594	0	1.94526843377003	0	1.02694774995748	0	0
G1071.9	3.41397168340166	0	1.47514879603329	0	0.729681269651128	0	0	1.83260836996517	0	0	3.99933291759518	1.81569786078809	1.46563215399748	2.46901754204759	0
G1072.1	10.3001240665946	0	0.647151643719983	11.6992299420001	2.22346929260023	9.17326836576819	0	1.32482291910438	0.425572605495129	0	2.34215624725105	0	8.07376530181684	6.54396273726424	9.90837452525069
G1072.2	0.0804460363164317	0.0783771336269684	0.23917599394258	38.4456791814478	17.9323353116867	2.52902814851433	1.62256432999836	38.7928890276111	11.852562037747	1.96593970950336	0.0720171551073081	1.85545239672752	26.1720002135088	21.9799375582741	9.2100419563065
G1072.3	20.6777800008464	30.7846753489394	31.8725193121506	76.3354774314645	46.1554967328348	23.4791657382294	40.9614412971634	29.838405936952	70.731453963216	44.4756746076297	16.1597936259964	37.8139876302968	46.5183744719315	35.1971837597345	18.0840639538268
G1072.4	35.183647195194	18.8156354705067	20.6615872823414	113.357937476412	23.3780654992267	14.202560851306	23.9753329907371	11.8813291354035	73.4601448136888	3.8423874178674	0	18.1487746878405	63.7207336176374	61.5773446057632	39.285049031924
G1073.2	5.31937007455921	7.41852523869502	0.0466383882485294	19.1027129139536	0.0945662387130456	0	4.47475000978148	75.4272944741641	0.0442828027624831	5.54526656996155	22.2094658464957	0.0452423938244387	40.1665601463009	33.8780230830989	19.4590692469596
G1073.3	0.0445549254019853	1.16240339920086	0.308990926875446	14.3055421510466	0.0895078307222362	0	1.64856087024742	37.78422713068	0.167682626182629	12.283243870913	1.39608091545241	0.0428197649304741	29.153933920261	57.0560312233173	5.32705186351311
G1073.4	11.3852563735288	5.17283456448407	6.42628864572371	13.1122466339277	6.14899348962521	29.8166906649427	3.44698863175523	6.93386564756659	6.39936956212291	9.70563789769103	14.2086533086058	2.79588369537029	23.9600345247709	23.2152056238507	10.1702934671708
G1073.5	33.5907611664228	32.2719622447855	28.948599921041	38.9990779730479	28.1046876953268	16.7250391541883	29.1836463349418	47.7817669078953	20.5075442275473	31.134588305924	39.7110481514616	19.0489727642904	43.5837789536971	52.1327131221256	48.2764818731772
G1075.1	11.8192561151931	16.9191911883063	13.9252595572009	0	9.79277433836368	0	20.5155163443633	0.326994285782906	15.1226406397576	12.6674106470814	11.246776149926	0	0	0	0
G1075.2	25.700347768633	18.0279026457645	20.090904235589	24.3569579425491	16.5358903898146	31.1361897830611	13.9961795616303	30.1720774861559	20.7912406051321	13.2052357726075	14.5821020282842	11.9440650045493	28.2474138329852	30.7051306409734	26.9714323089319
G1076.1	10.1257298401199	3.45198067046478	9.16997252862695	0	24.1650778831414	10.1646903820828	22.3038393320901	0	1.00695932803648	0	16.5015971736183	1.29048000702038	0	0	0
G1076.2	0	0.763300525434865	0	0	0	0	0	0	0.369277165891691	0	4.04856830226935	0	0	0	0
G1076.3	3.71591219985005	0.360492278606332	0	1.75408029730162	1.86669598419108	0.402225612892897	1.49307674026788	0	0.523774435761007	0	8.98559892659227	0.477060125009942	0	0	0
G1076.4	1.42517153017402	0	0.0641911493091568	1.02821060221687	0	0	0	0	0.304307612972884	0	4.29339631835637	0	0	0	0
G1076.5	20.2238983002963	30.986965633683	5.40345520680862	14.8059825176829	19.4170392169585	3.51720547071444	55.2855607678633	0	0.0648280147378943	0	149.111025160988	15.0244862103798	0	0	0
G1076.6	0.824681145724697	0	1.57590349812449	0.533469557465003	1.4790094049611	0	3.66451825510112	0	0	2.593270737368	5.85358097373119	1.41779567726349	0	0	0
G1076.7	3.6658321702882	2.01368322701079	0.813168492288261	1.176010338765	6.70666104761626	0	4.55382048208556	0	0.617295076823612	0	16.5620697933685	2.79237314217291	0	0	0
G1076.8	0.11169890373064	0	0.110673804420876	0.252699166564271	0	0	0	0	0	0.575163243554438	0.349992628935957	0	0	0	0
G1076.9	0	0	0	0	0	0	5.65911627094737	0	0	0	1.13301601368496	0	0	0	0
G1077.1	0	0	0.0893304019467739	0	0	0.0322914490635074	0	0	0.084935850254724	0.0560535937577801	0.0538334487999115	0	0	0	0.0325769432391284
G1077.2	1.25817778239839	0	3.07235829790719	47.146698639958	44.7354015244493	104.501739217974	40.8526450929748	23.2161298510853	41.7606225704947	46.9991815169847	64.423031088405	73.0400220623438	50.7585768423145	54.9585220227877	54.8608274912482
G1077.3	0	0	0.264771052346784	0	2.55097317558373	0	0	0.0867866950499509	0	3.79019703400438	0	2.61510030753011	0	0	0
G1077.4	0.0471920050325119	0	0.0467552797354411	0.372972348144839	60.105128205827	38.0437098597753	4.29719650700099	37.4658978932398	0.62189529235905	0.618086011649836	14.3223345102284	0.272561936551946	0.154819325112363	2.01662466833501	6.06359347798536
G1077.5	2.33317189248825	0	0.0355591720909793	0	0.0360669806113435	14.5339636202376	1.50492930290384	4.32040206808904	0.0338098995948814	0	11.7000787895507	0.587358841072112	2.35747474748071	3.47251631326599	0
G1077.6	0.0309040826350767	0	0.030613620546913	0	8.1979171525238	15.2741242252756	23.9106258583867	14.3027398380927	0.26195045003424	0	19.8692784480895	0.0891212459940096	4.02124366643035	1.69750515527755	6.80007455009121
G1078.1	0.0310825619892743	0	0.554228489682361	0	0	0	0	0	0.322404622773836	0.116085787924239	0	0	0	0	0
G1078.10	5.52528065184327	5.49098246278542	2.21367980121399	0	0	0	0	0	6.4270820690326	0	0	0	0	0	0
G1078.11	0	0	0.121386016519801	0	0	0	0	0	0	0	0	0	0	0	0
G1078.12	6.47051369364016	0.0621814850886077	0	14.4511038035989	29.4633227743165	51.0633579756854	32.2544111154641	0.0629328148227064	0	0.240437042032461	54.775506115775	55.5221685497375	110.13984531464	88.0538852470323	109.057769202781
G1078.13	0	0	0	2.26127818368484	37.1867894983342	6.62939984760289	27.4471993732999	0.135385450364137	0	0	29.0071017643423	23.5586814679087	0	0	2.9583118091079
G1078.14	0	0	0	0	0	0	0	0	0	0	0	0	10.7939480383901	24.7828948714218	0
G1078.15	123.976555849302	85.28289517571	113.131658658498	0.794869842448109	0	9.18742839745945	0	1.5184875951878	97.1054508649451	52.2649686234316	0	0	0	0	0
G1078.16	0	0	0	0	0	1.64540599843742	0	0	0	0	2.02042820049497	4.13325411253182	3.75974993474916	6.79560024949581	0
G1078.2	25.066962228844	18.6954545509641	16.8589933176704	9.23725860103634	17.2401708982117	12.6332279139407	20.2278786853507	15.0244261883122	12.5081475225437	17.1105266779638	17.1916557722231	7.44182392480493	20.6081426144808	19.3315955308216	21.9726689774596
G1078.3	13.8976716975936	0	10.271222199988	50.3199035181707	24.9410850695933	53.2097971150641	44.1511582358289	1.65442767042883	0	0	30.6155922309686	36.1289304422401	53.0111493699122	20.3191899830057	43.4143451236772
G1078.4	0	0	0	0	0	0	0	0	0	0	0	0	9.96319144975953	17.2651520825038	0
G1078.5	29.8428573696146	26.2622955151993	19.7379726895281	1.46917007412103	0	0	0	0.0818100688168338	27.3867971824712	10.9217237477055	0	0	0	0	0
G1078.6	0	0	0	0	0	0	0	0	0	0	0	0	7.15215118937469	10.2796864834787	45.8960745587708
G1078.7	2.89104851707366	17.0968236695948	23.8683928096965	18.430973842996	29.2126992753438	40.8582028885862	2.02058788205157	34.0435235528045	14.3927751954899	21.7062532996225	22.3787091673334	51.4336474517405	17.983266945787	5.45870120853623	23.0137344296091
G1078.8	5.10874641100924	0	0	6.31972435627157	0	10.6625895817842	4.44642476084211	0	10.6242025071315	5.55453124076317	3.75813987622767	6.37000068000531	0.58241300362272	5.61591093761088	0
G1078.9	7.74657343262884	11.4594509112586	9.65574146652309	18.9732556425548	5.18762874669281	0	0	0	3.76285362319949	6.68922994768754	6.32971536512192	3.27182086413708	12.3433961490017	15.6332663097886	0
G108.1	5.96815305100494	0	0	0	12.8112671668477	0	0	0	0	0	0	0	0	0	0
G1080.1	1.08536314926292	5.55049209467879	2.73305413276296	0	0.136316298017707	0	0	2.86018895601748	0	3.71616150954834	0.121495995884249	0.608477428346829	0	0.22945728757765	0
G1080.10	0	0.0492778070744798	0	0	0	0.219863745506241	0	0	0	0.0477033797539909	0.136768131366977	0	0	0	0
G1080.11	6.89240214232762	2.57983937352294	5.33466134888916	0	0	5.5236390943802	0	0.0839305808447628	0	0	0	0	0	0	0
G1080.12	8.25816919676404	0	3.46201478407841	8.92374348380472	0.31897984257424	0	0	0.249767719470127	4.06552453772994	4.65252383742317	0.227477811254517	0.0611440108093206	2.91545853111168	2.00243804735628	6.59589016236782
G1080.13	6.43293130721666	2.86476705316176	1.60785947121287	1.114608079894	0.873080380941574	1.94218919373756	0	0	0	3.64217963716943	3.16487675848213	0	0	0.235769852980549	0
G1080.14	14.4887838505747	14.7907851769545	6.88052765976726	5.48960385663786	12.6707884243567	10.6542620418477	10.2845400827627	9.96383872937986	11.2439446971597	10.529521988798	6.74050391607588	22.8646699133688	11.4039809799541	11.8232047469606	19.3171987024094
G1080.15	19.9140318438212	28.9434744147264	15.0096498442589	20.5029806994144	9.99368119348821	10.8859603329218	4.62999793196939	11.8877239572189	14.4529306461702	18.9809987467835	8.80608927821693	47.9209087926985	15.2060564025203	11.3323729461162	20.986443967871
G1080.2	0	0	0	0	0	0	0.047417109462192	0.092289638261611	0	0	0	0	0	0	0
G1080.3	0	0	0	0	0	0	5.56129388032342	1.39861898412837	0	0	0	0	0	0	1.24772345514612
G1080.4	0	0.300599641592347	0	0.935547243183448	0.623888420362022	0	0.103703115315575	0	0.535452185407307	0.339012265505379	0.602433034558708	0	0.509343291866355	1.05314694768135	0.677077117539455
G1080.5	3.12021380278029	2.24964896665994	0.041215784137234	0.0468379100213433	2.50739350755965	6.44778207438088	0.582048293338047	0	10.4056984743439	11.4156094106237	0.0372452755346805	17.9914549308114	0.453933100545501	0.126695524769273	0.586680673744421
G1080.6	0.0752255533431102	0	0.223644387020923	0	0.0755383191994546	0	0	0.668943375611528	0.0707619881690162	3.68108118132101	0	0	0.0821589011715465	0.0764615440716609	0
G1080.7	0	7.49887485438517	0	0.455018576711629	0	1.84576496573595	0	0.198798495442086	0	4.42172934279446	8.9089254924084	0	11.1829378610806	8.79279981718758	0.767755795216594
G1080.8	2.4763800902901	0.938326564068279	2.72030583255285	14.4315950421794	5.29883628637342	0	0	11.8427033690326	3.29130980198618	5.39310990011949	0.0481950334354675	18.9202239442447	4.04784470630933	7.09605381910536	19.3694771252801
G1080.9	0.964067876568928	9.09018937222411	0.0477577418038765	0	0.0484169092297357	0	0	0	0.0453559213366557	0	0.0431541795700443	6.26458273968391	0.788385942146768	0.0489016053693406	0
G1081.1	21.2269944281276	9.2296969048404	9.65342166252975	14.1679119092604	1.87262469728416	9.21205162912218	9.47209009642865	4.92479806755511	12.6035910367848	13.9488607630002	13.9494451868274	3.69185662164667	3.3409402733331	5.33190233889372	0
G1081.2	0	1.78707350316199	1.19546452178484	0.500971272007232	1.7167055664066	0	1.27181664398061	0	0.419038260419308	0.537517516947812	3.23066469109363	0	0	0.129026747828813	0.554731600666715
G1081.3	0	0	0	0	0	0	0	0	0	0	0	0	0	0	0
G1081.4	3.53278731237019	5.2585137844111	3.85152317563712	13.5827163407277	0.799951053037332	0	0	6.12924276858183	5.21866839981153	4.07282221671181	0	8.41814400885447	0.385388153627349	0.448384881398634	0
G1081.5	0	0	0	2.34926455159104	0	1.51845139068386	0	0	0	0	0	3.87664978629952	3.48368352682491	7.35610525745513	0
G1081.6	32.0469040913348	27.4632112060347	26.7530132451501	48.933741113628	25.6225412569763	35.6760478609706	21.4608600096278	25.1053588431722	14.9180528218711	20.5015050767109	27.4215875937398	23.4256690147177	45.0001311176568	39.0786222413608	20.8471841379045
G1081.8	0	0	0	0	0.0309701593697639	0	0	0	15.555124739132	18.9779518772087	0	0	0	0	0
G1082.1	47.1108241870204	34.2202376106787	46.5579742095193	33.3175242938503	47.4319501179721	44.3195693830705	53.4163660326161	59.2968465852175	61.4690046678365	42.4988067979702	35.6477970429427	39.1244796574675	29.8726815574615	34.9128093494217	52.768151627733
G1083.1	0	0	0	10.0254512969734	0	7.31074813082272	0	0	0	0	9.06503282533989	22.0520169001295	0	0	0
G1084.1	17.2286456774378	0	27.9808352902827	0	19.9672185377257	0	0	0	28.2953388061002	0	0	32.0464963424687	20.3745752385179	0	0
G1085.1	7.06701842358753	10.5477886531481	11.8886798334679	24.359029599723	0	23.9483429958901	0.996075976757642	4.16236443480265	6.73915321381803	6.07719351874953	11.1179201612848	34.231398753309	12.3518111950772	11.2990655560176	3.61765996882026
G1085.2	118.534538133529	130.679862112342	140.177226202181	74.3616484934197	67.8265636705859	124.676481725026	27.3157916219278	120.198099131477	67.1236704785652	76.18123324729	46.7693466918793	150.440718205529	51.4821582966763	44.1399250947204	87.0438162734401
G1085.3	0	0	0	5.171587768661	0	9.52699764155347	0	0.107990271829434	0	2.22260198600309	0	17.129909236046	18.9128802079361	18.0477837417087	6.99485892692463
G1085.4	52.9146005534338	42.9816130196203	61.2382211130683	23.0401356161535	110.655092456087	5.80385685501531	194.052316754387	9.55932932373032	46.298334471785	35.7348214877937	145.557179464564	10.0156546826918	11.1602561772042	0	3.48829731468862
G1085.5	8.6702598834033	3.95217982032961	5.52748977372463	3.90298481318555	55.6941679354564	23.385818685456	56.3895318193784	30.6321703316495	4.76140514151202	5.47440412677945	39.2568970891605	9.76501394052801	0.131761373052565	0.449471429678648	0
G1085.6	8.4802767740396	9.78252064337829	8.40167799937209	5.77001568089424	12.4377152040647	4.77675119767309	12.6587655017866	0.0443687341489415	5.65689477697572	4.5982365397737	10.9632493104593	5.09676766422317	0.149538802167365	0	0
G1086.1	10.9219197873671	7.63732517997453	9.3754837186915	9.09220165767707	4.17486260959709	0	0	2.8869725776684	7.01038540053579	11.7171123032734	6.0655427081517	0	3.08282329080223	6.12585721009643	10.1193237823154
G1086.2	0.208215057602662	1.88854318478186	0	0	0	0	0	0	0.130249643690166	0	0.248305949727998	0	1.57920449168866	0.2099433964525	1.35587122174169
G1086.3	2.05971049790412	0	1.5701810705436	0	0	0	0	0	1.04089561216734	0	0	0	0.426716444390957	2.62110192058689	1.71412026531864
G1086.4	6.46956496684657	2.63663968370391	0	0	0	0	0	0	2.48269994596154	0	0	0	0	2.80052138835238	0
G1086.5	0	0	0	0	0	0	0	0	0	0	0	0	12.70971141662	12.9631317157738	24.1391542554228
G1087.1	0.127317102464553	0.123563403703574	0.063078749800437	115.671276878251	0.0638766966772359	47.0782966782266	0.06389048185234	118.117617928632	1.61561051379997	0.119397342232329	0.1138829147759	104.756580408143	99.5002604314913	65.8589713498481	26.7886855797342
G1087.10	0	0	0	0	0	0	0	0.149038470725116	420.168357252458	212.979949657044	0	0	0	0	0
G1087.11	122.283353606881	186.778096787629	92.5846824353211	0	198.092394413852	0	280.38274133792	0.153483470784022	69.2546980655126	100.291755440711	190.235421272647	0	0	0	0
G1087.13	0	0	0	0	0	0	0	0	12.5538845303622	0	0	0	0	0	0
G1087.14	5.49695340199608	0	6.34292784171783	0	3.5485309584499	0	0	0	0	0	7.94262835889398	0	0	1.21611919533916	0
G1087.15	2.27722830244077	3.91553089452735	2.48240861885449	0	3.57706515855102	0	0	0	4.41580061357052	0	1.2213365723832	0	0	0	0
G1087.16	0	0	0	0	26.3568738329091	0	0	0	0	0	18.2994650957864	0	0	0	0
G1087.18	0	0	0	0	0	0	0	0.113789208503986	17.369651104791	7.34728889770758	0	0	0	0	0
G1087.19	0.533908764422173	0.460134106834522	0.352683580608257	1.20749230461572	1.13067277885558	0.961488289363668	2.0810502224913	0	0.111381604567879	0.0555044849785894	2.17488489882986	0.342282686060141	3.42292725912592	1.80287009426665	2.58074200712386
G1087.20	0	0	0	0	12.6863752933971	0	0	0	51.1476058410411	0	2.7272235595935	0	0	0	0
G1087.21	0	0	0	0	18.2994597722958	0	6.2660138153276	0	0	0	15.7836437762302	0	0.482863914087996	0	0
G1087.22	1.4405722469469	2.64686009108779	0.951500967132317	1.35830968606269	3.04539696161349	0.986700123342753	3.03455121017407	1.17010799748924	2.0771001451883	0.852832355245467	3.23139556660375	0.833646219487336	2.78385832199187	1.27063257153473	2.19717696312276
G1087.23	0	0	0	0	0	0	0	0.0813711797940563	28.0695148589951	10.863732726342	0	0	0	0	0
G1087.24	4.17194733891897	2.96915410695132	3.48507553937969	7.65822426436716	5.65649815588643	3.34392994913883	5.05483735251233	4.55130830290448	6.24421250024264	4.38314817049681	3.75977340980503	2.69242627289408	9.9450121766703	7.89833874480979	8.88611298015726
G1087.25	26.9752972477019	4.57693011889222	14.5121026754901	4.46099613045723	16.459110848037	9.52349908879443	11.3212682201568	0	0	0	16.2583766513148	0	15.3031340213925	20.6589719202793	14.1814784047535
G1087.26	0	0	0	0	0	0	0	0	36.2183667564564	0	0	0	0	0	0
G1087.28	1.27865031207285	1.1112561494052	2.73415125834123	0	7.96407868427508	2.18505145464225	0	0	5.30767153391458	0	2.04565641015059	2.84794330083948	0.734280749612525	2.11825852447013	0
G1087.3	9.22898697049322	0	0	0	10.4489641511945	0	0	0	0	0	0	0	51.8937658280745	32.2521452241884	0
G1087.4	0	0	0	0	0	0	0	2.54468110947438	0	2.96468264547522	0	0	0	0	0
G1087.5	0	0	0	0	0	0	0	0	0	0	0	0	11.3788880597929	0	7.37522976928614
G1087.6	0	0	0	0	6.11151244696312	0	0	0	0	0	0	0	152.872973276005	107.447920211089	91.2661804830719
G1087.8	0	0	0	0	0	0	0	0	0	0	0	0	0	0	0
G1087.9	0	3.86141579812874	2.64720427189717	26.1913866935817	0	3.28356762479001	0.0725630181772238	0	0	0.0677380782788171	2.25894348440515	8.39899885472306	16.9213195126965	20.4861647870436	0.0785329904389321
G1088.2	0	0	0	0	0	0	0	0	0	0	0	0	0	0	0
G1088.3	0	0	11.1801896393348	0	0	0	0	0.115615204267595	11.7049327046744	24.6018446475267	0	0	0	0	0
G1088.4	7.57290625086091	6.9565092129362	10.4898182990337	4.40270561785645	13.1929178805841	12.8370248398901	10.5334255687893	12.8737566842587	10.8482144590063	9.06356352401381	12.1021462538696	3.827438053254	6.99903112201085	8.81493604886977	10.2168662132106
G1088.5	2.38974944105586	2.92911289110346	1.18398363774283	8.04940682126324	43.1281325907009	20.553714240441	34.6397773402086	0	1.9589776233257	0.651401553355798	23.4818742683111	4.05553078590944	34.7842196790849	45.9867450487742	50.3660519500419
G1088.6	0	0	0.874743512687428	0	6.58194381571783	0	0.951099452506377	0	0	0	3.32695388750365	0	0	0	0
G1089.1	271.716515033924	304.597747744641	298.226470944881	360.846416968382	439.483361050569	469.467957704916	353.893025289832	579.683301152393	207.660718736144	202.136804644185	412.064887926353	276.825052150687	548.752601361228	600.976356932574	637.476157920683
G1089.10	8.97917323403284	17.0180885448578	8.61876514702599	3.94202498239218	10.886345028821	6.68340021356425	17.063584474031	27.2348994749305	7.52228727296427	8.96937867944808	8.39649884951618	4.59886541863973	30.841925446651	24.6981136690556	28.5349371673526
G1089.11	0	0	0	0	0	0	0	9.04887381279637	0	0	0	0	0	0	0
G1089.12	0	0	0	0.0606446817859821	0	0	0	0.105114890273237	0	0	0	0	0	0	0
G1089.13	11.6487123485359	8.07751256456098	12.1355991418218	9.53028881204406	0	3.39555981345428	0	0	0	2.24759151784501	0	0.432460065085029	12.6397039219101	11.4024604210089	3.39555330673345
G1089.14	10.3815593082089	9.54778271681633	13.5195372566499	18.6564244139625	14.1648841903619	10.4256166322977	13.6759873877384	12.9691395634228	14.6196091860635	13.9593298486256	10.9216596059344	10.1372945215373	22.0186720992183	20.6728832899654	20.0934318045811
G1089.15	0	0	11.7071154998008	0	0	0	36.0628232925746	0	16.7107866745596	3.63532431661844	13.3089654164544	0	0	0	0
G1089.2	0.229357417047706	0	0	1.91647609109113	0.263668398951835	0	2.35575756770536	0	0	0	0.293720043605039	0.567331673829536	0	1.29045404181485	0
G1089.3	249.753543601992	259.518798673112	281.168448253234	203.598037256727	459.130508798419	324.610392854521	578.563954755445	279.41273236246	176.478952665646	200.590587423519	540.723430737323	305.916292674644	217.319361631391	167.286847152546	222.498214102346
G1089.4	0	4.92675716916931	0	0	19.6728086265946	10.2110881488585	21.6837987301769	2.21705368078747	16.602944099943	7.96501974240717	15.2284517451726	9.40023300679554	0	2.80208865809659	0
G1089.5	0	0	0	0	0	0	0	0.0792455251172424	0	0	0	0	0	0	0
G1089.6	0	0	0	0.0716066558219872	0	0	0	0.0618210802865122	0	0	0	0	0	0	0
G1089.8	2.7309811301264	4.80719522689977	0	4.36153086725024	6.21442061515882	5.77675904877617	3.65199090400815	0.978195860717213	1.74292104677167	1.16549867653183	3.77627456015368	3.99553453419883	3.43612554649765	3.27372946782048	0
G1089.9	10.6386404511203	4.08573769926297	10.5830450027312	5.82044362363856	4.77101894743942	9.52467250388708	6.18645052834831	6.34147764812153	8.92838103394607	9.60197294550539	5.11050259223032	4.2926880331226	7.3336327644922	6.94764101613447	8.17873334645147
G109.1	41.5887697421945	34.4547954989453	15.4068838164926	39.2571767443563	41.1678765602468	26.2299844959623	11.9787901529944	31.6702861376743	0	2.91297231042212	30.0096051587831	21.7737849362421	50.333176020919	34.8700763496271	44.7998891852523
G109.10	0	0	1.02982753115837	0	0	37.2305223531521	0	0.157855141411344	0	1.95221668268602	0.0715208563088523	40.6246585613465	7.50236143089082	1.1366725872396	0
G109.11	0	6.40774363926684	2.67071278532771	15.1442719755966	19.5785571669969	24.1045776372975	0	1.25254986626515	0	11.0983141816557	15.8942866163039	15.1900650097306	43.8813324665121	26.98496482742	29.2136617007711
G109.12	105.675050253466	54.6450564211871	102.189988123236	61.4940024336078	127.266914671807	8.1945442426981	51.0161619433817	0	109.579761313089	54.271648488371	75.5705729940177	61.0981052172036	71.3538887558905	95.1218199432145	7.20584975582828
G109.13	0	2.30002774634762	0	0	1.57767828545861	0	0	0	1.80141109977495	0	0.156298513736114	0	0	0	0
G109.14	0	0	0	0	5.05892277526412	0	5.75486771727613	0.12291311663473	7.12346114059745	3.99302625001881	3.04400564954497	0	0	2.32541192596213	3.54095156085009
G109.15	0	0	0	0	0	0	0	0	0	0	0	0	0	0	0
G109.16	2.54231933870336	3.4677326215096	3.92173704311288	3.90548709352394	0	2.56721341884914	0	0	0	0	0.326013272125242	1.77308114220855	2.41651899829934	0	0
G109.17	0	0	0	0	0	0	0	0	0	0.682622205076973	0	0	0	0	0
G109.18	8.97960602414245	0.894825736449508	0.110277305364172	0.0415778010934582	17.645594125972	16.0600789640345	14.0808614588908	4.38867164479543	17.3741846133949	16.4314893171162	12.9606459152784	8.17092628279203	0.265561250063401	9.56435485665451	8.54569471276649
G109.19	0	0	0	0	0	0	0	0	0	0	0	0	0	0	0
G109.2	5.73058866855614	47.2101527104606	13.0290915036145	23.5407077015861	47.6722210877986	36.7039237066967	70.1857328380733	10.4711108205837	9.24173841958821	40.5437276890918	91.2303494873608	80.3398137008268	14.0119515859174	4.909694279486	0
G109.20	0	2.81237081389881	0	0	5.7660066129738	3.13531158697177	9.15008231370338	8.59255743764599	8.07234525781852	8.90082172840027	7.98812876856265	4.54727092999399	8.25133564968083	8.40771518958542	6.1999245662108
G109.21	16.6333488068422	1.9157564337913	42.064896398426	18.0203662249327	1.35007850815725	34.5515026389867	171.449089082307	0	2.47130021417502	0.449762887252449	0.402419745961661	270.585219654464	0.483058357765271	3.15824196866104	0.53954594524746
G109.22	0	0	0	0	0	0	0	0	0	0	0	0	0	0	0
G109.23	0	17.156589868258	18.1036878669345	0	34.2926616863018	0	26.546998300399	21.8402819356237	46.2773871093532	31.4353684454071	24.4538600629904	0	32.8802664753683	0	27.659219500419
G109.24	18.2027150274534	15.1272632107421	14.9981234957336	30.4934465224062	30.1940865589806	18.0761471839547	33.1604272478789	34.8599851476724	40.2411263374429	32.9132086355264	19.4251584204371	19.9570565877129	29.3786119205528	28.8526705962095	21.5522143994583
G109.25	0	0	0	0	0	0	0	0	0	0	0	0	0	0	0
G109.3	17.7736150449611	11.8948029351968	12.7409110614019	36.3936216512601	16.8523131573222	17.6968268360433	17.5299242592077	18.9010778567581	36.9285657781347	21.3910154105085	15.3066241397288	17.5140256953959	18.0454728759108	29.6285505622995	17.398940936718
G109.4	7.29819176956543	11.675699920095	17.3986932915944	2.20893747988467	4.44157737121822	1.1826311765582	6.33099314086558	0	1.21319323511973	14.0406156493205	0.14012287297336	0.301838623263662	12.4415370690705	1.92245712181252	0
G109.5	6.16118165052205	10.8847619652908	5.53719142700938	4.69169824965491	8.55658681440134	5.48679328451323	6.88487185595042	3.00048736844011	4.64041073823406	0	5.49247294214576	0	8.20122964559175	5.01158814012436	4.24896584309699
G109.6	2.21075184977259	0	0.131414077513364	0	0.0445432944527102	0	10.9085607898864	0.602967337415252	5.95255142339467	0.0413426658533269	0	2.31021691491952	0.536329495612514	2.44959200953821	0
G109.7	0	0	0.0467699323830355	0	0.142651076386826	0	0	0.0920538031774934	0.0444210923113607	0	0	0.0456850842846925	0	0	0
G109.8	0.133231472380648	0	0.175993637732548	0	0	0	0	0.0865001542531837	0	0	0	0.429595675561241	0	0.136653530951478	0
G109.9	12.4322882547757	0	8.74591713159638	0	0	0	14.0772387505557	6.22275180038865	11.7450778998061	10.2927270855828	7.67029941557571	8.10589772138381	0	0	14.0635792070863
G1090.1	0	0	0	14.942804793375	0	0	7.05913327832697	0	0	0	0	0	0	0	0
G1091.1	0	0	0	0	0	0	0	0	0	0	0	0	5.5407029231478	4.96719119121297	0
G1091.2	0.842557808352586	21.2093720980769	0.0439336470322593	0.0500007696215447	4.052247876956	13.0483907454847	0	0.172689310693224	0.0417239140724729	0	22.4240315468019	11.9435994340584	0.680391486842996	0.678238584022052	0
G1091.3	5.85178770314915	0	6.31891723910667	6.8971505030292	0	0	4.25746013702773	0	0	0	0	0	0	2.23414775736996	1.26060219800506
G1091.4	4.27329902982756	4.08557915753843	3.55927703185579	0	12.6209379805329	0	0	0	0	0	0	0	0	0	0
G1091.5	0	0	0	0.0748499662200377	0	0.071507590156552	0.0663342667114175	0.129718109926235	0	0	0	0	0	0	0.0722100239523696
G1091.6	0	0.0622351807757748	0	0.0726500000624107	0	0	0.0643869563982248	0.125865629645413	0	0.0601092605081152	0	0	0	0	0
G1091.7	11.9592045512837	8.19579999430904	19.7462555261109	31.6001894337021	13.4876734667177	14.0325088726884	15.8801126839166	12.4704840459965	5.70150643518877	9.97402134633801	20.0464053618897	29.5519080917436	15.3741358341147	15.2377532490525	18.9240496050392
G1091.8	4.04871484490853	6.8820120099578	9.67697641304188	13.8143312847646	4.7006110232737	5.6909300236699	8.31967099204219	10.42881826682	2.83120746516752	3.28260008116317	9.58923239542468	14.1437947537806	3.64086447731067	4.03395407642658	2.35130445249282
G1091.9	1.34797032058785	0	1.81247415481218	4.72691770749815	0.0483396343113253	2.54464768651552	2.31203901727548	0	1.72078157518784	0	0.0430852742213834	0.648391504045706	3.42178424604264	3.96734627848625	2.097280598263
G1092.1	76.1786085462215	65.490031132165	73.1025061832409	49.6657594392851	64.4210996159634	46.9751817374298	49.4511817482553	4.38253262967289	70.7271578236962	62.0643296868773	65.8493137446811	61.9008440013826	0	0	0
G1092.10	0	0	0	0	0	0	0	0	0	0	0	0	0	0	0
G1092.11	3.10755668277418	7.45245029895444	0	0	0	0	0	0	0	0	0	0	0	0	0
G1092.12	0	0	0	0	0	0	0	2.21729180950437	0	0	0	0	0	0	0
G1092.13	0	0	0	0	0	0	0	0	0	0	0	0	0	0	0
G1092.2	50.457973497122	43.5791305645966	68.7552353703747	106.571302423119	68.9171027636198	56.6154360565197	34.8214633286301	3.89295186096331	66.6601683161466	28.2722269518443	80.4134994515594	71.0792384170666	0	0	0
G1092.3	30.2298869296671	30.590450157694	34.7385340838656	2.24024506973233	12.8143175622815	20.5783646861129	15.2545029261754	27.9037599229656	16.9052354467649	25.6155671562962	21.0858186605871	21.8483030608111	0	0	0
G1092.4	11.4145661315859	8.40632478173978	0.867055316762758	0.328237870896001	27.2719173494517	0	33.0429828286721	25.4742651615884	19.9078498904497	19.3282464005525	5.49561431485468	13.7439346822646	0	0	0
G1092.5	11.1532620059521	11.3519654189342	11.3858295783447	0	0	0	0	0	0	0	0	0	0	0	0
G1092.6	0	1.73155294545772	1.89071032165094	0	1.05476069235747	0	0.310152059215194	0	1.21468578995009	2.13414007540109	1.5486098849264	0	0	0	0
G1092.7	0	0	0	1.3725854649796	0	0.0624566641974374	0	0.11316366164083	7.87777323933075	0.108258840638284	0	0	0	0	0
G1092.8	0	0	0	3.56196799789078	0	4.53775534717181	0	0	0	0	0	0	0	0	0
G1092.9	0	6.68846186617366	0	0	4.789299502937	0	5.5615175583473	2.7754017324648	1.61628063814771	0	2.84635105016065	7.55097697904163	0	0	0
G1093.1	12.5371997119693	4.43206117559968	10.3634926288653	24.3042337041264	16.0831352091832	25.8219132017254	12.8030619753335	13.8095127474557	25.8101455901216	15.5441013280383	11.7959700513092	31.8031965583335	4.94522906358504	4.32214889927085	4.97181342349792
G1093.2	0	0	0	0	0	0	0	0	0	0	0	0	3.99301823448986	3.78211859983546	3.49629955947886
G1093.3	0	0	0	0	0	0	0	0	0	0	0	0	0	5.49113422059496	0
G1093.4	18.5420105768605	12.157655631558	23.5474836566018	5.61643176073342	10.0161607581076	20.6644249392538	16.8902904203467	25.1925445656422	3.52124175315192	20.6549329168575	27.7456686736119	12.6298129692313	32.265314200803	31.6632839666045	39.645927906021
G1093.5	0	0	0.593420759140724	0	0.450980378449621	0	0	0	0	0	0	0	0	0	0
G1094.1	0	0	0	0	0	0	0	0	0.287341392095914	0	0	1.1578271520814	0	0	0
G1094.2	15.4305011248017	26.1022840838539	15.0108961728959	14.3396790163531	0	21.0976515393757	0	0	0.264031505694014	9.99265409826701	0	1.83107921598319	0	0	0
G1094.3	1.26339129635796	0	1.25171529768579	4.92493857981732	0	5.43951795037339	0	0	1.06146288266248	1.33073794989568	0	2.00560694098204	0	0	0
G1094.4	17.7638747359765	1.9310775471894	19.7265272603906	0.808697989019197	0	0	0	0	0	0	0	0	0	0	0
G1095.1	34.3335176330877	12.7655867152141	16.804680104594	37.8317164323534	12.0101054806256	35.2354787574827	10.1417042755013	21.125463389449	60.3786783901622	33.6488565848272	15.624331481328	20.0638108957828	11.0245153257187	16.4858932474613	10.8929532873929
G1095.10	21.5136531027257	23.6849820181734	15.3763574033959	18.7807752101875	6.82593384952921	26.3398375306581	4.75809473066565	12.3984198366992	41.7840572579182	28.9984800363199	7.44606348361373	14.8258999920848	28.2946038044236	14.711106958678	11.5822541245205
G1095.11	7.97114085806061	5.85707568157763	6.53621374163466	2.10909955155756	0	1.06704759205517	2.0956746154914	1.07546970282544	7.18672073055396	11.788714844176	2.26552881579639	4.11852544796236	6.33993695143026	0	0.301278713148885
G1095.12	10.3223546310053	0	0	0	0	0	0	0.141085471773245	27.4506844346545	52.9925525494475	0	0	0	0	0
G1095.2	179.989277826448	156.753961481556	152.247227218618	133.609496987615	141.345507098656	120.005330834656	83.7358608892593	113.063943732861	206.996939972037	201.83181979688	121.031872005799	91.0370413637109	82.7746244539455	78.6490980261044	83.2038653890784
G1095.3	0	0	0	0	0	0	0	0.0823477316067663	0	0	0	0	0.0927236514530187	0	0
G1095.4	113.997378297587	87.9831677263422	90.1790694137464	121.439950870648	92.6311351995845	133.199313265854	55.0183812397684	96.2462054493034	129.699299229394	113.928379606841	79.6766483042969	149.065213035639	67.7568285280918	68.3122881625579	77.6297273241428
G1095.5	13.8627498025144	24.3711091906135	26.3327197893558	23.4826605958223	11.5229267555451	33.0553991213451	6.74756307644368	26.5081305431824	38.0725565623474	21.8667874166754	6.65197915507332	17.9718668247953	23.1410809860689	23.8005716265825	11.6788420544161
G1095.6	100.600431288884	80.4364821888161	94.5930113971112	61.5724138631983	42.5677457149013	56.5778321378078	24.8651065358336	37.0638158531375	48.308773860934	65.464611407842	41.0719415362862	37.3645473155197	33.8783484738522	21.0387763537266	20.9598196519137
G1095.7	64.6137795144144	39.7205423185843	47.7833686800214	54.523464212182	34.2323844152922	58.5085864954484	18.6095064883432	27.407279439029	55.8933331348591	34.2393027777596	15.2530557884796	33.4169997106145	29.6666898226325	17.4282476111769	17.1533718834375
G1095.8	16.9741136627671	0	10.3642930708451	51.462886672039	11.3773189157916	0	0	0	18.676761577449	28.779650839896	0	0	0	0	0
G1095.9	0	0	0	18.3272298848052	0	55.6987574107915	0	0	0	6.24710757495295	0	0	0	0	19.0123699506848
G1096.1	12.9886379259724	6.15592718938069	17.2746057152488	11.6418661534269	10.5620517767888	25.2592386567946	3.85419677315614	7.35808968062108	13.2798412694485	12.2630693041883	17.9642919164773	16.2978917209212	0	0	0.477777269887801
G1097.1	0	0	0	0	0	0	0	0	0	0	0	0	24.9994646579728	25.3882184115587	6.78271467208506
G1098.1	24.3481168980136	38.5178609137301	12.8343577183077	18.46609667968	10.106845247836	0	19.3009024728826	42.8128707626965	4.72484816658834	16.1908090854661	1.72257017117827	6.37560890799801	54.8036277770284	67.2000080368061	52.1331954593483
G1098.10	0	0	0	0	5.60298102771652	0	0	0	0	0	7.25003799290952	0	0	0	0
G1098.11	10.1211727943558	0	25.0343332483187	0	0	11.4725103375352	10.136321559188	6.45594698631788	15.0236589762659	24.8470313100865	18.27885657261	0	0	0	0
G1098.12	5.85714810785446	17.5966203644572	12.5123787603168	4.49422170784688	5.67722577516182	0	0	5.9382901184436	4.0690445157842	9.4280300119114	12.6563559591141	0	0	0	0
G1098.13	13.9594434354158	16.6705624127406	14.6513567339654	13.980039156778	11.2951478628771	10.8549018429381	8.52282468196765	12.4002424801288	13.7649610713017	12.0987176471236	10.2347821158985	7.99843520005538	17.9735009834049	16.2204981946013	16.3893223344626
G1098.16	13.3403299392163	17.6331016192376	16.4365326104475	13.251102023449	10.8714992429476	5.89835628501358	8.89273593969451	15.3960104568821	11.6333697742377	14.2128942690933	14.1680259747711	4.05983216884147	14.3587702893046	13.3570660217032	12.2496518489588
G1098.17	0	0	0	0	12.9130817977326	0	0	0	0	0	17.5506855748095	0	0	0	0
G1098.3	0	0	0	70.0839540886804	0	47.5832267517454	0	9.43598459607994	51.5993569339994	22.9623472516976	58.976812252684	110.226683944981	0	0	0
G1098.5	41.1407675926089	29.9624697309209	58.6294415139569	0	0	0	9.74276053685228	0	34.3963910311558	17.5457022340959	0	0	0	0	0
G1098.6	0	0	0	0	3.15317487009416	0	0	0	0	0	4.25821337988398	0	0	0	0
G1098.7	0	0.718166457270293	0	0.418617407885096	0	0	0	0	0	0.346753008578971	0.595981627137512	0.496853408458257	0	0	0.565601158658595
G1098.8	6.56688684411942	0	4.71977735794223	0	0	0	0	0	0	0	0	0	0	0	0
G1099.13	0	0	0	12.3755540264391	0	19.6732082287899	0	0	0	0	0	38.6136744422233	21.6956869983598	0	0
G1099.14	119.633562890622	137.018525857888	113.826155586264	63.5569859346613	134.646488621049	63.4151363662474	178.258960951976	39.2536958351359	113.940909844214	149.075641479926	186.593592453085	188.91493532527	0	37.7419604360352	5.53701178054097
G1099.15	0	0	0	0	0	0	0	0	0	0	0	0.356853293365551	0.0575602562916012	0	0
G1099.16	24.011198834825	25.4945981809051	25.6891456279628	0.697984249592593	14.9253946057616	1.03816153928529	13.3256807252292	3.05759436075571	18.6875664315109	15.8309724591413	17.9690487507273	0	0	21.1029512008543	17.2572356655745
G1099.17	4.07969214032948	2.88854724770555	5.19102546184865	5.27552450749239	4.34521056529382	11.1368667679186	4.13218096949436	2.59911981286794	0.910211378235131	2.95059062209708	2.47040184803548	10.1680100367012	7.43032636101885	2.43078876435084	1.09463523134168
G1099.18	1.95930911536566	13.7042611214417	10.7784382874593	0	7.55825277000122	0	3.56430331423219	11.8408261704609	16.2702845051418	20.7727862677466	0.875287292476253	0	2.79713207504836	10.5151238236584	5.3239314347946
G1099.19	7.01810883642421	9.98874144697452	7.26020589244957	2.71604514773066	7.74542273251008	3.47949895578763	5.97324774081838	10.5861602499498	10.6784984376418	11.244818615701	5.89117874822918	1.27992322605306	5.33254285547826	10.7588810130691	7.55410260827607
G1099.2	44.4837308706925	58.639276042104	63.3472009469202	48.7250122065403	30.4177757647062	18.048613629339	46.4441296625608	56.8245360906266	25.4168704650433	29.5152647807761	44.8451971979756	29.3547045922776	14.7769789688108	52.7591837417062	24.8264995023334
G1099.21	13.7702551545567	0	10.9183331106688	26.0360051653197	16.0272418449692	14.7413450249837	15.9505066383291	0	11.4513750050215	0	16.0369581366566	34.5393191767974	8.45122053648409	0	0
G1099.22	32.5439226614147	50.6491058696671	26.374335876163	0	0	0	0	0.177603450477687	23.6768832193045	55.9558850635411	0	0	50.7816391139671	62.9309409923347	66.9335472942252
G1099.24	6.29389754627509	16.6116104519393	4.53476298480413	0	0	0	0	10.4776961527897	18.0966568402526	11.172037467761	0	0	9.05931109373313	19.498401446847	22.4475175643441
G1099.3	0	0	0	0	0	0	0	0	0	0	0	0	1.83926865758061	15.3421581294725	0
G1099.5	29.8737785642817	34.6837640058355	28.168926210637	22.202004766952	17.9355216859889	18.7642971239878	19.3504862923007	23.0525021634296	27.960201249531	74.4591288795996	20.5207139245137	25.7047321946286	57.8977177577446	45.7725324523581	54.6000106990324
G1099.6	6.26051726675469	7.74419215133045	8.45702568713368	6.81937115660951	5.37514402665586	5.36137955577099	4.06936698333553	4.95797966496079	2.64454360023678	3.58684437937189	6.34707974030579	6.05751400785159	1.75955119824043	1.32996472135985	0.981838566769404
G1099.7	13.2051114869419	11.5962972952269	12.501234746974	9.42973609693704	4.73060031977373	5.60510764170479	6.47698900337578	10.26407525362	8.35981179307974	12.2690532800382	6.62898884997333	9.80869028553841	9.42449587883552	7.25119085960727	7.44894254240302
G11.1	101.103801187469	101.140599597356	86.3182732133806	228.831131845937	154.260183505474	220.248126539349	120.68107414137	162.610277381186	147.920826048917	134.766644358323	160.253344616704	214.324741726087	200.502419223473	148.05635649253	125.058577676917
G11.2	0	0	0	0	11.3001955307861	0	5.25580384095602	0	0	0	11.9548529652552	0	0	0	0
G11.3	0	0	0	0	0	0	0	0	0	0	0	0	71.7007766737831	121.813411991424	144.709282397287
G11.4	17.6851654975498	19.2645557817105	19.1603836168943	14.5398183767129	26.3851745355389	16.5990640986456	34.2460809246374	17.6870017529743	22.7576432958863	22.3006786857854	31.2754825948482	10.1813824173631	22.6061885777648	20.5003745345991	19.7728504321874
G110.1	37.973084632159	41.7134071636663	42.9379428921519	43.3396486804613	32.9077382928058	48.3896685583671	18.4178452724785	35.1951583215017	29.3413416415031	39.2070403596431	21.8395088334537	55.9913565289715	60.5516893033932	51.4501513672266	57.6571168517109
G110.2	40.1688656693915	26.0634233264454	29.7126601869704	38.261762130926	29.2362659162118	48.1792949205105	18.6949974448966	29.2887925929926	18.6670812791764	29.567179375893	28.3547377455068	26.2049109235028	41.1478242165883	46.2668847975769	34.2899002874024
G110.3	19.5705251411695	0	26.6895394450082	0	19.269387410297	0	0	0	32.7161243189095	0	8.8586452004351	19.5193977309468	15.7448150537271	25.7216223357592	0
G110.4	1.20067882732733	0	0.0424829115862211	2.66213803366418	0	17.4438919809597	1.71412171545469	0	0.687526275999261	0	0.0383789255163927	30.647955920256	0.0469683728600515	0	0
G110.5	31.7438386637971	29.0216566168887	27.9451245486019	23.5638989714333	25.0804016873772	31.9502198869543	17.3262884443156	24.877231095131	26.0259797389362	21.5927224561169	16.413292914464	17.1187117853713	43.6644999044352	41.4252214785712	46.4819084045848
G110.6	1.49237433023651	0	0.134412498332604	11.1353578996643	4.94985507959544	0	0	0	0.0426496720949373	11.6517105106128	15.94690046185	0.043567334694112	0.049532302465134	0.0460842446286214	0
G110.7	4.20385433988458	2.04898589344822	6.75249564607069	5.9031337368043	4.63151320610172	6.92197623718303	2.16070484621871	7.15768396577643	2.42515736791939	6.76188487793321	1.68034750901762	5.98453924947866	4.34345607367408	7.95688143409422	4.98518457754296
G110.8	11.9809462545809	12.3310471253726	2.44434841566201	54.1143535293024	0.282957919218768	82.5530231982536	0.0708734131654703	0	10.8285274197161	0.199162221950178	0.0630630213701825	1.36021404995293	63.2006191684223	45.8170905179583	0.232007301157089
G1100.1	28.885791687581	0	30.3443860827306	0	7.33851788563461	30.5855596888209	27.5833293251122	0	18.5946275136062	60.4875653353337	0	43.7251702323358	0	0	0
G1100.2	0	0	0	0	26.6767940886908	0	84.3384348942157	0	0	0	77.306216540024	0	2.58705295849966	0	0
G1100.3	164.185524598044	222.386181094829	179.607183296606	174.045313749714	75.5509419895617	73.6184048040441	6.32219846484195	41.538712294717	122.047133644468	92.9405436887586	0	191.121897975866	86.9822198290791	78.6494396809158	43.115632438989
G1100.4	0	0	0	0	0	0	0	0	0	0	0	24.5076491311151	0	0	0
G1100.5	0	7.08061572718171	13.7380805727197	0	0	0	0	3.14588724408886	0	3.15811927079261	4.26720839784627	0	0	0	0
G1101.2	6.94272169592517	7.94634918243185	6.2448438561903	1.90850576764803	1.10143644810268	2.95831397276908	2.1480206750558	4.94166723616328	9.88948505729628	8.4157100096857	2.65875006616001	1.9795981193111	5.41609248377559	4.66582693491283	5.19135553934779
G1101.3	39.0949336825574	26.4919332691716	11.2069730101597	13.7950198280064	2.40213013321363	0	6.2461274127032	10.3534243440754	23.5170130761254	26.7468919903639	8.45162276406625	16.6783925698136	1.73828298351835	2.42794866503671	7.82812650055955
G1101.4	17.1585032332516	0	7.44018741356485	0	0.269178186923853	0	0	0	0	0	0	0	0	0	3.85080583753583
G1101.5	2.41140603753288	0	0.0682730052657025	5.16552806020259	0.0691881541603232	4.78493422230898	0	0	3.56067246915028	0	0.246716726264545	5.64561611507565	0.151365399086044	0.0704304306664239	0.530731045610944
G1101.6	63.2601087260744	25.636230406287	32.1556446109234	35.374733902884	0.937597925203254	22.9923614799462	3.90837658554921	45.2266410393894	42.8667685857142	44.1717662971401	7.96406538565021	20.9553050002365	3.85869916959765	8.86386312906234	0.962662576117616
G1101.7	48.3963657242263	14.2314246923502	21.2538232961587	15.9283680367795	0	5.37606977275175	0.891393280398197	27.9223428120988	19.5456843640425	56.1918044077064	18.7424032770022	25.4663560905429	5.63109156993773	0	2.17737689671308
G1102.10	338.138879958689	220.994577974716	145.236489180633	24.0203899936122	0	5.27605526556466	4.5141220242262	160.324063396438	119.978500761017	255.987065097385	63.9817334758932	83.7071157739178	10.7518353823301	0	1.68356129063863
G1102.11	71.7420633095023	45.5618782935999	26.7685398174149	13.880970501652	0	14.8074568521544	0	0	15.92396642653	17.0472483332469	0	18.5245558103221	0.604905571822666	3.21702339888452	3.90626740421329
G1102.12	397.869628103104	287.952358734057	223.212222959064	47.485760232797	25.2864056336828	46.5834712937243	62.8712127066443	228.33081624814	179.496528227136	293.614535480723	136.257693946294	52.7439879618865	60.7129882458622	67.2587638688679	92.8905598160589
G1102.3	109.542424982908	4.09020325778109	62.1900391433918	32.1944916085656	0	24.7903811750445	0	26.0828728047581	0	23.4329277330896	0	68.7240535860495	0	0	3.58341239077486
G1102.5	55.676180215028	0	75.0086420164444	0	0.0784740959707585	0	92.3202794265655	0.307130513327066	17.0852662538147	0	24.2772167312475	3.68201248844445	0.101561263997722	0.189069110122428	118.28804580954
G1102.9	0	0	0	0	0	0	0	0	0	0	0	0	0	0	0
G1103.1	27.1351552948967	0	0	0	0	0	0	10.337664385889	0	0	0	0	0	0	0
G1103.2	21.7821329032074	17.3162983940555	0	0	0	0	0	0.766616661324321	35.0128975407363	43.2041392610346	8.9054053361205	0	0	0	0
G1103.3	527.170170821449	311.037076702843	272.846124906945	129.909820002127	33.4424007579412	170.292939095959	28.5784737959272	319.41708528116	251.662121933928	426.694315821682	165.031615751311	189.733604037438	17.3671662962469	27.2849851237924	19.2281545218442
G1103.5	131.99575431169	12.040295051662	38.4322726343537	36.7419809698203	6.68400856432882	100.588900379474	0	7.52324992823521	92.0340356626371	102.56903125354	26.5064162179926	44.0350352926081	1.81469772373864	0.965463458344934	15.5346543574162
G1103.6	2.08476571364595	0.0926314594711991	3.19345584581377	0	0	0	0	1.2286252929948	4.72311999211394	5.19449402955642	0	0	0	0	0
G1105.1	26.716034940373	24.2355670684067	18.9529545235189	6.63079309755443	3.39484485036828	6.54080609423085	3.09996250144541	5.77908393736095	2.21345105748189	8.09530178668283	9.70778782926588	2.93983665841096	0	0.983408825171697	0
G1105.2	37.4683578919556	19.684101485186	23.0842091040368	16.4502881785444	1.16377468074316	14.5110699710178	0.771296931166932	13.7191328374957	35.4046400020026	38.7673991987262	3.31899908537542	7.41829383515657	24.0052481424863	20.4586303683948	23.6366880682484
G1105.3	96.7639428223609	49.8286362752393	83.0750549269252	104.080400924874	7.97140370556361	102.627617990844	6.80914640778751	89.6846079913377	67.5752695071645	60.8276281752474	16.5837578269407	112.755266354437	44.2468778423067	61.2565445703746	49.5454894564148
G1105.4	37.8516747615845	33.4094925620836	20.6702725314617	10.5588213245528	0.730601833206244	11.0310034647696	4.1014427040753	0	4.93290177305759	5.54860393136359	0	8.88364476003725	13.5142585967995	8.79639070034156	36.8036769703404
G1105.5	0	6.29591848922144	0.204912758338355	2.33600219326213	0	5.28128583853607	0	0	9.84488460572182	40.1127915529613	0	0.462597982061465	0	0	0.295814144508564
G1105.6	0	6.28288281299857	0	0	0	4.47110411962681	0	0	0	11.3041398178897	0.113356655827847	1.59041614781425	0	0	2.58528088646642
G1106.1	5.9113613840228	4.18184268326893	5.99461924551032	8.15971930178304	8.1606585896769	7.08929079042588	4.2440101869941	5.95507144863995	7.12834578307084	6.64123588528887	5.64964827433639	6.50557564726838	3.21554388177019	4.70078209394133	4.90068763734548
G1106.2	0	0.680812022641463	0	2.09565326776111	5.63904124727853	0.270667823859075	6.67577300753545	6.51046078440769	0.188704267576189	0.0469190900681994	4.8915566346255	0.772150370783239	0.994156666397572	1.33610739946909	0.0550455528511034
G1106.3	6.07582842081551	6.77667402855401	5.11728333014507	4.94038744372351	13.9286211037812	8.52308607641705	9.3618937459669	7.90077624060425	6.5506284442544	5.79251185290421	8.83760246244867	7.9335154932875	6.88083356427004	7.52175271074301	11.4184187380327
G1106.4	3.84472196516792	3.05154238867056	3.80921372204922	5.25153700136705	6.68372878134061	7.95612785055431	3.94774471676479	4.56960637877821	4.17386328940048	3.5047023522768	3.5302470666239	6.950850569575	2.42378458760763	3.75857519619829	2.95144422114635
G1106.5	15.3330647701321	13.2548759025229	14.2492924351249	5.97426175490376	8.23044363303484	3.14141901285812	10.9126228783602	11.7006999154535	9.17589551861515	7.63822391397631	6.00519459988531	0	0	4.96606546448188	0
G1107.1	0.0866937868846541	0	0.0859219216541743	0	0.0870442392853599	0	0	0.171780907172306	0	0	0.0776098035271208	0	1.04099015198472	0.440412863135535	4.76310211865133
G1107.10	0	0	0	0	0	0	0	0	0	0	0	0	0	0	0
G1107.2	0	0	0	0	0	0	0	4.67494164974214	0	0	0	0.856368274459951	0	3.99282558963085	0
G1107.3	81.2747836469101	91.1445620989206	91.2776412406039	88.658539502759	92.2137956027088	80.281828898287	81.9988036842596	84.1309160382701	113.13049944209	64.0091765825706	71.9514819662281	146.641855334062	79.3436016337781	59.3097938781678	140.417184902922
G1107.4	0	0	0	0	0	0	0	0	0	0	0	0	0	0	0
G1107.5	16.6974315578755	14.1113259760286	26.6200098573651	56.9296161903443	30.870329833109	60.3331376147245	24.1100049364512	29.4675627492159	17.9761888636838	12.5531662740303	12.7758525928619	67.4993143508862	75.7813315486671	43.6601993256497	53.9203969617555
G1107.6	14.507729907138	0	18.3662682869585	0	0	0	0	13.8313830788139	15.0086205985784	0	7.89675915391189	0	0	20.3854409969896	0
G1107.7	0	0	0	0	0	0	0	0	0	0	0	0	0	0	0
G1107.8	0	0	0	0	0	0	0	0	0	0	0	0	0	0	0
G1107.9	0	0	0	0	0	0	0	0	0	0	0	0	0	0	0
G1108.1	64.4710850298491	69.5281514932598	80.0598366869153	97.4875383929953	97.2452625837191	93.9179109136182	76.3559862547115	81.9697867831876	82.9915088604188	62.563214044342	67.0663333651895	124.274597312103	117.64938614071	72.9786293526715	126.643448908566
G1108.2	33.3759468325923	51.721059184557	28.8247960161945	53.3440118954852	29.1636650023408	51.8853671009025	20.0350918850387	32.4714251062542	30.3192960964959	21.5149722882802	22.6249326964904	72.0243274275241	94.9381284670049	61.8732485101214	85.7791467081165
G1109.1	10.5628685023139	5.87784868511058	8.47892771457901	4.57343219997991	11.1995992484448	5.60070744231725	12.3232209056827	6.04113937778378	8.49619836620549	10.4895682899765	8.4254787027685	4.45434558998684	3.88005420285212	2.90672489669453	4.19152986441317
G1109.3	10.6742037090969	9.23436232305827	10.4409933083089	8.05010902913279	8.9698712409928	10.9004325287319	6.56452433687701	11.4832274012868	8.82465369602526	8.49115914131685	8.6729748909192	7.82666875116039	13.840898270197	7.48742131749561	13.9907194891001
G1109.6	44.4322460467814	59.7382117152162	39.0112300062302	11.4822730420441	22.5055949568232	9.70553779307678	16.5101096953605	11.376116693829	16.9236342360664	25.5937241204538	22.3577785342885	20.343041307994	0.173279356451761	10.6519441957139	8.36519470139458
G1109.7	0	0.113401335205259	0	0.13218325795026	0	0.126108514287724	0	0	0	0	0	8.99640119925311	0	0	0.378672673835647
G1109.8	0	0	0	8.17552024768646	0	5.31463718133338	0	0	0	0	0	5.48944331281136	18.1618379603803	18.1592028679185	10.0886505412778
G1109.9	74.0977218724338	87.9217196575182	100.755416662461	92.2101144679142	130.770757248037	109.750005250177	127.6418139881	118.959326318638	116.303750930475	99.4430766149528	105.966414788141	125.626990949929	75.3710111065389	71.8584093261225	98.4767736263199
G111.1	37.9754320771515	41.2493421489279	38.6999914802509	63.0740156971995	52.8866419008617	54.26207139746	77.0588641421288	10.8459357765015	0.798615918128603	0	104.408757543886	55.4191893630707	10.8434422901411	5.97303728877783	19.9342364742123
G111.2	5.90339815476502	9.68030924053485	4.29171921021844	12.9093489230786	19.4577352415088	11.3164720929351	20.1662780883059	2.22593293115035	0	0	27.8152572324552	10.8210311263524	7.37726859619974	9.63447291375338	10.4787818835215
G111.3	0	0	0	0	0	0	0	0.0810280007640953	1.25457355150047	0	0	0	0	0	0
G111.4	7.79027691032369	0	21.9397817897092	0	0	0	0	0	0	0	0	2.09042368173545	0	0	0
G111.5	0	0	0.0815531775045571	0	0.371901266828045	0	1.64420364879502	0.0801268510746443	0	0	0.478769660274053	0	0	0	0
G111.6	13.5663889746074	3.67779847789203	16.2077026170343	0.504261149920549	0.784423900864989	0	0	0	0	0	0	15.180996243941	0	0	0
G111.7	3.71622337930212	7.14775912516928	4.08493116213168	10.0931007885254	8.39124727857203	10.7718221574201	8.96365365827128	0	0	0	11.4794362612979	11.8748924802918	4.94090188928698	2.23981360331522	0.632614030586085
G1110.1	0	13.6517933727868	6.10911753540787	3.1206866800702	2.9713329706371	0.36882900730222	0	0	7.44768503290099	6.70673807868955	0	3.80954878007749	0	0	0
G1110.10	93.7998287101449	84.9422860429904	61.6610120360963	39.6178804743963	30.2029145994034	41.4496130306749	33.6843249436238	32.0502991771024	41.8708000023847	38.4513302555357	31.5719737501216	34.637469542533	22.1624855183315	24.8313015293254	17.7698654510887
G1110.11	0	0	0	0	0	0	0.246223385929332	0	0	0	0	0	0	0	0
G1110.12	0	0	0	0	0	0.0451153272642895	0	0	0	0	0	0	0	0	0.0454451308475487
G1110.13	0	0	0	0	0	0	0	0	0	0	0	0	0	0	0
G1110.14	2.29082400147129	0.655545956228722	2.60575345089056	4.98647443875672	2.81166970239379	0.825033600883579	1.99234001653323	0.537255977217251	3.91771767336226	3.21474334763645	0	3.84640212005529	0	1.166236013091	0.184675718682055
G1110.15	0	0.477669778057302	0	0	7.17660847099724	0	0	0.120902078290697	0	0.577747852698189	0	0	0	0	0
G1110.16	0	0	0	0	0	0	0	0	0	0	0	0	0	0	0
G1110.17	0	0	0	0	0	0	0	0.0820663331817293	0	0	0	0	0	0	0
G1110.18	0	27.9654994247088	0	33.0601613122724	0	13.7611103316783	1.77176086138438	0	0.0288634614355793	23.3471135719042	0	6.31841035752846	0	0	0
G1110.19	0	0	4.16738583809247	1.19387786196729	3.29961077104657	5.48900442703433	0	0.25815800857064	0	0	3.64736127865235	0	4.09972501764723	6.02381704470984	11.3017824731901
G1110.2	77.1760004191038	64.6910517558885	62.3747540671308	40.2174149515982	29.9694448860437	32.3637535975993	27.3490478499485	30.7862049355714	42.6472378123926	54.5636690578007	28.1661961389666	37.863687790607	22.4666166773593	23.3473417756393	18.2279539226319
G1110.20	0	0	0	0	0	0	0	0	0	0	0	0	0	0	0
G1110.3	1.13673034615764	0	0.438033516812988	0	0.0634750861069971	0	5.71343079429791	1.92402718033429	1.36705958920125	0	1.18824817440844	0.0612993853137404	0	0	0
G1110.4	4.25192402977616	0	9.46480649760344	0	0	0	0	0	1.42398781286527	0.0545730417566848	1.19977348782304	1.17893799809756	0.828568763987094	0.948906307527584	0
G1110.5	39.6926605036437	27.9839277509189	33.2411538971193	22.2897834972119	16.9769938576692	13.2705386834444	21.476916564007	14.2423383612585	19.5978220414365	27.8347788256007	13.0412805525481	19.6450412290791	11.6876142951317	9.20090856094914	6.87160467250711
G1110.6	16.4567362246184	0.0288682183785424	3.9492827720884	0	5.32807924912565	0	16.7230370638895	0	1.94732311208209	0	4.3189445733163	0	9.88025259011406	4.70243170760682	17.1439659892667
G1110.7	14.3039232789786	14.3972168647592	7.70256286423195	3.37111110605771	4.09546190131279	1.15431375258751	1.57066997158229	2.47883983732153	2.96581048005652	6.49487083377984	0.418242041941434	1.93146071011832	7.40519738624426	8.1955147029855	6.934290640868
G1110.8	0	14.29502778895	0	10.1181243649901	0	0.207586815302107	14.4790450683794	0	0	0	0	0	0	0	0
G1110.9	30.4339832289356	3.55567245338195	28.4787347168469	29.5720337689554	10.8229057533394	31.119207245134	5.99746232159395	20.5882056332612	16.1078410622828	3.56049197922891	3.88355280725249	4.31436090319029	0.445120512778356	1.17363567116514	0
G1111.1	2.47979773153002	0	3.12647896264667	15.9123445761759	0	0	0	0	0	0	0	7.55045995853643	0	2.35642838647668	0
G1111.2	2.70272327035077	2.9952218830114	4.46396832181958	9.17613769482753	2.186249162056	7.39750468417095	5.74685683195391	0	2.95290681099008	4.1493044404755	0	8.34959067598452	0	5.67112775069754	7.98765873870016
G1111.3	3.42461482818271	0	5.67195069863668	5.50691851189388	3.90702894991574	0	11.2779539439135	0	0	0	0	8.9375932564438	0	3.54424358694933	0
G1112.1	1.45982995365829	1.10874402582328	1.698102082839	5.10519113238984	5.22686556648254	3.70969684102469	3.57021997535764	0	0	0.475963781805881	0	1.09966309548238	0	2.58596631248485	0
G1113.1	0.157562934683632	0	0.0520374227016719	0	1.89904813779357	0	3.05195386379943	2.05214775011212	0.345711147790468	6.04485929756025	0.141057909343296	0.20213627259286	16.8873988699258	6.52032715956051	10.4820888347953
G1113.10	4.92355008907636	5.55382077692351	2.94841624611405	9.84549677660725	2.28233839162278	2.98046594180542	7.04950543416276	2.96158063960265	3.86619221105117	2.02560737137728	4.60154072908846	1.40564454165932	10.2325479735168	9.08076152825677	1.94724060894049
G1113.11	0	0	0	0	0	0	0	0	0	0	0	0	0	0	0
G1113.12	0.0574900399007038	0	0.0569632716163349	0	0	0	0	0.168817432439587	0	0	0.102935182630403	0.221297866533226	0	0.058471208984614	0
G1113.13	0.219253678430005	0.955606534088726	0.271549368320563	5.08102623548067	9.96451505173089	6.27678543043648	0	8.09261601111349	1.75217099422435	1.79581863484019	0.0981429896229243	0.263719419835927	0	2.28592117341702	0
G1113.14	8.54082674294295	6.95582548604326	6.36264613700686	9.62279976644616	12.9689051233851	11.5951217040536	7.33898719517303	10.75215272497	9.24812346149656	11.6755543447047	9.98174458528264	8.35907314765977	11.2802375485557	7.75856886980365	8.13043209894606
G1113.15	1.09110903383547	1.63792427955287	0.540541506026462	5.61180535157276	5.64374260039494	3.47704337452745	5.19500463207388	5.38689543994958	5.07799313581582	4.08524165633909	0.683767876489786	1.049903934682	7.57414846635608	3.93995222893915	0
G1113.16	21.6507960765693	24.0959882417634	25.0421136833025	44.0240214533037	28.5051905479011	30.8664028989028	20.7115338381174	9.098402766485	42.2196609602976	18.1304398560395	5.04028701259092	5.4869465827976	3.22428032296215	36.9183359069462	0
G1113.17	0	0	0	0	30.8902619267107	0	11.8096211922186	0	0	0	11.4924736873909	0	0	0	0
G1113.18	0.0575779028411846	5.52441957778749	0.0570503744166855	0.325666298166289	0	0.248956716137225	0	5.57969132514117	0.05412275162949	1.77938300740998	0.309277473264598	1.32982043942844	7.42627245388063	4.21634806893056	0.3142252988626
G1113.2	0	0	0	0	6.7643358530588	0	4.42844229060673	0	0	0	4.92465723484783	0	0	0	0
G1113.3	77.7294051529187	67.6684507142551	52.1357892485632	109.287554605024	91.7179700126912	80.4583936244765	33.4373403433869	101.437388846141	93.743338885593	115.514955984631	43.8405968750385	37.1531282248411	126.156951841759	105.423162731688	56.2152105513766
G1113.4	0.0387767009901856	0	0.115244866630387	0	0.0389521386762824	0	0	0.0753305291695841	0	0	0.208291444108443	0.0372923704839252	0	0.157858245916859	0
G1113.5	43.911454667157	38.92282121877	47.5548303209946	61.0154695680311	30.0010198148489	41.5855291670285	40.6968928133913	54.1409262144064	34.8410287123212	32.2543857568962	50.1421214963583	52.3882643004633	26.4993259588328	41.1468450735829	28.0025426046828
G1113.6	0	0	0	0	0	0	0.0519599433983828	0.101308856596636	0	0	0	0	0	0	0
G1113.7	0	0	0	0	0	0	0	0	0	0	0	0	0	0	0
G1113.8	0	0	0	0	0	0	0	7.38630819050193	0	0	0	0	0	0	0
G1113.9	32.2895956786177	41.5438432140784	30.0526739411255	29.5436211648807	17.9029628666051	25.2105540552685	16.3406805094905	26.4306709442545	31.490715458591	30.0994838463907	20.9915035380261	23.6886201907646	41.2214144006057	45.1133824103502	36.1791924384606
G1114.1	0	1.73977043733281	0	1.35969337808655	0	4.66595853982499	0.602189231807533	0	0	0	0.977873230506392	0.894364618075885	2.13927701565677	0	0.296437250593673
G1114.10	0	0	0.358772615670245	0	0	0	0	0.242450039050704	0.112876202905611	0	0.108418976502585	0.232480414769815	0	0	0
G1114.11	1.3883343343659	1.27342209976952	1.61871940539779	1.67284199128546	1.72295360733531	0.798727146052058	1.07157048790294	1.29767028471615	0.846609998568063	1.0795985958989	0.65834544756656	1.10116902485842	1.84857757553988	1.64862971196479	2.3156602758815
G1114.2	12.3082129367124	5.53638877376689	8.36577092721788	15.9688708488134	9.90656956775126	11.9122877535514	5.58388995808936	5.60246060023723	5.87789615512492	6.50510260883034	9.25804922208816	13.3285122844319	2.78718878848713	3.20077126034335	3.37556715993972
G1114.3	19.6684526679134	0	0	0	5.30780854650155	0	0	11.1374594647532	4.44445974004876	0	9.69957747551364	0	1.67936013400416	15.3763627310718	0
G1114.4	2.15104493971336	3.15622642584519	2.81050236914508	1.11343279020915	0	0	1.29053636213413	0	0	0.368386362326876	0	1.97220975705002	0	2.87790493050486	0.430572025294856
G1114.5	0	0	0	0	0	0	0	0	0	4.86798225113143	0	0	0	0	23.9448611622025
G1114.6	9.43221006908014	14.7951167035694	11.6449728523293	22.0800741868976	18.3557986582433	16.6235671632353	12.2637024769378	18.5707729757175	8.96950776922899	6.11473910110798	10.2373651492942	15.0464619248692	25.4328294189837	10.6191661297186	11.3760205873948
G1114.7	4.37189835918334	0	0	0	0	0	0	0	0	0	3.01924499933128	2.20251443713693	0.981418743626421	1.46116389400003	0
G1114.8	9.19784082574704	9.69298909180047	7.66588223989652	14.1615381494269	6.96569619164746	11.0835636735892	6.08226574386879	3.11909197735211	7.98388389030456	5.01156335462801	17.5110015195168	5.66445179895792	1.48081338243762	0.716480934220558	0
G1114.9	0	0	0	0	0	0	0	0	0	3.61599368549918	0	0	0	0	1.57546585674001
G1115.1	5.46413108271723	13.1347955681274	23.7447556152602	5.97040195438172	15.4972931084145	7.94661603411068	11.728462040023	19.0615787258621	5.9751528428282	10.7736062549049	11.0334253159167	7.03510444252734	15.3927608369788	17.9823823473411	25.6657028481241
G1115.10	5.21825306118959	16.124831382788	5.95619493048687	10.0655795089982	3.71878652635609	1.78664663142128	0.716611345035365	0	6.33592364238136	3.9888934755108	3.4833518817587	7.90963740355646	0	0.576271801786441	0.0820264363927891
G1115.11	0	0	0	0	0	1.05900724814548	0	0	0	0	0	0	0	0	0.133715048211542
G1115.13	3.97533264468667	3.24882097696044	45.1526480728512	31.735810889652	20.8418863315143	44.585276018871	16.9322595972587	16.7452068456927	9.48242133758577	21.7694197507955	33.8520224311383	36.0464027408125	13.6928228662272	16.0570477580859	19.7573887114694
G1115.15	1.06221786007012	7.87984891952828	2.60599196647927	0	2.23240855140784	0	3.64214426824553	9.38032401869832	0.618416394300246	3.50138313653794	2.98469384505395	0	0.165637381356507	0.0513715569047586	0.0550268937844198
G1115.16	0.539908594676447	65.6120941093519	1.8479096838074	0	61.7230681786808	4.39546122368162	38.0799860962661	2.05872680767824	0.415489844929	22.2627506101362	45.4352542299784	17.9436993561213	41.4327233941646	46.1400319787661	74.5881346683416
G1115.17	2.99635961145181	0	15.0179600743883	3.12060408488179	5.75913772181378	10.1494224970568	5.79158058722725	0.763008310610589	2.08807273558725	5.71790431049539	0.306559627699416	0.164928162250041	3.07886170055944	0.434187383189143	0
G1115.2	0	0	0	0	0	0.120370443479786	0	0	0	0	0	0	0	0	0
G1115.4	50.2685489527302	25.9461573931007	28.2270066435385	33.3241657457037	14.9066851923642	59.7564828559955	19.7913908413046	27.4295322235722	26.344703889231	26.6464924774557	43.8532532571843	41.7850073190548	32.5739087295682	22.8899849733223	28.6932670128877
G1115.5	0	0.564784519020684	0	0.484526605146315	1.9829012403643	0	0.707084349932603	0.926237173177217	3.31329334128406	1.6402652651198	0	1.36205283887189	0	0	0
G1115.6	0	0.0578174935928893	0	0	0.0602761743050888	0	0.11959393867062	0.0581065677855533	0	0.223900246220303	4.27038758719347	0	2.76057204076223	1.22286964347725	5.40668756633357
G1115.7	0	9.9569581319793	0	0	0	22.353833152444	14.8707676483347	0	0	4.52824183057735	0	0	0	0	23.2918549538464
G1115.8	0	0.0689823502067918	0	0	0	0	2.06829767477793	0	0	0	0	0	0	0	0
G1115.9	0	1.74088953895991	0	0.0827258659331881	0	7.83039254904624	0.110195302863482	0	0	0	0	0	0	0	11.3207244721478
G1116.1	79.9920520926556	68.5646772123006	79.8760900255348	65.2829957538765	34.7123213628799	53.3082873115312	23.2249463197575	48.43998049555	101.920747855191	61.1897175187728	32.2483319714487	69.6808046855966	52.7971102587497	36.0279026924303	84.7922928420334
G1116.2	0	0	0	0.160404621938419	0	0.0511066434129851	0.0948342189243839	0	0	0.0443028612945478	0	0	0	0	0
G1116.3	0.0410475809368225	0.317048690598419	2.15527034228051	4.71570475377464	16.1630831288494	6.71810272050485	0	0.159632331529015	0	22.7733080611021	16.7571729386283	0	43.1368273463001	35.6221461784167	41.0510335048185
G1116.4	13.5457034153529	0	12.1007136916897	8.1097058497706	0	9.69156843460505	0	5.81906491156425	12.9708991158217	19.0085652653195	0	0	6.93617742858735	6.09445599751408	0.0425393634148754
G1116.5	17.3381157798265	5.16163928100853	22.7791600085364	26.6803337867841	40.578160882444	23.3166244973706	73.6641267358992	0	20.7207976242808	0	37.6619554871139	68.9876606899547	32.1057069661143	25.9508909499213	26.1835338019541
G1116.6	59.6318544262874	85.7225554302886	88.6856238559555	63.8862787167075	102.448376693278	55.3658876337126	77.3221075441338	71.1081242803165	58.5705455630216	34.9023236159542	51.6452918510675	104.503566197425	63.7324437938745	34.6850733921807	102.593972883167
G1116.7	0	0	0	0	0	0	0	0	0	0	0	0	0	0	0
G1117.1	22.3639197422992	17.8704394757274	17.7679906254026	34.0608705147345	43.09609009448	35.3201119074707	40.8963391112129	26.5819662251525	16.9164346624775	18.826762608638	53.0665264104759	38.7508208940785	42.7579688207759	37.5265366541249	55.2441427426455
G1119.1	29.1902100658965	64.0643855579485	23.6705318592543	0	29.7499343078965	0	0	0	0	0	27.8979581740756	3.59548562286189	0	0	0
G1119.2	0.717147008545744	13.401313268273	59.6918174190352	0	0	0	0	0	0	0	12.0784470974923	8.7619848772524	0	0	0
G1119.3	0.586215823443522	0	0	0	2.20068154843266	6.35822493667299	0	0	0	0	0.745796683906289	0	0	0	0
G1119.4	0	0	0	0	0	0.589417919449351	0	0	0	0	0	0	0	0	0
G112.1	93.0501691541097	69.604392534466	87.934785679527	84.0734658002849	0	103.734459555918	0	21.8405648663678	110.906740157062	71.5705747651352	0	82.5015957280687	110.838811142213	91.8920516633528	56.153590468411
G112.10	16.6974972973886	17.4999711796249	20.3438670333415	35.1957014998481	23.4381303316528	24.5747318847927	16.3435069982825	24.3820124144542	31.3306735625668	21.6314050596118	17.8214701054285	12.2707025965572	31.2272887501725	21.2526486785358	14.6370434558475
G112.11	0	0	0	0	0	0	0	0	0	0.0471882522797294	0	0	0	0	0
G112.12	6.79754954449826	2.71833551520727	3.36790885121883	0	10.4933872901901	0	8.76384775790607	0	2.25369292995861	6.81253796485448	12.6313448591516	0.77050958207434	6.48607187704812	3.25526247785739	18.0931974093209
G112.13	0	0	1.35601383321443	0	0	0	0	39.799157374102	0	0	0	0	0.653461054569703	4.43121681676846	0
G112.14	0	0	0	0	0	0	0	0	0	0	0	0	0	0	0
G112.15	0	0	0	0	0	0	0	0	0	0	0	0	0	0	0
G112.16	0	0	0	0	0	0	0	0	0	0	0	0	0	0	0
G112.17	0	0	0	0	0	0	0	0	0	0	0	0	0	0	0
G112.2	4.05005899015934	3.2959048946135	1.37677292632464	4.78370717592124	0	4.53063498746395	0	3.89584304347029	5.75376718204795	2.81720706002345	0	1.90888351622447	8.03130234606057	5.81590562332337	3.06283337456089
G112.3	0	9.50258958089188	13.2483465713021	9.5434863187758	62.743367924335	0	83.9725133004988	33.6211168411076	22.9356086291515	10.3373936457478	46.3204279511861	0	21.6501614375441	15.8647477849352	8.28369682954836
G112.4	0.0699202611240031	0	0	0	0	0	0	14.1710493917909	0	0	0	4.03888984896169	0	0	0
G112.5	0	0	0	0	0.524062890625446	0	0	0	0	0	0.600698980882769	0	0	0	0
G112.6	0.335952073813425	0	0	0	0	0	0	0.166232076207781	0.078797866903906	0	0	0	1.55878021647745	0.597391211136026	7.19402563911382
G112.7	0	0	0.556887331792284	0	0	0	0	0	1.28067963193079	0	0	0	0	0	0
G112.8	0	0	0	0	0	0	0	0	0	0.617431028239398	0	0	0	0	0
G112.9	7.47414927085	0	2.60037450725304	0	0	0	0	0	0	0	0	0	0	1.45451574012499	0
G1120.1	98.9216002621073	145.410482544685	157.052214433584	17.7064053300816	100.907207407424	0	144.448769761398	15.9672415368478	97.7404479144546	78.2408354023608	97.8047603779637	0	11.1051467582971	4.55890823620663	35.4420749640363
G1120.2	0	0.2643492141735	0	0.614675896266714	0	0.66060022069023	0	0	0.511169207800243	0	0	0.847883674974353	1.33897055854642	0.830689182626248	0.744965460249572
G1120.3	0.261029666629343	0	0.0646639795054191	178.941862732724	60.7512034431128	114.017680677309	0	0.12816055807601	0.551767104448076	0	0.0584208341306144	157.367067741915	0.214189133405633	0.797268855498929	0
G1120.4	4.88636911175182	6.30606417568971	6.22879166606523	9.59411205453915	3.60755725495896	9.36595367941928	1.29024938050176	2.82288069755931	7.00031311288669	3.62046530670361	1.92904399545681	14.4697692502795	1.50092363455325	2.46192875809879	1.84288185023209
G1120.5	0	0	0.112977841743551	0	0	0	0.228716260883202	0	0	0.48046928008404	0	0	0	0	5.29875196383403
G1120.6	55.1565946613586	44.8271866992455	81.4060389826913	90.3985843297766	0	99.8083359850961	0	4.69186405295665	71.6021437711949	27.5510442591994	0	153.335859679877	87.3729672410772	66.319770195952	92.5772732202547
G1120.7	3.88850301446167	9.81462874627943	10.7887535876945	0	3.31931594667974	0	5.14431116647009	0.445392813994069	10.7771006548442	8.810524209585	0	2.85851216956327	0.709059001609485	0.659823649383686	3.90212072622917
G1121.1	2.19048888042512	3.93216810900387	1.18395864486751	0.678179793730568	0.0666310080569044	4.17528050556751	0	22.0314443159603	0.373969625649843	1.05777812530534	0.0593981969567723	40.0527694985089	0.073006081992739	4.75565781343933	15.7138836405515
G1122.1	0	0	0	0	0	0	0	0	0	0	0	0	26.9103782850535	16.4269380516107	18.2948898353358
G1122.10	0	31.0631741701638	0	35.6334337293189	28.9766315753174	1.51093317643636	0.935527497824408	13.2603718943409	20.1332826273558	1.19577223485824	0	38.924666306211	33.203609117518	36.8847476987265	28.2025632778065
G1122.11	2.35596784617495	10.3816747163523	2.07936527426166	0	27.0217006560417	50.9452103298057	9.92891738868352	39.7512602856829	13.1029651126203	49.9417119002038	12.6572543257722	38.8141352412308	51.6726589606369	20.7648321007766	11.480914959084
G1122.12	22.2552462527698	23.8223247711999	22.3341073249982	6.35392969898033	7.71553268531062	3.84206336016978	4.27156972982918	8.05338232185836	10.0955895865855	15.4895174597703	3.74298369894403	2.33414368844345	5.42152814035141	6.41286344221624	6.27767447674399
G1122.2	0	0	0	0	0	0	0	0	0	0	0	0	0	21.2849479094852	0.65917288704421
G1122.3	45.1901113133385	42.480389050581	28.0834324335144	19.2802033413331	17.3294690888815	20.78434381415	14.9587886962056	22.5065908081765	11.5651271873169	11.0308306366083	10.7434091210791	20.4700919564595	18.012166686245	16.225366166062	15.2815140000333
G1122.4	5.95882556693558	9.28043368291219	23.878663431732	0	0	1.81659502957905	0	0	0	0.753263193684868	0	0	0	0	0
G1122.5	0	0.0411235824503787	0	0.144046061347884	0	0.275403558887535	0	0	0	0	0	4.50748047342505	0	0	0.0465128746834887
G1122.6	0	0.256701763642813	0	22.430327894665	54.5049604548806	34.5737053342678	35.3314584929908	58.8675750095657	54.5623002959278	54.4805054213287	69.6137191736116	53.7839567817087	39.6551844805445	45.8577167925942	43.1846648544678
G1122.7	7.68310094779846	11.6573823817112	13.4524689726324	0	10.9589886707886	17.9294825159961	0	0.759878753774522	16.4788337939827	27.5122018926389	0	0	45.1060895714586	23.5660415539201	36.5234810022473
G1122.8	0.104604473036185	3.59457740585717	0.984591273292112	16.6746433080929	0.0525135347761751	5.48153674916548	0	0	0.540819329303232	14.5297395866408	5.00837475057514	48.8474987226075	0	4.8635227173771	0
G1122.9	44.3515529617067	37.1362607590474	35.5503150191445	0	29.5136428509937	36.7498081535634	36.8817379479132	42.0493522130972	45.9511102572816	17.9361250897848	23.2545588789207	2.07928100827204	16.5638347351803	3.30268124832326	33.8210980821473
G1123.1	151.693487995122	167.451836133903	211.002386748267	142.75269157318	108.119605069321	138.127638139172	147.860940223357	153.725374051826	187.414883265069	138.164947354167	118.121520049711	242.51375330656	150.673970445478	173.843126298397	262.15600660722
G1123.2	16.9412961009687	30.5604203041123	2.24371313501937	24.9426620409881	10.5830347735503	44.5901441425103	15.1081824694688	33.3713549197254	0.219831751889458	0	2.44617363629248	31.0502255330012	13.576599116888	49.7472370741429	0
G1124.1	0	0	0.470391813641002	0	0	2.41578226313091	0	0	0	0	0	0	0	0	0
G1124.2	3.6410095044188	0	1.38753849087876	6.32461062863177	0	1.57140346681766	0	0	0	0	0	7.42752257752606	3.1032249205073	4.30292519449095	0
G1125.1	143.407372851386	155.833332021261	157.482112600213	292.759283811794	170.948205266016	270.935100412907	98.456819576301	184.731917328332	176.995336359072	147.992601338697	98.0670353266448	316.847133136249	249.025654797764	229.631822583972	195.134342271246
G1125.2	0.63541674081598	0.043864261911447	0.584560106849711	7.8307355669279	0.0909594093174547	14.4779881661432	0.045286255782426	38.5029000195185	0	0	0	15.3342406449473	32.6527083034829	29.0008386310565	34.0194382536559
G1125.3	4.26174568124339	5.00750512903765	5.17751647199014	12.9136174078667	4.12625041651414	6.44414383853584	0	1.13902522556068	2.62427573503365	3.46461799886066	0	13.0953025174455	4.48270026359542	6.12756270356327	2.92336199715602
G1125.4	0	0	0.673131962320082	0	0	2.10857631254891	0	0	0.867293395816117	0	0	0	0	0	0
G1125.5	1.37779092778493	1.02099548460767	1.54702840260006	1.13688054319237	1.52185431805187	2.9143683499232	0	4.16088463809148	4.62312014270254	4.55049260849886	0	0.969571654792278	3.41116817667409	5.60069383813471	4.59376554374022
G1125.6	5.2950540919506	3.42566244874763	0	0	0	0	0	0	0	0	0	0	0	0	0
G1125.7	0.70437587491696	0	0.16105411139967	0	0.108799905294971	1.40104523305959	0	0	0.305662958786883	0	0.0969789919886588	0.15601437570322	1.00551049450744	2.03629197906364	0
G1125.8	12.5907478768829	9.60902551809313	12.0677485718389	12.4255253212176	11.8104141532273	13.7528720211124	5.18216797882728	9.75020624660869	9.94835189562333	13.1629571214611	5.70990579820811	7.56679509762606	17.0583192730054	11.0629476449907	11.8619922268705
G1125.9	2.01673185372811	1.48246619372426	1.99800858208049	3.32139820876495	1.49903967665104	2.74850278382253	0.614418659140939	1.46391169127322	1.37326384258891	2.14918321500942	0.864501614456417	2.45306592455896	4.10317552715628	3.81750177319102	3.07370086033207
G1126.1	14.9037885170991	16.8297457738098	8.45762206984831	0	1.71281200847356	0	0	0.128848160828748	6.53237587104336	24.4197154750838	1.40942357053812	0	0	0	0
G1126.2	29.3932955106737	15.5130241583489	27.3791179479439	48.5019944347066	15.5998816303599	54.336521651401	7.83183524935704	27.2684695056168	23.1639423242202	21.8681288300551	10.2465829536782	78.2296712860339	13.9216805266124	15.5711998491155	15.9105137333547
G1126.3	0	0	0	0	2.06455766237711	0	0	0	0	0	0.589028256993062	0	0	0	0
G1126.4	40.7617482780889	45.4189439098946	62.3232514641026	0	12.7407168001591	0	22.7868762298586	14.8037879910391	30.8874090099839	43.1499905138707	4.11765050482568	3.06621592719666	0.345841296958923	0.724209513442948	18.152148612005
G1126.5	30.9615075239729	18.9719122882286	35.219382184754	0	25.1692836425438	0	0	0	0.32999880146526	0	34.9615330808239	0	0	0	0
G1126.6	3.84281537424585	3.27434009684719	4.14197348429517	7.53770061664575	5.34617924913541	4.21870241090623	1.76151333939619	4.30893555302033	2.91434955565669	3.28971774839133	2.59409469535194	6.85176209047298	1.39327493139831	1.50127639496832	1.6152044702453
G1126.7	0	12.1103243780638	18.3707295622273	0	0	0	0	0	0	0	0	0	0	0	0
G1126.8	15.1071251798246	10.2458794558907	15.4419132486564	15.6078689948257	14.0133634697971	16.9500469600682	8.90234642920918	10.7973765293708	9.88850831558968	11.464634046962	9.52903035151725	13.974024338295	9.15538875622346	6.84845964222213	7.73395743365482
G1127.1	7.6262143452747	5.85007880101675	4.92049604155463	7.55111111399931	9.73272963483433	5.58232084450905	7.2965269010096	7.28313241180195	1.58041908521994	0	6.54055497050401	0	6.58000237189569	8.1886167834115	7.72596744188308
G1127.2	4.57738003365461	6.74723369900622	7.20703402942086	6.92962874771424	3.89585889108761	7.28284812779343	5.05799913014728	8.96460462684019	5.06893617638513	0	2.26604328158457	0	5.71143860833428	15.2351532629646	8.24956163944084
G1127.3	0	0	0	0	0	0.360215439757213	0	0	6.77695442912708	2.81598946898982	0	0	9.89470807135143	0	2.59618687263617
G1129.1	1784.93688373251	1420.82471033032	2029.64644650801	1407.74643350453	1907.14149442689	1974.22966098715	2008.80871129703	1020.76700123841	2349.67939229266	1143.90384944561	1790.45935639754	0	0	2458.32246102234	0
G1129.10	0	0	0	0	0	0	0	0	0	0	0	0	0	0	0
G1129.11	11.2961865341503	0	0	0	0	0	0	0	0	0	0	0	0	0	0
G1129.12	0.493207756641564	0	0.407330722962241	0	0	0	0	0	0	0	0	0	0	0	0
G1129.13	0	0	0	0	0	0	0	0	0	0	0	0	0	0	0
G1129.14	10.4243910422941	7.53312053655572	7.55093332138658	10.5849589313188	5.93904320094607	7.59015815171111	2.3535160697404	6.86568983341486	12.6105006089818	11.8411357395908	6.80047094424585	1.65079793632288	8.87545741907141	7.6071472371677	5.34571983389057
G1129.15	0	0	0	0	0	0	0	0	0.181413273192609	0	0	0	0	0	0
G1129.16	0	0	0	0	0	0	0	0	0	0	0	0	0	0	0
G1129.17	0	0	0	0	0	0	0	0	0	0	0	0	0	0	0
G1129.18	0	0	0	0	0	0	0	0	0	0	0	0	0	0	0
G1129.19	9.14861392528567	5.83836554641144	7.12462298603586	10.0151302574658	7.31049752264014	4.37350936009455	3.5884243115309	1.29843766126434	13.7414688467014	12.573578583729	9.27636727907013	0	0	6.82750096141407	0
G1129.2	308.537060258287	146.253586950861	240.300464219043	73.0631484473655	214.993782726902	64.1304406722845	41.573070121243	49.2511444883969	0	90.4459983430946	237.814510008771	1356.40821007158	963.356542371601	121.477193784459	1915.08902970767
G1129.20	0	0	0	0	0	0	0	0	0	0	0	0	0	0	0
G1129.21	16.3269029067798	0	0	7.56263956982753	6.64653134862888	6.18563945410896	0	0	15.6383766287282	0	0	0	0	0	0
G1129.22	0	0	0	0	0	0	0	0	0	2.3945482189545	0.422315383173395	0	0	1.91259833153219	0
G1129.24	6.15386903652034	6.79878473370826	5.01754942083442	2.83618817654788	8.66908491929021	4.43956485258476	3.01630660712188	3.75644121663964	14.5111209974656	15.5335657805076	7.46378337745727	0.956525791240789	4.88826746718189	3.26431090154362	3.64776805473938
G1129.26	0	0	0	0	0	0	0	0	0	0	8.68267916829114	0	0	0	0
G1129.27	3.50090235776789	0	0	0	0	0	2.29377851379721	0	5.38015699597862	0	3.91743726137611	0	0	0	0
G1129.28	0	0	0	0	0	0	0	0	0	0.532417533764326	0	0	0	0	0
G1129.29	29.9386713586288	9.19787412450279	8.37864666591852	35.344448819163	20.5756192159212	25.0728388607925	6.74077969269825	7.21309553593014	15.3184710690887	9.6748821403437	16.4186582191878	1.65737791065569	19.9973665694882	5.64989528377088	3.96558039183752
G1129.3	0	0	0	0	0	0	0	0	186.872170642107	0	0	0	0	0	0
G1129.30	0	0	0	0	0	0	0	0	0	0	0	0	0	0	0.228070526606797
G1129.31	4.22385352066318	1.49518466797729	4.9469439806635	0	0	2.08415725283969	0	0	4.03493231070379	0	0	0.443717396515536	1.6663909680012	0.542797474312342	0
G1129.32	0	0	0	5.91896121345581	0	0	0	0	0	0	1.2539870273838	1.95753674163349	0	0	0.0725326681232506
G1129.33	6.89097289961699	0	0.351992879274007	0	9.34104976517008	0	1.28611109316568	0	0.666818240268487	0	10.4887432968564	0	0	0.359572513466764	1.08425035406854
G1129.34	0	0	0	0	0	0	0	0	0	0	0	0	0	0	0
G1129.35	16.2793700713243	12.339567708552	13.1294562932917	16.7992815021404	14.5585225135679	12.5657669371393	10.1035208305739	14.1266381146776	16.5012314141801	19.4591265419826	11.3375811491864	6.84630813377954	17.8970009078969	13.3214696135225	9.78083304548004
G1129.36	5.50796239111517	4.77271176476522	2.61702810893894	4.40823259745755	2.03446056857265	0	4.23238027361642	3.62705769063863	2.46685214808181	3.52522434847075	3.35881763558193	0	3.37523169335859	1.99196704212798	0
G1129.37	12.8021680906599	10.1051764836131	7.616193571192	16.221983577105	10.5580973588461	7.73385802983982	6.06287316491883	6.81844127472719	14.1212974332912	17.1379915333818	9.17634713289503	1.56591644084595	14.1022234689554	9.979626923387	3.01662459801488
G1129.39	29.5871270879064	7.15079511105469	17.3728759483368	0	0	0	0	0	0	0	0	0	0	0	0
G1129.4	0	0	0	0	0	0	0	0	0	0	0	0	0	0	0
G1129.40	0	1.06630542794944	0	0	0	0	0	0	0	0	0	0	0	0	0
G1129.41	34.9527128644024	6.58188373296087	21.4606181955791	0	18.9985751947032	0	5.74109785250709	0	24.3825429360443	7.70382182954721	21.563316591233	0	0	14.8606577350389	0
G1129.42	23.6020088350981	15.6067874690504	17.6015821011669	22.9433702887051	13.4331828428524	20.6475814618354	7.68407010900939	16.5068824100511	28.014869653142	23.3412758660397	11.7517785816447	8.34855218767398	23.4352507425708	13.7965618085423	13.8689673599517
G1129.43	29.6363641049304	23.292765059525	24.7240297886281	29.4516181947656	46.7361648009476	19.058380214911	52.4489231079587	27.6433244291326	28.2981060759073	31.0235297325258	23.0037638018259	16.9885786714003	63.0522933149391	44.066734731649	52.7476857413542
G1129.44	9.57576442916476	5.50378868810564	8.43564037034235	14.364493723053	7.55636547329501	7.58024661766494	6.76661636855647	7.60241755065704	8.82704234797656	6.69048637067595	7.61580565083588	3.51817347174019	12.7453205935509	7.25403613522318	7.28625673705118
G1129.45	0	0	0	33.3221760673323	0	0	0	0.162483149954963	14.33868024162	0	10.1759620467255	0	0	0	0
G1129.5	0	0	0	0	0	0	0	0	0	0	0	0	0	0	0
G1129.6	0	0	0	0	0	0	0	0	0	0	0	0	0	0	0
G1129.7	0	0	0	0	0	0	0	0	0	0	0	0	0	0	0
G1129.8	0	0	0	0	0	0	0	0	0	0	0	0	0	0	0
G1129.9	0	0	0	0	0	0	0	0	0	0	0	0	0	0	0
G1130.1	23.4930038418838	19.4558836484007	22.7187583447047	18.6612112886053	13.5887309996092	26.3620414497206	11.9723453154827	22.3827432844578	22.9056897548459	20.6407177289935	11.1304490546032	19.6742090022981	19.0227064072026	18.0831664426921	14.947579286121
G1130.10	0.249884078814255	7.5159639359982	0	0	0.126473069381603	0	0	0.122703782563438	0	0	0.112740949983147	0	9.95646154245835	0.575064397531225	0.0686668282016198
G1130.11	47.6445121881703	61.7535144741484	31.2468477084914	41.731758720564	30.3886400231032	67.1714484923595	0	69.0976454542281	30.682725074822	41.3008301534899	3.68284677799462	6.11427505528494	55.0719678653686	111.515588258236	51.2815347492177
G1130.2	0	0.542070879828928	0	0	0	0	0	0	0	0.600759475332025	0	0	0	0	1.95333816432308
G1130.3	123.045172287185	91.4978078747098	125.689570314464	135.178017366949	125.77216325373	157.315921905407	88.3505559488548	107.519029530216	81.6009890874583	85.2474715233733	71.5712772602389	123.483522975799	145.231872289289	136.486535705933	139.939466659316
G1130.4	0	2.0000636992944	0	0	0	0	0	0.807086692781907	0	0	0	0	1.92377216496809	3.86235350355782	1.71350775071157
G1130.5	0	29.6042646625932	0	24.8083349832382	0	0	0	0	27.9510371406525	0	11.9258752079323	17.5091241322617	0	0	0
G1130.6	6.69349252350087	0	0	0	0	0	0	0	0.942613416030479	0	0	0	0	0	0
G1130.7	0	44.0786763767048	47.5148789958981	0.276397245170974	15.7297772888197	22.5608040521379	17.9794066492076	7.35985649617436	33.2006328347858	39.9288844110599	12.0923403378195	77.7830162139416	72.5293839443673	52.3264577720315	99.4407632055645
G1130.8	0	0	0	0	0	0	0	0	0	0	0	0	0	0	0
G1130.9	1.1342235384578	0	0	0	0	0	0	3.22227707231545	0	0	0	0	0	3.65170960293273	0
G1131.1	11.7893537062035	0.360992705270396	9.84677636186077	1.77702203740814	4.84015719972021	4.00386126893803	14.9534731955146	54.8693568574367	3.70468642150076	0.0498580156294689	6.30208887071103	0	78.8500373163525	33.6879567047735	103.183444901883
G1131.10	51.5292969178772	0	38.2524349261804	0	0	0	0	0	0	0	0	0	0	0	0
G1131.11	10.0596512984141	0	0	26.9283055430864	12.0601452138576	0	20.857124092306	19.3145335689855	12.0590669677863	11.0802854568215	24.9549534288362	0	35.9985887400861	16.0257035505041	27.7532910532733
G1131.12	0	1.2102836377445	0	0	1.68037567516718	3.08203723215563	0.625111286857303	2.80572292061958	0.140747344620212	0	0	0	3.85493210140393	1.61068355738506	0
G1131.13	6.15047311183933	5.68015685389006	5.31282160328967	0	1.4659663597272	3.82949944126718	2.98859183459099	0	1.62154831639959	3.56549147729634	1.23949470412363	0	2.00245263789319	3.95394306152786	1.25806019518276
G1131.14	6.94967454957025	1.6745345419634	2.08521230879351	0	1.23942765916318	10.0481134181975	1.79597365623626	11.0278174307798	5.02721193776587	0.715931698114166	0.895588087048412	0	22.2957041541754	6.10037110710402	19.5143712843223
G1131.15	2.77337535501021	0	1.46531116240027	0	10.3409909942645	6.91525579290599	7.40314113685965	0.394223648924156	3.96264436194048	7.89242104573562	14.864557267099	0	0.56417152784062	0.449876290691226	7.88244672723933
G1131.16	85.0984931323166	21.891013317098	120.777982735681	78.7549049968376	17.8505418238384	111.289206292569	0	11.9514441820437	5.74970397044214	25.1152794289941	13.7218041372499	0.887927561090702	42.7255794538321	26.7261869068282	12.7408337444705
G1131.17	9.00399351192486	1.04084092633871	10.6153828420047	0	0	7.75803037088391	0	0	0	0.312105569314478	3.39004958160358	0	0	0	0.402605085096745
G1131.18	0.464983004690422	0	0.0987047659281281	0	0.399590013166428	9.23885647536294	0	3.278774873077	0.0312337969464521	0.433181005686474	0.534161647078129	0	5.64956836406993	6.8054241217116	0.826201704459519
G1131.19	2.08076441083309	2.16725710196123	8.64397987139227	0	5.34985703176501	23.7549402183134	0	0	6.72217284630907	3.3455330927062	3.53830473525433	0	0	0	0
G1131.2	7.06475088533537	1.35913049856211	0	16.9875584712785	15.7239646490178	15.7943861298507	0.640913701466085	1.38652027383988	4.17461620653746	1.93692416992978	14.7435000986741	3.69766691124771	0.189072813389508	6.40691959803599	1.04247017625641
G1131.20	1.63531522350613	4.56488592899395	0.303748336004841	0	0.751417650440323	0	4.1039301798761	2.90256315163157	0.288321419491628	0	0.456583411336887	0	0.222862607233658	0	0
G1131.21	77.3000532460209	18.588080319636	55.347281054152	18.435603513711	14.9801837373057	106.598483328447	26.0245723352301	0.0361260374960976	23.3676759066974	4.58550859162584	28.8984894472764	0.644366737723227	164.897362422916	133.644987774412	200.24105944341
G1131.22	3.61385295382948	1.50177865817852	1.93777606763355	9.60768380825269	1.22990567537763	23.3233001732964	0	1.31559103867173	2.8372914565758	1.05015207435954	1.7477877166143	0.955330439153239	57.3728403269515	5.28009809741687	20.4392504360578
G1131.23	0	0	0	0	0	0	2.00341760009879	0	0	0	2.42815899091434	0	0	0	0
G1131.24	0	0	0	0	0	0	0	0	0	0	0	0	0	0	0
G1131.25	0	0	0	0	0	0	0.042486818254178	0	0	0	0	0	0	0	0
G1131.26	0	0	0	0	0	0	0	0	0	0	0	0	0	0	0
G1131.27	0	0	0	0.0452613346539976	0	0	1.48487542250881	0	0	0	0	0	0	0	0
G1131.28	0	0	0	0	0	0	0.0420555274324832	0	0	0	0	0	0	0	0
G1131.29	0	0	0	0	0	0	0	0	0	0	0	0	0	0	0
G1131.3	8.37341268487318	0.130708454084246	4.06351074566825	0.342667770048233	0	0.182029515909236	8.43698462521321	0	0	0.031584461005127	1.87789063648701	0	0	0	0.952945630168792
G1131.30	0	0	0.214839540595193	0	0	0	0	0.0701418322119479	0	0	0	0	0.316969468068167	0	0
G1131.31	3.05497036667871	0.515832920155028	3.48042295882856	6.90761529573031	1.37991592082902	0.779375823343409	0	0	0.0359458840329712	0.0356509293577486	0.102484415557956	0	0.251101374102932	2.88113899485381	0
G1131.32	23.682214641931	13.9793667157918	9.96714858152833	14.7721991454384	14.4746026434841	33.0285170820575	13.9654572854405	0	9.298165000037	4.45130196780336	11.7063140569108	0.0427186604609556	17.1238980563037	4.81130061193322	0
G1131.33	0	0	0	0	0	0	0	0	0	0	0	0	0	0	0
G1131.34	119.861122612487	0	104.060586328618	0.0977906475743937	22.8632162428225	10.4699450491843	0	0	47.3714153570574	0	67.3147500437615	0	43.0118596765259	71.0379958879892	0
G1131.35	35.1307177788806	0	14.0925622594025	0	42.5967908147329	0	0	0	0.653608584080444	0	34.9558583827748	0	0	0	0
G1131.36	0	0	0	0	0	0	0	0	0	0	0	0	0	0	0
G1131.37	0	0	0	0	0.262476655299193	0	0	0	0	0	0	0	0	0.480005499137751	0
G1131.38	0	0	0	0	0	0	0	0	0	0	0	0	0	0	0
G1131.39	0	0	0	0	1.29570874423492	0	0	0	0	0	0.577442479330933	0	0	0	0
G1131.4	1.40061983640897	0.0293263443123595	0.0603239124965296	0.0341727870939158	0	0.0326784801781741	0.0302932129957781	0.735977646301624	0	0.680554391205634	0.0272098633532891	0	0.0664018293824961	0	0.625235519136251
G1131.40	69.5417754455392	0	4.28349821489261	0	8.09350883786265	0	0	0	0	0	11.5519364036079	0	53.7196660245162	40.373517138348	0
G1131.41	137.513608207895	0	37.4371302518124	0	14.0351130732665	0	0	0	0	0	26.1599482942694	0	1.73977975203595	33.9332953127708	0
G1131.42	0	0	0	0	0	0	0	0	0	0	7.75385681785396	0	0	3.88399094221613	0
G1131.43	113.738243187958	79.641021464729	105.577141548001	142.206375332734	114.796874268068	128.613039968241	101.224040000715	120.27803054179	113.100689498807	88.3164046329989	85.0349325601115	53.9694975181638	150.10968217684	117.735401164187	82.7824375520244
G1131.44	12.3732319880951	5.54370614325112	8.85523542374892	10.6095368246421	6.31921890548551	16.8420050594614	4.17308330848262	11.5591651666345	6.00437685714111	2.51507839646124	4.70482472309856	1.05930147200491	12.385475637848	9.56997226156079	5.5638103222446
G1131.46	9.49018393132285	2.19649829961121	8.78822131359418	7.9509628204834	10.533957699522	17.5493703554397	11.0426370503474	19.733135481264	7.08235395991465	1.82709708674346	7.30446586730301	0	34.3124639979772	21.3153559890551	30.2931666437388
G1131.47	0	0	0	0	0	0	0	0	0	0	0	0.0596079569004478	0.0674591418893708	0	0
G1131.48	22.0111507355107	8.69871293409324	17.7987762778603	21.6922185444376	17.2446134196527	35.2844827257502	9.95058083209194	25.3638454154243	15.1228969046743	9.78139376013937	11.9454351157555	4.21587274194594	35.4833966460767	24.7788264588237	26.5090428367399
G1131.5	1.24392224073875	13.324585471402	0.753054578807301	0.0388127195766831	2.21694306782273	0.111334239044716	7.39639107790212	0	0.0649787507035312	1.38439791057	34.6369363269421	0	0.150607543671152	0	1.00872853389204
G1131.56	8.9026795751529	0	8.28417007886129	0	0	0	15.9440396291848	0.553861988022139	7.67381179544281	12.5901004211581	7.10473320187375	0	0	0	0
G1131.6	0	0	0	0	0	0	0	0	0	0	0	0	0	0	0
G1131.7	69.7537389720553	36.3977996277629	19.3512984719119	8.49648301691813	59.3306033447073	83.7758394905242	8.12544207454417	15.4007396341671	15.1839780353139	3.01297083596065	33.2845218194005	0	21.092068378012	5.7971624486643	19.6888061774566
G1131.8	0	0	0	0	0	0	0	0	0	0	0	0	0	0	0
G1131.9	16.8004086006537	25.4655442393224	34.2378561449074	0	24.0784229787047	0.35803947424504	26.655539588598	0.394616238419307	28.5311198062772	14.2134774758648	11.4734616170201	0	0	0	4.99416661990205
G1132.1	22.5124902054341	17.5413672266367	16.9745798507058	35.4137762862324	17.7364442507876	17.5071067208704	12.8484535524814	14.0054214809648	7.32560545099595	11.367386107816	14.4697526080385	11.3540280965248	32.2433809327901	20.0954076278676	11.3947059715395
G1132.2	0	0	0	0	0	0	0	0	0	0	0	0	0	0	0
G1132.3	1.61427657315409	1.33344276098224	0.065270755357246	0.185496765474169	0	0.10642379558479	0.0658421468929977	3.96121862988536	7.69864882602671	0	0	0	0.179774917822243	0	1.4977787949125
G1132.4	32.9640055061279	30.7746825980824	0.570107580349865	70.5431336042094	55.8206243203064	0.103038113759068	0.031859191806554	58.2795585881539	0.0300907376866531	0.0298007355095642	5.40653536606678	0.0307222969772606	4.16351951415492	0.0650956717184148	0.0346934729650558
G1132.5	11.3458448882959	15.3279305301466	10.5575110228784	0	3.2046168565895	13.7265794545675	0	0.27256353431312	0.845848161591776	1.75496710938327	1.9252569335609	0.199899164832321	0.0756133943109354	3.02573336755716	0
G1134.1	198.652707241008	184.999781895054	180.838471946653	181.872065074936	201.439123934361	195.542876892276	181.662480982623	217.161289784767	150.213659000754	146.691158559406	192.386221153026	189.452386423698	123.786848271536	142.205616104351	171.334983413277
G1134.2	9.07027368951454	7.23343475848127	10.0736918351562	10.2948383140027	3.46182976250959	11.2850750087515	2.44838426377486	10.8129481543877	7.26942721088474	4.85142740185532	2.17449603310633	8.33934412464803	8.94504202096256	7.92478298536052	7.51594533655186
G1134.4	0	0.918058553812432	0	0.98145247021682	8.24721761399564	0	7.42966303447681	0	0	0	8.27241080915566	1.24476243544793	0	0	0
G1135.1	0.0402795694472234	1.67195777554565	0.119713023794972	0	10.664088946771	0	5.60546534260813	5.9115134659042	0.796105464271291	3.98739767017987	0.14455166568856	0	0.220717604878397	0.164274578557433	0
G1135.10	12.051241310959	3.21067801841101	6.80370655863083	2.54776552923812	0	0	0.665749966215011	0	0	0.37263484303744	0	2.0456655511268	0	0	0
G1135.11	2.74487254037889	0	0	0	0.857252320534765	0	0	0	12.8658205002924	0	0.212240803655888	0	0	0	0
G1135.12	0.982988448678941	0	2.85269985339918	0	0	0	0	0.967700895797058	2.83673271027303	4.48242306385753	0	0	1.00271588117976	0	1.31408200931029
G1135.13	0.53369866834211	0.402456750699199	0.0587574539807914	3.0907478508151	5.8983537699979	2.69646506774519	3.15507805266168	0	0.0557562905704784	0	0.159325847264318	1.65697865203712	6.6525620158083	1.75999150055917	2.93247218448183
G1135.2	93.5126368385471	97.982161809784	88.7705675976983	98.3380239627294	91.1705608771626	93.7053194284171	96.6685466574135	85.5000232289066	61.0624766799106	55.137475290187	94.2307700737238	72.2778247571007	84.4384498286295	119.254664636285	83.3464434012835
G1135.3	0.863651869781634	0.131793319075194	0.0450340066387898	0.256332905014354	15.5975806407235	75.9574840590603	0.0455490341502643	34.6659995809835	0.0427650738617853	0.042485713892026	0.163071554808358	0.262351650604305	85.9050107078083	0.0463065657216893	2.08051519160633
G1135.4	3.02882487214223	2.37941818030905	4.21987365166834	0	0	3.01146495092204	0	5.30495533678969	5.96546694477227	4.73440632791691	0	0.136581037092243	0	0.241129773074238	0
G1135.5	8.78050727251258	1.86205651934398	3.78371382474081	0.0443419178976284	0.0792081930563243	1.52613572234418	1.33890100192049	0	23.76188182338	11.2166950733429	0.0352964905778245	0.0378680266203904	0.129387009049936	0.040124436736144	0.0428537985165542
G1135.6	0	1.29612381096879	2.84010177884037	1.30393649765399	0.186110792690716	0	0	0	0	0.38911005994414	0	0.266866392483574	4.80943041242022	2.44929734371959	3.52781007499441
G1135.7	0.110312431610087	1.41868653974315	0.0364271231099418	5.21429590952128	5.54745283061651	4.35235810089816	0	10.3876701627621	4.63970436363486	2.0940900229332	1.94462364005202	0.636495475205719	0	0.187494222818809	0
G1135.9	0	0	0	0	0	0	0	0	0	0	0	0	12.5151431662046	10.3695637097512	4.04336036115156
G1136.1	0	0	0	0	16.1032385962426	0	56.7546475927479	0	0	0	11.4477228966562	0	0	0	0
G1137.1	3.78935234469452	0	0	0	8.45254013649279	0	9.02064737021523	0	0	0	5.49698619348603	9.33072419078704	0	0	0
G1137.2	0	0	0	4.37415869676261	7.88289365452604	0	1.24385918927773	0	0	0	4.29464768872168	5.31876736020508	8.24904347751674	4.57656402944724	0
G1137.3	0	1.76189166958448	0	10.0615397804173	31.8331943245793	0	9.27157981102364	0	0	0	23.0654120416398	0	4.49411357029412	5.17464410659308	5.03697125344997
G1137.4	5.54010634945533	3.1931407662541	0	8.6138207022713	0	0	0	0	0	0	6.10888873601262	9.02879105151608	7.92983014625605	7.38103162012976	3.89582870480504
G1138.1	13.7320435152396	12.3131228384327	14.8556013909047	36.084003606744	29.9707789475255	14.9411265155875	24.9767482995378	28.1002656186091	8.05769075396785	9.36716490262722	36.4641336854249	18.523104726511	12.6378778466896	13.8764873024879	12.8727710102664
G1138.2	0.066116345651711	0	0	1.72385221678648	1.19201546778505	4.22458162133562	0	2.59669983031216	0	0	1.23972102578584	4.58240021685905	4.82738495254328	2.41373451427287	5.26430664701766
G1138.3	0	0	0	0	0	0	0.179650927711302	0.0884202862325099	0	0.251750724829555	0	0	0	0	0
G1138.4	3.78873424697481	7.41862739132541	3.90199424756455	4.22678751953669	8.45959802591394	3.96035523742642	6.87548336678607	6.59503005880282	1.66050292553907	3.04801190496029	6.93619261817935	4.08051455004172	1.4406620372379	5.51427709244605	1.10373176266303
G1138.6	0	0	0	0	2.08693995175491	0	0	0	0	0	0	0	0	0	0
G1138.7	7.85451604220856	5.79352810596049	17.318484109006	0	6.98299560458074	9.8622441212889	10.1159275571834	3.52533422622236	7.96530033472914	10.576055611424	16.8718571728835	3.02655575550017	1.89969479769258	1.19194690651102	11.8553235149951
G1139.1	49.699381694168	40.9045636012866	48.980287478977	44.3840422284537	0	36.9642428156594	0	32.2254395583548	51.8121974356834	43.7085586640194	0	54.6187555749689	44.9274641299251	51.9027978672834	34.7930851642465
G1139.3	0	0	0	0	0	0	0	0	0	0	59.3627257966383	0	0	0	0
G114.1	0	31.0457828810303	108.929684478429	55.3943475006188	125.255867378414	64.8345547937474	105.763912722988	2.17405285728621	112.996396859511	74.0179632670388	124.022207354692	116.245819843627	0	0	0
G114.2	604.573235230038	435.894949168687	458.54048442563	491.940564689893	651.209565080024	598.416580101927	756.409749212066	746.606791533462	587.057605297952	610.26983345297	830.26899919234	471.655032035876	531.200938863629	456.770783558249	518.688381591401
G114.3	20.1594937495583	16.9159220384262	19.751847033009	21.1350567698262	19.8641509705024	20.0341616326838	24.6899542730531	20.827466862194	17.5435928319066	15.7186492536974	21.5124177113785	17.1854485434348	27.5229261944079	22.6450458511322	27.2922811329923
G114.4	558.944440710275	555.238834349607	565.280743915962	713.927365292139	708.669690603924	726.575522841759	733.983795479511	775.363614853912	619.516570696167	543.644270096051	718.468938180666	637.19209169434	669.722800790142	638.489618786053	675.167744274197
G114.6	0	0	0.19820393641101	0	1.5105729883708	0	120.849783626914	16.0252959546406	2.60626453334856	0	11.4047048647153	0.095087018859641	0	0	0
G1140.1	0	0	0	153.411217641473	14.5533826952988	0	0	0.0896205242851739	11.1642921931318	0	15.1536890518117	0	0	0	0
G1141.1	27.28545583811	12.9507138339681	8.36598402301186	0	5.46061586841705	0	19.1027428976225	0.0826310664538069	3.83668597942474	11.6253400128727	7.9846208007001	0	0	0	0
G1141.10	0	0	0	0	0	0	0	7.40732596745423	1.90716223954328	0	0	0	0	0	0
G1141.11	6.91628813166913	6.7790830305684	1.26570858873301	0	10.0404676929686	0	19.7580627146751	2.66318189218959	11.3860986708461	5.93820966291233	12.2876694974591	0	0	0	0
G1141.12	0.57859544941148	5.91082024434466	3.67099694682281	0	1.62614371134546	0	0	2.09396855468339	8.57691487950499	8.11366803600455	0.103590772912971	0	0	0	0
G1141.13	7.16573402562603	7.75318418254904	4.45089904385183	0	1.43881271035196	0	1.9339505822948	0.380785834132884	5.29429823066023	5.23134962072565	2.99358952284782	0	0	0	0
G1141.14	0	0	0	0	0	0	0	2.33671034123785	5.64578994297653	0	1.02754283412825	0	0	0	0
G1141.15	9.6360755807737	8.52385993923417	5.49366371810876	0	8.15256923468154	0	10.3481456069811	0.259904167851212	3.16902165939648	9.67652973216468	8.62656209276433	0	0	0	0
G1141.16	4.89921738567386	8.45819897765936	6.27523250083394	0	1.7401235965493	0	2.03865910277988	0.234618882557645	4.89492718234089	3.86974555219481	1.76509081875516	0	0	0	0
G1141.17	1.95035144050758	0	0.241699629835942	0	0	0	0	0.247446218965028	17.0300128944683	36.3161443147812	0	0	0	0	0
G1141.18	6.75198411742138	0	14.4393583867137	0	0	0	0	18.8358326089947	0	0	0	0	0	0	0
G1141.19	6.31264410957681	6.87406195776851	6.40474046482639	16.9374535329931	4.97666537380865	15.6170438712501	3.79866579362436	10.6539090172872	8.48107628462127	4.37994893721985	4.3043117515487	10.8047126981001	19.8786473683049	19.8647958942368	13.6498927466216
G1141.2	0.0439186601977463	6.02520024308817	0.21755475353632	0	0.0441536768300762	0	0	0	0.537679427627722	0	0.118058509819055	0	0	0	0
G1141.3	1.13209334918542	0	12.8996803109767	0	0.0568933289433311	0	0	0.110899212636415	0.799071598418045	31.0939555337928	0	0	0	0	0
G1141.4	21.3057891286089	30.235238792932	10.527779961142	0	13.1695376561402	0	27.5050494046339	0.107788318933899	12.2803994676085	11.1956950747568	24.7599681919311	0	0	0	0
G1141.5	0	0	1.64981005584786	0	0	0	0	0	0	1.14207594965419	0	0	0	0	0
G1141.6	0	0	0.909285747287788	0	0	0	0	0.120095946874594	0.460490400141125	8.72409596689329	2.52140532998597	0	0	0	0
G1141.7	7.18976911235941	22.5158500527217	4.95065309218736	0	0	0	0	0.119597551062445	0.515963775461005	0	0	0	0	0	0
G1141.8	2.89877049773317	0	0.69143428842143	0	1.13303764819038	0	9.04436224663521	1.62809312529773	4.85065111440438	6.33706001695213	5.86721881758781	0	0	0	0
G1141.9	0	0	0	0	0	0	0	0.118857665608488	12.6506269619281	5.22674118916396	0	0	0	0	0
G1142.1	30.3395408072906	36.5123302699684	21.7325354209531	20.149137591296	32.5225021766422	47.8484650539279	34.9548750391581	42.1875323463369	42.8317775903622	40.7376249793207	42.0469065187648	52.8628819148964	29.6093853002673	34.9485262901566	34.5985685525086
G1142.2	0.369974938291295	24.7604453899713	10.1759247061441	15.5258903206932	95.6481078674094	0	64.4516793448621	54.6559150084415	4.85659053832214	19.0761172954162	13.3310480643194	44.2609075509279	20.264265964129	11.0732849102181	38.1166421665777
G1142.3	38.2848942266566	53.5210791492683	40.4999227849421	58.1856575299153	96.3934860976352	79.2623174656844	87.9602414512991	38.598930585625	82.9255593925691	76.5992042603897	117.55924386563	54.9220556114353	18.0865630264807	27.2944470700469	10.9049844307654
G1143.1	13.8300066188442	20.5575230830132	15.0799902662761	4.64884117084605	5.21617058503915	10.5822597663131	6.06185612570706	15.388031568928	7.88928262913495	6.50698992324096	4.43343899442005	4.18491634158936	15.8724900885069	14.1543183558142	11.3021922182467
G1143.2	33.38546267098	28.6991670692694	25.0358945295966	17.0120550235536	16.7565698728594	22.987334460046	16.2857219588679	27.417600288105	23.1459969526336	26.0971659850208	17.8543373344	16.3006977055885	24.5874684789683	27.5116425323514	27.0541348245536
G1143.3	7.84495735166123	7.96272265301994	7.33550396294201	9.65134106814463	7.39522590183227	4.94583352194292	4.89305948009911	9.2696766497708	8.83536093451709	11.2878432227373	5.01243052641343	4.37163612048153	13.3832610870285	9.34985400760251	7.73914765047901
G1144.1	22.3121016380143	26.2740535381413	26.2954685850849	18.1471287678431	14.061999408198	22.0240019633525	12.8450450299213	21.9949236961628	14.3338306674689	16.3566793611804	15.0040150417415	20.1708882779699	24.2837221359351	24.3046338145408	24.0940209465662
G1144.3	11.4849986353544	2.5521234999945	23.5305241415776	3.38385691510626	0.780983759073369	8.9885887963445	0	0	3.82289586894068	0	10.281847909439	0	12.2712776911198	10.1431398916993	0
G1145.1	0.757169123582441	0.442134591725292	0	0	0	4.68630490046246	0	0	4.90698787261842	1.13840338076003	0	5.10625955765532	0	0	0
G1145.10	0	0	0	0	0	0	0	0	0	0	0	0	0	0	0
G1145.11	0	0.0590967192984821	0	0	0	0	0	0.298993877656111	10.204616892451	0.0571607528228302	0	0	0	0	0.877459220551928
G1145.12	0	0	0	0	0	0	0	0	0.188888446309183	0	0	0	15.4803950008079	12.1940297022186	88.4987501801942
G1145.13	14.8156254259852	0	20.6876970045602	19.2478503290786	2.52586705764268	11.9790012869908	4.335646641371	0.833101259197179	7.25121280837513	9.91705770080173	4.33762511952954	0	0.712242916980473	1.51535115837564	0
G1145.14	22.0697894286572	93.5933478290519	10.8333723977252	6.6815704859434	26.5217314257518	2.66638090071735	0.1076558239422	80.1199972866989	10.336512997156	0.500715357342157	31.4400384254628	8.69350519611087	0	0	0.117202154798388
G1145.2	0.503086950102219	0.817557074531067	1.08028931529117	0	0	3.8244504435617	0	1.07864195604441	1.73067688742661	1.18280365472035	3.38156445309494	0.161343087157657	0	0	0
G1145.3	3.55048182847209	3.8120303227438	5.12251172456727	13.6918101049667	6.72449680123057	18.9084524811783	4.59585036226499	4.30194794618728	5.86806553453483	4.72405211088062	5.46428903612929	26.9981138007915	4.45427701728678	3.81092095216052	2.35536186583426
G1145.4	0.402827002025708	0	1.16642811317638	25.7504755629147	0	35.1770762866658	0	0	3.09469258894886	0	2.21203233259074	19.0919098293799	0.30499618115718	0	2.96395213632859
G1145.5	0	0	0	0.21555461761183	1.17942299431779	9.41282413553955	0.949085471914398	0	0.419937806512258	0	0.142036230341855	15.0878503923538	0.0283407489412902	0.500896555255528	0.140279316139109
G1145.6	12.4426391922939	19.52433564877	11.2540747290093	0	0	0	0	0.111672733194203	21.8286253891819	13.8374036557431	0	0	0	0	0
G1145.7	8.55456270331529	0	0	0	7.81470976522758	0	5.32158439623357	0	0	0	4.5811688907657	6.74475649164024	0	0	0
G1145.8	26.6417379469658	52.5733984917028	37.3871361149984	22.7762269667988	94.624615757802	10.3672561465707	94.607051405917	60.3484427133763	37.7261491736649	54.8671652131876	81.3632452074795	5.0959248547869	28.052858290159	23.6035774894131	16.8527730193583
G1145.9	0	0	0	0	0	0	0	0	0	0	0	0	0	0	0.290654691706448
G1146.1	74.3849352889779	84.904673913413	57.2997118496598	11.4645487086085	5.54672786195221	11.5056593478779	0	9.08168382913081	18.6307387013464	22.9321058150148	0	3.52784722135342	24.5064161503829	24.4871293707521	20.6238529506355
G1146.2	22.815928223189	29.8607319211876	17.7538127979338	0	2.98444047674538	32.0671628207643	0	0	2.33807330774052	0	0	0	0	0	0
G1146.3	12.6258286327538	0	0.168253854282036	0	0.341281120908112	15.1837984618438	0	2.0261588439193	0.479998425399344	0	0	0.0272362248459571	0.185935190252866	2.24852731515338	1.44280613942145
G1147.1	72.5568707404676	81.6940021150871	84.7768722496976	66.7791392295454	66.6385799727048	100.263548076418	57.565963361072	99.6311259173437	64.7026414876646	55.3535369032069	80.0153804685008	127.769158524458	66.3306236711811	61.5305883770166	102.418876821332
G1147.2	0	2.00129789892557	0	0	0.646817008679946	0	0	0.179296806132935	0	0	0	0	0	0.799995764699995	0
G1147.3	0	0	1.43789040312508	0	2.36167223793788	2.53574425316461	0	0.0976694080686017	0	1.87236595891568	0	0	1.32068358471081	0	0
G1147.4	13.3608876121907	15.0668283728232	15.1011113996725	11.7509897213177	15.9138993230772	12.9996831949513	15.8091446241298	13.8658246180578	11.3807074116805	15.8660485259712	13.8392119902524	11.5468852927182	31.9183681928413	29.8939921137517	34.2134168664434
G1147.5	0	0	0	0	0	0.689613785781312	0	0	0	0	0	11.1558215119629	0	0	1.85779754715118
G1147.6	6.63973548517993	3.96502208149726	7.02858977829315	7.54428774582344	4.33378678378777	9.00691929177618	3.27977947266029	3.86899760506964	2.40830370526455	2.62188543053441	2.98248952536493	8.64578203490661	3.43869852053302	4.41936791847551	3.94317663353877
G1147.7	21.0609471353368	15.3298705876425	23.2219161838756	26.1036631666962	13.3923778862713	22.2493443624174	14.716040942108	24.9630352124338	18.5194684639091	16.8460923679752	11.1553487600751	30.3481092475198	6.06278915164209	7.25536210835167	4.07027402971658
G1148.10	0	4.40087224431521	0	0	0.919171249352006	0	10.0391050981762	5.1282696084707	0	0	17.5534335077045	0	0	0	0
G1148.11	0	0	0	0	0	0	0	0	0	0	0	1.3609416499295	0	0	0
G1148.3	9.52369143827485	6.58911620305014	5.40957104551984	9.44533614233727	18.6953942454339	10.8426840261712	23.5551205511804	9.24196243399562	8.28936344627438	9.91759284979157	17.5879719523397	7.52559190253972	17.6771481171092	11.5570613597377	12.0827107212073
G1148.4	205.011383110374	217.693493682718	215.299594103103	235.841845724373	132.121261006764	209.836768166194	152.034247269417	263.974644602606	155.565837788569	179.392601701201	189.609411199993	277.958886395282	353.795974102354	288.902334280008	383.273459978996
G1148.5	0	0	0	0	0	0	0	0	0	0	0	0	77.1811852977807	100.318783990408	70.4210313098094
G1148.6	0.777279414697242	52.9803551443486	0.256885034022174	0	0	0	0	0.26159691273782	0.121246810700483	0	0	0	0	27.741316792204	0
G1148.7	0	0	0	0	6.87034471841529	0	11.5708679683723	0	0	0	20.4329144700767	8.61384512909725	119.51264319306	0	0
G1148.8	5.12459292979848	12.7472436445001	2.54042684018949	17.0048876735592	15.0182865077383	11.4643324717778	26.7404707894185	16.934759475265	5.15647400498786	6.80135113208458	8.93031913075025	2.70271308294511	37.1803928442336	18.2896970822869	0
G1148.9	6.39583367434926	4.70767084446188	6.1948098922929	13.6604659392972	8.10728865095395	8.85833524905162	7.40853604816995	7.00875604433825	11.2110210009468	10.3465446948372	6.7129382211137	10.0018764598186	17.8333067397673	13.244706590646	12.0474908568305
G1149.1	0	0	0	1.06584814055005	0	0.127104954796006	0.118051672034197	0	0	0.219460402516807	0	4.25317126406699	8.45242269650073	0	3.96849451918641
G1149.2	8.38779604439169	9.17921846300874	5.63968927659838	21.0472321374948	8.83163939792046	20.2392237896821	17.7682408482974	0	11.9128895037288	11.2647881708108	19.4152149575966	25.0809594180958	2.72208931722262	11.3379145632774	23.310058305822
G1149.3	25.5637621784519	28.2101928266542	26.8678008086418	31.0907383906356	34.1900404828217	23.935068458212	27.2381185013334	24.7657867642521	18.6120975451518	17.9734274433911	35.2113079727929	25.5629912800055	21.9181753219997	22.8529508586012	26.8715296255546
G1149.4	3.93076457418167	0	0	0	9.98799635126244	2.60867294754547	0	0	0	0	3.8408070463259	2.38183190070886	0	0	0
G1149.5	0	0	0	0	0	0	0	0	0	0	0	0	0	0	0
G1149.6	0.0937597787477564	0	0.0929308896142074	0	0.0940736603250716	0	6.16150136045955	0	0.2635488334421	1.67694198681961	0.0838826285272922	0.0902827270062821	3.87601402869139	5.79156242386559	0
G1149.7	0.718059292688947	16.7999662346396	0.0547281153174662	0	24.7186036366142	0	15.7146012003976	11.065134604852	7.11175619545692	17.8782959341421	0.539786442926083	15.5611538601853	4.83599546448326	0.388867517298508	0
G1149.8	0	0	0.0978642943171122	0	0	0.105532564064225	0	0	0	0	0	0	0	0	0
G115.1	9.30986893762244	7.61500025157692	6.38465476847795	4.87955030042493	6.50862030525457	4.50756905809654	7.86459538083148	6.34276446284783	4.86049472086634	6.44243964661968	5.19379505145526	3.92015100891434	7.23983074810263	4.51823412253227	4.08475200767026
G115.2	0	0.435716248826678	1.50396699526707	0	2.12447432931123	0	0	0	0	0	0.868190922040589	1.37832260382241	3.47765018885222	1.75721759334396	0
G115.3	4.76198905480364	1.52013248503918	9.36742937504037	4.43682858010807	3.92551152574595	0.0770566824617275	6.93735669938695	1.25867767464566	3.33565490196871	4.53371523760575	0	6.09015461706813	0.776396671951893	3.17912451766497	5.13596880453476
G115.4	34.0845483724067	32.9454073412024	29.127097302208	20.4671607598876	23.3732456680355	24.8316203048308	25.4166563694094	29.3329031097906	25.1472549273371	29.9075893095406	23.7840427083254	17.5533371560305	31.3401051977244	28.9408512610263	23.2627685162791
G1150.1	6.80442912614014	1.00759543848686	9.63285950288891	8.42014857849946	6.21761514591962	13.3029994265915	19.1268731060585	2.9838391057633	9.88929031835869	1.746226694056	14.2971295963557	13.1767893396778	1.93536970494535	0.196912084908992	3.95345094955446
G1150.10	11.9117228310803	11.666006899185	11.5090533161038	14.0676640746114	16.559859300079	7.69767103883286	12.693610675052	9.58538341033403	9.51154302950042	10.5830092126718	9.97741802239745	6.87271005392399	9.23061985402886	9.05776104508782	6.07310519249924
G1150.11	0	8.88932326062036	0	0	7.17406479529339	0	0	5.52979167663329	0	3.28211114525537	0	0	2.9623417451153	4.56980231129938	0
G1150.13	4.51016508712638	4.27140080000005	3.88745867697351	5.61692211930092	8.15801730378173	4.06318031332285	7.80582704188512	4.87985210743304	6.24329447999396	5.35824230560611	4.63074810837938	3.9711389882141	5.93675370136447	5.01716072875355	4.08655401594994
G1150.14	5.38754777125823	3.00121253486222	3.36667727264467	8.3514048539786	8.86699039979369	7.04718752033469	7.12308079163347	5.077638765486	3.70511235279623	4.87750617013061	5.89919940528806	6.29266453516846	7.34263391496579	6.83126065159603	5.25985521830746
G1150.2	2.41043624706562	0	0	0	10.1905751853772	0	0	0	3.85234569247062	0	2.62001772343474	0.1657630407112	0	0	0
G1150.3	0	0	0	0	0	0	0	0	0	0	0	0	0	0	0
G1150.4	0	0	0	0	0	0	0	0	0	0	0	0	0	0	0
G1150.5	0.427961417191911	2.06679296858607	0.042398426363274	0	0	0	0	0	0	0	0	0	0	1.78855691946032	0
G1150.6	0.0373634087537424	2.55909836409309	0.777301959554501	0	0	0	0	0	0.844142446939116	0	0.0334666180193982	0	0.0819151981184985	0.0762071522069461	0
G1150.7	7.39560406212202	7.41972789117155	11.9011202850357	13.613879311734	13.6481908255359	0	16.5075513728694	17.8176552839216	12.2537431205994	12.574589851288	12.5696283998208	15.8369969771495	0	0.0868404227278572	4.00741245578932
G1150.8	24.6185341204503	21.5789342124955	19.5703607151137	27.6267728975	34.4104689608123	21.6047405678377	28.4473753831496	30.5624391433114	14.58714880931	13.7888238288277	21.6007784661349	21.4436980882486	29.8422143576834	25.6287515417612	28.6381375729336
G1150.9	0	0	0	0	0	0	0	0	0	0	0	0	0	0	0
G1151.1	33.1181406212085	23.9784796004196	30.7426452097981	5.76050369048581	28.348549032616	4.97222605992197	35.5607221727435	0.592171301457758	27.328998836819	9.27648386856834	20.0084852590101	0	0	0	0
G1151.2	9.48091125526678	9.30892253172225	9.55109933746288	7.33988361291391	7.15969337246302	7.17693977332519	4.42288770230297	9.21570430526879	5.37415579116039	6.19081537460226	5.89218279938489	4.21962725698219	6.19166297194328	5.28880844271513	4.68415397653979
G1153.1	0	0	1.88579781875696	0	0	0	0	0	5.88323119604287	0	0	0	0	0	0
G1153.2	0	0	8.63394642322307	11.9264773344688	17.0589992126792	0	0	0	8.8617766015866	0	8.84824084800963	0	4.70557178580357	0	0
G1154.1	5.71956891508184	2.03068740739615	16.2491719576252	0	0	0	0	0	0	0	0	0	0	0	4.05134344811677
G1155.1	11.4218331556138	8.72301271344404	9.19156739613618	4.28413209717612	4.34090299306056	9.11112960648837	7.48563028847876	3.02406561200259	2.15736085018817	10.1867256253605	6.40097090919661	4.67532080289817	0.585189004092271	11.2166099710418	0
G1155.2	10.7278998670887	5.34841117295746	7.24824702172475	3.00346110256229	11.6125661045411	14.5717912080098	16.7477422660212	11.9241798615237	7.65465003135821	9.34696191216963	10.1652383707119	0	11.4257124668495	12.121426605855	1.52635492528787
G1155.3	0.289625211631644	1.05620009432517	3.44411775371862	2.13741759469143	0.218128198766293	0	0.801703644585892	2.1393232790262	0	0	0.324101591107908	0.697141148213005	0	0	0
G1155.4	0	1.65508135422378	1.17285062652358	1.76434500496468	2.00552186705722	1.84568588790046	0	0	0.763940506768704	1.66689449607413	2.25148614696394	3.63240123218494	4.12444250027111	0	2.5148189943104
G1155.6	2.70973515879929	0.102881823180255	3.00066060707397	27.8583641971015	0.0531027944685198	1.25692331422051	0.0529750059250349	0	6.26412389488838	0.940035878740684	0.0473327200471448	12.3704788195023	9.86085731526266	0.0539711950094347	2.08262615960319
G1155.7	1.54012511382942	1.65366306846483	1.80310683469178	1.22210189593632	1.19137679936014	0.49002267711369	1.07889932068489	1.08248607812424	0.68968064151789	1.75756502734538	1.34280295565283	0.606561296737035	1.96321632508173	1.75475266871815	1.6809937930066
G1155.8	0	1.98950535633801	0	0	0	0	0	0	0.131941056291769	0	0	0.607812253703186	0	3.07075518378519	1.30723481707961
G1156.1	36.9143656632177	32.6920125600828	17.7872642961339	27.9214877154174	46.0424023148854	0	29.9463206841126	10.557972219946	14.5468407694535	26.6681700947709	26.9527414759355	1.17946181499728	17.3506947925408	22.7789702862669	33.8652443115839
G1157.1	74.4325428448177	46.220819190273	42.3905302439198	136.148018584013	164.445457361166	91.3181730122276	129.679059233758	92.4892168584313	49.2801835994761	49.4921034422043	121.103895399535	106.057702639682	89.5750303965648	79.5533914732836	114.450098205937
G1158.1	21.7286575023571	0	7.30696074335203	0	0	0	0	0	0	0	0	0	0	0	0
G1159.1	268.866706510574	307.025581163774	295.239701152067	399.587328539359	286.024470809821	670.270599260863	245.344014924375	531.048858972224	210.003436438158	161.098022974587	178.724760902304	683.35483157871	340.947895339909	413.009030006028	329.419147148377
G1159.2	4.73351997707372	3.4698370602119	3.21834423140096	7.507971656769	10.8774311523198	10.738203303665	5.81414592776425	6.84435089815275	2.53063269899114	1.79711106508337	4.24494390488702	5.23387779805421	11.1559086841579	15.4456055030566	14.2256984437604
G1159.3	2.74187510563678	3.99571216242613	3.43435912837008	5.02446004736221	9.86588330795229	7.18429538633026	10.0674818405258	7.91850010153782	1.34933629339954	1.0974397996834	5.43600086250367	9.22822108409117	5.33710794472556	6.13974575989652	5.78001007613491
G1160.1	148.466343872009	151.918584126427	115.567577571307	85.8224804346258	86.193977977359	67.2336962176466	70.8189754244626	89.1672611104136	101.656057978885	137.024136996179	77.4588596239074	47.6369501505374	154.153930890685	114.580479185574	107.784577866469
G1160.10	26.6791666210006	31.8310271083855	24.3819846562681	36.4664083199599	28.3547046748995	25.1950107616658	18.2952737742417	32.8724191477993	32.2824681047699	39.3755714123312	20.6090746274054	16.4231223562343	46.0510724400993	34.8816381557199	19.3571591996382
G1160.11	0	0	0	0	0	0	0	0	0	0	0	0	0	0	0
G1160.13	0	0	0	0	0	0	0	0	0	0	0	0	0	0	0
G1160.14	0	0	0	0	0	0	0	0	0	0	0	0	0	0	0
G1160.15	0	0	0	0	0	0	0	0	0	0	0	0	0	0	0
G1160.16	11.4038319222051	8.04118908988972	9.01516488462184	15.5136178235118	17.5305414449565	15.765640574481	14.0857260711046	13.2569155756733	15.0428337316748	13.1349986377928	13.7852750099267	10.0680395143186	14.9628035032528	6.25920822055982	6.8637794461307
G1160.17	25.3536514440829	29.2071743028587	22.2095760304666	15.2293796868975	19.764465321436	10.9456255975199	14.2407571350207	23.570007661753	19.6724670855423	23.0879698231171	12.2445288469643	7.36378352183609	23.3104168116505	14.7001439699731	14.4543616751584
G1160.2	0	2.23341651599913	0	0	0	0	0	0	0	0	0	0	0	0	4.26490392059794
G1160.3	1.66976104965458	0	0.484159857710575	39.7638228004971	21.7696481241885	33.4930471572078	0	5.70254165750171	20.5113278485174	15.3709173597596	4.55875594181174	0.392013500572541	37.5279538139911	23.9280002286805	0
G1160.4	9.92747043043374	14.302467190683	10.6695942877292	3.35104843172139	12.0676832379679	0	6.02895653079893	8.28660414721264	8.96801097777317	7.95425365618082	0	5.1628627340439	0	0	0
G1160.5	0	0	0	0	0.814236410328816	0	3.72220220536962	0.0929744451527171	2.96045194625381	12.4393189614422	0	0.780341042847699	6.73936597597637	5.2982217046996	0
G1160.6	0	0	0	21.7502984664566	0	9.56176728861399	1.59130029282949	11.0683268138517	7.99706881215385	0	0	35.6138918597336	0	0	0
G1160.7	0	0	0	0	0	0	0	15.402825641165	0	0	0	0	0	0	0
G1160.8	0	0	0	0	0	0	0	0.0497622708057983	0	0	0	0	0	0	0
G1160.9	0	0	0	0	0	0	0	6.49968613816885	0	0	4.66397974784018	0.440742571072614	0	0	0
G1161.1	2.84741626426014	7.54959538855103	13.0119675090201	0	0	14.6974133841213	0	0	0	0	2.47437293308847	0	0	0	0
G1161.2	5.91999697285175	3.76781995497497	16.831084804987	0	0	0	0	0	8.00470860053054	0	3.02419789315448	0	23.0409421361924	19.792794332577	0
G1161.3	0	0	0	0	0	2.16235992063463	0	0	0	0	0	0	13.1370087781934	9.15063412228106	0
G1161.4	0	0	1.12161543655938	0	0	0	0	0	0	0	0	0	0	0	0
G1162.1	31.9026272113419	34.4561393312453	36.3471653255622	17.5927622399842	15.8170668513479	26.0754775531508	11.0895918209267	19.710328836581	24.1111181297669	23.8390552135292	22.9694952275925	16.2171648180329	10.0366427347556	10.4246787887258	10.9260837394874
G1162.2	0	0	0	14.2388892819834	7.14421229373091	0.863327297909364	2.78081172483346	0.229547925794227	0	2.28996413708501	0	8.83331133412452	13.0294463827356	13.1562447373122	5.93214648443645
G1162.3	1.90738767180135	1.51375358113176	1.45366564224622	2.09717042779599	2.25968852179973	4.11442038429483	0	0	1.42604063628423	0	1.70759122720888	1.64626408180228	3.35310826432873	2.14484121497989	0
G1162.4	5.10282209470369	4.40447477650987	2.08177032441846	1.91991277335376	1.7586920920814	0	3.30611371955462	0.341727114058804	2.39961266026411	3.93065275239775	1.07489478696126	0	3.96380136183874	0.747568103512622	0
G1162.5	0.0523749476898573	0	0.0518926687345403	0	0.736466402852909	0	0	0.818527652118991	0.0492505084093073	6.07691866087059	0.281331458254991	0	0	0	0
G1162.6	3.93974243473922	5.98597212871154	9.9420626174664	0	0.239659045841396	1.17648025553799	0	5.15628272519354	1.22896029403032	1.69380203586589	0	0	0	0	0
G1163.1	49.321737220368	49.6229109702224	40.4650006605293	87.8011085534202	80.1933212518067	72.654352566177	50.9643924026578	70.8967816662092	47.7154744899552	40.8872734083074	66.3261209890448	78.3157418632056	58.9023393800124	65.0129077403897	63.5129639041087
G1163.3	0	0	0	0	0	0	0	0	0	0	0	0	0	0	0
G1163.4	47.2014624079642	41.0642558166233	38.9551363110854	61.9279636241331	59.0802786544789	60.0346068824779	63.9261407689833	52.8954152839357	40.9285470431136	32.5192060233191	46.180919827361	52.0936990752763	65.1407124195452	77.997833571814	59.4725669261814
G1164.1	1.17255635932985	0	0.0297827430427511	7.36876752057835	0.0302222924184288	7.01428465347563	0	0.116471457434904	1.10504583535374	0	2.3431574364673	12.9577132164182	0.328704942060285	1.28426877326035	1.00988524041298
G1164.2	9.22107796061344	10.7050653086784	19.5982113322833	9.41334031480445	14.1382654814137	10.1939123454186	8.98993215435555	9.68980090270294	10.2856785114245	8.11137670401653	5.95984937242047	11.0879752311448	11.1668258357353	9.14132462369471	19.1888806672136
G1164.3	5.35110322246212	0	0	0	11.0813564224622	0	3.95451176655126	0	0	0	5.36933551498902	10.0241441821938	8.34282325712766	9.1395230677204	9.01621020182228
G1164.4	2.9785129289371	0	2.0472891087278	0	1.13040697444407	0	0	2.266811150609	1.20298942081417	0	2.94044430700081	0	0	0	0
G1164.5	6.59837025491024	2.60135951540127	5.98911225776177	0	1.23401142185509	2.01301613964599	0	0	0	1.71810940756764	1.18218353828843	2.06676974311679	0	0	0
G1164.6	0.278765590720963	0	0.859119938142328	0	0.498171438802379	0	0	1.0203159458935	0	10.5201398110806	0	0	0	0.28349779929446	0
G1164.7	2.05641981108689	0	2.91462752959479	0	2.19438359612557	7.48580294459992	0	3.18870307867952	2.68319158027645	4.75334654954038	0	0	0	0	0
G1164.8	0	0	4.08964140894355	0	0	0	0	0	2.29371085300598	0	3.31193967485335	3.91250146929768	0	0	0
G1165.1	13.6330243600847	0	5.45075264082971	0	0	6.59064403918249	2.5234160148542	0.410583044475879	4.9511907131724	16.0398148975031	0	1.61001064118568	6.98418464335011	19.0107951263585	13.3697741132446
G1165.10	12.8784669124608	6.46421914210089	11.9561270148231	0	38.4931203202109	19.6725030146612	41.4335891321884	17.2047219166231	25.0273726239869	17.0188131809163	16.8059099753258	5.87646991435232	0	0	0
G1165.11	42.4907397515879	2.08262435860281	20.7923208469889	24.8284610030123	50.0686016765173	34.9283084020957	1.1698447107239	0	33.3232476999845	12.0695486679703	33.6415241625396	134.190791365978	8.52329308318589	31.2823054866449	21.2663139790751
G1165.12	0.0640644920162392	81.5821084362533	6.47508487518275	0	15.3319957168055	0	63.7337283733683	3.14801563058593	15.4889854494324	0	0.0574261872340639	143.49448992482	17.129242535757	4.03371756807732	53.8529881394722
G1165.13	0	3.42536606493943	0	0.063413134915525	0.959258153673877	0	18.4784482201191	0	0	0	0	0.269815478247739	0	0	0.611638685289399
G1165.14	0	0.694160956547618	0	0.637643196114028	0	14.6259522079334	0	0	2.26689577060297	14.2985294281236	0	0	0	0	0
G1165.15	0.71497438139275	1.73311011481861	3.60121892842762	6.06894978014559	5.74220714892075	11.5335052986312	6.87335836165796	0.292321667293145	3.14081913316295	0	3.41238382205779	16.2848212800215	0	0	0
G1165.16	0	5.36483773166485	0	0	0	0	0	0	0	0	2.17897187779253	0	0	0	0
G1165.2	0	0	6.82013314135932	4.14308844555818	24.8781669389916	0	0	0	11.0263307091212	0	15.5626550083764	16.7705559683885	0	0	0
G1165.3	4.03475204357932	7.19498723417422	0	2.55614068897731	0	7.8196773769714	0	0	0	0	0	33.4453106598644	0	0	0
G1165.4	1.5674393177522	0	0	0	19.0515184016682	0	0	0	0	0	12.4018115683071	0	0	0	0
G1165.5	0.0464787962686888	4.89745324453301	0	0	1.26284381438467	0	0	0.634646051758872	0.875301265638168	0	0	0	0	0	0
G1165.6	21.2213045445868	0	4.30245114857092	0	0	0	0	0	0.815319899883031	0	0	30.5804728033161	38.4482710631874	29.2376673411026	0
G1165.7	75.5117939752859	61.9018346013684	66.5998988060769	62.9724685828623	83.4233310219208	121.12891551945	71.6224575955919	83.5179090688658	84.4184746458737	89.1821918170292	60.7021594863664	134.829767178291	82.1086120317169	84.5108527554677	94.0457671682439
G1165.8	0.0602000359491698	0	0.0596498854636465	0	0.181595777607243	0	0	0.177190317617867	0.0566444195070019	0	0.0539582142726921	0.115875409603381	0.131428610536128	0.12229694560569	0
G1165.9	0	0.539843954754962	0	1.12698123108792	0	0.387871380907761	0.0399704404876692	0.0777070467468269	0	0.597371806291129	2.43584760590896	0	0	0	0.130106988552127
G1166.1	3.1338320763226	0	0	13.8352698181982	1.20978259729416	0	3.43599046731991	0	0	0	2.91326587346448	270.72583217436	0	0	0
G1167.1	0	0	0	0	0	0	0	0	0	0	0	5.7466313977973	0	0	0
G1167.2	94.1654238612511	78.8569654021875	81.9891363073906	80.6605466557141	42.2353694029454	59.5984146418568	45.7600734205871	60.7203744883153	68.400996606411	65.0951645499428	60.5752501149804	56.1281202674714	52.940950578515	53.6055472275383	49.1126686986434
G1167.3	0	2.36171243283427	0.874910835984104	0	0	6.14531353102635	0	0	0	2.34860227201308	0	8.85501237221946	3.6965524635527	0.747860540842609	0
G1167.4	0	0	13.4495472189389	0	0	0	0	0	0	0	0	0	0	0	0
G1168.1	0	0	2.42550975056544	0	0	0	0	0.780033465173805	1.40967170810054	9.3461869077022	0.178911565138137	0	0	0	0
G1168.10	2.22950932846246	8.79464276334593	3.55598216767448	0	0.327694593164577	0	0	6.32586287997283	0	8.80539492992873	2.77487146879248	1.98904618605826	0	0	0
G1168.11	17.8474041866169	8.83280622852017	16.9755289429801	19.1841075545769	9.99069834777085	10.6265809473176	6.23271533971708	12.9655646764516	8.13595969093084	4.90341165719996	8.99630678689406	12.9074053944187	0	0	0
G1168.12	15.2623276414681	38.8902115540445	5.19649449113488	4.62352104234851	0	1.81279984493849	0	0	0	0.0981524126650608	10.7054775160192	48.0580955054048	0	0	0
G1168.13	32.3228346931624	21.1781525719532	32.3475113455278	32.7878702130139	31.6219893196618	14.1585469750322	25.8904418670019	34.0019608092275	25.7932594704796	23.710897009294	27.1390060155649	33.2160912028105	0	0	0
G1168.14	15.4878581684159	3.05822228450099	17.0387770323692	26.8080175067843	12.2782362257519	17.453524681532	8.35390938979635	19.5251540593266	8.91407824452586	10.662056533897	10.3875203271819	32.4058876561417	0	0	0
G1168.15	0.963029527135934	0.0720679951898427	0	0	0.148703050596278	0	0	0.510028992092468	0	0	0.795422987307218	0	0	0	0
G1168.2	32.1463362110851	28.5728341395	22.1545295170472	30.6134635905481	14.5319278762461	11.7596796380258	4.26974346287857	1.85022677599456	12.8630300287892	30.7205869213801	30.5687944109533	42.6747172375421	0	0	0
G1168.3	12.2926155407072	0.0538830890927522	9.03838671529619	0.880475877250257	21.3404004254619	0	16.7303910721268	0	21.3352381158813	1.5622014844452	15.4367460629327	2.83677585692109	0	0	0
G1168.4	9.2674247798302	11.389490919093	9.18190079316145	26.3018118381946	13.6353990920183	14.7585969199708	0	4.59513416760067	6.21899058878314	9.0901034658948	10.4493119096309	28.1459500893714	0	0	0
G1168.5	30.1705687939432	16.4867923356857	28.8535260266187	23.7657287553178	32.2727539069876	22.989456349101	27.8859099756871	31.1794365099254	27.8888861629436	24.6767184818662	28.0141373677864	31.4930013643232	0	0	0
G1168.6	52.2229863416272	46.9470848007802	58.7974420867395	103.463339730923	46.5438370066701	47.4077720656244	29.2047506892224	63.9936816437985	28.5829980961259	20.518929343091	62.4137558426678	120.798418808725	0	0	0
G1168.8	39.9657779824767	0	35.1751573139409	0	41.3643868914751	0	132.008568248566	11.6338680613678	12.4969033877665	119.180377538019	53.1241600798985	0	0	0	0
G1168.9	0	0.867316980083104	0	8.92105782146945	0	0	0	0	0	0	8.36532461741072	0.484583845324133	0	0	0
G1169.1	0	0	0	0	0	8.28875087861512	0	0	21.0845751810666	0	0	0	0	0	0
G1169.2	179.090701406857	87.8806139857748	164.832965183319	136.358405865244	167.550664541554	134.910040012579	28.557957013685	226.087590037592	147.643054894294	69.0686590796007	143.859444094231	178.684769855148	0	175.211508836279	334.526319242962
G1169.3	6.90060077291388	1.13291704110154	5.70140250300603	3.3453992837545	4.7453503889116	7.49108652711303	1.69425538942729	11.9793975860808	6.09526374351547	4.59922414872857	4.1181910512756	5.60828549214933	0	17.9987987451474	19.2539385759172
G117.1	87.2943337333508	88.2637272614071	84.2995031848358	51.4397153910009	64.9952894628577	81.1070877238382	106.120209022498	79.6446039453905	115.650898895621	81.8847788959394	48.2538450375631	86.1568917043138	104.724569752028	110.639320981621	109.928620566117
G117.10	6.00921457195001	4.40480165303235	3.89901542913647	2.96086486591665	5.37089422427862	5.36009139385052	8.49372805682009	7.53963997973245	6.22603352478534	5.02184656441611	2.23581631006844	5.56792316992594	7.70710238751518	5.58460545937308	5.34310660443182
G117.11	0.815122432777876	3.55545666868135	3.05756604668838	0.656933092357449	2.57688273589128	2.38539324282486	0.643525832157545	2.55924668981368	0	1.30567652103823	1.46172412248378	2.34695214903729	0	2.02581339756692	0
G117.12	0	1.84170491457674	0	0	1.80894043756944	0	4.55842952241622	0	1.60239194973069	0.421847183538336	3.62776990599425	0	0	0	0
G117.2	0	0	0	0	0	0	0	0.766661981690927	0	0	0	0	0	0	0
G117.3	4.84213486893106	10.2698994005696	7.70812059880221	0	21.3263968137172	0	19.437246639355	0.200931657382636	20.7696842987314	25.6327249193999	13.301286979302	0	0	0	0
G117.4	0	0	0	0	0	0	0	0	0	0	0	0	0	0	0
G117.5	1.79790299866325	0.563955965032485	0	0	0.584930160320168	0	1.06865793677293	0	0.274322282949093	0.0909098930396045	0.651690075785076	0	0	0	0
G117.6	0	0	0	0	0.0423627131763695	0	0	0.122889530901718	0.0396314292895851	0.0786840833655898	0.151023989466176	0	0	0	0
G117.7	69.1423169109382	93.5098083175981	76.9577135690387	52.611714100935	104.607601946768	93.7694074885941	104.679598737679	88.3784841804612	132.292330827762	77.4292710646932	64.8841264390455	92.8079318608191	75.3179786811248	80.7576397016778	93.3072903706225
G117.8	0	0	0	0	0	0	0	0	0	0	0	0	0	0	0
G117.9	0	0	0	0	0	0	0	29.5317738041227	0	0	0	0	0	0	0
G1170.2	0.116581188731593	21.3013246392825	0.635325957306512	0	0.820551901500857	0	0	0.114195010765209	0	0	0.626938364781342	8.3027870333954	3.44307601287478	15.307025192935	32.0963830053659
G1170.3	3.24950157577861	8.24027984618038	8.26027369962218	0	6.96173682235235	0	15.8726548903432	3.26909642775761	0	0	6.71291995731137	0	13.9032394099053	15.8856665576102	30.421942566922
G1170.5	0	0	0	0	0	0	0	0	0	0	0	0	11.3804546274783	10.5912438046223	8.13280180667372
G1171.1	5.06685545002425	1.11604435914899	11.8664778786706	0.0651585091931215	0	0.0622632692262618	11.2087629434797	0	0.758006937966299	1.4564204201742	0.206263786714746	1.38576012794497	0.187730399362104	3.31895931133844	4.12382670369768
G1171.2	162.20775097994	132.534339036396	137.934788728368	78.7431241002193	108.743435896914	137.669284177651	121.035784413243	166.398952606664	114.316606607125	136.18316356609	163.34673839944	140.182536072989	86.72612532446	97.530360463391	141.709912551628
G1171.3	52.9102547232831	84.2617288497736	82.3631649449789	41.9220704753468	77.7913657637854	50.8787951355943	91.5623237347409	42.7479888998462	42.5429503920186	52.1550747549438	95.9121856269135	54.3646766975283	23.1998631037727	25.2256439840438	21.4471893434842
G1172.1	0	0	2.39986794170149	0	4.04982805714692	0	0	0	2.59179762907289	0	0	0	0	0	0
G1172.2	0	0	0	0	0	0	0	0.610697687894935	0	0	0	0	0	0	0
G1172.3	0.0728614110363875	0	0	0	0.146332158821019	0	0	0.143545059605818	0.0684136695127853	0	0	0	0.238067520630342	1.92012714668725	6.52493368405078
G1172.4	0.0315841815348815	0	0.250300143927834	12.8868064608507	0.031729363908483	0	0	0.0611780197886957	0.0297446631823965	0	0.0282762660407683	25.5392956223954	1.56285131081726	0.0646163816428835	7.23153656920384
G1172.5	0.236455037132531	0	0.0585729656621905	0.467713652521782	0.0593691144954232	3.00070634817294	1.66086742871072	2.0852564872539	0.778147948673521	0	0.0529211302025104	0.0568231507354823	5.47674933103764	0.059954908009048	0
G1173.1	8.05748880122691	3.22295929282069	6.42299058124856	18.0054982533628	2.93937285742178	9.47839084989186	5.34422732111013	7.70809892464188	3.61249370302132	5.75196038908833	5.19808141347665	19.270701724288	9.54100853389657	4.67455455126002	3.58711649195593
G1173.3	20.9910500919458	9.76168462273796	15.6521709943835	29.3433580792005	4.10649122596044	11.6480632721554	8.22624469025821	19.0975095015581	12.3085913287207	14.0528009842662	14.0228341629249	21.7624511385366	11.1158996356844	7.86466448985537	7.70447026799257
G1173.4	0	0	0	0	0	0	0	0	0	0	0	0	0	0	0
G1173.5	23.1780436378574	11.2902776594879	19.7565241637773	41.8234610713446	10.4305026131136	20.1799856442368	10.4016900314251	11.1975288412575	10.7849524147462	11.9322015374432	5.93720358219972	40.271337226824	14.3624857833686	13.1538540343519	8.9839783081892
G1173.6	0	0	33.5214433499783	0	18.6972907444293	0	0	0	17.5592551499122	0	7.99270718835152	0	0	0	0
G1173.7	0	0	0	0	0	0	0	0	0	0	12.514862456402	0	0	0	0
G1173.8	0	0	0	0	0	0	0	0	14.9347640466205	0	7.93845217114328	0	0	0	0
G1174.1	5.52625531196094	2.36292103832944	5.0151466692922	4.41136849981653	1.68883933100244	6.55009717287268	0.966187360943314	1.63945921191028	1.38787339029983	1.57456765953517	0.790222270128444	4.68684083334388	2.42316306538004	1.61636627993267	1.59102498666537
G1174.2	8.27804782689756	7.35642811678323	7.79771270003947	8.57097970752431	4.55233751513449	8.91543944098566	2.1077827461812	6.53298954764295	4.87762337196893	1.95417817799702	2.70718844965917	7.69215405078194	4.38148434971712	0	1.85158617065332
G1174.3	178.569307763594	128.386880442247	185.828590477083	212.143508916731	121.429683959952	207.092469277059	105.806335910569	151.564686873552	76.9173134702773	91.5075554640135	144.946573480287	195.705520592592	87.3565019797737	58.3561083721212	66.4301685499673
G1175.1	5.60262066837085	0	0	0	1.70037275067591	0	0	3.21273692182165	1.92729568524677	0	2.50872492567238	3.85273220298515	5.79327368571334	6.16075386077911	0
G1175.3	46.8700409709254	62.1261056343094	63.8636480954099	29.1553384524987	23.21152812115	28.9704636430396	17.9274363213957	28.0464397036086	28.5119722200558	32.6052634507709	24.8917435295491	16.641262973421	40.2017895573084	37.2853407262988	36.7292843151148
G1176.1	12.8350848251498	20.0714499792059	13.4906906129735	0	4.06171011591757	0	13.7982081171085	3.75834341334558	7.95035962739729	14.5285064300477	3.41226961197141	0	0	8.60039117860453	0
G1177.1	35.6338844761345	52.6443839033579	32.2021337163578	46.5916153500343	28.5504629112388	59.6616403329503	16.6726106761176	30.7236928483603	29.7120172149605	21.2592248818769	23.9961554152036	33.4504177142994	107.163080326754	100.264753079598	95.2674231243564
G1177.2	0.132218382331369	0	0	0	0	0	0	0.085804784338237	0	0	0	0	0	0	0
G1177.3	39.6467705056447	45.1244785765871	44.3946835087889	7.48472276803027	7.95417070558918	10.6352667073952	7.87502618386395	0.568392745881549	31.0918422436307	8.98007921262739	9.07442492519131	0	0	0	0
G1177.4	53.2127059603192	66.1940056892596	54.512454271679	0	7.28114232967334	0	34.111585061102	23.4156051886699	37.2285103526307	53.8203556926313	23.3626551154778	0	0	0	0
G1177.5	0	0	0	19.9945493404411	43.752388468883	0	0	0	0	0	0	0	0	0	0
G1177.6	13.7522337476601	32.7666036478509	20.594502225936	0	19.2525827469892	0	13.5903204813144	0.0884107922377002	17.4646618770032	20.3197885768061	9.21454013727981	0	0	0	0
G1177.7	17.1612724974048	0	0	0	10.7662585310863	0	0	0	6.06987155983654	7.08363855905879	13.6827271373891	0	0	0	0
G1178.1	0	0	0	0.399626531699551	0	0	0	0	0.110688226799363	0	0	0	0	0	0
G1178.2	5.74682423417361	5.65246030866021	6.12798558879007	0	0	0	0	0	0.688239070203632	0	2.7468281477321	2.24823553411952	10.0857297768793	6.42058472817852	0
G1179.1	0	0	0.139097077052457	0	0	0	0	0	0	0	0	0	0	0	0
G1179.2	6.09507363454575	18.5727656139982	11.6461268053687	10.7696246861182	33.1201621056132	6.27025072154244	15.4602930782512	22.8784469374635	8.28118300120976	12.8013319493723	6.50224385040445	28.9833178014775	25.9438519795575	27.0450447784945	43.5093680621129
G1179.3	2.50692171452659	0.512485514279462	3.9876987447431	3.21568453501493	2.25256981681039	11.6453838565926	0.0663047768200641	0	3.16073728520519	1.48474521873322	1.65368495120766	0	1.2253934986227	0.335387324383181	0
G1179.4	7.05656206467186	4.70594358381695	5.34731077782152	6.38410214795964	6.95695715126038	5.2702639167175	6.48036716654881	6.4611622252788	2.66280290591701	2.53024802898388	5.14761155810414	3.41084785228308	3.50712044777536	2.4832860949378	2.29168717096289
G1179.5	16.9435959062423	0	20.493531701605	0	0	0	0	0	23.7240469848119	0	15.2386610197633	0	0	0	0
G118.1	18.2206018430704	15.7847395747549	27.3626702410088	26.2411617415331	19.0641979362371	21.6963757434262	12.6330784003828	9.48240240202565	28.3050394646763	25.8636239458375	20.5537432327363	20.2895857059796	2.99847804760475	3.94010064209822	2.30572652669703
G1180.1	1.06710339888202	14.8002498213798	6.11829401804439	10.1425222042844	18.5163714690878	41.887813200183	0	18.5770249560454	6.94293690461323	16.6788571076101	23.6808874527259	44.2437392873237	4.98926890646547	0.329175715840649	1.08781943311379
G1180.2	0	6.40083721502094	0	23.2837596778915	0	21.6897555975013	22.7416661734149	0	0	9.57334608056774	0	0	0	0	0
G1180.3	78.0065521812358	71.5761645537459	69.3004919778912	34.1434385619398	80.9132066815338	67.7455461211502	70.434589158408	90.9367060981286	60.3913922625285	93.58166728749	85.1595048191207	81.246519130395	29.4531760805651	38.7742681983163	45.4827803215758
G1180.4	50.0808636543312	53.2743578094808	48.4883477281854	61.7072534700459	28.3658554387289	103.834502672031	31.0992610115097	29.2169364078586	32.3959179510118	9.1862491553392	40.0110982177286	163.131739558492	24.8287696365301	28.1007856367579	59.2755248427343
G1180.5	51.2453331271322	46.3776540031268	45.7964920347298	55.1782988100277	21.733007730842	80.2095320424897	23.9687402661646	109.773868379348	21.6441776980994	51.8664132054641	41.0421622529328	46.9578974968362	35.4883006358426	37.8590715169754	46.4301673647805
G1180.6	0.88914789590828	0	0	2.36109438591325	3.35226899922265	2.90064641560212	0	4.90503354792617	0	0	3.84196843691091	6.0231828127729	0	2.12412767308865	9.64457518451802
G1181.1	8.56346542506902	3.59311468143546	0	0	0	0	2.62151496002077	0.416689251321615	13.9836856396851	8.1373980354605	2.39234023244108	0	0	0	0
G1181.2	2.92770906096697	1.7053850007942	11.7332567482727	0	0	0	0	0	0	2.62303412590227	0	0	0	0	0
G1181.3	5.46534792585785	0	0	0	0	0	0	0	8.68480751086806	0	0	0	0	0	0
G1181.4	0	0	0	0	0	0	0	0.16758540337721	19.0593016953195	26.9900983707488	1.06090575749077	0	0	0	0
G1181.5	4.94317006893896	2.04446141893382	4.99374849697183	5.85355525403216	2.76419603168692	0	0	0	1.60207110638143	0.805011010567579	1.10490015884023	0	0	0	2.30397991576205
G1182.1	3.8828229736558	0	0	1.24062931281047	0	2.04811544303591	0	0	3.6986953823769	0	0	0	0	0	0
G1184.1	19.0719564684513	16.8610234047907	18.0078433418609	0	0	3.97644440981583	0	0.0971754046895688	21.1222892134462	22.2164119940611	0	3.6889140463627	0	0	0
G1185.1	7.13098918212235	4.5064222388172	6.35987236417824	7.28824851029365	7.51186023944808	8.43148928956683	7.45586712147892	6.82593684834056	3.75885138079125	7.44678054635386	4.97472233130571	9.0668818100266	7.87121075996507	5.07680547059762	3.59339515663272
G1185.2	0	0	0	3.56679371751957	0	0	0	0.137648718227793	0	0	0.0624211318304172	0.201756825645943	1.21930506283857	0.141836536746935	0
G1185.3	14.4481900256469	27.6021352801956	36.6510085180571	43.9177822211199	34.8454127233762	29.3908998414091	19.1702357968895	26.2276670760707	25.8893780391256	10.1426703703564	14.8420882804301	13.6767039352176	42.8346687425485	31.1253290974305	30.5366816149329
G1185.4	13.2528389718979	12.0691319548992	21.2453783311722	28.1562426002955	19.021489746049	21.3501572420569	19.8633905994454	22.0509471825069	14.0978033643447	25.4496497161093	19.6674132363163	21.1288325917647	29.0908042754466	25.6329019077209	16.4084398826941
G1185.5	31.7553651844618	9.98276524033869	0	19.9195381543043	48.6150271591208	14.7535777904016	54.3448651140548	2.06069530867086	28.7658254360857	10.3633235629194	39.9821166224954	29.9572674580343	0	0	0
G1185.6	0	0	0	0	0	0	0	0	0	0	0	0	33.0515279094124	19.3982980047766	31.0576399350785
G1185.7	0	0	0	0	0	0	0	0	0	0	0	0	0	17.3015590800676	0
G1186.1	0	0	0	4.76425590590605	5.08265015133041	0.065032103032547	0	0	0.794921190208409	0	0.323619858918567	2.95127880183473	1.18144711482941	0	5.2469849675881
G1186.2	12.2472048869971	8.21390170071267	15.9308433234592	1.44299686923984	0	0.0626756746267529	3.9626162997149	19.7893097390644	24.9101954779133	10.5284881562489	0	0	19.8117537958397	15.1365944996616	25.9801876477876
G1186.3	0	0	0	0	0	9.0517019809638	0	0	0	0	0	0	0	0	0
G1186.4	0	0.0649263469797568	0.0662426128608563	1.89231627710319	5.44261102539333	1.30160149750066	0.336308231594992	0	0	0.0629505254779319	0	0	0	0	0
G1186.5	0	0	0	0	0	0	0	0	0	0	0	0	0	0	0
G1186.6	40.1240810241173	49.8143447146435	39.0032734269269	45.5296880095407	49.6331917792415	47.1068643594786	52.7734562152794	53.3244545363712	54.2399437999307	46.1919414825646	51.3135927832218	47.8818866062275	89.5744307110162	87.2220117579487	97.398356533223
G1186.7	6.87014478597672	5.7393279534142	4.92127487833062	7.57386258089447	5.10515806833193	5.19544059393821	4.77976330716806	13.2003430267725	12.3465289609974	13.4631783790406	5.21024562960742	5.36150498169942	16.1811843154837	15.2839144001029	15.5980823279184
G1186.8	5.10798156365323	36.1457377876389	12.5682158300031	39.4475553324881	7.19171719022178	37.8916605517648	30.671028230814	0	10.1485194182527	38.297103839343	13.3065610155836	13.1610516854281	1.01059763163659	0	45.1271894712384
G1186.9	3.61574336279432	6.98596286590694	3.06426245644478	0	5.90735272338272	7.53105011380664	10.9320114778843	3.8247742324607	7.76510147027742	11.6279576973422	1.13100560440592	2.85680800040132	16.7291658559089	16.0980085059596	8.55869210015864
G1187.2	27.227217348037	26.7052146402275	28.3051358444638	26.1533405463341	14.6226592069261	32.7217993210494	12.6163097654356	20.2439941622957	30.0754471065301	20.5399205751555	12.3609732176036	25.2899153350588	25.2556585416988	21.2295528640699	19.1261970222123
G1188.1	29.302806467939	25.7795418452032	26.8565281333494	51.8317333634081	0	40.4362960177794	0	0	0	0	0	36.8209310265313	13.7209958607901	11.1247291650372	8.43012794976007
G1189.1	0	0	0	0	0	0	0	0	0	0	0	0	21.403672026937	19.0417646184703	0
G1189.2	9.18953691919986	11.256020090064	15.6763651710462	3.98337244807285	14.8440602147303	10.7404597147825	12.5431021615202	6.75067164173072	7.18712996305268	4.40677066498181	9.65881153775825	9.94161493220632	3.87915036284804	4.83829863797652	13.0863655662173
G1189.3	0	0	0	15.8552847780859	0	31.4158299980526	0	0	0	0	0	25.2073245282528	0	0	0
G1189.4	2.48318700412148	0.0380412700581802	1.40573462427233	0	2.14760755870247	0	0.0395465072377251	6.90060034921734	2.07971496617527	4.49495306680536	2.05580171234201	0	11.1051179780288	8.72868592385638	17.2377259058542
G119.1	30.7953889955654	38.6197992688997	43.373755905974	61.4831243269466	39.9744711096151	52.3104255380469	0	2.27197649530981	53.6297926871309	53.8883812389431	37.4737405934374	41.8877258579864	0	0	0
G1190.1	1.47149451608546	2.05420960821219	3.14934359816445	0	1.18320752396888	0	3.90093878768829	2.76478233726655	1.32671014117249	1.54249271959787	0.632819564727696	0	3.41491428876464	0	1.09420603127283
G1190.10	0	0	0	0	0	0	0	0	0	0	2.91659991189913	0	0	0	0
G1190.11	7.82276788165834	4.44044615539419	6.99416080236901	25.7610259889383	14.2187446351721	0	5.85157089984179	0	17.7408663603476	6.23913879472432	9.94134176506519	0	0	0	0
G1190.13	98.7670897935488	34.4719119432948	74.4794499201338	8.85684452990094	89.5085205400783	32.1163092406536	44.8586818165255	0	69.5928833856051	0	80.313903747864	89.9933343307791	63.120696292801	53.4551044723972	21.5962225816969
G1190.14	0.119587932983199	0	0.0592473113133664	0	1.68078531656938	9.17889724025229	0	0	0.44921982133948	0	0.107017627874548	0.0575232324762301	6.30620835457964	2.52818971321366	9.49475108084672
G1190.2	0	0	22.1519807073997	0	0	7.86668482606745	11.8661887861802	0.123757644522629	18.5496405882836	11.5871633654197	0	0	13.5428548607252	0	0
G1190.3	0	0	0	68.5552544922509	0	88.482461025149	0	0	0	0	0	50.8155841901271	0	0	0
G1190.4	1.40884099872343	17.2677059550229	0.398872057072271	0	5.1225575692186	0	14.9118986815964	16.788431435815	5.34947143019379	7.54048491618393	3.9055886478295	0.258557060017848	36.8851205522816	31.2538449497949	29.2205172344377
G1190.5	5.16212368292187	7.18647538640354	4.49324516590449	14.1812253598008	5.60677744254097	12.2600158440362	9.26721546181703	15.0080194808833	8.43974234226674	8.49723810197239	11.246210093926	0	21.4239314309756	11.9197732557014	0
G1190.6	0.418938428150785	0	0.138381893486842	0	0.420897889580151	0	0	2.46942056054895	0.0654845976749593	37.3574081887942	0.125073730583971	0	0	0	0
G1190.7	14.6149685340685	13.5069810954596	8.89169340893941	0	5.7990100025893	18.3205614807005	11.7814867448882	12.0814680994014	0.816020693753871	9.91862194463756	1.2845289328542	16.2556110256358	15.9488265999078	8.07914746984686	6.85244576339682
G1190.8	0.602715720810515	1.04069662160021	7.16692693507432	0	0	0	0	0	1.75906568142666	0	0	0	0	0	0
G1190.9	82.1888413004688	48.4218840712325	69.3400656698032	141.510452993059	73.4213820656412	108.17115490524	52.8024989092157	56.252864431637	69.6616368099866	30.9151682169206	82.0011590259791	121.882507731267	0	57.2492763534927	14.063265168573
G1191.1	0	0	0	0	0	0	0	0	0	0	0	0	0	0	0
G1191.10	9.4897853156363	5.42447702460319	11.6294887610993	0	3.85915686716271	7.1491417404682	1.67875048053457	4.49480332033026	12.9240062269832	7.888186113315	0	0	0	0	0
G1191.11	0	0	0	0	0	0	0	0	0	0	0	0.0588804864725613	0	0	0
G1191.12	0	0	0	0	0	0	0	0	0	0	0	0	0	0	0
G1191.13	0	0	0	0	0	0	0	0	0	0	0	0	0	0	0
G1191.14	0	0.29997405919249	2.35431740597487	0.875248667687022	0	12.8820031616293	0	0.201766571976	4.27484011817176	1.15991743254065	0	1.49103404305455	18.5119814798022	18.7472506341273	17.1613245109179
G1191.15	0	0	0	0	0	0	0	0	0	0	0	0	0	0	0
G1191.16	0	27.0193858018095	34.2569778526538	0	0	0	0	0.0707966145253509	77.0943146924316	39.4583548022303	0	0	0	0	0
G1191.17	9.12536889851755	0	0	9.73996145099197	0	14.1652276410512	4.21317315069185	0	0	0	0	0.879472109459154	0	0	6.81945395286922
G1191.18	0	0	5.71792801348642	0	0	6.17913771846688	0	9.20982063302507	9.94389510059445	10.4909747318648	0	0	23.9332589289369	18.8579142183574	24.6411518934063
G1191.19	0	0	0	0	0	0	0	0	0	0	0	0	0	0	0
G1191.2	0	0	2.78142169479446	0	0	0	0	9.68076068397025	0	0	0	0	1.61190291756974	0.300020790894461	0
G1191.20	47.214464347341	50.9493189904981	69.203227464661	28.4299020234329	0	112.168725993523	7.44568671218149	17.5639021239158	68.6597325986641	12.5538419025615	35.2132041868762	28.9061993842772	53.5126876952894	37.8495051957329	27.2033162893391
G1191.3	55.0289894844135	30.0430318149074	46.9454174286708	44.3636624416982	21.3063678630208	87.4519891697409	37.8278151886228	37.0168202323297	48.1641451529982	25.4613634510792	36.8724865852143	27.1097606509503	104.305745322661	72.8929496201913	81.7384577705134
G1191.4	0	0	0	0	0	0	0	0	0.113379138505482	0	0	0	16.1937152537548	7.11991568002823	0
G1191.5	31.8891414030964	30.1117310267416	27.0005109624576	5.92316518687064	7.43187028653185	21.5298470060207	4.90673066745674	9.95734266892483	37.8008986472476	22.9638725341374	11.39850562391	7.01993627888979	8.62605346490891	7.35315235576641	14.0097364000877
G1191.6	0	0	0	0	0	0	0	0	0	0	0	0	0	0	0
G1191.7	37.0577383957216	0	0	0	3.09231429432635	0	0	0.0687915019018976	0	0	14.5355026602008	0.471203815712198	1.90780528214422	4.33201552824194	0
G1191.8	28.8082868755327	0	22.6708426742258	0	15.0285844347844	0	0	0	70.3598342335466	0	10.3942281273085	3.10175162927942	1.3368800175993	12.8332995067987	0
G1191.9	0	0	0	0	0	0	0	0	0	0	0	0	0	4.65609856298036	0
G1192.1	0.578762851216003	0.377315267335525	0	0.33031007967691	1.92941585304205	1.1560838350852	0.680855564154578	0	0.361443630023487	0.181680411697925	0.774197389041283	0.278670335448332	3.77699194276562	5.66430778702653	0.63532593507121
G1192.10	24.1052486109374	0	0	0	0	0	0	0	0	0	0	0	0	0	0
G1192.11	5.16588263006039	2.47542243035176	0	0	0	0	0	0	1.14310189153807	0	4.71848219656502	1.90506214300752	0	0	0
G1192.2	0.125776286371361	0	0	0	0	0	0	0	2.4756802235469	0	0	0	0	0	0
G1192.3	6.17934264112211	8.2380461077935	5.29860154586619	25.9200230117164	0	0	0	0	6.07267499281588	0	0	0	28.3936478491336	0	0
G1192.4	0.0786408639694608	0.076586436816563	0.0779350700243624	0.625642679391861	1.41693924495487	0.0853568997714505	2.13359356155573	14.3578014703255	1.25411199546675	0.369279427250124	0.280726085589613	0.0756932770413518	18.6447530037125	14.3936918890765	23.4731441598006
G1192.5	41.2976304626742	30.1052768232654	42.4685482988065	73.5016979142411	55.3961934882309	25.6869326586217	34.0179080978567	0	68.2895784978932	7.16826791365723	24.3269113553549	12.9489309458979	164.54298342855	153.261292565559	119.822386958889
G1192.6	0	0	0	0	0	0	0	0	0	0	0	0	0	0	0
G1192.7	9.96790263380868	0.059315589731715	0.181783311132382	2.99080032409805	19.4766712957122	9.43675380098218	3.43937213880468	20.3913824561468	1.08925685930657	0.0571607528228302	10.0226643208291	0	0	3.43846311528556	5.03708586883924
G1192.8	6.21823780386959	5.31426455606948	4.96680514760316	2.7763364655698	7.53594268858729	1.24877691859744	11.6762391267641	0	5.80185797893426	1.39684379432145	2.94673710862738	0	25.786768836063	23.8454524808658	30.9773154727025
G1193.1	7.77781836764951	0	4.29571495721024	4.96386580035386	12.036762121331	3.52185961880133	3.38353969550474	4.22612321185102	0	0	0	0	0	0	1.10424897920702
G1193.2	0	0	0	0	0	0	0	0	0	0	0	0	0	0	0
G1193.3	0	0	0	0	0	0	0	0	0	0	0	0	0	0	0
G1193.4	0	0	0	0	0	0	0	0	0	0	0	0	0	0	0
G1193.5	0.12072512296326	0	0	0	0	0	0	0	0.112965845532484	0	0	0.232667272099073	0	0	0
G1193.6	145.239481734851	129.254200099715	139.279993343676	203.872776285618	143.527272257027	211.239022029366	131.71544030297	155.721443898089	173.037561411447	120.762673412439	108.584337352061	271.94920901647	221.92385651147	233.862467022028	275.212534322217
G1193.7	0	0	0	0.521296365550328	0	0.331917031946472	0.0770223467025155	0.527913974936105	0	0	0	0	0	0	0
G1193.8	0	0	0	0	0	0	0	0.116221337252281	0	0	0	0	0	0	0
G1193.9	12.8797369735831	20.9854882638981	8.97833999096297	27.7173020471428	23.8679895560391	25.8702013298093	15.9468455228342	16.7314596937058	33.536314936981	8.27159084542854	11.3264282762534	38.4444661543072	32.5795236747757	33.2711319378315	46.1486572779963
G1194.1	0	0	0	0	18.1491287571266	4.72017118692627	0	0	0	0	34.5884065566802	0	0	0	0
G1195.1	1.54867703586214	0	0	0	11.5717616390738	6.21818434679211	2.63398786391179	0	0	0	23.9596810630568	8.05307710952576	0	0	0
G1196.1	21.3870505474526	18.4290030788456	2.67488414165739	0	2.84581564667271	9.66995998605196	14.1818697737856	5.24189034480351	1.82016165698096	13.2474360869685	11.2616498071573	15.7944168160986	20.0100636446415	29.513108578872	27.6849995610846
G1196.10	0	0.375744980994825	0	0	0	23.5782718563984	1.00963290014356	0.152347547864362	13.4768314715066	7.03399292131081	0	20.0333014119209	0	24.6750550773862	0
G1196.11	31.5535064160625	24.3914703168528	10.5032701407746	0	11.9403916801937	7.80633480535484	12.3700688757342	0	8.97283539403988	11.8917793105838	19.6882796024382	0	0	0	0
G1196.12	0	0	0	0	0	0	0	0	0	0	0	0	0	0	0
G1196.13	20.7181625711235	19.4348201777365	5.09978396451267	4.45143997984624	6.15880774242175	7.7786855565772	5.36250475641746	19.2998877969582	6.47622717433353	6.03260480050297	10.5969947185502	2.65524212307105	22.9595097944331	15.3381017419904	21.7674964028974
G1196.14	0	0	0	0	8.58280036765809	3.82007590642592	1.19107089495872	0	9.59384252913363	66.4333360769084	1.06259059033068	0	0	0	0
G1196.15	1.43576388866242	0	0	0	0	0	0	6.04431783498086	2.55236061721307	0	0	0	30.206908243176	24.9093356507853	113.519712270352
G1196.16	0	0.544849913071794	0	0.0573543759748556	0	0.0548160934714143	0.0513163415547411	0	0	0.0478666714392129	1.0091039630962	0	0	0	0.0556684813967441
G1196.17	19.3126159156887	29.9120637694474	15.1247226328552	0	9.61571993325235	0.049259937634632	0	8.55609930102208	2.89837245415358	22.6514912823273	17.4291458816927	0	3.83578547512408	17.8439851117447	20.2974891205786
G1196.18	36.5740263674317	0	0	0	0	0	0	0	32.951238699589	0	0	0	0	0	0
G1196.19	0	0	0	0	9.2286053896992	4.93707619186414	25.2097320540084	0	19.7354113562797	10.2772891038192	30.1988332771837	0	0.291854018292901	0	0
G1196.2	0	0	0	24.6453940094417	3.51574573817742	35.3521817936369	0	0.135194914229644	0	0	0	0	53.1983544648497	0	0
G1196.20	0	0	0	0	1.02795962598929	0	0	1.20937875656101	0	0	3.176818726857	0	0	0	0
G1196.21	23.9737502060252	24.2592444307631	12.4959865979538	8.27302976970815	15.3069821279717	12.4575694248919	10.1142449709195	12.1334365244652	22.4693267435159	25.3160897200131	20.7520585309999	4.06493527236629	14.2797095809093	13.8700181275307	12.3788198825791
G1196.22	0	0	0	0	0	0	0	0	0.777232632213077	11.6909573350634	24.2103372657489	0	0	0	0
G1196.24	0	0	0	0	2.05022584872114	0	0	0	0	0	0	0	0	0	0
G1196.25	0	44.6003674537437	0	0	55.5877657719158	0	17.564302353484	0	67.8668364017661	0	0	0	0	0	0
G1196.26	113.335510893146	44.1697414674116	83.4816682201237	0	67.918863715812	119.727496119733	19.0982157906617	1.69072958321181	75.2502739943583	45.8729694490041	134.830810015036	0	0	0	44.948871586879
G1196.3	2.20256087248765	0.277811360115928	10.0096169573873	14.1651734372688	0	18.9244875307779	0.86422356328829	4.38678193095983	0	0.13426984656921	0	10.4751097819556	15.0032758379177	16.5370309490292	2.03042085434821
G1196.4	166.759042477281	121.151893706436	74.2226325892429	93.4956576661313	154.71097772588	265.934494576091	125.31408972836	198.089700498444	94.2492683393509	125.964424198743	224.106382561998	77.8222361394042	131.249594795732	162.664657406592	89.0279398655663
G1196.5	4.8490726438432	35.7047300460132	0	0	0	0	0	0	0	0	0	0	0	0	0
G1196.7	0	0	0	0	4.17962564168568	0	0	0.149502367606993	0	0	0	0	12.4805030601685	0	24.8841158282438
G1196.8	0	0	0	0	0	45.5556480324419	0	26.8799989663202	0	0	17.6267890202245	0.924788730243594	16.1441843594422	18.2989924172125	28.108933216827
G1196.9	0	0	16.6966202760841	0	0	0	0	65.3885008085357	0	0	0	0.0758122193149821	0	6.28966425264125	0
G1197.1	123.485972554022	91.3924705497033	59.9520079249472	109.875325947602	80.091771994367	78.6411449847232	56.1599512045057	65.4181390829531	93.5992567278961	87.8732165805677	97.7703378268193	78.5607639311792	49.1208643072501	37.8988777092958	36.4708392008106
G1197.10	18.4205975791101	12.5274479955978	7.55371739226168	13.6228000629579	9.1049508071752	8.39899996373837	3.80839196515633	8.58259808162129	16.4996001897923	16.1158006155749	14.5723148335309	3.80682486320089	12.9183567680463	7.73144984835063	12.5026631031572
G1197.11	123.68018803348	90.6914012506896	76.0005526290443	101.640588498109	58.4215667284356	70.5565433751639	48.5213319233607	50.3754009431268	92.3865116249226	53.1045954118873	61.3053667682847	38.0382461197394	40.9397869109786	29.8732321959045	24.8567451742301
G1197.2	2.31239881580407	3.64509295637553	0.692668591359442	0	2.54127862713827	0	0	1.31585592989252	1.31652392079447	3.98182880476112	0.674730468096545	0	0	0	0
G1197.4	5.27838941048325	5.05677109695251	3.98422371924597	0	0	0	0	2.2026191246729	4.42024686288987	1.0185944430282	0	0	0	1.95719598877359	5.54741195626014
G1197.6	0	0	0	0	0	0	0	0	0	0	0	0	0	0	0
G1197.8	95.8592259619091	69.2777159110773	58.0571234097269	77.54591104401	7.53139792604672	49.5269499996526	30.4877407665318	36.2685440288082	21.0431548695996	44.6356661347603	26.9479379751742	4.30649651621897	49.5326959658366	35.6283099244751	0
G1197.9	0	0	50.2741690155122	0	0	0	0	0	0	0	0	0	0	0	0
G1198.1	0	0	0	0	39.1119044431615	35.2968587481576	100.691062723202	0	0	0	69.3659686359878	0	0	0	0
G1198.2	0	0	0	0	9.65854604270967	0	12.5025993441821	0	0	0	7.93111682724044	0	0	0	0
G1198.3	21.5660810487026	21.9156969571151	20.5787723289182	13.0068144933733	0	0	0	3.80464040817219	16.5280938004054	22.5561740191439	0	17.9525113538596	0	0	0
G1198.4	0	0	0	0	0.606018108802488	1.03937703538732	1.05214175212893	0	0	0	5.10355184339776	0	0	0	0
G1198.5	0	0	0	0	0	0	0	0	0	0	0	0	0	0	0
G1198.6	5.17754127251529	11.8348757997866	6.8751391228798	4.71158557786752	10.2822703355811	7.79320695363778	0	0.365105545838839	4.61737739689736	3.14702435355457	5.77589121341187	4.11455373190981	0	0	0
G1198.7	0	0	0	0	4.19396856870822	3.29134961096286	6.55778940699596	0	0	0	29.3057467748228	0	0	0	0
G1199.1	0	0	0	0	1.07055072006277	0	0	0	3.24061931412223	0	2.07702945661978	0	0	0	0
G1199.10	0	0	0	0	0	0	0	0	0	0	0	0	0	0	0
G1199.11	48.0400299880755	33.205967757775	37.5581244864743	26.7937669602548	24.5578339846612	31.1420968423414	35.583292023779	31.7931238476394	41.6660794810008	45.5856934814122	27.923583175165	20.8323984338198	75.9356514188156	92.1115733143588	99.565580640939
G1199.12	0.170390020567286	0	0.337655451973148	0	0	0	2.05058485157911	0	0	0	0	0	6.46876826033843	6.94515246772398	10.5569636822742
G1199.13	0	0	0	0	0.0684068156048237	0	0	0	0.063982373616888	0	0	0	0	0	0
G1199.14	2.1675280948441	0.135913510765179	0	3.49082396433142	0	0.378930362765013	0	0	0	0.131217419183675	0	4.98129748038609	0	3.34087215155313	0.0765336309252422
G1199.15	0	0	0	0	0	0	0	0	0.320830169486861	0	0	0	0	0	0
G1199.2	0	0	0	0	0	0	3.53099974133141	0.0893149981924348	10.7389041868608	7.67019406082778	0.123122146507052	1.45568721693057	0	0.419542047800205	0
G1199.3	1.48365856763117	1.98204154688478	1.09293410791412	2.13595335644964	1.94601470109279	0.898540014138591	1.4412409433929	4.16792789188832	3.0392713092659	4.00710131921748	1.80234357001869	1.38673955459207	5.52964626125209	5.02831721857373	5.03797922771297
G1199.4	0	0	0	0	0.504124889203495	0	9.74386043327897	0	1.88565431666459	2.6925670904544	1.2198645254577	0	3.60361434066685	0.364522505107537	0
G1199.5	1.82822895259615	0.148287906443028	0	0	0	0.24804212563841	0	0	3.78997861883411	5.29475002885792	3.68252968882963	0	0	0	0
G1199.6	69.3055123635918	72.2319425364489	89.3864600320473	94.9509825584401	83.7491180570662	124.741142762109	76.3895288001477	128.479754273392	92.3310856941699	80.5616375430456	74.2363682796382	112.666612218474	123.817969898819	119.952696571916	124.27202347087
G1199.7	0	0	0	0	0	0	0	0.12477571879619	0	0	0	0	0	0	0
G1199.8	0	0	0	0	0	0	0	0	0	0	0	0	0	35.2997735984643	14.413316551321
G1199.9	0	0	0	0	0	0	0	0	3.29220206861735	0	0.584655057317535	0.685375777191928	0	0	0
G12.2	28.0936355294705	14.358908600937	11.3865040834766	0	7.03065585161955	5.8605713989624	19.3845373264741	0	3.91027725314671	7.64018930718206	3.47658445526233	1.60296545536812	0	0	0
G120.1	6.7597227124828	5.00723591612538	8.76832069370588	13.9629187776485	11.7022013748676	9.69056767938495	11.2056460567843	14.3754281930397	17.4116962199893	8.73844268525224	6.58828564462172	12.1049705480732	14.6895446128728	6.92816279898951	14.8180906247235
G120.10	8.45837976766715	8.0876648017951	7.4990578644734	14.9100173164012	9.88461600470169	11.1135676244418	7.05423435534274	9.03033243591503	13.0463174224189	7.36089473016206	6.23321675078979	10.5166338279755	19.8597424732212	12.390858159655	16.6462481255381
G120.11	21.3970161792291	12.1569201433642	16.6075266488014	24.138174308502	12.4771238037729	43.9988170001012	11.9111791432139	15.7838617788167	25.8475368525041	12.7866877490353	14.4070490303317	8.50058904319823	44.2877584408441	34.3723783286299	29.7600324445181
G120.12	0	0	0.0835644824993151	0	13.0449058055284	0	0	187.26852811257	18.1940610377417	0	0	0	16.9373328904581	73.1663283054633	0
G120.13	3.68673059522741	3.50658100534458	27.9005393794977	37.4431485005329	3.33297832266867	50.1352613739922	2.75640474339355	71.4506078558676	60.3616895061643	17.3288624971499	34.3512044682756	98.6125735480932	28.1255776935701	2.74341107166487	83.8853793356999
G120.14	0	0	0	0.170195758860963	0	0.162227416770148	0	0	0	0.139785456511315	0	20.4503930240044	0	0	0.163960993287966
G120.15	0	0	0	0.406201197094152	0	6.38353496133803	0	0	0	0	0	41.273716040913	0	0	0
G120.16	23.5682121774977	38.1002010781544	27.8090862899428	0	36.9697937049213	0	68.1970662650698	25.3396717825603	31.619757218819	43.0978890079801	21.4979493735045	0	36.6969294842418	30.0932449793446	52.3885065775681
G120.17	0	0	0	0	0	0	0	0	0	0	0	0	0	0	0
G120.18	8.32739419030624	6.85551612457929	9.97268453611121	3.56654984568846	8.78641783482628	10.8781172240998	7.08803117621789	9.27616898730454	5.52979948871833	6.44381959610411	3.33530295768797	6.44893965854384	5.46692730030685	7.01842888657641	6.64106272581615
G120.2	132.257755905098	135.38247920978	166.05081818907	117.304047408078	124.721118446528	181.999292624996	139.421527738142	146.048286674882	213.201167693906	147.614887335995	114.876294683531	331.094818532471	185.40927944284	122.730073870224	311.881459045855
G120.3	0	0	0	0	0	0	0	0	0	0	0	0	0	0	0
G120.4	0	0	0	0	0	0.0707216508207096	0	0.128274648439953	0	0	0	0	0	0	0
G120.5	0	0	0	0	0	0	0	0	0	0	0	0	0	0	0
G120.6	50.0083974471414	35.4852091463191	29.8251681677929	38.7219479289772	63.2142154139127	99.2021074135926	80.8117875298949	62.2472114534441	56.1878505571585	54.8318673228677	29.4017306769154	99.2391072961631	58.5644673307163	73.6502629708754	36.6443544694967
G120.8	8.43223958327038	10.4902257006027	10.8981488530061	0	0	0	13.3111226578577	0	10.0488290479815	0	12.8002773669431	5.35159305087544	0	0	0
G120.9	5.63466782499415	16.4657480029775	12.3586066951878	0	16.4040754123297	16.3768799398219	23.5921987458403	31.8048796856899	33.4912301422665	24.4497195087217	2.60720308404047	56.0020825715205	3.7358840222142	8.1116480592512	30.7911822337946
G1200.1	0	3.41027136785724	0	2.76265552355207	0	5.97630621589479	0	2.2551594760384	6.18401018379276	2.68739246023098	0	5.92690007902048	4.30254626823606	5.24165941348632	0
G1200.10	0	0	7.06815448649133	15.7487184370638	8.0777636543101	12.9439763592472	0	30.6766682688739	0	4.82085476091316	18.4974556282755	0.264254832080974	2.49605024229848	6.5052992554008	2.31463193573241
G1200.2	1.5133085062811	0.471037161820193	0	3.89531412352389	1.02989944320696	2.3847978729137	0	0.211076658610675	4.97467852564936	0.808486235405058	0	2.33183725537835	0	1.42579856850854	0.705522953984956
G1200.3	7.8499979923492	14.649919967607	8.60498388657462	8.51213619727952	5.30434500882273	0	3.77514017797465	23.7805010654522	1.04390891304456	2.0205975489174	5.84864481516905	1.33758739305219	0	0	0
G1200.4	70.3504788867497	73.6135995165721	70.5949005218578	51.6185001816663	51.152856846138	60.0452544094549	94.249223688351	67.508275206993	48.983259696505	59.6017259436483	75.0568456763978	82.1823226317678	95.4497931845984	91.8357542413246	98.903143710251
G1200.5	2.70154696431826	0	0	2.36779812661942	0	6.12924481113646	3.5326551093094	0.132765871475189	1.64944503466154	0	2.96401346341234	7.58651074537881	0	0	0
G1200.6	0	0	0	0	0	1.76424261747737	0.163860823154691	0.160492433891694	0	1.60260612804735	7.05343448580608	0	0	5.94314291815855	1.51540808716428
G1200.7	3.70411752825355	0.0477751709901821	2.15301447497647	0	0	0.212529120178462	3.51689818171031	0	8.26036035117401	5.62968263560448	0	0	0.161902469618883	0.502126446522409	0.91407758193492
G1200.8	5.49823527949524	4.89127328803909	5.97388916644332	8.00468158784405	5.29404825409509	8.56748724528594	4.94300888548324	6.31348661270688	8.60528359863316	8.26397674056788	5.28421546001194	6.02483566541434	10.0226793559695	7.30026622497541	5.39816354514877
G1200.9	0.228305306280622	3.37389369567981	2.60144440972075	0.0643354795429775	3.95578237412328	7.93066395824177	0.0564219815960883	1.39482817511867	0	3.04297210719892	3.77792212216153	5.20016843897577	4.2391591234327	3.88649784070121	2.48970600553825
G1201.1	41.3552936992959	29.7645883103305	49.1879756246921	21.218113650057	26.5089554619496	36.5018885641209	31.6571123656115	15.8777871396196	42.3269661972443	44.9947247249602	33.0139672162744	44.294072946184	0	0	0
G1201.2	0	0	0	0	0	0	0	0	0	0	0	0	0	0	0
G1201.3	0	0	2.24615107502066	0	0	0	0	0	6.15064596881301	3.42162169374619	0	0	0	0	0
G1201.4	63.0883135106231	43.0991787014258	49.4661684181731	33.5389837390999	32.2585010780664	45.0226896815467	21.4331973268672	30.7110805472719	12.7168558098187	26.3866955943384	36.2284463695941	23.9741108626822	66.9719786700588	71.2747965282413	94.4649971150655
G1201.5	0	0	0	0	0	0	0	0.256207177932229	60.0554229788475	25.932211205969	0	0	0	0	0
G1201.6	48.8025572146365	41.0293042261111	35.9802827834069	0	0	0	0	0.127086736893974	32.533074990814	55.2823321530166	0	0	0	0	0
G1201.7	0	0	0	0	26.7867278845913	0	20.753023198686	0	21.0410505721401	40.3656150124621	18.3297128448875	0	0	0	0
G1201.9	0	0	0	0	0	0	0	0.114149778748587	13.5330949103165	7.15185959221324	0	0	0	0	0
G1202.1	0	14.0556503152401	36.2764824792596	6.2847918555119	0	19.8150406598949	0	21.9165003551478	0	0	0	18.597256897834	0	24.8339770037444	0
G1202.2	7.41293965054551	4.80063063658435	2.9002881228704	3.3445050897408	11.1011093742691	2.23208118779988	11.4192712432226	4.2259438216529	3.87524343901409	7.209288548126	5.15547471329069	1.81810258604965	11.9424610075939	10.3138059958328	11.3648532128291
G1202.3	42.36118500923	25.3788957573473	9.6017605766882	28.2188376441532	52.4650021415639	11.0549840826592	50.4753596769115	30.8315016093328	40.8413848323119	35.6235486842209	46.3823217367206	16.1148690876669	55.3148249656934	21.9217335217314	58.3493981146542
G1202.4	0	0	0	0.0762765986006372	0	0.0728680415023975	0	0	0	0	0	0	0	0	0
G1202.5	0	0	0	0.0654630380141582	0	0	0.0585942829708941	0	0	0	0	0	0	0	0
G1202.6	3.49802743685621	8.78021662913594	3.72784323728809	0.369640802488569	0.661941349792552	1.9069694339137	0	0.0649467556661978	1.80120587375237	6.63416411681306	4.77968970679631	0	4.26960876450039	4.98332101241802	1.95576045851236
G1203.1	2.83791087528381	13.3724773805789	4.92070998314149	1.29598298196941	11.7300783716484	5.89761510125341	14.1137137013675	0	7.2888427816375	4.39484461756007	5.76527343235908	0.315199821340448	10.0826261662167	10.6583698411851	1.96437760014885
G1203.10	0	0	0	0	0	0	0	0	0	0	0	0	0	0	0
G1203.11	2.95809426067828	0	0.201095016965157	0	0	3.43018219541203	7.39603115890289	0	5.32783057993205	1.6224255817695	4.20529854004827	1.81404886867749	0	0	0.882576213392225
G1203.12	0	0	0	0	0	0	0	0	0	0	0	0	0	0	0
G1203.13	0	0	0	0	0	0	0	0	0	0	1.01065924418368	0	0	0	0
G1203.14	0	0	0	0	0	0	0	0	0	0	0	0	0	0	0
G1203.15	5.04157112117022	3.85261583821396	4.55850683943985	5.760164055668	5.31853159762235	4.144564026777	4.9390264672263	5.87092460214309	5.44548417960309	5.7862429567357	3.89444423338305	3.38403646150316	14.1588516738225	12.1319890350689	15.0758445911008
G1203.16	0	0	0	0	0	0	0	0	0	0	0	0	0	0	0
G1203.17	13.3485714072922	15.8668342412967	13.488237417895	9.63660684848574	19.8750009327968	7.9860703140647	20.2007934140938	12.4465976416532	15.2268770792517	17.9417744039209	19.6787397749297	5.39439279232753	25.7415618279509	14.3967396144464	21.425514573363
G1203.18	0	0	0	0	0	0	0	0	0	0	0	0	0	0	0
G1203.2	4.02730077474958	9.14193884065884	5.46658524646183	7.28368843363962	10.5483812359043	8.76433823255234	4.15670704331166	8.07444528043221	6.90195358294216	4.53380642090195	6.03497116219716	8.18079473525601	5.07972067896006	2.94386959881715	3.18476354850744
G1203.3	0	0	0	0	0	0	0	0	0	0	0	0	0	0	11.8379808751054
G1203.4	4.14198935727845	2.59960746712957	3.81620495955433	6.05853920577694	5.39990298444328	4.3216448543886	4.04950409605663	4.06108466656615	4.59206696757916	5.94822338343465	4.07224830369087	2.54612497090646	8.23243657581532	5.28639940656712	5.02556123739166
G1203.5	0	1.01117091552984	7.01709991641051	11.6969992777447	14.5145564398343	0	3.85303565311939	0.834347433856683	0	9.55842655348407	12.25591821319	5.12319779728832	14.4145485345524	9.81561618147032	17.9441505793136
G1203.6	0	0	0	0	0	0	0	0	0	0	0	0	0	0	0
G1203.7	3.09571261889587	5.39762273462545	3.50836751385376	2.04649357608703	0	0.4876658561147	0.453149669982663	4.34991606096885	2.61838277642879	3.08452721137532	1.58352510499211	0	3.69828009361824	2.24621768163054	0.823130504398276
G1203.8	0.0612273152735261	0	0.0606683354026578	3.88214407447309	0.122980997966916	27.9520563826736	0	36.5692158233139	0.0575613000176406	0	30.2568639598317	0.11785686325597	6.02212322084609	25.3414699534204	41.6021141854118
G1203.9	0	1.63216546952684	2.81917784428806	8.73721012835407	0	11.801419201344	0	0.113744297325053	0	0	0.155949532308478	9.22016915693222	8.94879308436096	6.02369041882939	0
G1206.1	60.2844003243466	76.3042794738668	53.9239601777249	65.6260753400539	45.331039593855	41.8908274803298	32.2524055829268	50.233713346744	40.1790964999779	59.0623257368869	57.7966228097107	35.3884675608772	89.8399003556171	83.8467928756353	70.9312309763522
G1206.2	0	0	0	0	0	0	0	0	0	0	0	0	0	0	0
G1206.3	0	0	0.258062916705221	2.36515325664314	2.08307510351265	1.8818869991083	0	0	0.162085180297853	0	0	0	0	0.802873526950131	0
G1206.4	1.93276840618773	7.21854650765626	0.877916634674327	0	1.36954428205862	0	6.47265318489452	5.38773272658239	1.20407015947766	9.94864762870115	1.43650915987013	2.70586807856096	23.2865716347571	9.26480698181748	9.46981568455809
G1207.1	40.5473469053805	0	0	0	0	0	0	0	0	0	0	0	0	0	0
G121.1	7.80931640428959	7.85052999603427	7.22782692809772	11.4257897451917	9.10949801541431	9.35250887807184	7.51860008414383	10.8310737581943	6.99305907605175	6.35250807092502	8.38036511501962	8.8503939352276	9.20117437657986	11.0907088071399	8.69839965836312
G121.2	0.367532631178317	0	0.424756913455405	2.36900010069554	2.14944876437959	1.31327527193318	1.82798880495263	0.680855186291666	1.12316801609298	1.25455192688322	0.793567289117514	0.616884937606089	3.21703903788161	2.40037262003355	1.69406057532975
G121.3	4.53568162143569	5.19124623258311	2.95405900643311	0.518249754340005	0.294397779716681	2.88253036417332	2.46874579211191	4.60527357030405	3.54902999129053	3.99266856815024	2.58634566218385	1.40750007834014	4.81126212795635	3.53832412319261	2.18687621916969
G1210.1	0.0602000359491698	0	0	0	0.120918851776004	0	0	0.41293629304717	0.0565768295736952	0	0.107787105228135	0	0.131638138659292	0.306230071117881	0
G1210.2	0.0512876130737644	8.38817071852605	2.33748315993891	28.152817207237	8.34230045239902	16.7196863430711	0	0.350758554139644	6.2261276901002	0	0.0458995711893142	30.3473587618287	0.112111633046975	8.34506089102509	0
G1210.3	2.58621557947721	0	0	0	0	0	2.44870610876249	0	0	0.0456627500606261	6.87638086887278	0	0	0	0
G1210.4	0.0906373288044357	0	0	0	0	0	0	0	0	0	0	0	0	0	0
G1210.5	0	0	0	0	0	0	4.50722277941574	0	0	3.59863760728601	0.116428434979978	0	0	0	0
G1210.6	0	0	0	0	0	0	0	0.0604846607657687	13.7650683019891	9.75660772309215	0	0	0	0	0
G1210.7	24.6777284379211	31.2696618625517	30.2777149611349	52.9285983197117	18.8461397512916	24.6036683958165	17.3188891191247	41.7052182554509	30.6999615537937	26.6467554304649	17.6593479432388	48.0553493924304	41.578388313728	30.3093642663033	28.0851761484865
G1210.8	2.38230603953932	4.04230348498015	3.00966459540195	0	0	0	0	2.91729839165084	4.08622621638935	2.78961879529794	0	0	0	0	0
G1211.1	24.4354405802401	21.4441531217742	20.2071472114404	29.4549829002488	24.8047112445845	36.6841865507228	33.1733739294279	38.27677601529	28.6454839270647	18.5867947899753	21.6952374312348	31.1421359658986	26.4221678795399	29.4941336375916	22.6985543324928
G1211.2	14.763270167035	0	3.00986897877489	0.716470483287879	0	0	9.35887062083514	0	5.48910725695311	0	0	0	0	0	0
G1211.3	39.5006381661759	46.5794784533101	41.598359101194	41.6825515174616	30.912532309538	37.8727550642764	21.0620684295485	31.1354672477748	38.8358743142741	31.6217732181278	26.837063597929	49.7299770060127	26.060116447398	14.2517816325691	19.879030948721
G1211.4	5.40145658076373	4.87754909137739	4.25622190906928	5.64797222700587	7.18958117236286	8.52957050084694	6.94996367328452	6.36498850570945	5.69998122025349	4.75538361435325	6.29709783891976	7.18950282911865	6.98179302610719	9.36179124430806	8.41254741444605
G1212.1	8.66458819378384	0	0	0	0	3.37282163257633	0	0	1.62498486885019	1.37400357931326	0	0	0	0	0
G1213.1	0	0	0	0	3.78264190641258	9.48810383404535	0	0	0	0	8.13310658230385	0	0	0	0
G1214.1	0	1.35002614009196	0	0	0	0	3.95611740592049	0	0	0	0	2.01993833275824	0	0	14.1743541448128
G1215.1	25.4430562782564	23.5230730608395	21.2318019426333	18.5029179526673	21.8100299805001	20.2803246072277	24.3711214960647	25.4026317829831	32.2074718826876	29.7657561249323	22.3954290665998	16.2924054174635	25.9981382839399	24.7170001169103	23.3744807071795
G1215.2	0	0	0	0	0	0	0	0	0	0	0	0	0	0	0
G1215.3	1.63671490313312	0.0350787489965731	2.23394423980768	0	0	0	0	0	0	4.51481750652107	0	0	0	0	0
G1215.4	2.45749974707064	5.85252771568821	12.335415510947	14.8120808529531	7.7759775042455	2.47033928833665	8.67602095534018	0	19.9672007028365	0.45905994247021	1.61340458828497	0.157573602268155	0.0448021936036656	0.041681677691927	0
G1215.5	3.65674734799623	0	0	0	0	0	0	0	0	0	0	0	0	0	0
G1215.6	0.525428309395826	0	0	0	0.469068345014045	1.7673134057372	0	0.28582730537522	0	0	0	0	0	0.0593754297383417	0
G1216.1	31.1690825409869	29.1426168060922	28.2893671470151	47.0591356507057	33.7771261555732	42.2709696397367	24.7229218324472	33.2703512025466	28.3883242289487	27.2516549569016	31.3567643154843	32.5318106347789	50.8056134872991	64.3774817570103	55.3215387190038
G1216.2	2.29403903751719	2.33053717414234	0.818538374720836	1.5654135821666	4.33000781163427	0	2.6908303249412	2.09538440713977	1.80690003564612	2.93779906533306	1.15004610279659	0.176277167422652	0.698050013270203	2.69179488054444	0
G1217.1	6.33160926627713	6.60816249555131	8.41002959085309	16.7108335818192	20.2571239140864	13.598678571624	21.6429782075068	15.1213767687426	15.3388447795531	9.93691265627985	22.1791417704498	16.022424967826	2.78160925914988	1.02178151774977	0.879429662520481
G1217.2	0.157775739417795	0.614650989096777	4.14354169753349	0	0	0	4.07110421191265	0	0	0	0	0	0	0	0
G1217.3	2.74918882436689	7.53137709352961	7.99849031431113	0	4.82804373309274	0	8.90881741243589	0	7.33656550729008	6.77693502377009	3.90624332692995	0.0867648526684438	0.192357403101681	0.0895201608816194	1.54965545397606
G1217.4	31.0338026309631	22.5184786943812	23.903405995923	0	0	0	2.4545039374135	0	0	0	5.82743959734087	0	0	0	0
G1217.5	1.27024784788009	6.21268726521824	0	37.3872145470075	36.4606764754332	34.9280859619315	0	11.604371952491	29.657573478203	30.5644912307794	19.7709231890218	34.3894746336102	23.1977668428503	21.6922145221255	21.0659838766861
G1217.6	78.7918080538036	84.6224786461349	94.2822944866053	113.722571045522	122.799550247783	123.455277697466	106.414844469672	114.827714598581	90.0510852008589	83.6227353433317	90.9170070597689	133.54528950682	106.646134615188	111.72839378192	122.909887212252
G1218.1	44.4225000867585	38.9303115260058	43.6952892705144	69.6853739609429	71.2901952206503	54.9129735233656	52.5708218689502	47.2982708644714	41.3949021314936	40.4794404100415	51.4619635866268	52.4108689939136	53.5718427391794	40.5832752695789	39.6936055162359
G1218.2	9.56871604226005	12.0665441399608	9.43488382700483	3.4601903590246	21.8645450798848	1.72780146962635	21.7277899850618	18.3713129829761	0	4.374746802843	16.0148867498088	9.20532482749616	10.5495254861298	10.287138051768	16.5106677785365
G1218.3	0.435183244865446	4.26722410109655	1.8325311866301	0	0	10.8976479779179	4.48082346545026	0.214294230786622	4.01823061280042	0	6.05184819189201	0.10438464180025	2.60588290137641	4.84943430596866	0
G1219.1	114.979436815005	158.754575839122	112.312600802259	93.2382914941997	191.838389783931	111.339506344884	155.623129167537	131.387255644693	148.86792907375	177.100308239029	130.560186302975	195.04377367978	149.263038804056	92.9790388267653	141.835923329593
G1219.10	0	0.0593644479522208	0	0.346477104742767	0	0.0662098377669804	0.061442661431119	0.119995935676564	0	0.0573482911775369	0	0	19.3377067869391	0	1.4714574149181
G1219.11	0	0.0660267582529872	0	0	0	0.147270434946858	0	0	0	0.191262418311165	0	0	0	0	0
G1219.12	0	0	0	0	0	0	0	0	0	0	0	0	0	0	0
G1219.13	0	0	0	0	0	0	0.553153886329263	0	0	0.0736613599505146	0	0	0	0	17.2816531685093
G1219.14	0	17.1332105677819	0.338043603446046	44.9686087022002	0	49.9858914786836	29.2713549816361	0	0	40.2656715746494	0	0	0	0	0.187335985905478
G1219.2	4.86852309413791	37.2160201238362	15.0715320154937	14.0490341523383	159.797997607521	28.0226691027582	22.2534977188644	61.9093609128977	54.8516367759564	68.2878137872407	41.367312391027	52.5712837090583	45.5967705389978	80.8335029930792	161.053877227382
G1219.3	4.56008696324921	2.18169992003912	0	3.02085672732867	4.93252116505618	3.6892798360957	2.45866787152188	6.25932747042494	9.4258349984158	7.4057616665619	0	2.62192081922775	8.62310043744122	0	0
G1219.4	9.25184888833278	11.8736067544547	9.29317589643666	12.1369586859931	10.7414139782478	8.0395065053822	8.01014155839235	12.1271351242936	14.6307904431245	12.1653398332743	8.93958258354673	10.9292598744888	8.6573257500533	10.2196348330164	9.39634432017624
G1219.5	0.447805763839234	54.1059411584815	0.036968534086802	0.375221199703225	146.085004403535	0.0398610264522109	88.4427814389475	97.4477848338085	44.4032711287909	35.0777283877351	0.167043042372595	0.641194985994409	26.7062469598958	7.72877928937717	0.0402405482667885
G1219.6	0	0	0	0	0	0	0.165469257895855	0	0	0	0	0	0	0	0
G1219.7	0	0	0	0	0	0	0.0430013066383204	0	0	0	0	0	0	0	0
G1219.8	0	50.4536232031925	0	8.56355917853682	0	46.0131231418745	46.0276330375899	0	0	13.5235588062376	0	0	0	0	32.0335492087093
G1219.9	0.338603897949271	0	2.95268260737866	20.5822338478361	0.408044718174281	15.1135089125177	0	0.133133873336391	0.0636104130157648	0	0	4.30270130864795	5.47506234234301	4.13110144330148	0
G1220.1	40.2494495293558	40.0500060752573	24.6565192253656	31.8885384371907	70.1850725034262	52.6732405276002	77.9123638296426	47.5625879167018	47.4455086907351	53.6448582675892	65.070577739732	46.8106673904592	73.5541023632255	93.6618517977419	95.0318158399503
G1220.3	14.6107400747443	15.1598051410631	20.9736664318187	6.44103864258636	0	0	0	13.9561308880465	22.31832823842	24.7543897054969	0	0	17.4233570476295	4.29397256972196	10.9256594885821
G1220.4	0	0	0	6.51837783370662	0	0	0	0.112501020403888	9.12937677667809	3.33665016206024	0	0	1.07070278145434	12.7173028741988	4.65413799410657
G1220.5	3.91000709198065	2.48902327884687	3.87421072838788	0.331446034328225	5.06799372379948	9.43796093121386	2.35487314517361	7.49462197967327	3.73434072909077	6.51198176922367	2.83660068356588	6.76565496318381	6.63367058134635	0	2.16608194067844
G1220.6	0	5.14755545715531	10.476133557363	1.42498378294573	0	0.452883641194863	0	2.22185314059746	0	0	0	5.5609257367178	0	0	0
G1221.1	377.153131965094	333.407566695487	397.959812421406	336.63547250377	325.346308474511	523.811275962075	346.380614837598	379.535767809303	491.974541466594	407.470236424489	464.142663567583	738.822921088925	313.188715808375	270.422813688178	578.682324889685
G1221.2	0	0	0	0	0	0	0	14.2122174290529	0	9.48334176807223	0	0	0	0	0
G1221.3	0	0	0	103.761513849815	0	0	0	0	0	0	0	21.8888373103382	0	0	0
G1221.4	13.1319299390381	23.5405304483373	0	0	21.6652879360951	0	0	0.133072398087235	12.3984860443195	13.968593436425	0	0	0	0	0
G1221.5	11.5150109301846	17.4056019340029	11.6563588015348	8.94511930785569	33.3198651140396	18.9314612943249	35.0452265848715	13.7679241524082	11.4550364948707	12.2707226598343	30.2620674972639	10.5548624947051	19.599304193295	12.9463858450407	13.8634726179245
G1221.6	0.142534799377749	0	0.141336520101478	0	0.286062045924026	248.69129254492	0	56.3858246447945	22.3717425971612	0	1.27592569154426	0.550249607008026	76.6705037302757	110.13455643179	0
G1222.1	29.733139356951	28.7207853687791	25.5898864611067	14.1763387194005	0	0	0	1.07593145013112	18.4526002737855	54.2233895024027	1.96688103951347	1.46962074588361	50.0180417582736	17.7812996680868	31.0314178768893
G1222.2	23.3835095868538	58.219244908364	17.5501481938758	10.7373832819395	0	0	0	38.4223831595818	19.5780604508441	14.2467543349163	1.67221816868207	1.79578557134566	54.9452177525257	58.3459177679444	62.2815143175982
G1222.3	0	0	0	0	0	0	0	0	0	0	0	0	13.9403742591543	16.6313521247707	0
G1222.7	3.83056674971667	1.42754973567863	3.38356747753034	1.67059392486615	1.71625179682341	9.23182245631467	0	1.62072963320487	6.04244336787262	5.61527025287137	0.372082860243193	0.0890375475998667	8.61209313962509	7.6846409771604	6.416985467876
G1223.1	169.498399304152	161.462922612421	150.442383534334	22.1681605114679	75.4280598922298	172.368106405185	19.414551948605	144.795919333731	354.030606976795	345.249254462611	167.236632908359	0	60.5582112358896	69.2195411870276	33.5047413717135
G1224.1	17.8582801672124	10.3446293461968	15.580030230494	12.1393534040169	9.98357104355324	22.7307786451816	10.5600902780236	10.7389123332637	22.5135036559244	15.1292440928854	14.1813279616421	14.3196588578876	7.23704985203628	5.82941930979899	7.78061884867036
G1224.10	0.93228889278027	2.65456223832003	0.346407368009761	6.79029623540834	5.96906584839922	6.92942233147473	4.38423668856831	0	1.86213790913151	0	0.0521640646879583	0.392522585346022	9.04353971976578	12.2670012660289	2.86237974843839
G1224.11	0.0697261514071046	1.55859647694012	0.0690948442020047	6.64547972781865	0.0700199078873346	0.226717347737626	0.0701401445319457	0	0.196453793024878	0	0	1.74531531626232	2.8945138249352	6.59235482072817	0.305270985057574
G1224.12	2.90579700535601	1.25044996853235	2.96459670068977	0	2.48852356355969	3.34435943303553	0.25887438934144	2.53887973674231	0	1.12552945328122	0	0.0822765732664403	0.186597678821784	0.694699813102629	0
G1224.13	0	0	0	0	0	0	0	0	0	0	0	0	0	0	0
G1224.14	0	0	0	0	0	0	0.0723869276842171	0	0	0	0	0	0	0	0
G1224.15	0	0	0	0	0	0	0	0	0	0	0	0	0	0	0
G1224.16	0	0	0	0	19.4585314070251	0	0	0	8.3869449349881	0	0	47.4635004313831	0	4.92185606096344	0
G1224.17	15.9858625884751	0	13.2177272618456	0	0	0	0	0	14.2477930915489	0	2.29289098044308	0	13.3036528768143	0	0
G1224.18	3.45929138768079	13.5302229103406	2.76207357363869	40.6884265947419	24.4071105409819	36.1174107018761	11.4772795100343	6.40354591831012	19.3660834586193	0	6.10755718021457	8.05043993362766	34.4737068645919	51.0115547145653	21.9959371349147
G1224.19	0	0	0	0	0	0	0	0	0	0	0	4.51596275829934	0	0	0
G1224.2	0	0	0	0	0	0	0	6.80167679114915	0	4.92950011110139	0	0	0	0	0
G1224.3	0	0	0	0	0	0	0	0.211551567922144	0	0	0	0	0	0	0
G1224.4	4.63816446427331	0	2.76923235022032	9.75427248114404	14.0564445832956	2.056912363467	0	3.37859395169526	0.0558877302892499	10.5279570591865	6.07830868304044	4.17596078263808	6.56400940118864	7.01501721364476	18.0509451399184
G1224.5	0	0.846950908103242	16.2172488477948	15.9942491161575	0	0.0858122361371168	2.31123055910699	0.156144577204573	0	0.0742874791621469	0	48.0135537136118	0	0	0.0867132043922521
G1224.6	13.003254515774	0	18.5248545996734	33.4577167604779	2.04008250189262	28.4198907249406	0	20.9676164127613	13.5748245966671	11.6888886498699	18.2615129857718	28.7885683610498	0.088736769607776	4.37716610584352	18.6408415095244
G1224.7	9.79707468817504	8.57923928023624	7.80179563635338	12.5713566863437	6.73428106044197	5.44115110478299	6.80601243184921	8.09137001521908	11.501146445715	9.82141155834537	7.14811619217011	6.09550038439213	14.9303326968086	8.55653866519881	10.3222914341014
G1224.8	9.42306113039577	0	25.0042908317114	51.4473709300444	22.073490622965	40.9755564884885	0	4.78799162749241	14.9035571583969	25.1662952327567	18.804344722003	0	36.1976505578773	37.782135009194	38.0670337615197
G1224.9	0	0	0	0	0	0	0	0	0	0	0	0	0	0	0
G1225.1	0	0	5.54371382885472	0	18.250226331517	4.6201697347678	13.1819302375327	0	0.590671516986243	0	17.5114298426026	10.8168308323047	5.14775349882552	11.177157536714	5.97148811813371
G1225.2	0	0	0	0	13.7618990168633	0	0	0	0.542353214224111	0	14.3459676095947	2.3600492649635	3.22876520531085	6.52255949866809	0
G1226.1	0	0	0	2.35831814844302	0	4.58383767951357	0.102684383494214	0.0665001185877077	0	0	0	4.23058761230603	0.0376776569939712	7.22054275233896	1.15896999471328
G1226.2	0	0	0	0	0.0891652694656927	0	0	0	0	0	0.0794706138873256	0.0428578025996373	0.0485850939414821	0.0904051947450383	0
G1226.3	0	0	0	0	0	0	0	0	0	0	0	0	6.74251645728695	17.1005267115261	8.51222867921404
G1226.4	0	0	6.36722065819591	79.2439632424127	100.573360573599	84.0491552265104	68.8161892681835	28.7176284391668	1.89139764899006	0	100.8841141872	21.776645682137	54.3001138601342	70.9113001940133	102.409573429245
G1226.5	0.246508600536268	0	0.662831675717041	11.2756162409775	9.18147266381824	11.5811099256723	7.86466459452449	0.859411684293833	0.13346312694054	0	4.48995910144622	4.56332137803528	16.8388528999825	17.898183107061	15.2184100510285
G1227.1	7.8394076701622	2.49683189347237	7.87604749790144	7.82343022316951	4.25031771978471	4.75997513647415	7.18792180997843	3.94616238419307	3.40981675733557	4.20884527197939	3.22307670390662	6.93455071810299	3.38437206793044	3.41407511074739	3.40128454676887
G1227.2	24.6847780859542	30.7479521139636	31.4362153093759	27.7274915606254	24.1859562310025	36.813897980246	25.1441723615613	51.7129547933562	37.2355465544059	27.964449618072	20.108840088239	47.34679053063	62.6656689870917	42.6520205908514	66.6964979151115
G1227.3	0.130350384910692	0	0.0860931751561776	0	0.0437834710551701	0	0	0.0845213552469079	1.59357717834933	46.9451817633495	0.0390227536073483	0.210242488186765	20.5108083656156	44.9425133177976	21.9776979386574
G1227.4	5.87285384082794	10.5325063034083	5.8727584284321	4.85575312640588	1.63906409458386	2.52578833225563	4.25289759436137	0	7.71462130322628	11.5963561246436	1.65578394197458	10.1509332018805	11.4157780715347	4.11535096365152	2.26616551549774
G1227.5	0	0	0	13.103793401089	2.11583248449646	0	0	0	0.127505923661554	0	0	0.261712817567249	0.0739541959440294	0	0
G1227.6	7.2774718336181	13.0665636250373	11.0577160744792	0	7.03298858009378	0	4.46377850794391	7.35573696100558	8.71475629467966	5.91214105172228	1.80021813552799	0	0	0	1.66257624194057
G1227.7	34.3408076425978	83.431910284511	27.796187107941	129.697540629082	91.9237568251132	138.134611303612	101.251279343316	24.8849484279042	39.1331401701352	60.0938944772705	59.9656124779903	317.000970563978	16.5006397123757	21.8192991857091	0
G1228.1	2.1598707484502	0	0	6.46533328397137	0	10.7693088121484	0	0.0349010256279437	2.60770101997406	9.53419663949506	0.804919199729753	21.4752546830681	0	0.88548654260101	0
G1228.10	1.13364845054343	0.832660803098635	1.30284104724999	3.84030824407308	3.91713659339088	3.52405341137775	2.17704545163488	4.195651188018	0.810586811202235	1.35624634378215	2.19219222475633	2.22729756197557	5.15599887180249	2.9059233259454	1.92427345111731
G1228.11	3.12518336769222	2.21583871844506	1.75315523523312	4.2755064251529	1.73988515432919	0	2.59390325459776	2.30307853967374	0.212665766366213	1.72230597143227	4.95523842054876	0.506308391664371	3.08944306574994	2.18436863301714	2.70005076626063
G1228.12	5.75159546781889	4.78734398057181	4.12487271872565	29.7327151293035	7.0602810975093	36.9987836323025	4.49326886572427	5.66053450436489	10.3518491227749	6.59683034688554	6.4974567303063	58.8264941420477	11.3574761783836	10.7242601942935	5.65774514557091
G1228.13	0.905226821872912	1.40182590305975	0.224182551719339	0	2.37037799918281	0	3.02971186382403	0	0	0	1.21536751574453	0	0	0	0
G1228.14	0.60141414371281	1.4813190178907	0.2647888646087	0	5.3032488528173	0	0.999769641961599	0	0	0	1.19650017226445	0	15.8810739826173	4.7998078029636	0
G1228.15	0	0	0	0	0	0	0	0	0	0	0.994847662595247	0	0	0	0
G1228.17	0	0	0	4.6828160914367	0	0	0	0.187835333592494	0	0	0	0	2.04984911718551	1.11244001526109	0
G1228.18	0.945926069031002	0.469148910002916	2.41352778489927	5.00571535212847	0.920804556879305	6.14594145216177	1.112941585936	1.44103818754303	3.99382326915108	2.16308621281355	0.718000391413765	4.3121437148355	3.15939188739431	7.52383033467335	3.31798799205178
G1228.19	0	0	0	0	0	0	0	0	0	0	0	0	0	0	0
G1228.2	21.5506384236499	23.9856197235274	24.6202405452195	22.5133806791113	9.91103660582369	31.5347296423443	12.832162728937	19.6448655457169	19.2121107585854	14.9900910093648	21.1862090742055	27.5558329937206	38.9692073920772	26.1632921280448	33.8447157585138
G1228.20	0	0	0	0	0	0	0	0	0	0	0	0	0	0	0
G1228.3	0.299063407271035	0.949091718232106	0.931178104003716	0	0.214757281645556	0	0	0	0	0	0.0382809203666946	0	0	0	0
G1228.4	0	0	0	0	0	0	0	0	0	0	0	0	0	0	0
G1228.5	0	0	0	0	11.0022206040688	0	0	0	0.492787075741698	0	0	0	4.21835009794241	22.3373782047456	0
G1228.6	2.99752158051701	5.57648959862734	15.5809545714673	9.32330106144432	0	11.809684463679	0.105542520455502	0.136755478589026	20.5425909226234	4.9995856502155	0	19.0024875294305	0	0	0
G1228.7	22.4780575435	39.5492513774644	23.167637146981	24.4958864910852	53.6234047985872	37.9035490519427	50.3135753341474	31.2494866453792	27.7566141601511	20.1619426343124	44.020334192264	51.8418810051916	39.8974368726782	31.4944399602205	47.3523386025637
G1228.8	16.5048449770654	0	8.21751300204883	0	2.2202855700329	0	0	0	5.03997262876662	0	8.90774255911851	0	0	6.90214245548585	0
G1228.9	14.2616652447743	0.882286697029264	7.99260812391146	6.76530580215259	0.0482318629012605	3.15560197458731	0	0	0.0903373788590001	2.06541499591579	0.0859783511711868	2.12228008927182	0.0524922371333026	0.048839401259591	0.209120166111042
G1229.1	22.8590875021382	16.5220915993723	21.3408618545996	16.0735291226292	18.9378421449572	18.0539338207388	13.3129135457036	1.78676537960793	26.7803150076793	20.357695288267	17.6914128457915	18.670687689437	0	0	0
G1229.10	0	5.68425807267644	0	0	0	0	4.20554273750534	0	0	0	4.92549836542422	0	0	0	0
G1229.2	0	0	0	0	0	0	0	0	0	0	0	0	0	0.47647712216955	0
G1229.4	32.6436495795352	0	19.5467452051001	0	19.4190700986693	0	0	68.7985476604382	35.6042889518373	0	21.2323072803277	11.7221398578557	0	0	0
G1229.5	7.4477389409691	6.80081021641167	7.13905931578338	10.9038271681256	7.81109810144068	15.2019974967794	6.15838850849342	8.56899573988279	17.6186584075832	8.38407112472897	4.65306689718402	11.1331884593695	7.58755451585535	4.6506771484194	3.81535587321584
G1229.6	8.7969963343483	8.44744614770749	44.2223005632851	9.09057301420239	15.1653157364644	4.08602605451695	4.68729674530251	0	0.746573547340511	18.9134183076827	4.51538900475631	27.797377470567	0	0	0
G1229.7	0	0	0	0	0	0	0	0	0	0	0	0	5.09174217070432	4.52622877230114	0
G1229.8	0.0606360469287394	0	0.0600821466721225	0	0.0608970496593937	0	12.4775186382222	0	0	0	0.0542838640504312	0	44.7309463149979	49.5779047602156	93.1187045235446
G1229.9	29.2465605002195	24.9111391839748	25.0611649710967	4.7104484764962	22.7000442579322	17.760705053141	14.0483916673769	3.50203136483103	22.5611188186267	29.0525270379866	24.6502759190643	10.6815121477658	0	0	0
G123.1	7.58107891058531	7.64798766095888	7.51354517952924	3.31179890987919	7.05650761570104	8.83559813327227	14.3659416154168	13.6378625024551	9.17355417760585	2.55939562608449	2.53199352377216	2.63584705551943	13.1518419300416	22.9302204697123	17.5186068566484
G123.3	453.145729744521	317.654413207653	757.967093864703	112.096222822175	149.759761609898	137.960653531465	394.684949331719	441.984663321338	303.624095399935	115.83538233692	40.4540975694395	86.1909388014452	300.068536463359	575.354875389467	916.088947490963
G123.4	21.770602660123	17.3095500061381	35.5137068171867	14.0114253427276	13.3065779020542	18.1596260574323	16.4103319504081	24.7153781622933	22.104707729352	7.51243325081789	3.81820038575087	5.99760079950208	42.5677086530286	59.0965365956762	77.732762204356
G123.6	14.5574816807191	10.2709167303302	19.8110487531432	13.2866430448576	7.78536134393186	13.2228180549978	12.3362388901109	7.46830230812759	16.4156367235659	2.421088540614	2.8692582749342	3.29263516600826	17.2091704107458	26.2620390569529	29.7868747216996
G1230.1	4.5624371524301	5.07206563305571	5.1833130598037	15.018203413333	13.4602899320747	8.68495256207886	8.46982464213027	10.4938259702474	23.5564475824569	21.9024621551083	16.7592089592178	11.2556332919597	14.3386210098566	11.8360334192782	15.0929516204301
G1230.10	5.74931789424512	9.08114602429279	6.58543980628353	6.69080882826945	7.37333212726048	11.0823236989113	1.81112394130248	21.5334593126929	17.568978967304	13.2319473120016	9.1894338903022	1.36398672522044	26.7507980969707	19.2202823097039	27.4896282744855
G1230.2	0	0	0	0	0	0	2.89362344618397	0.552714170086961	0	0	0	2.37366640670972	0.91872804029055	0	0
G1230.3	7.0237281130076	4.68769506082003	5.77688508423038	3.21180983597725	3.15238407681164	10.8010450937785	0.322588624215746	0	0	0.749812215678642	15.1472144833605	15.7418823158027	0	0	0
G1230.4	4.2622750798944	1.73775433797907	0.876936308521712	0	0	0	0.689971855371969	0	0.246674672789864	0	1.26824209409127	1.57147261579827	1.58952329950404	0.786525972105899	0
G1230.5	1.5214764421267	0	0	0	14.4143006688681	0	13.9928958798342	0.120112214442654	3.12517066543792	9.42772907164406	5.47332167539457	0.416754527367153	1.76707715778419	0.986289325014763	6.68552688917523
G1230.6	0.232393981343444	2.33639971298823	2.44056397179763	3.65783257376078	4.67142814516423	0	2.46606528452327	0	0	0	1.3323514844068	0	0	0.646817402369015	0
G1230.8	0	0	0	0	0	0	0	0	0	0.0639875257512075	0	0	0	0	0.0745307490331364
G1230.9	6.5990570603174	3.9407067765279	1.90728147588438	11.1194898924158	10.9958927343315	2.97125050891956	16.7610897549309	6.53854914859989	9.85133986672509	16.7209213799331	29.4691766107358	18.3466179131549	12.3406015390532	6.75125401740652	21.124356467554
G1231.1	1.40426921239849	0.204739002693114	2.78312180819432	0.716060118101814	0	11.7801405844982	0	18.3511051521525	0.131696741361917	0.657939263351427	0	7.42535175966954	12.1584607362002	5.87224187847821	7.40307262963889
G1231.2	139.228920584709	166.377880298786	142.191544085783	133.170541234139	123.167205807534	191.334391129117	119.112524619803	177.739303082496	118.95750130412	111.991317356389	126.183263520344	218.092289096134	169.590451286994	168.434591946111	191.638056594429
G1231.3	29.7664214985429	14.946071035411	22.8396296106207	0.895136586628423	0.10620558893704	2.05313758846553	2.2779252547765	0	0.199139477915417	4.45911228008096	0.993987120990042	0.0508179514589739	0.057964324021725	0.269666442161437	0
G1231.4	7.87293451033824	16.9042555104586	6.47452559101815	0	4.88297195223761	0	0	0.165849416693592	5.50365543308654	18.047292237272	3.6029885281488	0	0	0	0
G1231.5	0	0	0	0	0	0	0.0897713974029481	0.176084220155574	0	0	0	0	0	0	0
G1231.6	2.35431153057584	4.20332062577963	8.08835175896555	0	4.65651454562451	4.00539826328443	2.06002892610638	1.39999144482691	1.33064370318612	6.5130777492156	0.985103457108365	0.529022951811723	10.9749863694365	2.39396275788969	7.92259881398968
G1231.7	0	1.78588530272234	0	1.12772666567424	3.76141712054271	0.994212535542176	0	0.301192212700985	0	0.143394839184211	0	0	3.18381248123453	0	0
G1231.8	0	0	0	0	0	0	0	0	5.69826103058166	0	2.6419320697109	0	8.56636375340408	11.246135709464	0
G1231.9	0	0	0	0	0	0	0	25.0917283516712	4.17364766376723	0	0	0	0	0	0
G1232.1	0	4.47196746835015	0	0	0	0	0	0	0	0	0	0	0	0	0
G1232.2	1.48936833058878	1.29226774306243	0.915914777107492	0	1.54224826970358	0	4.76749871265434	0	0.72445996532093	0	1.60375696633124	0	4.85707113552946	4.78198113503011	3.77247990254223
G1232.3	14.8296411727004	12.6876661348849	10.3657502686283	0	13.9784014805255	0	28.0980091022116	0	7.22253506740927	0	11.9790512616385	0	23.4312423254617	22.1333381882308	33.8224819528831
G1232.4	14.1456697544317	3.54955648555561	7.17435998431304	0	6.81965127309022	0	5.34096381851672	0	0	0	3.33515125721479	0	15.5339556759654	27.5880698948352	8.35227841180225
G1233.1	13.2503886847931	17.6061777902202	13.0744057168809	17.7085714634662	4.67946839445926	18.5798176843317	2.63741558608071	19.2472192754684	9.0733488480115	6.87794359884093	3.09150417312211	23.5593455998354	14.8704508117203	21.2310299402223	14.1181758090841
G1233.2	0	0.110789513840403	0	0	0	0	0	0	0	1.28665471890989	0	0	0	0	0.0627721556441254
G1233.3	6.01314245666426	2.03870266147768	3.39507853256507	5.40256001938885	16.8750003405924	3.41520019829896	9.01609937102015	5.23815707022674	10.7233562148145	4.86417327880507	13.9154344190964	0	13.1560974165681	3.77260476678403	23.5291037991224
G1233.4	1.75601287218727	14.7238801486243	16.4800705971102	27.4841242865836	7.53786851117649	17.7366876086884	10.7437046669299	12.2467931383289	15.2658026988414	14.867176380509	7.56306118417788	21.3854538154546	28.9086667823253	5.8355095398832	0
G1233.5	2.89156029203642	3.11087926144339	3.28940349541998	5.47912810313145	4.00942247821454	2.64691422850017	2.82675199180302	3.749941843397	4.10968836964626	5.78625306631201	2.43016750877785	6.81863880596319	4.61318494050918	3.64037685623388	3.84417701890366
G1233.6	0.0786408639694608	0	0	0	0	0	0	0.155554604980768	0	0	0.211645502611232	0	0	0	0
G1234.1	18.3292625682659	13.8672613401511	13.7430008411173	17.8740416113853	22.5627933164711	26.1326646421341	32.7372670514911	8.99972375690976	0	3.13481699809193	20.2629439144099	28.7981859590974	17.9495815858999	17.4766103689856	8.02411463849948
G1235.1	0	0.0329686018612119	6.80989342188847	0.307238231028597	8.39067828435266	0.660990796975978	3.44912533459565	8.53541739963217	8.93425673001856	2.8444252257034	0	3.34907103553272	8.04016170773677	0	14.5077168414956
G1235.2	0.178370107415404	14.1386576936119	0	0	0	0	0	0	0	0	0.159839516243187	0.102719785833083	0.0390035705167772	0.326565775390973	0
G1235.3	0.41472759900163	0	1.36961841965993	0	0.046314253351609	0	3.50562194686616	1.84237721541522	0.520695019959586	0	0	0.707080724617502	0.757294366826095	0.422749958025953	2.66361378947515
G1235.4	0	3.64703928561242	0.324442416470867	1.23065469174904	1.36934497427897	0	0	0	2.31151279512046	0	0	0	0	0	3.9882817942416
G1235.5	3.00323071809102	0	0	0	0	0	0	0	0	0	10.5912591292307	0.665164861413584	3.85074514929519	3.40689507066119	0
G1235.7	0	0	0	0	8.39812475996952	0	0	0.0912666821584468	0	4.1587044137754	0	0	0	0	0
G1235.8	1.61705642623813	0	1.03709313501328	13.9289924474499	2.86492283587451	6.23261520765126	0	0.189143332732333	1.96176941430249	0	0	0.918292918405436	3.84284613928055	5.12387357264339	0
G1236.1	36.8227779408496	22.2664576091712	17.7795359545688	22.405782068821	21.844937738351	38.8525449327491	22.3478970803802	18.5289602542632	10.7595340123065	12.0342484785574	25.632376576412	29.2035811502273	16.9096341607458	18.762635797316	15.6146596653872
G1236.2	0.11311331270932	0	0.336398355126234	19.5899285716075	3.1863017449159	0	0	19.3764749950509	0	4.70266156725136	0.101486869024291	0.109058181852521	26.3280967279514	10.9322637039505	11.4065804610878
G1236.3	0	0	0	0	0	0	0	0	0	0	0	0	0	0	0
G1236.4	0	0	0	0	0	0	5.33616751160972	0	0	0	0	0	0	0	0
G1236.6	4.25175421772178	0	0	0	0	0	0	0	0	0	0	0	4.8508517360492	0	4.50130371565101
G1236.7	44.8694266749937	16.4749306802591	19.1404578592421	20.2839845732689	23.58947946045	45.5852443330107	5.94775101922678	14.0828705326531	4.76444082190293	20.9789677589492	23.4844911626949	20.0363739622952	11.0515439489668	22.0894558684485	19.8581621951773
G1236.8	0	0	6.94492509373833	11.1591851292354	0	0.231725053525098	25.199890717622	0	1.47738876502802	0.402721889473712	0	0	4.91905055969811	0	4.38300470023181
G1236.9	2.93883752805808	3.61414485786449	2.83169391855095	1.62721714665225	1.90320178527825	1.33959032607636	1.08736135058545	1.32782243887619	2.0422298327626	0.750522114211503	1.04659791139492	0.424545678824718	0.966250069052142	0.69463766404882	0.523786393522908
G1237.1	0	0	0	0	6.02527699247577	0	24.674185488225	0.088113445008674	6.894775867	10.3163641524542	27.5374297469676	0	0	0	0
G1237.2	0	0	0	0	0.193920388490749	0	0	0.127030718232261	0.79018551304118	8.43129633519996	0.403356784948845	0	0	1.12121849605008	0
G1237.3	0	0	0	0	0	0	46.0395200880863	23.2657771363857	0	0	0	0	0	0	0
G1238.1	0	1.37788677563087	0	0	4.09055300762206	0	0	0	0	0	4.39669707199556	0	0	0	0
G1238.2	5.91874403284999	0	0	5.18550266921884	8.44927085448208	0	0	0	0	0	3.49289521562195	0	0	0	0
G1238.3	0	2.06838821314231	0	26.2549715788845	5.50180261772614	0	0	0	0	0	13.0748334998671	2.37519597803765	3.17646514755484	0	0
G1239.1	15.0907304241967	69.3320874975417	50.7404220466862	0	7.27106548831585	0	249.482406178416	0	0	0	23.3780681188035	0	8.96301347506998	54.5354637578487	47.7133431114923
G1239.2	0.111657522424753	1.18987597814154	0.88506225895068	0	0	0	0.391840951782205	0	0	0	0	0	1.13715482502004	2.52773507924955	1.38796462903274
G124.1	12018.5808690722	13178.5908289167	11144.7182213412	12954.6952513918	12007.5081870964	17072.6856439594	9283.34761410173	15872.3139807706	11353.8441073432	10450.6832424584	7150.32649938831	11354.0563700391	11727.5686280381	14345.9853946751	10173.5894411517
G124.2	14.7427835509254	21.9222792894601	15.1320861451697	11.2247042381768	12.7011572382555	12.0796070618731	2.56706319347587	15.2375630615914	13.6153660975123	11.4444815685333	9.53308254000447	20.6170402238912	0	0	0.344152279138001
G124.3	0.964837377888568	0.0783345389791414	0	5.30231594729343	2.11598470564269	0	1.47151400455117	2.85861642769523	4.67566651613885	0	0.580475133723416	2.32179583502039	0.262820965673177	0.570750136520305	0
G124.4	9.8961281768922	9.7451763537135	15.5827039016709	5.06413130382359	11.9081650490468	11.7279498942602	9.79961228280483	7.19255189219673	2.73647148562375	4.95700284658028	8.66339010587845	5.99230676896353	9.21986638518265	26.7776564664056	26.6575300332944
G124.6	16.2616366828985	18.1454860372408	18.1746100605163	13.3026193277237	17.1200302658862	25.478660869961	12.1988861954176	23.218938859352	11.3928037509358	15.3031511392335	12.3605718044506	23.0281244321863	20.2709749402311	21.6670363072447	20.1065363310019
G1240.1	1.35904496582121	0	1.79598949329809	18.9073536351179	1.08679483418673	7.87988727882434	0	3.41015561312744	7.54521785874859	11.0094955720098	0.352401142867245	1.20937213091069	48.0422788685943	52.5269848537103	50.5621497825688
G1240.2	15.5922646349103	21.3183228842466	14.8117374309756	0	24.7953360024567	12.2602326707361	26.2672247149144	15.6804148888409	9.52189874438541	10.7155660306656	10.9686072678329	8.20395659958483	0	0	0
G1241.1	37.9109566272965	25.5510420742002	45.924787250345	28.7437053543239	25.5899596644085	27.2696813913432	42.8778414346171	27.8109893431482	23.548137936518	20.1594727117585	25.9955453255957	24.3220938608725	34.3796983550475	31.8067191346692	40.257348970525
G1241.2	0.201033376263199	0.995397580507562	0.28448571351844	1.09950668636353	0.202232965824604	0.0309256899794636	4.84220318292904	29.6733157357571	0.970365991228904	0.0266742038462942	0.257456303131973	0.0276789497027039	18.93895014958	22.3253874668283	26.0504712326614
G1242.1	0	0	0.0826390268287743	0	0	0	0	0.742902113899859	0	0	3.140384756836	0	0.273711096513097	0.169833840513215	13.6725200774666
G1242.2	0	0.946197081952057	0	0	0	2.40392082977099	0	0	0	0	0	1.56689967335763	7.46295596370874	4.77751521252452	6.96972300159357
G1242.3	0	0	0	0	0	0	0	0	0	1.01903296271541	0	0	0	0	0
G1242.4	11.5006380329373	27.193105254147	17.6754882893241	22.7075255343895	23.5135751010938	7.7227587633894	28.6861115104774	22.3360898806476	14.0348638388653	18.7196491667549	20.8741205532429	13.2212086916164	37.7985250161618	30.2527467861225	21.3401434583235
G1242.5	49.994505700795	43.6212112538774	46.7650746303875	53.8282956610441	52.1383077270482	45.6358137277108	55.3090121230411	49.6486766042241	37.2520854029544	39.2435337038073	64.6586387477717	44.4843699786847	69.9466487167896	44.0121630488424	65.8282087366998
G1242.6	0	8.08740664677446	0	0	0	0	0	0	0	0	0	0	0	0	0
G1242.7	0	0	0	0	6.54750091897821	0	0	0	0	0	0	0	0	0	0
G1242.8	0	0	0	0	0	0	0	0	0	0	0	0	16.1593256495021	8.69639417720246	2.91878336431116
G1243.1	9.9699723224049	0	0.541790322634351	26.2999845443383	26.4397147340281	23.0089852954279	25.7597737708651	20.090075008668	0.197936553940511	16.3871895923824	12.0273342286984	1.09399263441155	17.7511455167278	28.4518924770201	0
G1243.2	7.62292541239757	20.5293103719748	4.53209208097538	0	19.1630090031708	0	18.975473110145	18.5354056930159	11.0189356224634	14.5578092270356	28.8123774383026	2.3846164215635	1.59924952310263	0.0647036315483708	12.7275418063847
G1243.3	35.4812937570875	38.1293967467898	33.9276468773253	29.680488558685	38.1209965689337	29.8241948458902	35.9626345813832	36.0268834309793	46.5957324868263	37.8286952017463	33.3344353751199	24.0902135711195	34.0303614980787	36.4026573845662	36.4582535818857
G1243.4	2.76809585727739	0	1.43102527800378	0	0	6.30556483894583	1.87536428713907	0.117837073545937	0	1.68995366436366	1.24103892827192	7.11494539324788	0	0	0
G1243.5	0	0.0909674037741979	9.41506984204774	36.8555780467294	11.970104041814	3.64953213909169	0.0942648042316427	0	0	0.0439409052639107	16.783478235904	22.7879202977062	0	0	0
G1244.1	0	0	0	0	0	0	11.3787570408017	0	0	0	0	0	231.638288785568	308.994283752791	407.196540469245
G1244.2	0	0	0	0	0	0	5.65181870804133	0	18.2477341543526	0	0	0	45.0227234710476	92.0108184576518	51.6074279847077
G1244.3	0	0	0	0	0	0	0	0	0	0	0	0	26.7582680031118	18.859090841584	0
G1245.1	34.2817175540964	54.3605002411202	32.7954844549983	9.29986233094647	27.9050697521294	23.1420270096038	39.2761018093255	32.9739432747105	111.849532379855	59.5834253254269	28.2135948954918	17.0977751924726	19.0183215136474	27.2437877679478	33.6089666357107
G1245.10	9.16178834958627	16.4132780879522	9.03801222145829	7.76382545884653	7.68741264433441	6.38014984491937	7.33236275846433	8.23147970249745	20.3248859270756	11.5254430050267	5.8079060933957	7.97235082165515	9.98128266026534	9.68445370474702	9.06563570160656
G1245.11	0	0	0	0	0	0	0	0	0	0	0	0	0	0	2.24206272551194
G1245.12	0	0	0	0	0	0	0	0	0	0	0	0	0	0	0
G1245.2	16.0690360103958	7.52503582775244	13.8805071808536	25.9011938647041	4.56117163781353	10.8753191192642	0.814152486339867	20.2326704098433	33.5307056079112	24.9921913267625	0	21.2851501558961	21.9488908376852	19.8769624937449	20.0888800501608
G1245.3	0	0	0	0	0	0	0	0	0	0	0	0	0	0	0
G1245.4	0	0	0	0	0	0	0	0	0	0	0	0	0	0	0
G1245.5	26.5686576913129	26.7796187059229	12.1952015729307	24.6982329117802	15.9019232820389	19.0346563977843	3.20638568641693	10.8654275059519	53.9372028734682	26.3394871973415	10.0967014504204	9.54775181057062	8.26568858421734	10.3799632691427	10.8373156373107
G1245.6	0.169178532766406	0	2.51440109262979	1.08415869806823	0	1.64544285778757	2.37511429144492	0	0	0	0	2.06213011286944	1.98168330804578	1.28514530525056	0.958753748240413
G1245.7	0	0	0	0	0	0	0	0	0	0	0	0	0	0	0
G1245.8	5.91371073328236	0	5.77833251977401	14.8847782073622	20.3561185062824	14.9420265165783	11.7033498938396	11.8660413473643	13.1289476905777	12.6884192782726	11.6513719109919	8.07165320592648	0.909355948717294	0	0
G1245.9	7.13869648109797	12.1274357425859	6.56405590260369	9.2859924772485	7.76660846057078	5.3853673859919	5.88651962517748	6.90084224419518	15.6692016455206	9.79742358317874	5.44579231406155	6.04853618970259	9.13008404643227	7.75176030816915	6.25874960660845
G1246.2	6.98823069455605	5.53834401249179	7.30828987661803	4.39776783323785	5.5383980194346	3.67795595811962	4.34727691905858	4.85821309743788	4.776754653425	7.42443524627059	3.23270120633889	3.70141879137497	5.09330805148485	4.69316320261747	4.87330463024204
G1246.3	93.7630942725774	144.375980875512	134.287922861744	38.3355344742279	125.890187140224	59.4199682474388	139.517698508464	137.738437824972	73.3095722397425	126.31849705723	146.720642130478	21.873338841383	106.710322932799	104.267951724851	88.0398965059922
G1246.4	22.467603170118	22.0924812273543	14.4127479529915	0	12.1798837162303	0	32.6571446507293	0.496170514212748	11.3040632113756	21.4708296227521	15.2727637008958	6.44219238501773	0	0	0
G1246.5	21.5422821492942	17.4020806060942	11.48081998092	3.84246207740614	0	13.0438375139029	0	12.0704176432646	9.06691374495211	4.47112595487173	0	16.2083123600655	5.74004886699526	0	4.50479215628785
G1246.8	33.6355305793327	24.0821445356319	27.9781014429447	4.31880156374388	27.2955424518608	0	32.0246957398422	0.370982188932668	25.7324321078357	35.1708491852559	28.7632473994347	0	0	0	0
G1246.9	0	7.82977113550231	0	10.9120059677328	0	9.40507597401587	0	0	0	0	0	10.0457812867738	0	0	0
G1247.1	44.2970024443898	30.5622475631909	31.0331122083444	19.9431243842474	29.3801916108313	39.5907587386266	53.3206938491663	40.5204563425519	38.8317909165288	43.2968003802331	56.748282609569	42.7106863734468	19.837722613088	16.3709691188025	20.4690658838849
G1247.10	16.5858636696865	24.2206947645061	16.6770127142385	12.7819753984444	13.5775277878236	12.2127702260742	11.4756105383156	32.5710846968161	10.2743689621372	16.7686641869262	14.5787937235777	11.4554355430547	35.5050839564346	45.2686721008911	43.0077288260319
G1247.3	0	20.2738302364096	16.8472531213072	5.19420942830322	23.1478810308123	13.1881746046549	18.8962822597101	27.840736854276	33.7048245262909	36.7078163732655	21.1528223356612	31.6975930046698	35.2713526807588	37.7140204245295	51.2038453309671
G1247.4	0	0	0	0	0	0	0	0	0	2.76157779565607	0	0	0	0	0
G1247.5	3.4824916229355	2.67481500795842	2.87515432276583	7.30220677998192	4.38718024157305	4.60495637464296	2.94155490766609	4.22314431662096	4.3331518398583	4.01159313715896	3.03238650437783	3.89293670848531	7.59879731791078	6.07909057639034	5.10440838841672
G1247.6	70.1877687500576	1.9020161738933	42.9295958242396	12.4870121506997	100.826032213235	0	27.0268797139181	0	98.4205026342743	0	84.5919187934745	53.3141065602498	64.1538404833365	74.6475351947896	20.5098720766333
G1247.7	1.90715633796996	0	5.19949986727121	24.3323106359097	17.3615429258412	19.8211232909818	34.8461821199118	0	9.2367895525984	38.6883188061596	14.6300244744721	7.34499193135925	11.07867755195	6.9169746047244	47.6644464645389
G1247.8	147.116230259526	172.565282528572	139.975789248232	112.9761542384	194.137180036754	173.137352711439	172.438242297471	139.689307449223	106.996426454686	102.654229128817	144.254217818974	174.20753621895	108.187560348501	114.977600619057	125.724733275329
G1247.9	53.4335356242265	61.8677738153176	45.881348601402	42.2363600611276	13.34038172589	38.2937827247093	15.8576346996875	36.8737920197022	48.7394242251765	43.3240133852288	22.3125279434448	37.578274995327	98.5687621523789	114.841589638597	128.871343429174
G1248.1	0	0	3.72060345683852	2.09162247831305	11.4211057289857	0	0	0	0	0	3.64589852226174	5.95406229797366	0	4.3071003630216	0
G1248.10	0	0	0	7.41700024171768	0	2.27684906766522	0	0	0	0	0	5.08596738805195	0	0	0
G1248.2	0	0	0	0	0	0	0	0.0900686759231852	33.83063340072	16.1596922002177	0	0	0	0	0
G1248.3	25.7350949638527	15.7627311684163	28.9380031614121	34.4862001085393	30.8744154205229	32.629027635346	36.0028297174328	6.98601863945886	3.84550675194055	2.24742563362786	27.8848996632949	35.175334043369	24.3576566900086	0	2.56162859661818
G1248.4	2.44321342828837	18.9235020642654	3.94684541135875	0	30.033784466575	0	6.49293168888579	26.962611720701	0.0499948450985853	2.23907615657946	3.42356988083143	6.3881302886927	0.058107091283323	1.7841844344406	25.2099865472025
G1248.5	0	0	0	0	0	0	0	0.0951854537075354	0.596666322675259	0	0	0	0	0	0
G1248.6	6.99460580036604	5.30341468489846	6.07073910899193	6.01479436063596	5.97682943321945	5.9826665646372	4.81574621245143	5.42016860022444	3.88425087011874	3.71421934794681	4.49658731368223	5.12038667422977	6.9626719946992	4.87275717283628	7.06552847478148
G1248.7	0	0	0	0	0	0	0	0	0	0	0	0	0	0	0
G1248.8	0	0	0	0	0	0	0	0	0	0	0	0	0	0	0
G1248.9	7.92297198599857	4.88247696636742	6.58949068978636	5.37579582644234	10.8028634435376	11.359100654424	11.5363131569899	7.51196625952813	10.221086115095	9.61704262790536	7.15958665362837	4.00675083735309	12.8966110857795	11.7823694680288	9.69708761296713
G1249.1	6.00478413682792	12.5542432691858	8.99482307664471	17.1125400989775	11.7796842434567	12.5627322846297	4.49531142352661	9.61703655244363	13.2461830471763	13.7584632620028	9.12615218991711	14.3853027727906	29.3666310639431	18.668745838266	23.2333629862328
G1249.2	0	0	0	0	0	0	0	0	0	0	0	0	0	0	0
G1249.3	0	0	0	0	0	0	0	0	2.3363078477093	0	0	0	1.81200320673843	0	0
G1249.4	0	1.11959999331498	0	0	0	0	0	0	0	0	0	0	0	0	0
G1249.5	7.28887919677739	6.99125982859834	6.66966479434772	9.68559333888168	3.86693136215051	14.3506602996331	3.08269085421487	8.4552066113968	9.23128673806732	11.5810653460343	6.10127988315696	14.4156176135862	17.2540841738589	13.284595269803	13.0961692276571
G1249.6	0.678724028860644	1.46777900114913	0.896817452606388	4.5437187560073	0.908726240606613	0.491286506824155	0.379815782731103	1.11548101663466	3.75225199783615	2.76220921805076	0.540100013709227	2.47022343854475	3.80391137618643	2.53966819969413	1.41082078110306
G1249.7	0	0	0	2.38407000426215	2.9948967899039	3.55670980117315	0.154480545021165	2.81095594715251	3.19087411474524	0	3.40583771382	0	0	0	0
G1249.8	1.50319658610307	2.93448489867961	0.525824541309941	2.41904921590893	2.57459782342474	3.36816838513614	2.32287113868741	2.98068327295929	1.49278676336984	0	5.22442690683135	3.91836684294592	2.21986720786754	2.8746989452563	4.56846710718135
G125.1	57.2742104066852	71.5557776209815	66.7736778034224	43.4944761036323	63.751277687735	55.3654763395544	73.2616392402521	47.3119346433004	42.4910671969193	30.9713796845313	68.7297848194685	69.4313858470722	37.4557077102996	26.6221855866613	45.6550743869683
G125.2	25.4639762572852	34.6596625549443	33.5320461180091	41.8835872583745	38.598941167927	67.051051097353	13.1353056477129	67.1139811731174	30.6267110168112	49.1529627969206	43.8086746902929	101.212460122588	33.9520307793699	27.3099083206757	48.7557826716322
G125.3	0	0	33.5220878548193	0	0	0	0	0	0	0	0	0	0	0	0
G125.4	38.6578236778262	29.961447386071	31.9551691945288	72.7680963152518	32.9718844906197	69.8604302772862	26.181659967414	36.8261613846599	27.8684468138678	38.5046991111847	49.2897512236458	90.1083698755377	44.9773539778313	48.49624317277	37.7554164449259
G125.5	0.0678009124281229	0	0.100748200305824	0	0.0677908469690654	8.09126644349423	3.26468541187631	0	1.63088296837296	0	0.0302071817297521	0.749571306242062	0	0.069108688453557	0
G125.6	6.80448471583342	0	0.0464930932457146	0.846071325658085	0.0943306161335073	11.9285271740015	0	0.0917023018527738	1.59318893204281	12.2710804746581	3.48916643857136	15.8707525895412	2.61314676927796	8.58097421001478	9.02964874209204
G1250.1	41.3244677101806	29.0974208809776	52.1217235040312	18.6815227283934	12.6040049829269	21.1975998907249	11.0492685643705	19.1867149323659	44.3405411051358	36.2149420989113	6.97285067572947	18.5192483908953	35.336368412224	38.3235942609824	65.9811784307543
G1250.10	0	0	0	0.0556086479578348	0	0	5.67354619252668	0	0	0	0	0	0	0	0
G1250.11	0	2.52675095781209	0	0	0.810203948585801	0	0	0	1.74654807729435	0	0	0	1.21332650558624	6.53635130088668	10.8431760434576
G1250.12	0	0	0	1.2774875136381	0	0	2.38585958828083	0	0	0	0	0	0	0	0
G1250.13	1.48982055142282	3.30449351327844	3.64258423177696	0	0.0987995303806119	0	0	9.23775763255734	0.560686646957362	3.57261161553023	0	3.26513464086846	1.97507587758159	0	9.64638808496486
G1250.14	0	0	0	0	0	0	0	3.8755284790508	0	0	0	0	0	0	0
G1250.15	0	0	0	0	0	0	0	3.78421681030596	0	0	0	0	0	0	0
G1250.16	0	0	0	0	0	0	0	0	0	0	0	0	0	0	0
G1250.18	0	0	0	0	0	0	0	17.1562030715166	0	0	0	0	0	0	0
G1250.2	39.3770229670078	42.8543615475316	58.4119454459715	93.0333931887261	61.834248481133	67.517053255181	37.9721186364362	35.857137088117	56.1804333610454	40.4671633342359	39.3771622644669	102.666271834837	10.9316392710104	17.8242813961087	9.36817805881389
G1250.3	1.88855512008412	21.1822398969707	17.9234468671223	3.3564395364213	13.5758390849124	0	11.3761292786438	0.79534333515028	1.94887444535083	0	11.3353056920405	0	23.7300854020019	13.5559496362668	32.7312038979125
G1250.4	26.4336826247854	53.9941938027746	49.292227114591	60.6895699332249	86.0838283126778	0	33.7484194881819	15.6737058203179	65.4166185344263	71.869881598757	0.488269109007495	19.3615133055783	98.831618858944	48.3086261099856	114.496171919032
G1250.5	35.008294331172	37.4187917860953	27.4555641528418	0.933281343644509	31.058909464189	5.18569601422384	25.2574601069067	4.19411042658738	2.57012374960394	3.75603269357688	4.96857936512187	0.102213934267286	97.5175462655021	53.2218922984375	120.413727437774
G1250.6	2.57577183886073	18.0607268884539	10.4013229072668	31.7664796824915	18.7926200599889	30.3489522837483	1.07037089368762	48.1603896588548	50.2556485281016	6.39164373478008	4.49971405731024	72.860563582519	6.12368243338132	24.859886053477	54.3252547356548
G1250.7	18.7481111377681	15.9835990753411	42.1342320872577	36.4366343857862	9.16935829575519	20.7336662920105	4.37054651234439	1.41047237921125	3.28363062852476	19.6910662002041	29.334065300709	38.9197134573471	0	0	0
G1250.8	8.42898754292549	4.70164995971833	0.829424601041988	5.47488874065507	46.6643919084135	0	22.0704739318878	49.5440201968502	87.1503148280528	52.2985128608828	0.198612410251832	10.8201854270536	49.1010775147902	25.6318605339186	92.2922073549953
G1250.9	0	31.0684099433315	41.614493282791	16.8175796734229	39.8921302495771	0	23.4477662500528	0.603374117515633	7.58388205451015	16.2241190986807	20.0555316163086	31.2826838354413	0	0	0.52814958614488
G1251.1	107.803412282633	68.7433831980588	59.4165130831399	132.559180276002	134.975779584355	78.0428641225438	132.306221470425	122.861558882197	127.359013415538	102.901823510452	86.8526671160488	76.8986604538586	107.292131940232	83.3380325262436	91.7776839882695
G1251.2	3.40554625021951	2.96721550499885	2.37189378905267	1.80210836504917	1.10958405281443	0.607185851975457	1.49015844416447	2.46759980045531	2.07129318464138	2.25351456659836	0.577131409516609	1.25301589996257	2.09668220353073	1.39399269758589	1.006361711188
G1252.1	64.3730683833549	68.2101895451464	71.367984300173	97.8018465784473	137.275132784647	114.07673528567	147.862611134459	161.440116757627	120.05889526754	100.897063844903	139.380551399927	141.781567909553	96.128716818472	129.588926426356	159.27838870968
G1252.2	62.4794419444618	31.7090976116717	52.1050294277378	25.1702388939695	65.1330761046073	8.2344136463759	107.182087363941	20.0050573003821	60.2215839363628	60.7373856001	62.423381164606	33.4813756264217	0	0	0
G1252.3	1.63375788404769	1.37272359749163	1.98699321636044	3.27336830420323	2.89544472713989	2.56535132323439	3.05230503256113	0.801474130431021	5.27555868039756	2.36026156961636	3.3755724245999	2.27691283481954	0	0	0
G1252.4	152.505867569047	151.533315923879	161.394130024477	191.840666344383	167.592152384973	229.433554622858	197.222039078407	220.732005999746	132.863827035114	117.449273714159	205.84076670736	279.51550684175	184.013821015638	184.361887415299	232.687314521089
G1253.1	0	0	0	0	4.92586204175696	0	6.74019832711415	0	0	0	6.06118544329541	0	0	0	0
G1254.1	7.02241015017826	6.09233939055116	5.597650032483	4.23318381668974	0	1.81524357135916	5.06516444329998	13.1499629118259	3.45152008519167	3.45387236807983	6.68310943528341	7.32048274430958	16.6399921562662	15.6427658326736	23.8766221388457
G1254.2	0	0	0	0	0	0	0	0.132096458605927	0	0	0	0	0	0.411450022924457	0
G1254.3	60.0772371069062	84.2362448894072	60.12600443242	28.5243434765811	31.3353343463673	28.0482532133739	33.4445090841651	21.8583853753915	38.1783851870876	11.1765327267127	48.2226485022491	24.2518102334528	6.2193234554444	15.8409085157789	24.0576328830819
G1254.4	7.50046230341974	5.46365726340111	6.30424128548204	9.21491438702221	8.20479385289876	6.5836712285464	7.60742763948338	7.58164561469729	8.44449298354472	8.62034133118184	4.73624585094138	4.73222258018135	8.94475232476049	7.83431696918482	4.66805701572278
G1254.5	16.1320570854409	3.19236873740993	16.393519137941	17.7017739193082	18.2961264017036	14.6915520644844	6.18213743020924	26.4304436773888	31.1915913485216	36.212635425087	22.4568947114371	14.1195225307997	18.1887095688168	0	16.5676596585903
G1254.6	9.26827285454799	8.56216768971671	9.18099488604689	10.0727561000902	8.1790632080601	6.53537193062961	7.101621107794	7.30313034453785	6.59297872844405	5.39244399832094	4.85053132684635	6.01553514700639	13.8193658079391	13.2935707801328	14.6555311325035
G1254.7	14.1502193306512	13.126434394472	20.1707770539657	21.4730565592042	5.33730901683697	0	14.9639110997576	0	14.9544374529918	12.8801261108771	0	13.133936798042	0	0	0
G1254.8	7.22474875845988	0	0	0	16.4964817678246	0	0	0	0	0	0	0	0	0	0
G1255.1	10.5711318823976	5.09435982621293	5.71836790291608	20.794960831175	7.73874678132511	8.2332137988128	5.0375516026211	6.34392515490835	12.2932127489751	6.76791077251437	2.65705638312924	7.05456638144899	18.5727590599847	11.8337109719648	11.3164917830998
G1255.10	8.45695951386664	12.0111159751592	5.51546832163085	36.4855076601308	24.4931650880657	15.1939033363444	21.3320256935812	24.602629847536	18.6576018923003	8.53183692543127	3.82005988299323	7.80563971433867	34.3675034002787	25.0654989426039	2.8941556168052
G1255.11	4.7991423518346	4.54225396269938	3.94452428958427	3.42861066055672	7.29282857447877	1.73510207983905	13.407475250575	12.89766682412	20.4511019168701	14.4409951739959	2.73705314745875	1.72042525915429	10.1836626766671	7.68260546491338	4.3339028462259
G1255.2	0	0	0	0	0	0	2.45126706637915	0	0	0	0	0	0	0	0
G1255.3	195.428441218204	176.049176175681	119.773357490285	816.607261631122	240.970479043038	89.7514095540759	487.058421929096	160.249952341872	238.386800748124	153.354741804828	63.9691347604751	174.293645956884	810.302031882142	640.793738982272	173.9446006673
G1255.4	0	0	0	0	0	0	0	0	0	0	0	0	0	0	0
G1255.5	0	0	0	0	0	0	0	0.0836868552023637	0	0	0	0	0	0	0
G1255.6	0	0	0	0	0	0	0	0	4.94775067085768	0	0	0	0	1.55557479996139	0
G1255.7	0	0	0	0	0	0	0	0	0	0	0	0	0	0	0
G1255.8	0	0	0	0	0	0	0	141.04769638607	0	0	0	0	0	0	0
G1255.9	224.014296614093	301.375607903331	112.426090134453	320.246659487059	368.601149784618	49.8036028736152	445.723627084171	110.548758641604	190.600292459244	139.386813019807	29.1342044722509	68.1212297738132	264.492820269752	423.023682333026	69.4045397552892
G1258.1	11.5669985765691	0	6.86461850060964	0	12.6571283082896	0	10.5451700133166	0	3.78901624861426	5.17402150012208	2.59945230684074	0	5.46865827810636	7.60175204416061	6.47963930383479
G126.1	142.837204052839	148.272270000563	136.784980303462	113.328071743094	172.249207312339	122.485744063901	178.160799248194	164.517504092642	111.201029041569	108.193298041002	157.892955667166	96.8735128630111	103.848681253571	136.908428616847	123.340377338438
G126.2	6.27343195843883	5.21090888889748	20.9748432761475	0	0.211243025285074	6.30344458546675	5.1231041389316	1.87588626930791	4.59742512532621	4.43341369871255	2.82567823213149	4.55098979026287	3.42847279751817	5.00021125244992	15.4925660866231
G126.3	2.30453261142575	2.23423846333155	2.98604928850291	4.71024901019579	4.42492771600564	2.53567770585915	1.23777415361148	1.94748874509552	3.18886638575607	1.42445825086082	0.578501777121553	1.69273249965762	4.53751881451941	3.9248478950415	5.5535189371722
G126.5	6.6958058440261	5.60159758302226	6.31577779797428	7.06423033669342	6.52890823428825	8.5629823753863	4.11120117445429	6.33118418741102	8.88970898651474	6.71006561627874	3.38676279500508	6.8499580576557	9.78909890185145	9.43170113637647	10.5138449631083
G1261.2	2.72885714673336	2.43933521218168	5.11614378000237	4.16007189449767	3.1120684615307	2.0257928950771	1.11447179121609	5.03864454950714	6.63183214668023	6.7046872003006	1.84962590243306	1.24525744651128	0.97760278056917	3.35909434324	1.95848065362688
G1261.3	19.6292677258894	11.3982183421892	22.7444276266661	59.3137332001925	46.7229350227968	19.6977152811343	18.7211435045467	78.9047970313992	59.3750261069595	84.1702658559665	21.4851420501938	10.1130937241682	45.2433539966889	137.612437620115	85.6581565866261
G1262.1	1.57211518279228	0.403288721592743	0.902036416275459	8.19192706427105	4.33207816249444	9.06724810233718	4.85599869316347	4.25575452921257	1.63036983316566	1.16700977496711	1.18843352370517	7.40563681060701	9.52554474030831	9.94264488739564	5.1006806502265
G1262.2	0	0	0	0	0.903409066773659	0	0	0	0	0	2.95515624903257	0	10.8916260128978	45.6448170620447	51.1558299058455
G1262.3	305.550318816926	247.15584248832	222.225227517885	274.468193410641	366.667941306897	281.60936388962	445.184413487642	352.728042165562	205.605953668314	232.258739919479	401.619423527641	264.564772129653	217.33649038208	266.35612969374	223.439949694998
G1262.4	6.76551085965462	4.48809869237917	6.81311179267604	11.7552255784194	12.3444382449614	10.8407301710472	8.31066855473948	10.1356119321828	6.81471798052964	5.225509372648	6.91462640651502	7.75887614493578	6.31774585193246	8.92778751914222	8.57504731542046
G1262.6	0	0	0	0	5.03188326952862	54.4136216408988	0	3.54193640622113	22.6580992819982	0	0	30.8783459523818	6.74018885427444	0	20.2657855657938
G1263.2	45.5582674428525	42.25914339897	53.945384960027	52.0984916455082	20.1076665060287	29.3452426255243	27.0300220979492	27.3198589899376	33.771885472198	28.8321628308046	15.2180596149454	14.6675579514889	18.0278303213774	25.1883457170758	7.79135193327788
G1264.1	146.619335020903	106.058277710164	138.213860323723	145.161252042253	107.33325780767	170.752981676787	120.651635786574	131.747055653349	82.1138412606185	74.7853084339116	84.8513411249526	141.2090755325	140.593557363362	161.127700203331	144.188887999178
G1264.2	0	0.076464553114393	0.700318473996781	0.354494062247608	0.235911281484534	0	2.21027339727423	0	0.810643394477988	1.18044723345989	0	0.450391015146226	7.30704597791962	7.20059510240247	8.03001299676827
G1264.3	1.85513857624413	1.80253903243638	2.79153087606445	6.65338744461319	2.61362646184508	4.80388101714979	1.37753755149219	6.21022602778465	0.128950795834966	0	1.34892519489132	1.05065081756236	10.4719038894404	7.99241655443798	7.47115884936973
G1266.1	49.6075252890403	54.7726269718603	52.1729159903255	41.9928151416073	35.0591611385986	49.6451833046524	57.6687386491551	70.1153892844705	47.509071396108	47.280356430732	78.8778586261471	53.9497492252598	51.5249859071423	68.6844215055543	81.5347188429744
G1266.2	5.8015596995525	5.25156932410593	4.92832264472159	6.79277622918771	7.28396379185285	3.24321896440392	9.508866061214	8.23325096333538	5.49122308300933	4.64992948000373	6.34499143897316	2.79391668796945	9.82541422156898	8.38963901293558	7.52268456808951
G1266.3	9.67662678497395	8.98976670691636	2.95256046414323	18.106097679581	7.49858661781844	9.42876724850872	5.97567347070198	13.6274105615879	5.28282869910332	7.21560719520358	11.6399443617315	11.1965387659466	10.0970829731303	12.7403104867512	4.50428754579136
G1266.4	0.151414653104446	3.89948152849025	0.900922088851573	12.8150828152761	0.15253997272426	0.165057193132152	0.623783795252293	30.371436387023	0.141370662682217	0.14395860990472	8.84559609378407	0.288851394243217	4.63770868047211	56.9220636685873	13.4135524261579
G1267.1	13.9785377814708	0	0	0	15.5944930085712	0	0	0	0	0	15.7800745312647	0	17.9814061832842	17.9622987735924	16.6229684360882
G1268.1	13.384003754345	0	0	0	0	0	0	0	0	0	0	0	0	0	0
G1269.1	1.52499907563571	0	0.403099837101112	0	3.06186854124609	0	2.88524064286471	0.202713916166159	4.28682074632106	5.17782446095997	4.18656936561463	0	0	0.103588917237333	3.48723821085928
G1269.2	3.86908584995699	9.05022506242859	2.14340677284674	0	1.94183625748459	0	4.51117720419739	0.228060174033648	9.26860573394643	0	2.75049024157075	0	0.995555086272338	0	4.291623636804
G1269.3	3.33861226769413	4.01251169192441	1.49461770011297	0	0.216219588057269	0	5.90289162504074	8.50366820098306	5.85043848012339	2.74514748170864	0.964103861981707	0	0.353614481479876	1.0973205925085	0.95485196230549
G1269.4	14.6662154980456	26.3018868820432	13.9555979709273	0	12.7606864948072	0	24.3560726472533	24.524173912552	34.457259692803	27.3707139010325	17.2431596617822	0	7.91979349245859	10.7594291758152	20.6419401308869
G127.1	53.0555245272103	47.1987869188119	46.3253944622163	87.0299277388111	96.4977682934359	64.3862930185342	108.305657110684	25.4347600809868	59.9003219358542	8.5053502593629	85.4949143904095	101.375087275941	0	0	0
G127.2	0	0	1.41022886604895	0	85.6154583725766	0	40.805828161774	0	0	2.69052936010118	42.1614364214577	0	0	0	0
G127.3	8.35334143218841	10.4035027149004	10.7335779046222	10.14686187818	9.01305621800261	2.92766416763888	6.2780839741243	10.1847840834057	12.6574248206501	7.88020963525378	9.33072460028882	3.97587233895702	0	0	0
G127.4	43.8363460802702	27.6666893366784	51.8599756463279	0	0	0	0	0	0	0	0	0	0	0	0
G127.5	43.6681140375313	36.7245851718327	37.7867438676498	59.1568587693802	42.0441518195566	35.7695365427995	12.2720508449414	8.54322892895674	27.500432514968	22.5394323079594	36.859539368445	54.2343417752856	0	0	0
G1270.1	54.0455000514258	40.3755625252245	42.0827159261804	42.7556720951535	44.0594555300347	48.9486937676854	25.217439066275	59.1017272071525	29.3291186760408	37.9058069912171	30.8205195938776	31.5295989540583	60.5539768001159	57.9648841834653	63.608918113099
G1270.2	9.28095927721671	7.28276270831992	11.4222274455879	4.18349703573338	7.26522976899804	2.01545086713802	15.7204033008848	4.15213814040434	14.0362784786054	5.04797757730534	5.84698980212682	1.21172105541651	4.75317115796321	3.17074021201491	6.97032051537208
G1270.3	7.84862437952228	5.50110904267352	7.13927781555108	2.77771491617563	7.15283388316853	3.3927021485208	6.39248291550604	1.38095859002461	8.00242152823872	8.54909146505789	4.1275344514943	6.53678840598252	0	0	0
G1271.1	5.42797436561233	4.97800449289148	3.72302596627825	1.57870112748087	0.472536113922343	0	1.22389536963991	4.52839960710446	7.41843061706739	5.58088908136564	0.884454637258804	0.278416605677281	1.13447915417667	2.56992162086968	2.55250895941827
G1271.10	0	0	0	0	0	0	0	0	0	0	0	0	0	0	0
G1271.11	21.661121364796	16.2297486846409	12.5026711200826	0	0	2.40530883574503	0	7.75858256134782	34.5524352088301	32.2119788451735	7.13384007740276	0	0	0	0
G1271.12	0	0	0	0	0	0	0	0.195959772153551	0.184471765134541	0	0	0	0	0	0
G1271.13	0.728614110363875	0	0.0722037461429631	0	0.0770369657597229	8.67735534672474	0	0.517353800021372	4.43374316131584	0	0.206043023426243	0	0	0	0
G1271.14	0	0	0	0	0	0	0	0	0	0	0	0	0	0	0
G1271.15	90.6456543864349	59.2858274863597	76.5512779291534	0.59616083969778	0	0	4.32890027840504	0.152106319857293	96.5089364787095	104.983990529837	15.796631796012	0	0	0	0
G1271.16	0	0	0	0	0	0	0	0	0	0	0	0	0	0	0
G1271.17	0	0	0	0	0	0	0	0	0	0	0	0.578567119162006	0	0	0
G1271.18	0	0	0	0	0	0	0	0	0	0	0	0	0	0	0
G1271.19	0	0	0	0	0	0	0	0	0	0	0	0	0	0	0
G1271.2	0	0	0	0	0	0	0	0.195428229693568	81.7855698383631	33.955993935374	0	0	0	0	0
G1271.20	0	0	0	0	0	0	0	0	0	0	0	0	0	0	0
G1271.21	24.3315826609838	44.8670589126801	16.7005596414519	0	0	0	0	0.569011838891867	91.786461581481	106.343697375484	1.66060863936691	1.02922585340238	0	0	0
G1271.22	0	0	0	0	0	0	0	0	0	0	0	0	0	0	0
G1271.23	0	0	0	0	0	0	0	0	0	0	0	0	0	0	0
G1271.24	1.9308904092526	0	0	0	0	0	0	0	0	0	0	0	0	0	0
G1271.25	0	0	0	0	0	0	0	0	0	0	0	0	0	0	0
G1271.26	0	0	0	0	0	0	0	0	0	0	0	0	0	0	0
G1271.27	0	0	0	0	0	0	0	0	0	0	0	0	0	0	0
G1271.28	0	0	0	0	0	0	0	0	2.05983464185787	2.46996840513472	0	0	0	0	0
G1271.29	0	0	0	0	0	0	0	0	0	0	0	0	0	0	0
G1271.3	0	0	0	0	0	1.14488178255931	0	0	0	0	0	0	0	0	0
G1271.30	0	0	0	0	0	0	0	0	0	0	0	0	0	0	0
G1271.32	0	1.90520261791551	0	0	0	0	0	0.37125220791696	6.92778214225572	3.04089215360548	0.689971200666776	0	0	0	0
G1271.33	0	0	0	0	0	0	0	0	0	0	0	0	0	0	0
G1271.34	2.59650349596082	5.13401912440067	0	0	0	0	0	0.310773718941708	1.92004520232658	0	0	0	0	0	0
G1271.35	0	0	3.67734967145936	0	0	0	0	0.141709851212165	0	2.36396195572174	0	0	0	0	0
G1271.36	12.2008486548071	8.04705151286762	6.34695380501393	1.97446045026514	0.435026158919567	0	0	7.07958205531076	13.5039476089963	13.116809729478	0.83097502196498	0.119857613265698	0.416844506724806	0.581842420309092	2.15418580990497
G1271.37	23.7606097980353	28.3479684856924	20.8684493526181	0	0.590637626698927	0	5.00433510992769	4.53673892541723	62.6582990318446	59.697651671644	0.902756147559669	0.631297843709998	0	0.169272279475691	0
G1271.38	0	0	0	0	0	0	0	0	0	0	0	0	0	0	0
G1271.39	0	0	0	0	0	0	0	0	0	0	0	0	0	0	0
G1271.4	47.5190736471934	70.3360294346705	42.3185425961321	0	0	0	0	9.9605227889058	87.9610009994106	111.351505057307	0	1.79478087985447	0	0	0
G1271.40	0	0	0	0	0	0	0	0	0	0	0	0	0	0	0
G1271.41	0	0	0	0	0	0	0	1.03143346002767	0.0550017142571642	1.80867486991124	0.587199640756903	0	6.64723207821674	5.32443711733226	9.28089264684584
G1271.42	0	0	0	0	0	0	0	0	0	0	0	0	0	0	0
G1271.43	0	0.100514307628021	0	0.797007795824706	0	0	0	0	0	0.714332264822734	0	0.156576962700376	1.04172284448621	1.22431730237779	0
G1271.5	0	0	0	0	0	0	0	0	0.746393381684918	1.91400826212249	0	0	0	0	0
G1271.6	0	0	0	0	0	0	0	0	0	0	0	0	0	0	0
G1271.7	0	0	0	0	0	0	0	0	0	0	0	0	0	0	0
G1271.8	2.46399338324791	35.3074957424504	62.1547127784063	6.37129609913646	0.153995592958496	0	0.540832222255082	0	0.0721620214174215	0.0722157962753098	1.78479763626375	0.072003052805444	1.13802552747867	8.00082181489167	8.96564962199306
G1271.9	0	0	0	0	0	0	0	1.46042458622708	0	0	0	0	0	0	0
G1273.1	25.6189871142434	19.1355410764051	20.1911536417406	6.48972937250438	2.09925291184999	0	4.56007791796387	15.3375434265201	7.68792389268993	14.3970206445586	5.52246887035982	0	6.44441266571517	6.21351556777046	9.43208610204285
G1273.2	0	0.795186300536495	0	6.91960497027217	13.1348799203331	0	8.7177322321437	11.7058528220102	9.38265315652701	6.81792247142485	12.456434635592	0	11.5911391730393	9.9853972410481	14.0947379114283
G1273.3	16.3900501358703	15.312740999967	11.7356266499556	3.64283133826615	2.05316137850388	0	2.17255506800878	1.34522547746337	6.28411605420145	7.71782364941085	2.90676847031309	0	15.9770714823907	13.7092807166385	21.8531863166156
G1273.4	0.242243324065434	0	0	0	0	0	0	0.159250815858105	1.73913164486367	1.96913400483499	0	0	0	0	0
G1273.5	3.86327290747122	0.541447989735133	5.0333069390621	0	0	5.16745132477603	0	0	0	0	0	0	0	0	0
G1274.1	427.52222112271	412.928094957036	415.741273477872	594.654897969513	444.02919443085	803.706095968029	460.419418933156	937.850620256575	505.587450943815	459.039485005875	456.518889891067	513.856714516345	1973.42029713094	2329.51496246197	2630.74080301946
G1274.2	1.24092893778833	1.2154654526286	2.46012973231068	4.13534251153097	1.03669267702301	7.10390081497663	0.732957345613903	1.54204815173699	0.869003787994907	0.680532311055377	1.20180727906796	3.38413952063824	11.1303557093779	12.6873977769554	11.9474984316748
G1274.3	9.08662194210749	10.0438055618732	6.49360028794928	6.53176190345081	7.00031455204856	8.88814680070996	6.00272885973875	13.0549598603678	8.59285436810023	8.55715049361492	8.41810672311103	5.80514961563884	13.3584492862537	13.5077492469367	14.2165497804745
G1274.4	1.98860308775559	0	0	0	0	2.30611081270558	0	0.468351259769422	0	0	0	0	9.82657891853101	9.62406588118327	14.7685153218198
G1274.5	0	0	0	5.43081906254179	0	3.67170418113001	0	0	0	1.74638468622648	0	0.763203124930218	10.3917309713816	11.7767121467164	8.6817133072557
G1274.6	0	0	0	5.65939209509872	0	0	0	0	0	0	0	2.58254349029082	19.3610212206873	24.066599705345	26.7277706166564
G1274.7	5.21949176088934	4.40416667941179	5.3763505799544	6.2955890478122	4.51303403653382	5.41970458013455	5.4436603626929	11.6000666825425	2.23766759484558	2.5877900094027	4.95812724482848	2.77885245398072	16.565960506488	16.1442972796974	19.7789851160069
G1276.1	0.111081386958949	0	0.22012330046403	0.875887641544823	0	0	0	0.109884368450849	0.316781358433942	0.420659946079234	0	0.532483947329779	0.675294588489171	1.25670245063462	0.551513813119106
G1276.2	1.01392987761306	0	1.10553844633269	26.2919372308357	0	10.6758309066202	0	16.7137417050279	6.3943971467539	7.12173626103917	0	28.7694716227321	30.0046120810139	32.9717052224928	35.1343377854595
G1277.1	0	0	0	0	0	0	0	0.112107147576535	20.8345218785732	9.54634906996628	0	0	0	0	0
G1277.2	25.3335735421152	22.5868903682316	23.020098605337	25.1824955026462	15.8340480249786	0	19.3272413907932	25.255398953212	7.28392532717372	10.0752727021619	22.1952776591803	30.6701522543609	0	19.74835778421	31.1532943594522
G1278.1	0.0516745221585589	0	0	0	0.103803216964662	0	25.6737441852428	0.100918613596771	0	0	0.0462615539480327	0	1.46691183601257	5.61700324732379	0
G1278.2	1.31495130781938	0	0	0	0	0	0	0	1.74073150939673	0	0.392404021104585	0	0.852338306400461	2.08170667880865	0
G1278.3	0.0922745537649292	0	0	0	0.0463425994428894	0	14.4465630903394	1.61820170652353	0.0434044920869751	0	0.0413045694048151	0	0.25297281545394	2.63608789249837	0
G1278.4	18.0926775879989	7.68802394913201	17.7658046047369	12.3347843125966	0	4.72681230758383	2.92294241624211	0.369519475468162	9.44510742195514	6.52077658965572	7.0591698525446	8.16181975550989	0	0	0
G1278.5	0.0407368884561017	0	0	0	0.0409203912108806	0	11.5184574913023	0.158403934930603	0.0766778611159529	0	0.0364700475344939	0	0.53631682810748	2.78586762961296	0
G1278.6	5.78830265649405	4.32231558590502	3.63665779586038	6.15920750976109	0.898098854614508	1.77631699712257	2.54273907043002	5.68735244629173	1.01818748644167	2.90374955391884	0.126390117333117	1.94663990384523	3.75904743093084	6.46785319673793	0
G1278.7	7.73376828873362	2.18957593730972	6.45001439463888	4.89292848333505	0.0647230096041451	1.1861028698011	1.87776006495089	3.54280538699684	4.54129739028915	0.725051137812573	1.6731933655509	6.8858886170003	1.61970865629144	3.60425420162202	13.5273547248772
G1279.1	0	0	0	0	4.16262110163366	0	0	0	0	0	0	0	0	0	0
G1279.2	0	0	0	0	0	0	0	10.3952276202709	4.31619744932436	0	0	0	0	0	0
G1279.3	1.6057110832758	1.61721543243474	0.706972175817826	4.15406626288455	1.43754363604554	0	0	1.00700769084272	1.34791061625037	0	0.480429226557655	0	0.700080121429708	1.66439516398928	2.5092702988367
G1279.4	2.29194441813758	0	0	0	0	0	0	0	0	0	0	0	5.7962450787233	7.32985919441108	0
G128.1	112.330646263599	86.4415464911075	72.7482993835872	73.1146577447817	104.772295515624	67.7161029503806	109.458703451351	53.9737915125263	56.2925417723813	54.660101024757	97.0823043064965	40.964576339571	34.0916746444594	40.3255991615844	25.6649794400976
G128.2	0	14.4571463815709	11.2849202570341	10.2599818183944	0	0	0	0	18.9564154540225	9.72138472778429	0	5.49980664600119	27.2392269794937	18.5664809709132	13.9276198727222
G128.3	11.2936003171486	13.1917867542177	1.47650175139476	10.4462496054255	9.46660031896928	0	0	6.13619419761151	9.3108598326003	10.9526407093352	4.99937799814823	0	1.48650572388744	0	0
G128.4	0	0	0	0	0	0	0	0	0	0	0	0	40.4289605027741	44.9014525284818	0
G128.5	3.02987697789314	1.78141421146603	3.00202381422521	6.06952090666507	3.91820410780169	4.80433943112511	4.23586364305148	4.49195905378352	2.94840622686903	2.42896958964146	3.24996427093525	2.97496229130714	7.62002809872586	8.5304006334374	6.65234228073909
G128.6	0	0	0	0	0	0	0	0	0	0	0	0	0	0	0
G128.8	2.60904095551941	1.63892855812332	1.84711580397859	4.14470459833287	4.39687969293356	4.97119383149087	2.82759563567674	2.68962086976184	2.45070781979387	2.81366793482047	5.17178379636214	3.40947640149822	4.37790383810928	4.07501921565392	4.62028467088564
G1280.1	41.2167093457991	12.0457614357809	21.6362477973358	65.8636293830175	51.9115924601845	58.2840226682072	26.114301060413	3.07564822750928	28.2463680650243	11.7251362911737	35.788163607519	67.267772910665	0	0	0
G1280.2	0	0	0	0	1.12833234773602	0	1.74603342247712	0	0	0	1.08342112279622	0.165304891189145	0	0	0
G1280.3	4.40453937913663	3.38412737561658	3.23833448932086	4.50021939399208	3.3929062483161	0	1.08527718140151	1.12209179730901	1.53873127754218	2.47395179844665	1.80198264623251	1.90878425816564	0	0	0
G1280.4	37.0977055025288	14.6367837429401	23.4646636185328	43.6431762450014	27.4763333637426	17.9338288487852	27.1301865312389	15.7735997186497	23.3838587951274	10.2395626743445	22.5643839076877	30.8491370806833	0	0	0
G1280.5	1.11265650042543	0.996531508062396	0	0	0	1.00439413170835	0	1.66406451112089	1.74513652943347	0	0	1.42147027059237	0	0	0
G1281.1	0.731381790190343	0.119910683354005	7.1301390801603	124.784855285028	30.978718689746	1.72316505296155	0.248494742427518	62.0539208857706	1.028949991479	0.115627918300307	10.7024635852543	15.0433124697327	0	23.9424966254389	6.53652306511947
G1283.1	10.9354364720021	11.9352687871258	6.09936415239898	11.7235354391433	7.65014291580892	5.4646074088631	6.88219332379843	19.6817212080969	9.8206450674081	9.91240150929935	8.66730998759596	6.44902673224675	20.3264412393619	28.4946772777375	26.8873331696003
G1283.2	0	0	0	0	0	0	0	0	0	0	0	0	27.3565041789106	0	0
G1283.3	4.2782546750884	0	1.91851551534574	0	0	0	0	1.62562542343725	2.97122307259876	0	0	0	0.576575231167011	0	0
G1283.4	5.19349508707096	1.31033135436008	8.5550006728283	3.22115855230677	2.91385203658725	0.659396716901835	4.34194993772814	0	0	0.317179996179524	4.95352308849057	5.66408901139956	30.4010577187505	34.2648256992304	5.24592133469068
G1283.5	23.7771886365888	21.648443703887	17.1325886202529	32.2364373949916	25.9853020801927	41.7281768339197	28.3489825444587	23.964056698216	19.741312043847	20.7105364150626	26.4112530954142	23.8203198399321	43.9941807281977	30.9869062242289	16.4395248633797
G1284.1	1443.66010874465	720.767426404578	718.774598691202	1587.57064741612	971.54586547936	1117.7765136489	920.152426201633	1036.09997687797	537.959892580621	868.831781713527	1070.19002478984	941.974128773835	614.105068374694	1239.62571513582	521.884444461009
G1284.10	8.07337468976595	2.92344776782714	6.29353708684485	27.0868337746122	7.11241326743394	10.8986280843258	5.69260382035078	16.2649744474247	4.1832048971312	9.25746871430657	5.44740788763597	7.45094407163949	19.5624323582346	28.2834196154952	9.00700152841389
G1284.11	7.20802437973553	5.50780819370024	7.31599957317848	7.3738105475201	6.52164795967366	2.62849180534888	11.8219304465924	8.4829291626808	1.54156580281219	3.82474081447192	12.394542780767	4.07323001604802	10.72086356748	9.80340022134659	12.3992884836217
G1284.12	0	0	0	0	3.91156773857759	0	2.13816128008837	0	0.507375217145958	0	1.96132131100462	1.55044540628231	0	0	0
G1284.2	47.3418915194442	18.6128028459214	37.8989726598058	156.265461667394	2.97455463637363	103.241502823785	0	6.44849993848732	31.7166870179584	9.33468157241643	0	60.2710720621361	215.17130152901	356.256016129281	294.10523588532
G1284.3	41.7480154399754	145.966185321588	112.48592196742	0	29.8941946525156	0	145.653653579966	0.235130941881956	1.42553564956961	0	23.7337811166646	0	0	0	0
G1284.4	0	0	0	0	0	0	0	0	0	0	0	0	0	4.79129258264455	0
G1284.5	0.115986286032141	5.58301969205506	0.229967632486616	0	0.233200576209014	0	0	1.28587621307501	0.981612201075263	0	0.103989994334545	0	0	0	0
G1284.6	39.5787807573839	46.4098333492176	45.6420642494076	25.1265601256534	30.0811584312794	26.0518654489344	32.8218314283528	27.2059375375555	11.9165663534156	11.6876859414344	27.9675633147484	14.4811096540637	26.0123856888516	29.4793396221458	23.2280122964108
G1284.7	14.6264805186698	7.61542180276305	11.1392905348275	31.8226988178696	20.6150618871302	20.6564105919905	24.6294886671206	30.117537128304	11.0284526368508	11.2025459063216	17.3318717380219	17.2418199646066	25.552696707102	46.0264743884174	26.8469045015146
G1284.8	24.8356836270205	138.848535357479	183.264310412572	2.53330450301463	17.9008377238821	8.45382796897077	55.6810623258821	91.512576228358	22.0577591923277	15.7490313231642	32.4271099653951	0.529611974925505	24.3546987020074	37.1991384444803	32.8888886016908
G1284.9	9.91727184364232	0	1.07762287507362	0	0	0	0	1.52019883378594	1.02133826403341	0	0	3.29200609163796	0	99.4690219426049	0
G1286.1	0	0	0	0	0	0	0	0	0	0	0	0	62.1276109925979	0	0
G1286.10	2.2089605702746	1.83290320091575	1.92807380916056	4.29970875739764	4.68125354137186	1.54094583213149	5.35999469648685	1.7493082183063	2.22861902874879	2.31633688568104	2.3233787991641	1.16963420975279	26.6390919117291	33.7433080474726	38.5927454663575
G1286.11	4.6527715853636	3.39025464519626	4.2193566564985	10.8470350272669	7.06547237025689	4.85309246395625	6.02449061584973	8.6812600639272	3.99202857055731	4.10908150887495	5.7679493069125	3.71571698074479	15.9741681924699	11.85564955365	13.7360780600456
G1286.2	61.5082503666812	81.982034789149	76.1906854318354	173.593438693322	24.0810157923263	62.2331440513718	30.7541920447282	132.254564163898	42.4032305597874	36.6034313406629	62.4205291673225	75.800608001607	81.2522437865473	203.591797638496	96.4277484137433
G1286.3	5.82568476468016	5.59998522719173	4.46164855822285	8.82749834010105	8.19879083048291	5.55495094930079	6.65276803409459	5.05089229058167	3.13135632920584	2.23226636579013	6.13115593993708	3.2217431007292	12.2469025988604	9.86116100822449	10.965349543276
G1286.5	160.886744791579	276.285905814824	179.263203694963	0	128.344520449812	0	209.981380628037	0.276134948419125	141.96626826993	215.637758037365	179.660753372038	0	0	0	0
G1286.6	0	0	0	0	23.9294113221006	0	0	8.99244267413546	0	0	0	0	0	0	0
G1286.7	0	0	0	0	0	0	0	5.01785990367161	18.4190895389694	0	0	0	0	106.923589054194	0
G1286.8	0	0	0	0	0	0	0	0	0	0	0	0	201.639232846488	295.034806780307	191.511077702287
G1286.9	0	0	11.7988675283551	0	116.123380533877	0	16.1219248939036	0	9.99471563411668	0	38.660557801917	0	209.700314392492	158.988749885689	68.4399019663067
G1288.1	0	0	0	23.1090634683278	3.50201449504448	0	17.1572609261973	0	0	0	1.26874773847452	0.21019729969995	17.2514396329169	5.53804270934081	0
G1289.1	7.8995524033846	1.94316382762487	2.92062430653823	0	0	0	3.96475752934904	4.44227461747176	3.98632715620809	5.90382912549736	0	0	1.80480982962949	3.89859096241426	3.15513898415497
G1289.10	28.5484901954725	0	0	20.4607687084921	69.3269570971461	37.5713140965145	78.2913282279395	0.313841655868294	26.9805024064665	27.0395378300615	62.8321260512796	46.1674267570847	0	0	0
G1289.12	18.2503861595729	35.144706151363	22.2021663237501	24.9171478492724	44.7761567309945	35.2165778157149	67.5427851439391	58.7695830629404	30.2134899263966	17.0226014397805	28.4005603271642	30.0837163330328	70.3848918756116	55.3929634880846	45.2813840247363
G1289.14	0	0	0	11.7592911627699	0	14.6644327968491	0	0	8.53023820570813	11.4536358825476	0	0	0	0	0
G1289.2	68.3449039797453	200.63277004751	50.8079463240351	0	0	0	0	0.125865629645413	0	0	0	0	0	0	0
G1289.3	0	0	62.8999231519932	102.698839666099	0	66.8007609763261	0	114.123372599542	101.48357132111	29.7285259759879	0	230.984051192355	0	0	0
G1289.4	20.2949417756436	13.9707095859619	16.7534295611966	24.0968352719337	16.34575374557	23.0430987848743	16.6753836379382	22.4785233389522	18.6552580203777	15.9402832090407	16.8393456213291	17.1324945220357	26.3411437323483	20.8727111342361	19.7529434019109
G1289.5	0	0	0	0	37.0160153826534	0	28.1682421659622	0	0	0	31.0698701802958	0	0	0	0
G1289.6	8.66568959115117	9.41659238215835	3.07588312005912	0	0	0	0	0.126862958165923	5.88845088197515	11.3886596994506	0	5.72932345867754	0	0	0
G1289.7	102.087824494218	98.3461716370113	103.460770772433	160.357784721536	156.05507114521	126.99378883645	139.00137951315	119.052572289118	73.6609243700028	81.5430656027872	162.288880362587	146.094828492245	153.156744347649	150.43979205948	178.007652765618
G1289.9	0.0599605062707873	16.280092873141	0.118824834441005	0	0.180728892676924	0	21.5525283025279	0	0.0563080751876719	0.0561282910842507	0.0537004941667889	0.0577297247193602	119.642953991326	77.290473900174	85.0292682343482
G129.1	4.48794433392111	5.79693051695683	0	0	0.296968689963066	0	13.6981494144207	3.62838666076121	0.553162419924724	0	5.95689251399983	0.284614104352443	7.39670422649933	14.2910954092719	14.4344909763903
G129.2	14.8771835390438	11.47670785751	9.87705335605348	0	5.15901387148165	0	6.57649506383022	4.2600421156364	2.33956759200368	0	4.3364771108899	0	0	0	11.7896015040738
G129.3	4.90926607527727	0	0	0	0	0	11.8103810683354	0	3.4742507329861	0	0	0	24.2973157267198	10.2714156270116	12.6456683558276
G129.4	5.26364848215552	0	2.89193698084172	0	0	8.39124516691676	13.6267539621748	0.0933055668067342	3.73595164526711	7.20350950398709	22.1900513996373	1.80162156049109	0	0	0
G129.5	74.3657035929889	62.4865895579052	64.215687317754	132.26405587003	159.825651538553	101.966523658158	408.396756508462	144.044210750394	78.0519214757604	74.1801417217846	260.990109797063	65.239027472246	368.78562468506	374.558150159452	301.915015396973
G129.6	2.68462413218788	3.02667788462201	0.748309277046296	0	0	0	7.20963532786193	0	1.3380812467043	0	0	0	13.0757917391931	5.61693954042482	6.52985795849958
G129.7	0	0	0	0	0	0	0	0	0	0	4.01307556098565	0	0	0	0
G1290.10	1.13370006665208	0	8.59514891129056	0	13.8130394814373	8.61881639968548	17.8141980344011	1.39446697622528	3.8479749135775	16.0886564625382	34.2433965462518	0.237184639001873	2.20833706870917	2.20503078176966	11.6984516401801
G1290.11	11.6316389514733	2.66162908849785	0	0.119521284475032	0	0	0.158925017775105	0	0	0	0	0	0	0	0
G1290.12	0	0	0	0	2.98755957793718	0	0	0	0	0	0.217397865057879	0.584524653606355	0	0	0
G1290.13	0	0	0	0	2.57618480635725	0	1.96834142141688	0	0	0	9.48843285609919	0.455117150785091	0	0	0
G1290.15	0	0	0	0	55.9959930243425	0	39.5264984775474	0	0	0	0	0	0	0	0
G1290.16	12.5963523069028	20.2206586282204	14.9538310294446	0	0	0	0	0	0	0	0	0	0	0	0
G1290.17	0	0	0	0	0	0	0	0	0	0	0	0	26.6334254909523	0	16.4513636866478
G1290.18	0	0	0	0	0	0	0	0	0	0	0	0	0	0	0
G1290.19	2.84873426705094	3.12094022928047	3.28560824445087	5.02868338951133	5.76086618307223	2.47228305692326	6.32693123137275	6.15778004656695	5.43683268956395	5.55634652677905	6.6176936377885	5.27261058662514	1.53079975631123	0.819992739633127	0.784202702785752
G1290.20	0.993303340265252	0	13.4025603170324	0	32.1476588660505	0	9.9307542359234	0	15.6361322100441	7.03355969585424	36.458501025105	10.4479286082929	0.0834458513778677	4.65960768835494	0
G1290.21	0.451329502892632	2.06535370596574	0	5.26035794208254	2.39577529159137	0	9.84632746561406	0	0.121101263741044	0	0.923536109109362	1.36535591288874	2.81328559497888	0.850825498484893	0
G1290.22	0	0	0	1.80192312465177	0	6.1950046273782	0	0	0	0	0	0	0	0	20.3343376425429
G1290.23	0	0	0	0	0	1.07416263378338	0	0	0	0	0	0	0	0	0
G1290.24	0	0	0	0	0	0	0	0	0	0	0	0	0	0	0
G1290.26	4.26913617566635	6.93637993126718	7.53464674886105	14.8746925326175	18.501446912984	6.39918687804431	18.9020093923773	16.0029527253862	4.97501063123705	4.51919812744514	6.61813429299254	14.7800409558804	13.4295649808971	11.1244481161737	9.67043326779145
G1290.27	0	0	0	5.44361747880379	0	8.61813271860228	0	5.27180036800972	0	0.199287109901463	6.71086356199013	25.9248406659812	0	0	0
G1290.4	0	0	0	0	14.0443543716785	0	0	0	0	0	0	0	0	0	0
G1290.5	2.67412672013821	0	0	66.5199307138475	2.68570458612312	33.0076131242778	0	28.6292900234161	11.1470755034339	4.46453530681214	12.8026600742927	67.5512541951237	18.1228102561354	16.2124567551462	14.1624842222211
G1290.6	60.6966550048615	106.899795464995	75.7064466343567	67.2740791928779	139.881240231327	50.121695904931	177.57317674084	115.116079036218	53.579436681099	74.1008462002059	191.536850452851	59.3166795390523	90.4538459951446	106.312901626977	101.833692963072
G1290.7	0	0	2.04173951884713	0	0	0	0	0	0	0	1.01155070999197	0	0	0	0
G1290.8	11.1016513028543	8.28629852816317	8.45022900369588	11.5264805268367	9.42863079043156	6.67907166781875	17.3320328234903	11.0718272082753	10.3992807540957	12.9447901426948	10.6256327310932	4.91571045543202	15.9892703780587	16.2907608270949	7.66258996407675
G1290.9	1.666066064828	1.48861230594684	0	0	0	0	0	0	0	0	0	0	0	0	0
G1291.1	32.2798407376249	16.4932716291236	21.4252321656272	11.6753246286077	0	11.8194045355464	0	0.123281175076517	41.2117586471579	0	0	22.3294944840965	0	0	28.7812015702136
G1291.2	8.48907123945808	21.8320171221383	7.06791082182252	16.3522888093398	20.8733787991419	5.20840179369846	19.6104278396494	15.8950063341894	3.10554955809732	26.5109130878115	21.6193018938098	9.49781510272863	28.665365215661	21.3501197348091	3.82910149429165
G1291.3	0	0.0662696074790001	0	0	0	0.073534236186981	0	0	3.73262206747268	0.0654245327299373	0	0	0	0	0.289742290149979
G1291.4	0	0	0	0	0	0	0	0	0	15.3811108115862	0	0	17.9736053646724	17.1918825113794	4.50350076420694
G1291.5	29.4202183164588	25.6834796490152	40.5237640449322	44.655748197184	25.7850964365074	48.6945492786154	34.4686593456765	40.6142099179255	53.7262472437816	21.8815767633034	22.7663923305662	38.6626671041445	29.4988125924576	36.719236924861	34.2123789388998
G1291.6	35.5694633019917	28.852812064825	31.9585126573945	48.9441052073537	58.6025203940786	39.6156683514984	41.9679313271827	28.1149973729127	46.7957601927878	65.8064964055061	58.2103958271783	39.4616887974739	0	7.60283325818104	0
G1292.1	34.0439969804034	24.5343794923337	31.7299612799268	55.0660582210721	61.4365023931818	81.3060507170361	36.8516287685484	53.266107628755	56.9610281861526	44.736442579664	63.1023886461086	24.5174461118317	69.7337214315432	67.8477647811355	59.9080366824053
G1292.10	0.967472005483452	0	0	2.39993439545728	0	0	4.84176685196628	1.79842561195368	0	2.26905942953207	0.173226199504505	8.32210375833655	1.32409043590569	0	0
G1292.11	34.8641350201468	44.1121360043222	22.3797472156336	10.2372706032995	69.8796963617749	29.4132107865287	41.539905269879	25.6133203406791	38.2882021609209	32.0748684713079	43.0895439895922	21.4410074697892	13.5625612574243	26.8206705811008	42.4739678986104
G1292.13	3.95353205319039	2.48656511569483	3.22177352532689	6.30088421265082	7.2332522160116	5.15650041017399	5.59165076063943	5.34444488917849	5.30459353690519	4.99009537311434	4.79767354249101	5.49478301138937	3.35648052303079	2.32076044437044	2.80039645455067
G1292.2	22.3622726437167	17.6226180813764	29.9827861791077	0	13.2120135604395	0	0	0	1.08143505425574	0	6.93131055283383	84.1447930575656	0	0	0
G1292.3	20.4507200737079	0	14.1465579435035	0	20.6287888687789	0	12.7424028275598	0	11.8655845483517	2.40036032921306	20.3814694479776	0	26.3544885186815	16.6429577022709	16.3062188988062
G1292.4	21.683080215503	49.8835074756623	34.5660777614674	1.268967909714	46.6446684174885	1.41117834563783	37.6050109047316	5.28139717014575	22.8071250961244	26.6664997879822	23.0819510870491	12.9898860004748	0.115221716723313	5.22509096033474	14.28811090901
G1292.5	18.2486867092853	10.8388685984187	10.3776844410596	0	10.4389425175556	0	6.38855325030516	0	12.6342803585712	0	13.3256946757617	5.73350734810959	0	0	0
G1292.6	3.31134112694913	2.69561415088535	3.43857827909315	8.0347072565805	3.12425315006104	2.18855642968534	3.02720682054422	5.36323236694827	0.790417762829358	3.09969385419129	3.5698074183426	4.36954283068583	6.45729405797735	3.32846614198832	2.12451322725899
G1292.7	6.40353996558572	5.10605965844103	7.63071750722835	0	9.21540384686564	5.93359886764315	11.5023579462008	2.53513685972456	6.29253949410701	5.11794857790049	4.80788470247159	2.32464649447948	0	2.41995436981486	2.14876951930933
G1292.8	0.581957925186515	10.8775993012566	0	0	0	0	6.44051546344895	0	0	0	0.0744494461441074	0	0	0	0
G1292.9	23.6964405679888	17.9019688384768	19.8646043724679	13.8373766317767	19.4754887156303	15.9386217043386	26.5820596337947	20.0245379237046	18.7466274227342	25.3222600218394	30.7548002599777	18.0652968786854	11.3676973689515	12.9657806287752	14.4776864637739
G1293.1	9.82853885376261	4.13020665390803	6.95920964848725	0.741765488508476	4.66537403426359	1.7695505218608	2.1942974706491	0	0.807529674719159	5.18905144435126	0.387024357397271	5.20204924765632	0	0	0
G1293.2	8.48988219921302	11.1223451757358	8.69220255428932	13.3011296629794	13.0276814826536	0	5.47706868602085	1.85014758718338	9.7787631436001	14.1207509366649	9.69422166101023	7.45625853426939	0	0	0
G1293.3	7.72016887324337	6.11806846333501	4.89876887133278	3.92035093358761	6.5257848850748	4.33257835773759	5.92119215111035	6.10723008785871	6.28057917044203	2.15389265700765	4.06011611644845	4.04557593270921	0	0	0
G1293.4	8.96190751864719	0	2.77582713741657	13.6289850083507	13.0357493074724	13.9253995566875	13.3233786151148	5.46495230165511	6.64374521361931	10.4501857204422	7.69328601320282	3.14615813456967	8.21131273300796	35.9512771394687	17.7863537546261
G1293.5	4.37184242219753	0	4.54509262802525	0	5.89136322738634	0	4.33124393036929	0	5.8845416912858	0	7.06870294933417	5.85458459490853	12.8363611844941	0	20.1297039298779
G1295.1	0	0	0	0	0	5.34493959428095	0	0.0878448596825689	12.432980830276	0	0	0	0	0	0
G1295.2	57.574643836603	56.5568945854136	48.3884181853162	24.5957423260669	45.0860453199549	38.8744389902488	30.8015759810088	35.6723105933014	51.5354433468771	50.5055400784247	32.0215144538503	18.9005669424703	40.6319336487796	33.8405213444227	38.1017628202248
G1295.3	0	0	4.61374629841001	0	0	0	1.5639452830639	1.19105189091846	0	2.21023332911002	2.66395186531276	0	0	0	0
G1295.4	5.09555486946207	5.68671242202552	3.7194176637537	3.31746423047394	3.53528090566136	1.87444141328118	2.9752906318175	3.73246173409236	4.98197914374059	4.46713768249632	2.07038914154207	1.38607961297099	4.89389045898516	2.67000809945593	2.11719737618319
G1295.5	15.6741927100227	0	0	0	0	0	0.18440395228873	0	9.20980800282249	0	8.98935813299347	4.00550255199605	0	0	0
G1295.6	0	0	0	0	0	0	0	0	0	0	0	0	0	0	0
G1296.1	376.322019994218	197.61576841594	419.856768764753	14.4917720030921	118.43584767354	27.3889914198791	165.938253150071	1.08602387152938	0	0.045278328716749	310.534090006233	0	0	0	25.2816874705538
G1296.10	0.103198294817443	0	0.204589241201105	0	2.58995868333408	82.4278015198081	0	35.3118872392182	6.38135782359816	0	10.0697918953612	0.0995335153128894	0.11256862642522	0.104790489022781	0
G1296.11	0	0	0	0	0	0	0	0	12.1629518462946	0	0	0	0	0	0
G1296.12	25.9493184462379	36.8409065111269	29.8510894699987	85.3464257153439	88.3927091749025	43.2390181335461	36.2910662543008	91.0287921742867	85.1271834519306	60.7636630565815	56.1340976780094	50.8486882612232	71.3035215128426	65.148215734833	97.9578681920776
G1296.2	3.0650919823942	0	0.650771187751134	21.9190010421925	81.5244125706141	29.6448683434719	4.33435925403325	6.15638130431636	86.4323843328986	69.498642663649	1.02900433627437	39.6872197688502	101.105077409833	49.7915315429575	169.547612464746
G1296.3	0	0	0	0	0	0	0	0	0	0	0	0	0	0	0
G1296.4	0	0.0498056491858693	0	0.0581681722410842	0	0.0555927964017977	0	0.351737079563987	0	0.048146847937466	0	74.371558763544	0	0	0.0560142400102839
G1296.5	16.4308470892677	2.53413595677372	4.73290669434625	30.0277165706427	0.063957629407202	123.444042860124	0.0639726952295772	107.80576239518	0.0598374264370359	0.0596986711161644	0.057013644528878	111.182873815953	2.15732689252457	41.5747625778605	0.278436219404398
G1296.6	0	0	0	174.902796196038	116.783255613885	0	0	23.3667608346834	118.415934226531	157.086124407628	0	141.409369461275	97.2270050027895	108.990396757346	203.395749789929
G1296.7	0	0.0800752388181286	0	0	13.6937278232717	0	0.414432952087329	0	0	0.386209867859594	0	0	0	0	0.0901815976859808
G1296.8	3.9919314869923	5.26105208586294	5.42883393744459	9.85859282056312	0	2.22634812391001	3.8497833524403	6.45479689125312	8.09502197072302	2.62297004943838	2.74254977617251	8.68161016402641	4.15379364073585	6.22395625986603	2.55390241692631
G1296.9	0	0	36.2729592996818	35.492886863689	0	27.1225179378218	29.4490406830337	46.6548922106927	17.5074411297244	26.8184989169061	43.518482905172	63.1796414688043	53.5020774059235	32.8149002165259	47.6837639077061
G1297.1	0	0	0	0	0	0	0	0	0	0	0	0	0	39.4645473036474	0
G1297.3	151.018537843819	119.762444141389	130.377085103877	145.004775574357	98.1440465374365	87.6362438398445	115.946481637263	141.990711384514	126.390560853183	106.415112317974	135.812011511753	96.2333743551694	86.3464876163276	71.3791074537588	91.2725229333183
G1297.4	0.247524029450849	1.32070400824036	0	0	0.186286885825425	0	0	0.242720602124624	1.22114112654402	3.24746352242589	1.60523346418447	0	0.274318828110588	0.382898356945464	0
G1297.5	10.3325169255763	7.52903440619958	8.52357543075102	14.4820912376999	5.60165654343592	7.97932495313195	6.6529227306445	9.72912099839371	9.68602283887928	7.96527239573492	6.46499677589102	9.28408032854637	13.5520609395336	11.4170832097416	10.8366321639891
G1298.1	5.87452383156527	0.831297802519097	3.3123028703497	1.94465099312829	0	2.58157780292461	0	0	0.629562866256837	3.17365658957786	0	2.5326649341766	0	0	0
G1298.10	2.22450762379267	0	0.0580038341567921	0	0	0	0	0.745813928280026	5.17616555466276	16.0228725723573	0.20954746397596	2.87989063811738	0	0	0
G1298.11	19.4133915675825	10.9305048378501	12.4296120611005	11.9327396229801	5.0836016314205	10.3135738342429	3.16825792813823	11.2337373121891	11.1485195061368	5.8858985907938	5.0824457214224	10.2227841740133	0	0	0
G1298.12	79.7780133954993	25.8730127742813	56.9363100952887	69.1041008053148	33.4981530578024	74.0769462647138	18.0872546364933	57.895766408763	55.9459776825106	23.1666604179399	34.1751423190568	43.8788409977773	0	0	0
G1298.2	0	0	0	0	0.298322505339846	0	3.02315865268653	0.0966863734143961	3.35550065958977	0	0	0	0	0	0
G1298.3	0	0	0	0	10.8185865062189	0	27.5554311453114	0.20073711483831	0	0	7.48335393349103	0	0	0	0
G1298.4	0.620306972236242	2.55154952573411	1.2291826029522	0.760661368134951	1.5051466459876	5.64805506998497	0	0	1.36203699313059	0.967936008497791	0	7.82457305744188	0	0	0
G1298.5	23.2597152680015	21.8499354321071	21.1999446152074	1.62742429942788	5.23712993848692	7.77646291254266	0	3.38291866607286	9.31541170215701	4.53597966538518	0	0	0	0	0
G1298.6	119.758608974738	108.009013806109	94.9382492804649	43.3300312823195	56.3624540691719	22.7438683056959	47.8195364408282	13.3428014179012	76.7484765418033	59.9141924154626	58.6208227456913	24.477817682613	0	0	0
G1298.7	10.7668987081846	0.36863772061929	9.15934800764639	16.1393016997232	0	0.883023576937692	0	0	0	0.0509353160516868	0	12.5327154708229	0	0	0
G1298.8	15.2726534845033	5.12761550166576	12.6256575019527	11.4379372128436	5.37050302890413	15.8203779930744	1.94618370819092	0.759226750313983	11.4868919038717	6.77939815448668	3.74238201891494	10.1704806383555	0	0	0
G1298.9	3.79286817739373	2.78073080580325	5.82702797154865	3.46430508483978	0	5.78721085543114	0	0	1.24449791103895	0.893313865664505	1.27328057470617	5.11647104530723	0	0	0
G1299.1	254.5743100128	165.703252732281	120.508335321322	83.3735346020853	33.9850083505203	108.04437301403	24.2890090706357	84.2835604743325	135.900787859362	147.457142873303	37.8788090323128	72.0382996447374	55.4170059432401	62.8350670620727	42.2376032645109
G1299.15	14.7254022378608	10.580648172569	0	0	0	0	0	0	7.55389346543559	14.3166001029332	0	10.6348978244446	0	0	0
G1299.17	189.818545440648	114.722222381235	96.4362306414606	129.173860480856	24.6991907035412	158.846137552738	15.617476353213	167.623931894443	107.462634400272	127.32290378537	24.1966342693679	199.807533685768	52.1083129922351	66.1749741911439	38.6474465394879
G1299.18	0.488148560105338	25.6875122438349	19.5124301427758	0	0	0	0	2.1812245818338	2.60692080274591	8.91084752245514	0	5.02572214249064	0	1.16437243746395	0
G1299.2	0.685367593909247	0	0	0	0.22931616584491	0	0	0.229148204124852	0.642099640579574	0	0.306768158228865	0	0.256624001912692	0.238925151575382	0
G1299.3	187.238864879866	76.4603898177429	13.1990960074826	67.1238111214962	0	122.73662970242	0.367820177466447	10.1762472679701	70.9940311204328	112.297530076391	29.6748324128251	217.625508119447	37.871407412738	14.6055070423976	9.07972098702081
G1299.4	0.0655697536354106	0	38.7243002052539	0	0.0661074469202454	0	14.4223829155647	12.2198589180513	0.123681045290015	7.46906862147947	0.058931191245597	0.126842689931811	0.0733628357163157	0.2730806819143	0
[truncated: 44,268 more rows]
