# Supplementary material for: Transcriptome innovations in primates revealed by single-molecule long-read sequencing
Source: Genome Res. 2022 Aug;32(8):1448–62. doi: 10.1101/gr.276395.121 (PMC9435740; doi:10.1101/gr.276395.121)
Supplement: Supplemental Material [file supp_gr.276395.121_Supp_Data_S8.zip › Supp_Data_S8_legend.txt]

Supplemental Data S8. Expression matrix for projected isoform models across samples (TPM, including batch effect correction and TMM normalization).
