# Supplementary material for: Transcriptome innovations in primates revealed by single-molecule long-read sequencing
Source: Genome Res. 2022 Aug;32(8):1448–62. doi: 10.1101/gr.276395.121 (PMC9435740; doi:10.1101/gr.276395.121)
Supplement: Supplemental Material [file supp_gr.276395.121_Supp_Data_S9.zip › S9_binary_matrix.txt]

Homo_sapiens	Pan_troglodytes	Gorilla_gorilla	Pongo_abelii	Macaca_mulatta
G10.10	1	1	1	1	1
G10.12	1	1	1	1	0
G10.14	1	1	1	1	0
G10.20	1	1	1	1	0
G10.3	1	1	1	1	1
G10.8	1	1	1	1	1
G100.1	1	1	1	1	1
G100.2	1	1	1	1	1
G1001.10	1	1	1	1	0
G1001.12	1	1	1	1	0
G1001.15	0	0	0	1	0
G1001.16	1	1	1	1	0
G1001.17	0	0	0	0	0
G1001.22	1	1	1	1	0
G1001.24	1	1	1	1	0
G1001.4	1	1	1	1	0
G1001.5	0	1	1	1	0
G1003.2	1	1	1	1	1
G1003.3	1	1	1	1	1
G1003.4	1	1	1	1	1
G1004.3	0	0	0	0	0
G1004.5	1	0	0	0	0
G1004.6	1	0	0	0	0
G1005.1	1	1	1	1	1
G1009.2	1	1	1	1	1
G1009.4	1	1	1	1	1
G1009.7	1	1	1	1	1
G1009.9	1	1	1	1	1
G1010.1	1	1	1	1	1
G1010.2	1	1	1	1	1
G1010.3	1	1	1	1	1
G1010.4	1	1	1	1	1
G1012.1	1	1	1	1	1
G1012.14	0	0	0	0	0
G1012.18	1	1	1	1	0
G1012.2	0	1	1	1	1
G1012.22	1	1	1	1	1
G1012.27	0	0	0	0	0
G1012.28	1	1	1	1	1
G1012.4	0	0	0	0	0
G1013.1	1	1	1	1	1
G1013.6	0	0	0	1	0
G1013.7	1	1	1	0	1
G1013.8	1	1	1	1	1
G1014.1	1	1	1	1	1
G1014.2	1	1	1	1	1
G1014.4	1	1	1	1	1
G1014.5	1	1	1	1	1
G1015.2	1	1	1	1	1
G1015.4	1	1	1	1	1
G1015.5	1	1	1	1	1
G1016.1	1	1	1	1	1
G1016.10	0	0	0	0	0
G1016.4	1	1	1	1	1
G1016.8	1	1	1	1	1
G1016.9	1	1	1	1	1
G1018.1	1	1	1	1	1
G1018.10	1	1	1	1	1
G1018.6	0	0	0	0	0
G1019.11	1	1	1	1	1
G1019.12	1	0	0	0	0
G1019.3	1	1	1	1	1
G1019.4	1	1	1	1	1
G1019.7	1	1	1	1	1
G1023.1	1	1	1	1	1
G1023.10	0	0	0	0	0
G1023.11	1	1	1	1	1
G1023.2	1	1	1	1	1
G1023.4	1	1	1	1	1
G1023.5	1	1	1	1	1
G1023.7	0	0	0	0	0
G1025.3	1	1	1	1	1
G1025.6	1	1	1	1	1
G1025.7	1	1	1	1	1
G1025.9	1	1	1	1	1
G1027.1	1	1	1	1	1
G1027.4	1	1	1	1	1
G1027.5	0	0	0	1	0
G103.1	1	1	1	1	1
G1030.1	1	1	1	1	1
G1030.4	1	1	1	1	1
G1030.5	1	1	1	1	1
G1030.6	0	0	0	0	0
G1030.8	1	1	1	1	1
G1032.5	1	1	1	1	1
G1032.6	1	1	1	1	1
G1032.7	1	1	1	1	1
G1032.8	1	1	1	1	1
G1033.1	1	1	1	1	1
G1033.2	1	1	1	1	1
G1033.3	1	1	1	1	1
G1035.10	1	1	1	1	1
G1035.11	1	1	1	1	1
G1035.13	1	1	1	1	1
G1035.17	1	1	1	1	1
G1035.18	1	1	1	1	1
G1035.6	1	1	1	1	1
G1035.8	1	1	1	1	1
G1036.1	1	1	1	1	1
G1036.2	0	0	0	0	1
G1036.3	1	1	1	1	1
G1036.4	1	1	1	1	1
G1037.5	1	1	1	1	1
G1037.7	1	1	1	1	1
G1038.2	1	1	1	1	1
G1038.3	1	1	1	1	1
G1038.5	1	1	1	1	1
G1039.1	0	0	1	0	0
G1039.4	1	1	1	1	1
G1039.5	0	1	1	1	0
G1039.6	1	1	1	1	1
G1039.8	1	1	1	1	1
G1040.1	1	1	1	1	1
G1040.3	1	1	1	1	1
G1040.4	1	1	1	1	1
G1040.6	0	0	0	0	0
G1042.10	1	1	1	1	1
G1042.11	1	1	1	1	1
G1042.13	1	1	1	1	1
G1042.14	1	1	1	1	1
G1042.6	1	1	1	1	1
G1042.9	1	1	1	1	1
G1044.5	1	1	1	1	1
G1046.1	1	1	1	1	1
G1046.3	1	1	1	1	1
G1047.3	1	1	1	1	1
G1047.4	1	1	1	1	1
G1047.6	0	0	0	0	0
G1048.2	1	1	1	1	1
G1048.3	1	1	0	0	0
G1049.1	1	1	1	1	1
G1049.3	1	1	1	1	1
G105.1	1	1	1	1	1
G1050.1	1	0	0	0	0
G1052.2	1	1	1	1	1
G1056.10	1	1	1	1	1
G1056.12	1	1	1	1	1
G1056.13	1	1	1	1	1
G1056.2	1	1	1	1	1
G1056.3	0	1	1	0	0
G1056.4	1	1	1	1	1
G1056.7	1	1	1	1	1
G1056.8	0	0	0	0	0
G106.1	1	1	1	1	1
G1060.2	1	1	1	1	1
G1060.3	1	1	1	1	1
G1060.4	1	1	1	1	1
G1060.6	1	1	1	1	1
G1061.1	1	1	1	1	1
G1061.2	1	1	1	1	1
G1061.5	1	1	1	1	1
G1062.1	1	1	1	1	1
G1063.3	1	1	1	1	1
G1064.1	1	1	1	1	1
G1064.11	1	1	1	1	1
G1064.3	1	1	1	1	1
G1064.7	1	1	1	1	1
G1065.1	1	1	1	1	1
G1065.4	1	1	1	1	1
G1066.2	0	0	0	1	0
G1067.1	0	0	0	0	1
G1068.20	1	1	1	1	1
G1068.21	1	1	1	1	1
G1068.4	1	1	1	1	1
G1068.5	1	1	1	1	1
G1068.6	1	1	1	1	1
G107.1	1	1	1	1	1
G107.11	0	0	0	0	0
G107.2	0	0	0	0	1
G107.3	1	1	1	1	1
G107.4	1	1	1	1	1
G107.8	1	1	1	1	1
G107.9	0	0	0	0	0
G1071.15	1	1	1	1	1
G1071.2	1	1	1	1	1
G1071.7	1	1	1	1	1
G1072.2	1	1	1	1	1
G1072.3	1	1	1	1	1
G1072.4	1	1	1	1	1
G1073.4	1	1	1	1	1
G1073.5	1	1	1	1	1
G1075.1	1	1	1	0	0
G1075.2	1	1	1	1	1
G1078.12	1	1	1	1	1
G1078.14	0	0	0	0	1
G1078.2	1	1	1	1	1
G1078.6	0	0	0	0	1
G1078.7	1	1	1	1	1
G1080.14	1	1	1	1	1
G1080.15	1	1	1	1	1
G1080.5	1	1	1	1	1
G1081.6	1	1	1	1	1
G1082.1	1	1	1	1	1
G1085.1	1	1	1	1	1
G1085.2	1	1	1	1	1
G1085.3	1	1	1	1	1
G1085.5	1	1	1	1	1
G1085.6	1	1	1	1	1
G1086.5	0	0	0	0	1
G1087.1	1	1	1	1	1
G1087.10	1	0	0	0	0
G1087.18	1	0	0	0	0
G1087.19	1	1	1	1	1
G1087.22	1	1	1	1	1
G1087.23	1	0	0	0	0
G1087.24	1	1	1	1	1
G1088.2	0	0	0	0	0
G1088.4	1	1	1	1	1
G1089.1	1	1	1	1	1
G1089.10	1	1	1	1	1
G1089.14	1	1	1	1	1
G1089.3	1	1	1	1	1
G1089.9	1	1	1	1	1
G109.1	1	1	1	1	1
G109.11	1	1	1	1	1
G109.13	1	1	1	1	1
G109.15	0	0	0	0	0
G109.18	1	1	1	1	1
G109.21	1	1	1	1	1
G109.22	0	0	0	0	0
G109.24	1	1	1	1	1
G109.25	0	0	0	0	0
G109.3	1	1	1	1	1
G109.4	1	1	1	1	1
G1091.7	1	1	1	1	1
G1091.8	1	1	1	1	1
G1092.1	1	1	1	1	0
G1092.11	0	1	0	0	0
G1092.2	1	1	1	1	0
G1092.3	1	1	1	1	0
G1092.4	1	1	1	1	0
G1092.5	0	1	0	0	0
G1093.1	1	1	1	1	1
G1093.2	0	0	0	0	1
G1093.4	1	1	1	1	1
G1095.1	1	1	1	1	1
G1095.10	1	1	1	1	1
G1095.2	1	1	1	1	1
G1095.4	1	1	1	1	1
G1095.5	1	1	1	1	1
G1095.6	1	1	1	1	1
G1095.7	1	1	1	1	1
G1097.1	0	0	0	0	1
G1098.13	1	1	1	1	1
G1098.16	1	1	1	1	1
G1099.17	1	1	1	1	1
G1099.18	1	1	1	0	1
G1099.19	1	1	1	1	1
G1099.2	1	1	1	1	1
G1099.22	1	1	0	0	1
G1099.24	1	1	0	0	1
G1099.5	1	1	1	1	1
G1099.6	1	1	1	1	1
G1099.7	1	1	1	1	1
G11.1	1	1	1	1	1
G11.2	0	0	1	0	0
G11.3	0	0	0	0	1
G11.4	1	1	1	1	1
G110.1	1	1	1	1	1
G110.2	1	1	1	1	1
G110.5	1	1	1	1	1
G110.7	1	1	1	1	1
G110.8	1	1	1	1	1
G1101.2	1	1	1	1	1
G1101.3	1	1	1	1	1
G1101.6	1	1	1	1	1
G1102.12	1	1	1	1	1
G1103.3	1	1	1	1	1
G1105.2	1	1	1	1	1
G1105.3	1	1	1	1	1
G1106.1	1	1	1	1	1
G1106.3	1	1	1	1	1
G1106.4	1	1	1	1	1
G1107.3	1	1	1	1	1
G1107.4	0	0	0	0	0
G1107.5	1	1	1	1	1
G1107.7	0	0	0	0	0
G1107.8	0	0	0	0	0
G1107.9	0	0	0	0	0
G1108.1	1	1	1	1	1
G1108.2	1	1	1	1	1
G1109.1	1	1	1	1	1
G1109.3	1	1	1	1	1
G1109.6	1	1	1	1	1
G1109.8	0	0	0	1	1
G1109.9	1	1	1	1	1
G111.7	0	1	1	1	1
G1110.10	1	1	1	1	1
G1110.2	1	1	1	1	1
G1110.5	1	1	1	1	1
G1110.7	1	1	1	1	1
G1113.10	1	1	1	1	1
G1113.14	1	1	1	1	1
G1113.17	0	0	1	0	0
G1113.2	0	0	1	0	0
G1113.3	1	1	1	1	1
G1113.5	1	1	1	1	1
G1113.7	0	0	0	0	0
G1113.9	1	1	1	1	1
G1114.11	1	1	1	1	1
G1114.2	1	1	1	1	1
G1114.6	1	1	1	1	1
G1114.8	1	1	1	1	1
G1115.1	1	1	1	1	1
G1115.13	1	1	1	1	1
G1115.15	1	1	1	0	1
G1115.16	1	1	1	1	1
G1115.4	1	1	1	1	1
G1115.6	1	1	1	0	1
G1116.1	1	1	1	1	1
G1116.3	1	1	1	1	1
G1116.4	1	1	1	1	1
G1116.6	1	1	1	1	1
G1116.7	0	0	0	0	0
G1117.1	1	1	1	1	1
G112.1	1	1	0	1	1
G112.10	1	1	1	1	1
G112.14	0	0	0	0	0
G112.15	0	0	0	0	0
G112.16	0	0	0	0	0
G112.17	0	0	0	0	0
G112.2	1	1	0	1	1
G1120.1	1	1	1	1	1
G1120.4	1	1	1	1	1
G1120.6	1	1	0	1	1
G1122.1	0	0	0	0	1
G1122.11	1	1	1	1	1
G1122.12	1	1	1	1	1
G1122.2	0	0	0	0	1
G1122.3	1	1	1	1	1
G1122.8	1	1	1	1	1
G1122.9	1	1	1	1	1
G1123.1	1	1	1	1	1
G1123.2	1	1	1	1	1
G1125.1	1	1	1	1	1
G1125.8	1	1	1	1	1
G1125.9	1	1	1	1	1
G1126.2	1	1	1	1	1
G1126.6	1	1	1	1	1
G1126.8	1	1	1	1	1
G1129.10	0	0	0	0	0
G1129.13	0	0	0	0	0
G1129.14	1	1	1	1	1
G1129.16	0	0	0	0	0
G1129.17	0	0	0	0	0
G1129.18	0	0	0	0	0
G1129.20	0	0	0	0	0
G1129.24	1	1	1	1	1
G1129.29	1	1	1	1	1
G1129.34	0	0	0	0	0
G1129.35	1	1	1	1	1
G1129.37	1	1	1	1	1
G1129.39	0	1	0	0	0
G1129.4	0	0	0	0	0
G1129.42	1	1	1	1	1
G1129.43	1	1	1	1	1
G1129.44	1	1	1	1	1
G1129.5	0	0	0	0	0
G1129.6	0	0	0	0	0
G1129.7	0	0	0	0	0
G1129.8	0	0	0	0	0
G1129.9	0	0	0	0	0
G1130.1	1	1	1	1	1
G1130.3	1	1	1	1	1
G1130.7	1	1	1	1	1
G1130.8	0	0	0	0	0
G1131.1	1	1	1	1	1
G1131.16	1	1	1	1	1
G1131.2	1	1	1	1	1
G1131.21	1	1	1	1	1
G1131.22	1	1	1	1	1
G1131.43	1	1	1	1	1
G1131.44	1	1	1	1	1
G1131.46	1	1	1	1	1
G1131.48	1	1	1	1	1
G1131.7	1	1	1	1	1
G1132.1	1	1	1	1	1
G1132.4	1	1	1	1	1
G1134.1	1	1	1	1	1
G1134.2	1	1	1	1	1
G1135.2	1	1	1	1	1
G1135.3	1	1	1	1	1
G1135.9	0	0	0	0	1
G1136.1	0	0	1	0	0
G1138.1	1	1	1	1	1
G1138.4	1	1	1	1	1
G1138.7	1	1	1	1	1
G1139.1	1	1	0	1	1
G114.2	1	1	1	1	1
G114.3	1	1	1	1	1
G114.4	1	1	1	1	1
G1141.1	1	1	1	0	0
G1141.11	1	1	1	0	0
G1141.13	1	1	1	0	0
G1141.15	1	1	1	0	0
G1141.16	1	1	1	0	0
G1141.19	1	1	1	1	1
G1141.4	1	1	1	0	0
G1141.7	1	1	0	0	0
G1142.1	1	1	1	1	1
G1142.2	1	1	1	1	1
G1142.3	1	1	1	1	1
G1143.1	1	1	1	1	1
G1143.2	1	1	1	1	1
G1143.3	1	1	1	1	1
G1144.1	1	1	1	1	1
G1145.3	1	1	1	1	1
G1145.6	1	1	0	0	0
G1145.8	1	1	1	1	1
G1147.1	1	1	1	1	1
G1147.4	1	1	1	1	1
G1147.6	1	1	1	1	1
G1147.7	1	1	1	1	1
G1148.3	1	1	1	1	1
G1148.4	1	1	1	1	1
G1148.5	0	0	0	0	1
G1148.9	1	1	1	1	1
G1149.3	1	1	1	1	1
G115.1	1	1	1	1	1
G115.4	1	1	1	1	1
G1150.1	1	1	1	1	1
G1150.10	1	1	1	1	1
G1150.13	1	1	1	1	1
G1150.14	1	1	1	1	1
G1150.3	0	0	0	0	0
G1150.4	0	0	0	0	0
G1150.7	1	1	1	1	1
G1150.8	1	1	1	1	1
G1150.9	0	0	0	0	0
G1151.2	1	1	1	1	1
G1155.2	1	1	1	1	1
G1155.6	1	1	1	1	1
G1155.7	1	1	1	1	1
G1157.1	1	1	1	1	1
G1159.1	1	1	1	1	1
G1159.2	1	1	1	1	1
G1159.3	1	1	1	1	1
G1160.1	1	1	1	1	1
G1160.10	1	1	1	1	1
G1160.11	0	0	0	0	0
G1160.13	0	0	0	0	0
G1160.14	0	0	0	0	0
G1160.15	0	0	0	0	0
G1160.16	1	1	1	1	1
G1160.17	1	1	1	1	1
G1162.1	1	1	1	1	1
G1163.1	1	1	1	1	1
G1163.3	0	0	0	0	0
G1163.4	1	1	1	1	1
G1164.1	1	1	1	1	1
G1164.2	1	1	1	1	1
G1165.12	1	1	1	1	1
G1165.7	1	1	1	1	1
G1167.2	1	1	1	1	1
G1168.11	1	1	1	1	0
G1168.13	1	1	1	1	0
G1168.14	1	1	1	1	0
G1168.2	1	1	1	1	0
G1168.5	1	1	1	1	0
G1168.6	1	1	1	1	0
G117.1	1	1	1	1	1
G117.10	1	1	1	1	1
G117.3	1	1	1	0	0
G117.6	1	1	1	0	0
G117.7	1	1	1	1	1
G1170.5	0	0	0	0	1
G1171.2	1	1	1	1	1
G1171.3	1	1	1	1	1
G1173.1	1	1	1	1	1
G1173.3	1	1	1	1	1
G1173.5	1	1	1	1	1
G1174.1	1	1	1	1	1
G1174.2	1	1	1	1	1
G1174.3	1	1	1	1	1
G1175.3	1	1	1	1	1
G1177.1	1	1	1	1	1
G1177.4	1	1	1	0	0
G1177.6	1	1	1	0	0
G1179.2	1	1	1	1	1
G1179.4	1	1	1	1	1
G118.1	1	1	1	1	1
G1180.1	1	1	1	1	1
G1180.3	1	1	1	1	1
G1180.4	1	1	1	1	1
G1180.5	1	1	1	1	1
G1185.1	1	1	1	1	1
G1185.3	1	1	1	1	1
G1185.4	1	1	1	1	1
G1185.6	0	0	0	0	1
G1186.5	0	0	0	0	0
G1186.6	1	1	1	1	1
G1186.7	1	1	1	1	1
G1187.2	1	1	1	1	1
G1188.1	0	1	0	1	1
G1189.2	1	1	1	1	1
G1189.3	0	0	0	1	0
G1190.3	0	0	0	1	0
G1190.9	1	1	1	1	1
G1191.1	0	0	0	0	0
G1191.12	0	0	0	0	0
G1191.13	0	0	0	0	0
G1191.19	0	0	0	0	0
G1191.3	1	1	1	1	1
G1191.5	1	1	1	1	1
G1191.6	0	0	0	0	0
G1192.4	1	1	1	1	1
G1193.2	0	0	0	0	0
G1193.3	0	0	0	0	0
G1193.4	0	0	0	0	0
G1193.6	1	1	1	1	1
G1193.9	1	1	1	1	1
G1196.12	0	0	0	0	0
G1196.13	1	1	1	1	1
G1196.21	1	1	1	1	1
G1196.4	1	1	1	1	1
G1197.1	1	1	1	1	1
G1197.10	1	1	1	1	1
G1197.11	1	1	1	1	1
G1197.6	0	0	0	0	0
G1198.2	0	0	1	0	0
G1198.3	1	1	0	1	0
G1198.5	0	0	0	0	0
G1199.11	1	1	1	1	1
G1199.3	1	1	1	1	1
G1199.6	1	1	1	1	1
G120.1	1	1	1	1	1
G120.10	1	1	1	1	1
G120.11	1	1	1	1	1
G120.13	1	1	1	1	1
G120.15	0	0	0	1	0
G120.16	1	1	1	0	1
G120.18	1	1	1	1	1
G120.2	1	1	1	1	1
G120.6	1	1	1	1	1
G1200.4	1	1	1	1	1
G1200.7	1	1	1	1	1
G1200.8	1	1	1	1	1
G1200.9	1	1	1	1	1
G1201.1	1	1	1	1	0
G1201.2	0	0	0	0	0
G1201.4	1	1	1	1	1
G1201.5	1	0	0	0	0
G1201.6	1	1	0	0	0
G1201.9	1	0	0	0	0
G1202.2	1	1	1	1	1
G1202.3	1	1	1	1	1
G1203.1	1	1	1	1	1
G1203.10	0	0	0	0	0
G1203.14	0	0	0	0	0
G1203.15	1	1	1	1	1
G1203.16	0	0	0	0	0
G1203.17	1	1	1	1	1
G1203.2	1	1	1	1	1
G1203.4	1	1	1	1	1
G1203.6	0	0	0	0	0
G1206.1	1	1	1	1	1
G121.1	1	1	1	1	1
G121.3	1	1	1	1	1
G1210.7	1	1	1	1	1
G1210.8	1	1	0	0	0
G1211.1	1	1	1	1	1
G1211.3	1	1	1	1	1
G1211.4	1	1	1	1	1
G1215.1	1	1	1	1	1
G1216.1	1	1	1	1	1
G1217.1	1	1	1	1	1
G1217.5	1	1	1	1	1
G1217.6	1	1	1	1	1
G1218.1	1	1	1	1	1
G1218.2	1	1	1	1	1
G1219.1	1	1	1	1	1
G1219.2	1	1	1	1	1
G1219.4	1	1	1	1	1
G1219.5	1	1	1	1	1
G1220.1	1	1	1	1	1
G1220.5	1	1	1	1	1
G1221.1	1	1	1	1	1
G1221.5	1	1	1	1	1
G1224.1	1	1	1	1	1
G1224.13	0	0	0	0	0
G1224.15	0	0	0	0	0
G1224.7	1	1	1	1	1
G1224.9	0	0	0	0	0
G1226.3	0	0	0	0	1
G1227.1	1	1	1	1	1
G1227.2	1	1	1	1	1
G1227.3	1	1	1	1	1
G1227.4	1	1	1	1	1
G1227.7	1	1	1	1	1
G1228.10	1	1	1	1	1
G1228.11	1	1	1	1	1
G1228.12	1	1	1	1	1
G1228.13	1	1	1	1	0
G1228.18	1	1	1	1	1
G1228.19	0	0	0	0	0
G1228.2	1	1	1	1	1
G1228.4	0	0	0	0	0
G1228.6	1	1	1	1	0
G1228.7	1	1	1	1	1
G1229.1	1	1	1	1	0
G1229.5	1	1	1	1	1
G1229.9	1	1	1	1	0
G123.1	1	1	1	1	1
G123.3	1	1	1	1	1
G123.4	1	1	1	1	1
G123.6	1	1	1	1	1
G1230.1	1	1	1	1	1
G1230.10	1	1	1	1	1
G1230.9	1	1	1	1	1
G1231.2	1	1	1	1	1
G1233.1	1	1	1	1	1
G1233.3	1	1	1	1	1
G1233.5	1	1	1	1	1
G1236.1	1	1	1	1	1
G1236.3	0	0	0	0	0
G1236.7	1	1	1	1	1
G1236.9	1	1	1	1	1
G1237.1	1	0	1	0	0
G1239.1	0	1	1	0	1
G124.1	1	1	1	1	1
G124.4	1	1	1	1	1
G124.6	1	1	1	1	1
G1241.1	1	1	1	1	1
G1241.2	1	1	1	1	1
G1242.4	1	1	1	1	1
G1242.5	1	1	1	1	1
G1242.8	0	0	0	0	1
G1243.3	1	1	1	1	1
G1245.1	1	1	1	1	1
G1245.10	1	1	1	1	1
G1245.12	0	0	0	0	0
G1245.5	1	1	1	1	1
G1245.7	0	0	0	0	0
G1245.9	1	1	1	1	1
G1246.2	1	1	1	1	1
G1246.3	1	1	1	1	1
G1247.1	1	1	1	1	1
G1247.10	1	1	1	1	1
G1247.3	1	1	1	1	1
G1247.5	1	1	1	1	1
G1247.8	1	1	1	1	1
G1247.9	1	1	1	1	1
G1248.2	1	0	0	0	0
G1248.3	1	1	1	1	1
G1248.4	1	1	1	1	1
G1248.5	1	0	0	0	0
G1248.6	1	1	1	1	1
G1248.7	0	0	0	0	0
G1248.8	0	0	0	0	0
G1248.9	1	1	1	1	1
G1249.1	1	1	1	1	1
G1249.5	1	1	1	1	1
G1249.6	1	1	1	1	1
G125.1	1	1	1	1	1
G125.2	1	1	1	1	1
G125.4	1	1	1	1	1
G1250.1	1	1	1	1	1
G1250.16	0	0	0	0	0
G1250.2	1	1	1	1	1
G1250.4	1	1	1	1	1
G1250.5	1	1	1	1	1
G1250.6	1	1	1	1	1
G1250.7	1	1	1	1	1
G1250.8	1	1	1	1	1
G1251.1	1	1	1	1	1
G1251.2	1	1	1	1	1
G1252.1	1	1	1	1	1
G1252.2	1	1	1	1	0
G1252.3	1	1	1	1	0
G1252.4	1	1	1	1	1
G1253.1	0	0	1	0	0
G1254.3	1	1	1	1	1
G1254.4	1	1	1	1	1
G1254.6	1	1	1	1	1
G1255.1	1	1	1	1	1
G1255.10	1	1	1	1	1
G1255.11	1	1	1	1	1
G1255.3	1	1	1	1	1
G1255.7	0	0	0	0	0
G1255.9	1	1	1	1	1
G126.1	1	1	1	1	1
G126.3	1	1	1	1	1
G126.5	1	1	1	1	1
G1261.2	1	1	1	1	1
G1261.3	1	1	1	1	1
G1262.1	1	1	1	1	1
G1262.3	1	1	1	1	1
G1262.4	1	1	1	1	1
G1263.2	1	1	1	1	1
G1264.1	1	1	1	1	1
G1266.1	1	1	1	1	1
G1266.2	1	1	1	1	1
G1266.3	1	1	1	1	1
G1266.4	1	1	1	1	1
G1269.3	1	1	1	0	1
G1269.4	1	1	1	0	1
G127.1	1	1	1	1	0
G127.3	1	1	1	1	0
G127.4	0	1	0	0	0
G127.5	1	1	1	1	0
G1270.1	1	1	1	1	1
G1270.2	1	1	1	1	1
G1270.3	1	1	1	1	0
G1271.10	0	0	0	0	0
G1271.12	1	0	0	0	0
G1271.14	0	0	0	0	0
G1271.16	0	0	0	0	0
G1271.18	0	0	0	0	0
G1271.19	0	0	0	0	0
G1271.2	1	0	0	0	0
G1271.20	0	0	0	0	0
G1271.22	0	0	0	0	0
G1271.23	0	0	0	0	0
G1271.25	0	0	0	0	0
G1271.26	0	0	0	0	0
G1271.27	0	0	0	0	0
G1271.29	0	0	0	0	0
G1271.38	0	0	0	0	0
G1271.39	0	0	0	0	0
G1271.40	0	0	0	0	0
G1271.7	0	0	0	0	0
G1274.1	1	1	1	1	1
G1274.2	1	1	1	1	1
G1274.3	1	1	1	1	1
G1274.7	1	1	1	1	1
G1277.1	1	0	0	0	0
G1278.4	1	1	1	1	0
G1278.7	1	1	1	1	1
G128.1	1	1	1	1	1
G128.5	1	1	1	1	1
G128.6	0	0	0	0	0
G128.8	1	1	1	1	1
G1280.1	1	1	1	1	0
G1280.4	1	1	1	1	0
G1283.1	1	1	1	1	1
G1283.5	1	1	1	1	1
G1284.1	1	1	1	1	1
G1284.10	1	1	1	1	1
G1284.11	1	1	1	1	1
G1284.6	1	1	1	1	1
G1284.7	1	1	1	1	1
G1284.8	1	1	1	1	1
G1286.10	1	1	1	1	1
G1286.11	1	1	1	1	1
G1286.2	1	1	1	1	1
G1286.3	1	1	1	1	1
G1286.5	1	1	1	0	0
G1286.8	0	0	0	0	1
G1289.12	1	1	1	1	1
G1289.4	1	1	1	1	1
G1289.5	0	0	1	0	0
G1289.7	1	1	1	1	1
G129.5	1	1	1	1	1
G1290.10	1	1	1	1	1
G1290.11	1	1	1	1	1
G1290.16	0	1	0	0	0
G1290.18	0	0	0	0	0
G1290.19	1	1	1	1	1
G1290.26	1	1	1	1	1
G1290.6	1	1	1	1	1
G1290.8	1	1	1	1	1
G1291.2	1	1	1	1	1
G1291.5	1	1	1	1	1
G1292.1	1	1	1	1	1
G1292.11	1	1	1	1	1
G1292.13	1	1	1	1	1
G1292.4	1	1	1	1	1
G1292.6	1	1	1	1	1
G1292.9	1	1	1	1	1
G1293.3	1	1	1	1	0
G1295.2	1	1	1	1	1
G1295.4	1	1	1	1	1
G1295.6	0	0	0	0	0
G1296.1	1	1	1	1	1
G1296.12	1	1	1	1	1
G1296.2	1	1	1	1	1
G1296.3	0	0	0	0	0
G1296.5	1	1	1	1	1
G1297.3	1	1	1	1	1
G1297.5	1	1	1	1	1
G1298.11	1	1	1	1	0
G1298.12	1	1	1	1	0
G1298.6	1	1	1	1	0
G1298.8	1	1	1	1	0
G1299.1	1	1	1	1	1
G1299.17	1	1	1	1	1
G1299.5	1	1	1	1	1
G1300.1	1	1	1	1	1
G1300.2	0	0	0	0	1
G1300.4	1	1	1	1	1
G1302.1	1	1	1	1	1
G1302.4	1	1	1	1	1
G1305.1	1	1	1	1	1
G1305.3	1	1	1	1	1
G1305.4	1	1	1	1	1
G1305.7	1	1	1	1	1
G1306.2	1	1	1	1	1
G1306.3	1	1	1	1	1
G1306.5	1	1	1	1	1
G1307.3	1	1	1	1	1
G1307.5	1	1	1	1	1
G1307.6	1	1	1	1	0
G1307.8	1	1	1	1	0
G1308.15	1	1	1	1	1
G1308.8	1	1	1	1	1
G1309.2	1	1	1	1	1
G1309.4	1	1	1	1	1
G1309.5	1	1	1	1	1
G1309.6	1	1	1	1	1
G131.11	0	1	0	0	0
G131.2	0	0	1	0	0
G1311.2	1	1	1	0	0
G1311.5	1	1	1	0	0
G1316.4	0	0	0	0	1
G1317.1	1	1	1	1	1
G1318.1	1	1	1	1	1
G1318.10	1	1	1	1	1
G1318.3	1	1	1	1	1
G1318.9	1	1	1	1	1
G1319.1	1	1	1	1	1
G1319.2	1	1	1	1	1
G1319.5	1	1	1	1	1
G1320.2	1	1	1	1	1
G1320.6	1	1	1	1	1
G1321.1	0	0	0	0	0
G1321.14	0	0	0	0	0
G1321.17	1	1	1	1	1
G1321.19	0	0	0	0	1
G1321.2	0	0	0	0	0
G1321.21	1	1	1	1	1
G1321.22	0	0	0	0	0
G1321.24	1	1	1	1	1
G1321.26	0	0	0	0	1
G1321.3	1	1	1	1	1
G1321.5	0	0	0	0	0
G1321.6	0	0	0	0	0
G1325.2	1	1	1	1	1
G1326.1	1	1	1	0	1
G1326.6	1	1	1	0	1
G1326.9	0	0	0	0	0
G1327.1	1	1	1	1	1
G1327.10	1	1	1	1	1
G1327.11	1	1	1	0	1
G1327.12	1	1	1	0	1
G1327.14	1	1	1	1	1
G1327.18	1	1	1	1	1
G1327.19	1	1	1	0	1
G1327.2	1	1	1	1	1
G1327.21	1	1	1	1	1
G1327.22	1	1	1	0	0
G1327.23	1	1	1	1	1
G1327.24	1	1	1	1	1
G1327.25	1	1	1	1	1
G1327.29	1	1	1	1	1
G1327.3	1	1	1	1	1
G1327.31	1	1	1	1	1
G1327.35	0	0	0	0	0
G1327.36	0	0	0	0	0
G1327.4	1	1	1	0	0
G1327.6	1	1	1	1	1
G1327.7	1	1	1	0	0
G1327.9	1	1	1	1	1
G1328.2	1	1	1	1	1
G1328.3	1	1	1	1	1
G1328.4	1	1	0	1	1
G1328.7	1	1	0	1	1
G1329.1	1	0	0	0	0
G1329.2	1	0	0	0	0
G1330.12	1	1	1	1	1
G1330.14	1	1	1	1	1
G1330.15	1	1	1	1	1
G1330.16	1	1	1	1	1
G1330.18	1	1	1	1	1
G1330.20	1	1	1	1	1
G1330.22	1	1	1	1	1
G1330.3	1	1	1	1	1
G1330.5	1	1	1	1	1
G1330.7	1	1	1	1	1
G1330.8	0	0	0	0	0
G1332.1	1	1	1	1	1
G1332.2	1	1	1	1	1
G1333.10	1	1	1	1	1
G1333.5	1	1	1	1	1
G1333.9	1	1	1	1	1
G1334.1	1	1	1	1	1
G1334.10	1	1	1	1	1
G1334.14	1	1	1	1	1
G1334.15	1	1	1	1	1
G1334.4	1	1	1	1	1
G1334.6	0	0	0	0	0
G1334.7	0	0	0	0	0
G1334.9	1	1	1	1	1
G1335.1	1	1	1	1	1
G1335.11	0	0	0	0	0
G1335.12	0	0	0	0	0
G1335.14	0	0	0	0	0
G1335.15	1	1	1	0	0
G1335.2	1	1	1	1	1
G1335.6	1	1	1	1	1
G134.7	1	1	1	1	1
G134.8	1	1	1	1	1
G134.9	1	1	1	1	1
G1341.1	1	1	1	1	1
G1341.2	0	0	0	0	1
G1341.6	0	0	0	0	1
G1341.8	1	1	1	1	1
G1343.1	1	1	1	1	1
G1343.10	1	1	1	1	1
G1343.11	1	1	1	1	1
G1343.14	1	1	1	0	1
G1343.16	1	1	1	1	0
G1343.18	0	0	0	0	0
G1343.20	0	0	0	0	0
G1343.21	0	0	0	0	0
G1343.3	1	1	1	0	1
G1343.4	1	1	1	1	1
G1343.5	1	1	1	1	1
G1343.6	1	1	1	1	1
G1343.9	1	1	1	0	1
G1344.14	1	1	1	1	0
G1344.15	1	1	1	1	1
G1344.17	1	1	1	1	1
G1344.2	1	1	1	1	1
G1344.5	1	1	1	1	1
G1344.7	1	1	1	1	1
G1346.1	1	1	1	1	1
G1346.2	1	1	1	1	1
G1346.3	0	0	0	0	1
G1346.4	1	1	1	1	1
G1347.1	1	1	1	1	1
G1347.2	1	1	1	1	1
G1348.1	1	1	1	1	1
G1348.2	1	1	1	1	1
G1349.5	1	1	1	1	1
G1349.6	1	1	1	1	1
G135.1	1	1	1	1	1
G135.10	1	1	1	1	1
G135.24	1	1	1	1	1
G1350.1	1	1	1	1	1
G1350.4	1	1	1	1	1
G1350.5	1	1	1	1	1
G1352.1	1	1	1	1	1
G1352.2	1	1	1	1	1
G1352.4	1	1	1	1	1
G1352.5	1	1	1	1	1
G1352.9	1	1	1	1	1
G1353.2	1	1	0	1	0
G1355.1	1	1	1	1	1
G1355.6	1	1	1	1	1
G1357.1	1	1	1	1	1
G1358.1	0	0	0	1	0
G1359.1	1	1	1	1	1
G1359.11	1	1	1	0	0
G1359.4	1	1	1	1	1
G1361.1	1	1	1	1	1
G1361.4	1	1	1	1	1
G1361.6	1	1	1	1	1
G1362.3	1	1	1	1	1
G1362.5	1	0	0	0	0
G1362.6	1	1	1	1	1
G1362.7	0	1	1	0	0
G1363.3	1	1	1	1	1
G1363.4	1	1	1	1	1
G1364.1	1	1	1	1	1
G1364.3	1	1	1	1	1
G1365.1	1	1	1	1	1
G1365.3	1	1	1	1	1
G1366.1	1	1	1	1	1
G1366.10	1	1	1	1	1
G1366.2	1	1	1	1	1
G1366.4	1	1	1	1	1
G1366.6	1	1	1	1	1
G1366.8	1	1	1	1	1
G1368.2	1	1	1	1	1
G137.1	1	1	1	1	1
G137.3	1	1	1	1	1
G137.5	1	1	1	1	1
G1370.2	1	1	1	1	1
G1370.3	1	1	1	1	1
G1370.4	1	1	1	1	1
G1371.1	1	1	1	1	1
G1371.2	1	1	1	1	1
G1371.5	1	1	1	1	1
G1371.6	1	1	1	1	1
G1371.7	1	1	1	1	1
G1372.1	1	1	1	1	1
G1372.2	1	1	1	1	1
G1372.3	1	1	1	1	1
G1372.4	1	1	1	1	1
G1372.5	1	1	1	1	1
G1373.1	0	1	1	0	0
G1374.12	1	1	1	1	1
G1374.2	1	1	1	1	1
G1374.8	1	1	1	1	1
G1375.2	0	1	0	0	0
G1376.10	1	1	1	1	1
G1376.11	1	1	1	1	1
G1376.13	1	1	1	1	1
G1376.15	1	1	1	1	1
G1376.16	1	1	1	1	1
G1376.17	1	1	1	1	1
G1376.2	1	1	1	1	1
G1376.3	1	1	1	1	1
G1376.6	1	1	1	1	1
G1376.8	1	1	1	1	1
G1377.2	0	0	1	0	0
G1377.3	1	1	1	1	1
G1377.4	1	1	1	1	1
G1378.1	1	1	1	1	1
G1378.5	1	1	1	1	1
G1378.6	1	1	1	1	1
G1379.1	1	1	1	1	1
G138.1	1	1	1	1	1
G138.2	0	0	0	0	0
G138.4	0	0	0	0	0
G138.5	1	1	1	1	1
G1380.4	1	1	1	0	0
G1380.7	1	1	1	1	1
G1381.1	1	1	1	1	1
G1381.15	1	1	1	1	1
G1381.23	1	1	1	1	1
G1381.26	0	0	0	0	0
G1381.3	0	0	1	0	0
G1381.31	1	1	1	1	1
G1381.32	0	0	0	0	0
G1381.4	0	0	0	0	0
G1381.7	0	0	0	0	0
G1381.8	0	0	0	0	0
G1382.10	1	1	1	1	1
G1382.2	0	0	0	0	0
G1382.7	1	1	1	1	1
G1384.1	1	1	1	1	1
G1384.2	1	1	1	1	1
G1384.3	1	1	1	1	1
G1385.3	0	1	1	1	0
G1387.10	1	1	1	1	1
G1387.11	1	1	1	1	1
G1387.16	1	1	1	1	1
G1387.18	1	1	1	1	1
G1387.3	1	1	1	1	1
G1387.4	0	0	0	0	0
G1387.9	1	1	1	1	1
G1388.1	1	1	1	1	1
G1388.2	1	1	1	1	1
G1388.5	1	1	1	1	1
G1388.6	1	1	1	1	1
G1389.1	1	1	1	1	0
G1389.2	1	1	1	1	0
G1389.4	1	1	1	1	0
G1391.2	1	1	1	1	1
G1391.3	1	1	1	1	1
G1391.4	1	1	1	1	1
G1392.1	0	0	0	1	0
G1392.3	1	1	1	1	1
G1393.3	1	1	1	1	1
G1394.1	1	1	1	1	1
G1394.3	1	1	1	1	1
G1396.2	1	1	1	1	1
G1396.3	1	1	1	1	1
G1399.6	1	1	1	1	1
G14.3	1	1	1	1	1
G14.7	1	1	1	1	1
G1400.1	1	1	1	1	1
G1400.3	1	1	1	1	1
G1401.1	1	1	1	1	1
G1401.2	1	1	1	1	1
G1401.3	1	1	1	1	1
G1401.9	1	1	1	1	1
G1402.1	1	1	1	1	1
G1402.4	1	1	1	1	1
G1403.1	1	1	1	1	1
G1403.3	1	1	1	1	1
G1404.1	1	1	1	1	1
G1404.2	1	1	1	1	1
G1404.6	1	1	1	1	1
G1405.2	1	1	1	1	1
G1405.4	1	1	1	0	0
G1405.5	0	0	0	0	1
G1405.6	1	1	1	1	1
G1406.2	1	1	1	0	1
G1406.3	1	1	1	0	1
G1406.4	1	1	1	1	1
G1408.1	1	1	1	1	0
G1408.11	1	1	1	1	0
G1408.13	1	1	1	1	0
G1408.3	1	1	1	1	0
G1409.1	1	1	1	1	0
G1409.3	1	1	1	1	0
G1409.5	1	1	1	1	0
G141.1	1	1	1	1	1
G141.5	1	1	1	1	1
G1411.1	1	1	1	1	1
G1412.1	1	1	1	1	1
G1412.4	1	1	1	0	0
G1414.1	1	1	1	1	1
G1414.4	1	1	1	1	1
G1414.5	1	1	1	1	1
G1414.6	1	1	1	1	1
G1414.7	1	1	1	1	1
G1415.1	1	1	1	1	1
G1415.2	1	1	1	1	1
G1416.2	1	1	1	1	1
G1416.3	1	1	1	1	1
G1417.1	1	1	1	1	1
G1417.2	0	0	0	0	0
G1417.3	1	1	1	1	1
G1417.4	1	1	1	1	1
G1417.6	1	1	1	1	1
G1419.11	1	1	1	0	1
G1419.3	1	1	1	1	1
G1419.4	1	1	1	1	1
G1419.5	1	1	1	1	1
G142.1	1	1	1	1	1
G1420.1	1	1	1	1	1
G1420.3	1	1	1	1	1
G1420.4	1	1	1	1	1
G1422.1	1	1	1	1	1
G1422.16	0	0	0	0	0
G1422.17	1	1	1	1	1
G1422.7	1	1	1	1	1
G1423.1	1	1	1	1	1
G1423.14	1	1	1	1	1
G1423.2	1	1	1	1	1
G1423.9	1	1	0	0	0
G1424.4	0	1	0	0	0
G1424.6	0	1	0	0	0
G1425.1	1	1	1	1	1
G1425.2	1	1	1	1	1
G1425.4	1	1	1	1	1
G1426.1	1	1	1	1	1
G1426.2	1	1	1	1	1
G1427.1	1	1	1	1	1
G1428.2	1	1	1	1	1
G1428.4	1	1	1	1	1
G1428.5	1	1	1	1	1
G1430.4	1	1	1	0	0
G1430.5	1	1	1	0	0
G1433.1	1	1	1	1	1
G1436.1	1	1	1	1	1
G1436.3	1	1	1	1	1
G1438.1	1	1	1	0	0
G1439.22	0	0	0	0	0
G1439.23	1	1	1	1	1
G1439.32	0	0	0	0	0
G1439.49	0	0	0	0	0
G1439.50	1	1	1	1	1
G144.1	1	1	1	1	1
G144.3	0	0	0	0	0
G144.5	1	1	1	1	1
G144.7	1	1	1	1	1
G144.8	1	1	1	1	1
G1440.1	1	1	1	1	1
G1441.1	1	1	1	1	1
G1441.3	1	1	1	1	1
G1442.1	1	1	1	1	1
G1442.2	1	1	1	1	1
G1442.3	1	1	1	1	1
G1447.1	1	1	1	1	1
G1447.3	1	1	1	1	1
G1447.4	1	1	1	1	1
G1447.5	1	1	1	1	1
G1448.1	1	1	1	1	1
G1448.2	0	0	0	0	1
G1448.3	1	1	1	1	1
G1448.4	1	0	1	0	0
G1448.5	1	1	0	0	0
G1449.1	1	1	1	1	1
G1449.8	1	1	0	1	0
G145.1	1	1	1	1	1
G145.2	1	1	1	1	1
G1450.2	1	1	1	1	1
G1450.7	0	0	1	1	1
G1451.2	1	1	1	1	1
G1451.6	1	1	1	1	1
G1451.9	0	0	0	0	0
G1454.1	1	1	1	1	1
G1454.3	1	1	1	1	1
G1455.1	1	1	1	1	1
G1456.1	1	1	1	1	1
G1456.11	1	1	1	1	1
G1456.14	1	1	1	1	1
G1457.4	1	1	1	1	1
G1458.1	0	0	1	0	0
G1458.2	1	1	1	1	1
G1458.4	1	1	1	1	1
G1458.5	1	1	1	1	1
G1458.6	0	0	1	0	0
G146.1	1	1	1	1	1
G1460.2	1	0	1	1	0
G1460.3	0	0	0	0	0
G1460.4	0	0	0	0	0
G1461.1	1	1	1	1	1
G1461.2	1	1	1	1	1
G1461.5	1	1	1	1	1
G1461.8	1	1	1	1	1
G1461.9	1	1	1	1	1
G1462.1	1	1	1	1	0
G1463.1	1	1	1	1	1
G1463.2	1	1	1	1	1
G1464.13	1	1	1	1	1
G1464.2	1	1	1	0	1
G1464.3	1	1	1	1	1
G1464.5	1	1	1	1	1
G1465.2	1	1	1	1	1
G1467.1	1	1	1	1	1
G1468.2	1	1	1	1	1
G1469.3	1	1	1	1	1
G1470.2	1	1	1	1	1
G1470.3	1	1	1	1	1
G1470.5	1	1	1	1	1
G1471.1	1	1	1	1	1
G1471.2	1	0	0	0	0
G1471.3	1	1	1	1	1
G1472.2	1	1	1	1	1
G1472.4	1	1	1	1	1
G1474.10	1	1	1	1	1
G1474.11	1	1	1	1	1
G1474.12	1	1	1	1	1
G1474.13	1	1	1	1	1
G1474.5	1	1	0	0	0
G1474.6	1	1	1	1	1
G1474.8	1	1	1	1	1
G1474.9	1	1	1	1	1
G1475.3	1	1	1	1	1
G1477.1	1	1	1	1	1
G1477.3	1	1	1	1	1
G1477.4	1	1	1	1	1
G1478.1	1	1	1	1	1
G1479.2	1	1	1	1	1
G148.1	1	1	1	1	1
G1480.1	1	1	1	1	1
G1480.10	1	1	1	1	1
G1480.11	1	1	1	1	1
G1480.7	1	1	1	1	1
G1481.1	1	1	1	1	1
G1481.2	1	1	1	1	1
G1481.4	1	1	1	1	1
G1482.1	1	1	1	1	1
G1482.10	1	1	1	1	1
G1482.3	1	1	1	1	1
G1482.4	0	0	0	0	0
G1482.5	1	1	1	1	1
G1482.9	1	1	1	1	1
G1483.1	1	1	1	1	1
G1483.2	1	1	1	1	1
G1483.5	1	1	1	1	1
G1483.6	0	0	0	0	1
G1484.2	1	1	1	1	1
G1484.3	1	1	1	1	1
G1484.5	1	1	1	1	1
G1485.1	1	1	1	1	1
G1487.1	1	1	1	1	0
G1487.2	1	1	1	1	0
G149.1	1	1	1	1	1
G1490.1	1	1	1	1	1
G1490.2	1	1	1	1	1
G1490.4	1	1	1	1	1
G1492.3	1	1	1	1	1
G1492.6	1	1	1	1	1
G1498.1	1	1	1	1	1
G1499.1	1	1	1	1	1
G1501.1	1	1	1	1	1
G1501.2	1	1	1	1	1
G1502.1	1	1	1	1	1
G1502.2	1	1	1	1	1
G1502.5	1	1	1	1	1
G1502.6	1	1	1	1	1
G1503.1	1	1	1	1	1
G1503.2	1	1	1	1	1
G1503.3	1	1	1	1	1
G1503.4	1	1	1	1	1
G1503.5	1	1	1	1	1
G1505.6	0	0	0	0	0
G1506.1	1	1	1	1	1
G1506.2	1	1	1	1	1
G1506.3	1	1	1	1	1
G1506.4	1	1	1	1	1
G1507.1	1	1	1	1	1
G1507.10	0	0	0	0	1
G1507.12	0	0	0	0	1
G1507.13	0	0	0	0	0
G1507.15	0	0	0	1	0
G1507.17	1	1	1	1	1
G1507.18	0	1	0	0	0
G1507.19	1	1	1	1	1
G1507.3	1	1	1	1	1
G1508.10	1	1	1	1	1
G1508.2	1	1	1	1	0
G1508.5	1	1	1	1	0
G1508.7	1	1	1	1	0
G1508.9	1	1	1	1	0
G151.2	1	1	1	1	1
G1513.1	1	1	1	1	1
G1513.2	1	1	1	1	1
G1513.3	1	1	1	1	1
G1514.1	1	1	1	1	1
G1514.3	1	1	1	1	1
G1515.1	1	1	1	1	1
G1515.2	1	1	1	1	1
G1516.2	1	1	1	1	1
G1516.8	1	1	0	0	0
G1517.1	1	1	1	1	1
G1517.3	1	1	1	1	1
G1517.4	1	1	1	1	1
G1517.6	1	1	1	1	1
G1518.1	1	1	1	1	1
G152.5	1	1	1	0	0
G152.7	1	1	1	1	1
G152.8	1	1	1	1	1
G1520.2	1	1	1	1	1
G1520.5	1	1	1	1	1
G1520.8	1	1	1	1	1
G1520.9	1	1	1	0	1
G1523.1	1	1	1	1	1
G1523.2	1	1	1	1	1
G1523.4	1	1	1	1	1
G1523.5	1	1	1	1	1
G1526.1	1	1	1	1	1
G1526.2	1	1	1	1	1
G1527.1	1	1	1	1	1
G1527.2	1	1	1	1	1
G1528.1	1	1	1	1	1
G1528.10	1	1	1	1	1
G1528.2	0	0	0	0	0
G1528.3	0	0	0	0	0
G1528.4	0	0	0	0	0
G1528.5	0	0	0	0	0
G1528.6	1	1	1	1	1
G1528.7	1	1	1	1	1
G1528.8	1	1	1	1	1
G1529.3	1	0	1	1	1
G153.1	1	1	1	1	1
G153.12	1	1	1	1	1
G153.13	1	1	1	1	1
G153.18	0	0	0	0	1
G153.6	1	1	1	1	1
G153.7	1	1	1	1	1
G1530.1	1	1	1	1	1
G1530.3	1	1	1	1	1
G1532.1	1	1	1	1	1
G1534.1	1	1	1	1	0
G1534.2	1	1	1	1	1
G1534.5	1	1	1	1	1
G1535.10	1	1	1	1	1
G1535.11	1	1	1	1	1
G1535.13	1	1	1	1	1
G1535.14	1	1	1	1	1
G1535.17	1	1	1	1	1
G1535.3	1	1	1	1	1
G1535.4	1	1	1	1	1
G1535.7	1	1	1	1	1
G1535.8	1	1	1	1	1
G1536.1	1	0	0	0	0
G1537.1	1	1	1	1	1
G1537.4	1	1	1	1	1
G1542.1	1	1	1	1	1
G1542.2	1	1	1	1	1
G1542.5	1	1	1	1	1
G1542.6	1	1	1	1	1
G1543.1	1	1	1	1	1
G1543.2	1	1	1	1	1
G1543.5	0	0	1	0	0
G1544.1	0	1	0	0	0
G1549.1	1	1	1	1	1
G1549.2	1	1	1	1	1
G1549.4	1	1	1	1	1
G155.3	0	1	1	0	0
G1550.4	1	1	0	0	0
G1552.1	1	1	1	1	1
G1552.2	1	1	1	1	1
G1553.5	1	1	1	1	1
G1554.1	1	1	1	1	1
G1554.12	0	0	0	0	0
G1554.13	1	1	1	1	1
G1554.9	1	1	1	1	1
G1555.1	1	1	1	1	1
G1555.11	1	1	1	1	1
G1555.3	1	1	1	1	1
G1555.5	0	0	0	0	0
G1555.6	1	1	1	1	1
G1555.9	0	0	0	0	0
G1558.1	1	1	1	1	0
G1558.11	1	1	1	1	0
G1558.16	1	1	1	1	0
G1558.17	1	1	1	1	0
G1558.18	1	0	0	0	0
G1558.19	1	1	1	1	0
G1558.25	1	1	1	1	0
G1558.3	1	0	0	0	0
G1558.7	1	1	1	1	0
G1559.1	1	1	1	1	1
G1559.3	1	1	1	1	1
G1560.13	1	1	1	1	1
G1560.2	1	1	1	1	1
G1560.3	1	1	1	1	1
G1560.5	1	0	0	0	0
G1560.6	1	1	1	1	1
G1560.7	1	1	1	1	1
G1560.8	1	0	1	0	0
G1560.9	1	1	1	1	1
G1562.1	1	1	1	1	1
G1562.2	1	1	1	1	1
G1563.3	1	1	0	0	0
G1564.2	1	1	1	1	1
G1566.1	1	1	1	1	1
G1566.4	1	1	1	1	1
G1567.6	1	1	1	1	1
G1568.3	1	1	1	1	1
G1568.4	1	1	1	1	1
G157.1	1	1	1	1	1
G1570.1	1	1	1	1	1
G1570.5	1	1	1	1	1
G1570.7	1	1	1	1	1
G1570.9	1	1	1	1	1
G1571.1	1	1	1	1	1
G1572.1	0	1	1	0	0
G1572.2	1	1	1	1	1
G1574.2	1	1	1	1	1
G1575.1	0	1	1	1	1
G1575.4	0	1	1	1	1
G1575.5	0	0	0	0	1
G1576.1	1	1	1	1	1
G1576.4	1	1	1	1	1
G1576.7	1	1	1	1	1
G1578.3	1	1	1	1	1
G1578.7	1	1	1	1	1
G1579.10	1	1	1	1	1
G1579.15	1	1	1	1	1
G1579.16	1	1	1	1	1
G1579.20	0	0	0	0	1
G158.1	1	1	1	1	1
G1581.1	1	1	1	1	1
G1581.2	1	1	1	1	1
G1581.6	1	1	1	1	1
G1583.1	1	1	1	1	1
G1583.2	1	1	1	1	1
G1584.1	1	1	1	1	1
G1584.2	1	1	1	1	1
G1584.3	1	1	1	1	0
G1585.2	1	1	1	1	1
G1585.4	1	1	1	1	1
G1586.1	1	1	1	1	1
G1586.3	0	0	0	0	1
G1586.4	1	1	1	1	1
G1586.5	1	1	1	1	1
G1586.6	0	0	0	0	1
G1586.7	1	1	1	1	1
G1587.2	1	1	1	1	1
G1588.1	1	1	1	1	1
G1588.2	1	1	1	1	1
G1589.2	0	0	0	0	0
G159.2	1	1	1	1	1
G159.4	1	1	1	1	1
G159.5	1	1	1	1	1
G1590.1	1	1	1	1	1
G1591.2	1	1	1	1	1
G1591.3	1	1	1	1	1
G1592.1	1	1	1	1	1
G1592.2	1	1	1	1	1
G1592.4	1	1	1	1	1
G1592.5	1	1	1	1	1
G1592.6	1	1	1	1	1
G1596.3	1	1	1	1	1
G1597.4	1	1	1	1	1
G1597.6	1	1	1	1	1
G1597.7	1	1	1	1	1
G1599.1	1	1	1	1	1
G1599.2	1	1	1	1	1
G1600.3	1	1	1	1	1
G1600.5	0	0	0	0	0
G1601.1	0	0	0	0	1
G1604.4	1	1	0	0	0
G1606.1	1	1	1	1	1
G1606.2	1	1	1	1	1
G1608.1	1	1	1	1	1
G1608.2	1	1	1	1	1
G1608.3	1	1	1	1	1
G1608.4	1	1	1	1	1
G1609.1	1	1	1	1	1
G1611.1	1	1	1	1	1
G1612.2	1	1	1	1	1
G1616.5	1	1	1	1	1
G1616.7	0	0	0	0	1
G1617.1	0	1	1	1	0
G1617.2	1	1	1	1	1
G1617.8	1	1	1	1	1
G1618.4	1	1	1	1	1
G1618.8	1	1	1	1	0
G1620.1	1	1	1	1	1
G1620.12	1	1	1	1	1
G1620.15	1	1	0	0	0
G1620.4	1	1	1	1	1
G1620.5	1	1	1	1	0
G1620.8	1	1	0	0	0
G1621.3	1	1	1	1	1
G1621.4	1	1	1	1	1
G1621.5	0	0	0	0	0
G1621.6	1	1	1	1	1
G1621.9	1	1	1	1	1
G1623.2	1	1	1	1	1
G1623.4	1	1	1	1	1
G1623.5	1	1	0	0	0
G1624.11	1	1	1	1	1
G1624.13	0	0	0	0	0
G1624.14	1	1	1	1	1
G1624.3	1	1	1	1	1
G1624.9	0	0	0	0	0
G1626.10	1	1	1	1	1
G1626.2	1	1	1	1	1
G1626.3	1	1	1	1	1
G1626.7	1	1	1	1	1
G1626.8	1	1	1	1	1
G1627.12	1	1	1	1	1
G1627.3	1	1	1	1	1
G1627.7	1	1	1	1	1
G1628.1	1	1	1	1	1
G1628.4	1	1	1	1	1
G1629.10	1	1	1	1	1
G1629.3	1	1	1	1	1
G1629.5	1	1	1	1	1
G163.2	1	1	1	1	1
G1631.12	1	1	1	1	1
G1631.18	1	1	1	1	1
G1631.19	1	1	1	1	1
G1631.20	0	0	0	0	0
G1631.22	1	1	1	1	1
G1631.23	1	1	1	1	1
G1631.4	1	1	1	1	1
G1631.8	1	1	1	1	1
G1632.1	1	1	1	1	1
G1632.11	1	1	1	1	1
G1632.2	1	1	1	1	1
G1632.3	1	1	1	1	1
G1632.8	1	1	1	1	1
G1633.2	1	1	1	1	1
G1633.4	0	0	0	0	0
G1634.4	1	1	1	1	1
G1636.10	0	0	0	0	0
G1636.2	1	1	1	1	0
G1636.3	1	1	1	1	0
G1636.4	1	1	1	1	0
G1637.1	1	1	1	1	1
G1637.5	1	1	1	1	1
G1638.1	1	1	1	1	1
G1638.3	0	0	0	0	0
G1638.4	1	1	1	1	1
G1638.9	1	1	1	0	0
G1641.1	1	1	1	1	1
G1641.2	1	1	1	1	1
G1641.4	1	1	1	1	1
G1642.1	1	1	1	1	1
G1644.10	1	1	1	1	1
G1644.11	1	1	1	1	1
G1644.9	1	1	1	1	1
G1645.11	1	1	1	1	1
G1645.16	0	0	0	0	0
G1645.21	1	1	1	0	0
G1645.24	1	0	0	0	0
G1645.4	1	1	1	1	1
G1645.5	1	1	1	1	1
G1645.8	1	1	1	1	1
G1646.11	1	1	1	1	1
G1646.18	1	1	0	0	0
G1646.3	1	1	1	1	1
G1646.4	1	1	1	1	1
G1646.6	1	1	1	1	1
G1646.7	1	1	0	0	0
G1646.9	1	1	1	1	1
G1647.1	1	1	1	1	1
G1649.1	0	1	1	0	0
G1650.4	1	1	1	1	1
G1651.3	1	1	1	1	1
G1651.4	1	1	1	1	1
G1653.1	1	1	1	1	1
G1653.2	1	1	1	1	1
G1655.1	1	1	1	1	1
G1655.3	1	1	1	1	1
G1655.6	1	1	1	1	1
G1655.8	1	1	1	1	1
G1656.6	1	1	1	0	0
G1657.1	1	1	1	0	0
G1657.4	1	1	1	1	1
G1659.12	0	1	0	0	0
G1659.13	0	1	0	0	0
G1659.14	1	1	1	1	1
G1659.15	0	1	0	0	0
G1659.16	1	1	1	1	1
G1659.4	1	1	1	1	1
G1659.7	1	1	1	1	1
G1659.8	0	1	0	0	0
G166.2	1	1	1	1	1
G166.4	1	1	1	1	1
G166.5	1	1	1	1	1
G1660.1	1	1	1	1	1
G1661.1	1	1	1	1	1
G1661.2	1	1	1	1	1
G1662.1	1	1	1	1	1
G1662.7	1	1	1	1	1
G1663.2	1	1	1	1	1
G1664.10	1	1	1	1	1
G1664.14	1	1	1	1	1
G1664.3	1	1	1	1	1
G1664.4	1	1	1	1	1
G1664.8	1	1	1	1	1
G1665.1	1	1	1	1	1
G1666.2	1	1	1	1	1
G1666.3	1	1	1	1	1
G1666.4	1	1	1	1	1
G1666.7	1	1	1	1	1
G1667.2	1	1	1	1	0
G1667.3	1	1	1	1	0
G1668.1	1	1	1	1	1
G1669.1	1	1	1	1	1
G167.1	1	1	1	1	1
G167.2	1	1	1	1	1
G167.4	1	1	1	1	0
G1671.1	1	1	1	1	1
G1673.2	1	1	1	1	1
G1673.4	1	1	1	1	1
G1674.13	1	1	1	1	1
G1674.2	1	1	1	1	1
G1674.6	1	1	1	1	1
G1674.9	1	1	1	1	1
G1676.1	1	1	1	1	1
G1676.3	1	1	1	1	1
G1676.5	1	1	1	1	1
G1677.1	1	1	1	1	1
G1679.2	1	1	1	1	1
G1679.5	1	1	1	1	1
G168.13	1	1	1	1	0
G168.14	1	1	1	1	1
G168.7	1	1	1	1	0
G1680.11	1	1	1	1	1
G1680.12	1	1	1	1	1
G1680.14	1	1	1	1	1
G1682.1	1	1	1	1	1
G1682.2	1	1	1	1	1
G1682.4	1	1	1	1	1
G1682.6	1	1	1	1	1
G1685.1	1	1	1	1	1
G1685.2	1	1	1	1	1
G1686.1	1	1	1	1	1
G1686.3	1	1	1	1	1
G1687.3	1	1	1	1	1
G1687.5	1	1	1	1	1
G1688.14	1	1	1	1	1
G1688.4	0	0	0	0	0
G1688.5	1	1	1	1	1
G169.2	1	1	1	1	1
G1692.1	1	1	1	1	0
G1693.11	1	1	1	1	1
G1693.7	1	1	1	1	1
G1694.2	0	0	0	1	1
G1698.10	0	0	0	0	1
G1698.14	1	1	1	1	1
G1698.5	0	0	0	0	0
G1698.6	1	1	1	1	1
G1698.8	1	1	1	1	1
G1699.1	1	1	1	1	1
G1700.1	1	1	1	1	1
G1700.4	1	1	1	1	1
G1700.5	1	1	1	1	1
G1701.1	0	1	1	1	1
G1701.2	0	1	1	1	1
G1702.1	1	1	1	1	1
G1702.4	0	0	1	0	0
G1702.5	1	1	1	1	1
G1702.6	1	1	1	1	1
G1703.1	1	1	1	1	1
G1703.5	1	1	1	1	1
G1703.8	1	1	1	1	1
G1705.1	1	1	1	1	1
G1705.10	1	1	1	1	1
G1705.5	1	1	1	1	1
G1705.9	1	1	1	1	1
G1706.8	1	1	1	1	1
G1709.1	1	1	1	1	1
G171.1	1	1	1	1	1
G171.6	1	1	1	1	1
G171.7	1	1	1	1	1
G1710.11	1	1	1	1	1
G1710.5	1	1	1	1	1
G1710.9	1	1	1	1	1
G1711.1	1	1	1	1	1
G1711.3	1	1	1	1	1
G1711.4	1	1	1	1	1
G1712.1	1	1	1	1	1
G1713.2	1	1	1	1	1
G1713.3	1	1	1	1	1
G1713.4	1	1	1	1	1
G1714.1	1	1	1	1	1
G1714.8	1	1	0	1	1
G1716.3	0	0	0	0	0
G1716.7	1	1	1	0	1
G1717.4	1	1	1	1	1
G1718.3	1	1	1	1	1
G1718.5	1	1	1	1	1
G172.2	1	1	1	0	1
G1726.1	1	1	1	1	1
G1726.2	1	1	1	1	1
G1728.4	1	1	1	1	1
G1729.4	1	0	0	0	0
G173.1	1	1	1	1	1
G173.2	1	1	1	1	1
G1730.3	0	0	1	0	0
G1731.2	0	0	0	0	1
G1732.1	1	0	0	1	1
G1732.10	1	1	1	1	1
G1732.14	1	1	1	1	1
G1732.15	1	1	1	1	1
G1732.24	0	0	0	0	0
G1732.3	1	1	1	1	1
G1732.6	1	1	1	1	1
G1734.3	0	1	1	1	0
G1734.8	0	1	1	1	0
G1735.10	1	1	1	1	1
G1735.12	1	1	1	1	1
G1735.15	0	1	1	0	0
G1735.8	1	1	1	1	1
G1737.2	1	1	0	0	0
G1738.1	1	1	1	1	1
G1738.3	1	1	1	1	1
G174.1	0	0	1	0	0
G174.4	1	0	1	1	1
G174.6	1	1	1	1	1
G1743.1	1	1	1	1	1
G1743.13	1	1	1	1	1
G1743.9	1	1	1	1	1
G1744.1	1	1	1	1	1
G1744.10	1	1	1	1	1
G1744.14	1	1	1	1	1
G1744.3	1	0	0	0	1
G1744.6	1	1	1	1	1
G1744.9	1	1	1	1	1
G1745.1	1	1	1	1	1
G1746.1	1	1	1	1	1
G1746.2	1	1	1	1	1
G1747.1	1	1	1	1	1
G1747.2	1	1	1	1	1
G1747.7	1	1	1	1	1
G1747.8	1	1	1	1	1
G1747.9	1	1	1	1	1
G1749.1	1	1	1	1	1
G1749.6	1	1	1	1	1
G175.1	1	1	1	1	1
G1750.2	1	1	1	1	1
G1750.4	1	1	1	1	1
G1751.1	1	1	1	1	1
G1751.2	1	1	1	1	1
G1751.3	1	1	1	1	1
G1753.1	1	1	1	1	1
G1753.2	1	1	1	1	1
G1753.3	1	1	1	1	1
G1753.4	1	1	1	1	1
G1754.1	1	1	1	1	1
G1754.10	1	1	1	1	1
G1754.6	1	1	1	1	1
G1755.1	1	1	1	1	1
G1755.4	1	1	1	1	1
G1757.13	1	1	1	1	1
G176.4	0	0	0	0	0
G1760.1	1	1	1	1	1
G1760.3	1	1	1	1	1
G1761.1	1	1	1	1	1
G1762.1	1	1	1	1	1
G1762.2	1	1	1	1	1
G1763.1	1	1	1	1	1
G1763.2	1	1	1	1	1
G1764.1	1	1	1	1	1
G1764.7	1	1	1	1	1
G1765.1	1	1	1	1	1
G1765.6	1	1	1	1	1
G1767.1	1	1	1	1	1
G1767.2	1	1	1	1	1
G1767.3	1	1	1	1	1
G1767.5	1	1	1	1	1
G177.1	1	1	1	1	1
G177.2	1	1	1	1	1
G1770.5	1	1	1	1	1
G1770.7	1	1	1	1	1
G1772.1	0	1	0	0	0
G1775.1	1	1	1	1	1
G1777.1	1	1	1	1	1
G1778.1	1	1	1	1	1
G1778.2	1	1	1	1	1
G1779.1	1	1	1	1	1
G1779.2	1	1	1	1	1
G1780.3	1	1	1	1	1
G1781.1	1	1	1	1	1
G1781.2	1	1	1	1	1
G1781.3	1	0	0	0	0
G1781.4	1	1	1	0	0
G1781.7	1	1	1	1	1
G1786.3	1	1	1	1	1
G1786.4	1	1	1	1	1
G1786.7	1	1	1	1	1
G1787.11	1	1	1	1	1
G1787.16	1	1	1	1	1
G1787.18	1	1	1	1	1
G1787.21	1	1	1	1	1
G1787.3	1	1	1	1	1
G1787.4	0	0	0	1	0
G1787.6	0	0	1	0	0
G1787.8	0	0	0	1	0
G1788.1	1	1	1	1	1
G1788.3	1	1	1	1	1
G1789.10	1	1	1	1	1
G1789.2	1	1	1	1	1
G1789.6	1	1	1	1	0
G1789.7	1	1	1	1	0
G1789.8	1	1	1	1	1
G179.1	1	1	1	1	1
G179.3	1	1	1	1	1
G1790.1	1	1	1	1	1
G1790.10	1	1	1	1	1
G1790.6	1	1	1	1	1
G1790.7	1	1	1	1	1
G1790.9	1	1	1	1	1
G1791.1	1	1	0	0	0
G1794.4	0	0	0	0	0
G1794.7	0	0	1	0	0
G1796.12	1	1	1	1	1
G1796.17	1	1	1	1	1
G1796.5	1	1	1	0	0
G1796.7	1	1	1	1	1
G1797.1	1	1	1	1	1
G1798.1	1	1	1	1	1
G1798.2	1	1	1	1	1
G1799.10	1	1	1	1	1
G1799.3	0	0	0	0	0
G1799.4	1	1	1	1	1
G1799.5	1	1	1	1	1
G18.3	1	1	1	1	1
G180.1	1	1	1	1	1
G180.3	1	1	1	1	1
G180.4	1	1	1	1	1
G180.5	1	1	1	1	1
G1800.1	1	1	1	1	1
G1800.2	1	1	1	1	1
G1800.4	1	1	1	1	1
G1801.1	0	0	0	0	0
G1801.2	1	1	1	1	1
G1801.3	1	1	1	0	1
G1801.4	1	1	1	0	0
G1801.6	1	1	1	1	1
G1801.7	1	1	1	1	1
G1801.8	1	1	1	1	1
G1802.1	1	1	1	1	1
G1802.3	0	0	0	0	0
G1802.4	1	1	1	1	1
G1802.5	0	0	0	0	0
G1805.2	1	1	1	1	1
G1805.3	1	1	1	1	1
G1806.15	1	1	1	1	1
G1806.20	1	1	1	1	1
G1807.4	1	1	1	1	1
G1807.5	0	1	1	0	0
G1808.1	1	1	1	1	1
G1808.5	0	0	0	0	1
G1808.7	1	1	1	1	1
G181.1	1	1	1	1	1
G1810.3	1	1	1	1	1
G1810.5	1	1	1	1	1
G1810.6	1	1	1	1	1
G1810.7	1	1	1	1	1
G1811.1	1	1	1	1	1
G1811.2	1	1	1	1	1
G1811.5	1	1	1	1	1
G1813.1	1	1	1	1	1
G1813.11	1	1	1	1	1
G1813.19	0	0	0	0	1
G1813.8	0	0	0	0	0
G1814.1	1	1	1	1	1
G1814.17	1	1	1	1	1
G1814.24	0	0	0	0	0
G1814.26	1	1	1	1	1
G1814.30	0	0	0	0	0
G1814.32	1	1	1	1	1
G1814.38	1	1	1	1	1
G1814.4	1	1	1	1	1
G1814.8	1	1	1	1	1
G1814.9	0	0	0	0	0
G1815.1	1	1	1	1	1
G1815.8	1	1	1	1	1
G182.2	1	1	1	1	1
G1823.1	1	1	1	1	1
G1823.5	1	1	1	1	1
G1823.6	1	1	1	1	1
G1823.9	1	1	1	1	1
G1828.11	1	1	1	1	1
G1828.13	0	1	1	1	1
G1828.20	1	1	1	1	1
G1828.22	1	1	1	1	1
G1828.23	1	1	1	1	1
G1828.7	1	1	1	1	1
G183.1	1	1	1	1	1
G183.2	0	0	0	0	0
G183.6	1	1	0	0	1
G1831.22	1	1	1	1	1
G1831.33	1	1	1	1	1
G1831.40	0	0	0	0	0
G1831.41	0	0	0	0	0
G1831.42	1	1	1	1	1
G1831.46	1	1	1	1	1
G1831.73	0	0	0	0	0
G1832.10	1	1	1	1	1
G1832.11	1	1	1	1	1
G1832.12	1	1	1	1	1
G1832.4	1	1	1	1	1
G1835.5	0	1	0	1	1
G1837.16	0	0	0	0	0
G1837.17	0	0	0	0	0
G1837.19	0	0	0	0	0
G1837.2	1	1	1	0	0
G1837.6	0	0	0	1	0
G1838.4	1	1	1	1	1
G1838.9	1	1	1	1	1
G1841.1	1	1	1	1	1
G1841.2	1	1	1	1	1
G1841.3	0	0	0	0	0
G1841.4	1	1	1	1	1
G1843.2	1	1	1	1	1
G1843.4	1	1	1	1	1
G1845.1	1	1	1	1	1
G1845.2	1	1	1	1	1
G1846.15	1	1	1	1	1
G1846.22	1	1	1	1	1
G1849.10	1	1	1	1	1
G1849.12	1	1	1	1	1
G1849.13	1	1	1	1	1
G1849.18	0	0	1	0	1
G1849.4	0	0	0	0	0
G1849.7	1	1	1	1	1
G1849.8	1	1	1	1	1
G185.1	1	1	1	1	1
G185.12	1	1	1	1	1
G185.14	0	0	0	0	0
G185.15	1	1	1	1	1
G185.16	1	1	1	1	1
G185.21	0	0	0	1	0
G185.25	1	0	1	1	0
G185.27	0	0	0	0	0
G185.30	0	0	0	0	0
G185.8	1	1	1	1	0
G1852.1	1	1	1	1	1
G1852.4	1	1	1	1	1
G1852.6	1	1	1	1	1
G1855.3	1	0	0	0	0
G1856.2	1	1	1	1	1
G1856.3	1	1	1	1	1
G1856.4	1	1	1	1	1
G1857.2	1	1	1	1	1
G1857.5	1	1	1	1	1
G1857.6	1	1	1	1	1
G1858.1	1	1	1	1	1
G1858.2	1	1	1	1	1
G1859.18	1	1	1	1	1
G1859.19	1	1	1	0	0
G1859.2	1	1	1	1	0
G1859.3	1	1	1	0	0
G1859.4	1	1	1	1	1
G1859.6	0	0	0	0	1
G1859.7	0	0	0	0	1
G1859.8	0	0	0	0	1
G1860.10	1	1	1	1	1
G1860.2	1	1	1	1	1
G1860.5	1	1	1	1	1
G1860.6	1	1	1	1	1
G1861.2	1	1	1	1	1
G1861.3	1	1	1	1	1
G1861.4	1	1	1	1	1
G1861.5	1	1	1	1	1
G1862.1	1	1	1	1	1
G1862.4	1	1	1	1	1
G1862.7	1	1	1	1	1
G1864.4	1	1	1	1	1
G1864.7	1	1	1	1	1
G1865.1	1	1	1	1	1
G1865.4	1	1	1	1	1
G1865.5	1	1	1	1	1
G1865.7	0	0	0	0	0
G1866.1	1	1	1	1	1
G1866.16	1	1	1	1	1
G1867.1	1	1	1	1	1
G1868.11	1	1	1	1	1
G1868.2	1	1	1	1	1
G1868.3	0	0	1	0	0
G1868.7	0	0	0	0	0
G1871.1	1	1	1	1	1
G1871.10	1	0	1	1	1
G1871.11	1	0	1	1	1
G1871.13	0	1	0	0	0
G1871.14	1	1	1	1	1
G1871.4	1	1	1	1	1
G1871.5	1	1	1	1	1
G1871.7	1	0	1	1	1
G1871.8	1	0	1	1	1
G1871.9	1	0	1	1	1
G1872.1	1	1	1	1	1
[truncated: 15,467 more rows]
