# Supplementary material for: Transcriptome innovations in primates revealed by single-molecule long-read sequencing
Source: Genome Res. 2022 Aug;32(8):1448–62. doi: 10.1101/gr.276395.121 (PMC9435740; doi:10.1101/gr.276395.121)
Supplement: Supplemental Material [file supp_gr.276395.121_Supp_Data_S9.zip › Supp_Data_S9_legend.txt]

Supplemental Data S9. Binary expression matrix (1=presence, 0=absence) for projected isoform models across species. Only transcripts showing consistent expression in all samples from the same species are included (based on batch effect-corrected TPM values).
