# Supplementary material for: Transcriptome innovations in primates revealed by single-molecule long-read sequencing
Source: Genome Res. 2022 Aug;32(8):1448–62. doi: 10.1101/gr.276395.121 (PMC9435740; doi:10.1101/gr.276395.121)
Supplement: Supplemental Material [file supp_gr.276395.121_Supp_Data_S10.zip › S10_DIU.txt]

isoform_id	category
G8444.1	variability
G8444.2	conserved
G8444.3	conserved
G5331.1	variability
G5331.2	human_up
G5331.3	variability
G7146.1	macaque_up
G7146.2	variability
G7146.3	variability
G7146.5	conserved
G7146.6	conserved
G134.2	conserved
G134.3	conserved
G134.7	variability
G134.8	variability
G134.9	conserved
G7132.3	conserved
G7132.5	variability
G7132.6	conserved
G7132.7	conserved
G7132.8	conserved
G1772.1	chimpanzee_up
G1772.2	variability
G1772.3	3+2
G1772.5	variability
G7567.2	conserved
G7567.3	conserved
G7567.4	conserved
G7567.5	conserved
G7567.6	conserved
G3647.1	conserved
G3647.2	variability
G3647.4	variability
G3647.5	variability
G3647.7	conserved
G8470.1	variability
G8470.2	conserved
G8470.3	conserved
G8470.4	conserved
G8470.5	conserved
G4998.1	variability
G4998.2	macaque_up
G4998.3	variability
G4997.10	conserved
G4997.11	variability
G4997.13	conserved
G4997.17	variability
G4997.19	3+2
G4997.2	variability
G4997.23	variability
G4997.24	conserved
G4997.26	variability
G4997.27	variability
G4997.28	variability
G4997.29	variability
G4997.30	human_up
G4997.5	macaque_up
G4997.6	conserved
G4997.8	variability
G4997.9	conserved
G4997.12	variability
G4997.15	variability
G4997.7	variability
G4631.1	variability
G4631.2	3+2
G4631.3	variability
G4631.4	conserved
G4631.5	variability
G7575.1	conserved
G7575.2	conserved
G3566.1	conserved
G3566.10	conserved
G3566.11	variability
G3566.12	conserved
G3566.13	conserved
G3566.14	conserved
G3566.4	variability
G3566.7	conserved
G3566.8	variability
G207.10	conserved
G207.11	conserved
G207.12	variability
G207.13	conserved
G207.15	conserved
G207.2	conserved
G207.6	variability
G207.8	conserved
G207.9	conserved
G6243.12	conserved
G6243.13	variability
G6243.14	conserved
G6243.15	variability
G6243.19	variability
G6243.5	conserved
G6243.8	conserved
G1778.1	variability
G1778.2	variability
G1778.3	conserved
G1778.4	conserved
G1778.6	conserved
G117.1	variability
G117.10	conserved
G117.3	variability
G117.7	conserved
G5831.1	conserved
G5831.12	conserved
G5831.13	conserved
G5831.14	variability
G5831.15	conserved
G5831.2	variability
G5831.5	conserved
G5831.7	conserved
G5831.8	variability
G7491.1	macaque_up
G7491.2	variability
G7491.3	variability
G4300.1	conserved
G4300.2	conserved
G4300.3	conserved
G7498.1	variability
G7498.2	variability
G7498.3	conserved
G7498.4	conserved
G7498.5	conserved
G7563.1	variability
G7563.11	conserved
G7563.12	conserved
G7563.2	variability
G7563.4	conserved
G7563.5	variability
G7563.6	variability
G7563.8	conserved
G4251.1	conserved
G4251.2	conserved
G7423.1	variability
G7423.2	conserved
G7423.4	conserved
G7423.6	conserved
G7423.8	variability
G8473.1	conserved
G8473.2	conserved
G6393.1	conserved
G6393.2	conserved
G6393.3	conserved
G1916.1	conserved
G1916.2	variability
G1916.5	variability
G1916.7	variability
G1916.8	variability
G1916.9	variability
G3146.1	variability
G3146.2	variability
G3146.3	conserved
G3146.4	conserved
G3146.5	conserved
G3097.2	conserved
G3097.3	conserved
G3097.4	variability
G7481.1	conserved
G7481.2	conserved
G7481.3	conserved
G7481.4	conserved
G7481.5	conserved
G7481.6	variability
G7481.7	conserved
G7481.8	conserved
G7481.9	conserved
G7482.1	conserved
G7482.2	variability
G7482.4	variability
G7541.1	conserved
G7541.10	variability
G7541.13	conserved
G7541.15	conserved
G7541.16	conserved
G7541.5	conserved
G7541.6	variability
G7541.9	conserved
G8336.1	conserved
G8336.4	variability
G8336.5	macaque_up
G8484.1	conserved
G8484.10	variability
G8484.2	variability
G8484.3	conserved
G8484.4	variability
G8484.5	conserved
G8484.6	conserved
G8484.8	conserved
G8484.9	variability
G3143.1	variability
G3143.2	variability
G3143.3	variability
G3143.4	human_down
G3614.1	conserved
G3614.2	conserved
G3614.3	conserved
G3088.1	variability
G3088.2	conserved
G3088.3	conserved
G3088.4	variability
G3088.5	conserved
G3088.6	variability
G3088.7	conserved
G7614.1	variability
G7614.2	variability
G7476.1	conserved
G7476.10	conserved
G7476.12	conserved
G7476.13	conserved
G7476.2	conserved
G7476.3	conserved
G7476.4	conserved
G7476.5	conserved
G7476.6	variability
G7476.7	conserved
G7476.8	conserved
G7476.9	conserved
G7552.1	conserved
G7552.2	variability
G7552.4	conserved
G7552.6	conserved
G7552.8	human_up
G3530.1	conserved
G3530.2	conserved
G3530.3	conserved
G3530.4	conserved
G3530.5	variability
G4335.1	conserved
G4335.2	conserved
G4335.3	conserved
G7445.1	variability
G7445.2	variability
G7445.3	variability
G7445.4	conserved
G7445.6	conserved
G7445.7	conserved
G7445.8	conserved
G3529.15	conserved
G3529.5	conserved
G8301.1	variability
G8301.2	variability
G3439.14	conserved
G3439.2	conserved
G3439.4	conserved
G3439.5	variability
G3439.7	conserved
G3439.8	conserved
G3525.1	variability
G3525.3	macaque_up
G3525.4	variability
G3052.1	conserved
G3052.2	conserved
G3052.3	conserved
G3037.6	variability
G3037.7	variability
G6961.1	variability
G6961.2	variability
G6959.1	conserved
G6959.3	conserved
G3729.2	variability
G3729.3	variability
G3729.4	conserved
G3729.5	conserved
G3729.6	conserved
G7569.1	conserved
G7569.3	conserved
G7569.4	variability
G7569.5	conserved
G2145.1	conserved
G2145.2	conserved
G2145.3	conserved
G4627.1	variability
G4627.2	conserved
G4627.4	variability
G6099.1	conserved
G6099.3	variability
G6099.6	conserved
G6099.7	variability
G6099.8	variability
G6099.9	gorilla_down
G7629.2	conserved
G7629.3	conserved
G7629.5	variability
G7629.6	macaque_up
G7629.7	conserved
G7629.8	variability
G7629.9	conserved
G7242.1	conserved
G7243.1	conserved
G7243.5	conserved
G7243.6	conserved
G166.1	variability
G166.2	variability
G166.3	conserved
G166.4	variability
G166.5	conserved
G2644.1	3+2
G2644.2	variability
G2644.3	variability
G2644.4	variability
G7309.1	conserved
G7309.11	variability
G7309.3	conserved
G7309.4	conserved
G7309.5	variability
G7309.6	conserved
G7309.9	conserved
G7465.1	conserved
G7465.3	conserved
G7465.4	variability
G7465.5	variability
G7465.6	conserved
G6956.1	variability
G6956.2	variability
G1799.10	conserved
G1799.11	conserved
G1799.4	conserved
G1799.5	conserved
G1799.9	conserved
G1800.1	conserved
G1800.2	conserved
G1800.3	conserved
G1800.4	conserved
G4403.1	variability
G4403.2	variability
G4403.5	variability
G269.1	conserved
G269.2	variability
G269.3	variability
G68.1	conserved
G68.2	conserved
G2678.3	variability
G2678.4	conserved
G2678.5	variability
G2678.6	conserved
G2678.7	variability
G5771.1	variability
G5771.2	orangutan_up
G5771.3	conserved
G5771.4	conserved
G3532.2	variability
G3532.3	variability
G3532.4	variability
G3532.6	conserved
G3532.7	variability
G3532.8	conserved
G3532.9	variability
G1339.1	variability
G1339.2	variability
G1339.3	conserved
G1339.4	variability
G1339.5	conserved
G8177.1	conserved
G8177.10	macaque_up
G8177.5	macaque_up
G8177.6	variability
G8177.9	conserved
G2084.1	conserved
G2084.2	conserved
G2084.3	conserved
G2084.4	conserved
G4645.1	variability
G4645.2	variability
G4293.10	conserved
G4293.11	gorilla_up
G4293.12	conserved
G4293.13	variability
G4293.15	conserved
G4293.17	conserved
G4293.2	conserved
G4293.3	conserved
G4293.6	conserved
G4293.7	gorilla_down
G4293.8	conserved
G3149.1	variability
G3149.10	variability
G3149.2	orangutan_up
G3149.4	conserved
G3149.5	variability
G3149.6	conserved
G3149.7	conserved
G3149.8	variability
G8332.1	conserved
G8332.2	variability
G8332.3	conserved
G8332.4	conserved
G8332.5	conserved
G8332.6	conserved
G8332.7	conserved
G7704.1	conserved
G7704.2	conserved
G7145.2	variability
G7145.3	3+2
G7145.5	variability
G7145.6	variability
G1975.1	gorilla_up
G1975.2	variability
G1975.3	conserved
G1975.5	variability
G1975.6	variability
G1975.7	gorilla_up
G2677.12	conserved
G2677.13	conserved
G2677.3	variability
G2677.5	conserved
G2677.6	conserved
G2677.7	variability
G2677.8	variability
G4617.1	conserved
G4617.3	conserved
G4617.5	variability
G4617.6	variability
G4617.7	variability
G4617.8	conserved
G6228.1	variability
G6228.2	variability
G6228.3	conserved
G6228.4	variability
G6102.1	variability
G6102.2	conserved
G6102.3	conserved
G4992.1	conserved
G4992.2	conserved
G4992.3	conserved
G4992.4	conserved
G2141.1	variability
G2141.2	conserved
G2141.3	variability
G2643.1	variability
G2643.2	variability
G2643.3	variability
G8534.1	variability
G8534.2	variability
G8534.3	conserved
G8534.4	variability
G8534.5	conserved
G8534.6	human_up
G7207.1	conserved
G7207.10	conserved
G7207.12	conserved
G7207.13	conserved
G7207.15	conserved
G7207.4	conserved
G7207.6	conserved
G7207.7	conserved
G7207.9	conserved
G1507.15	conserved
G1507.7	conserved
G4696.1	conserved
G4696.11	conserved
G4696.5	macaque_up
G4696.6	conserved
G4696.8	conserved
G4696.9	variability
G6274.1	conserved
G6274.10	conserved
G6274.12	conserved
G6274.13	conserved
G6274.14	conserved
G6274.15	conserved
G6274.3	variability
G6274.4	conserved
G6274.5	conserved
G6274.7	variability
G6274.8	conserved
G6274.9	conserved
G2666.1	conserved
G2666.2	conserved
G2666.4	conserved
G2666.5	variability
G2666.6	variability
G2666.7	conserved
G1899.1	variability
G1899.2	variability
G918.1	conserved
G918.2	conserved
G918.3	conserved
G918.4	conserved
G918.5	variability
G918.6	conserved
G918.7	variability
G918.8	conserved
G3720.1	variability
G3720.2	conserved
G3720.4	conserved
G7454.1	conserved
G7454.3	conserved
G7454.5	conserved
G7454.6	conserved
G7454.7	conserved
G7454.9	conserved
G5870.1	variability
G5870.2	variability
G5870.3	conserved
G5863.1	variability
G5863.13	variability
G5863.14	variability
G5863.15	conserved
G5863.16	conserved
G5863.17	conserved
G5863.2	variability
G5863.3	variability
G5863.4	conserved
G5863.8	conserved
G5863.9	conserved
G2122.1	conserved
G2122.3	conserved
G2122.4	variability
G2122.5	variability
G2122.6	conserved
G8364.1	variability
G8364.2	conserved
G8364.3	variability
G8364.4	conserved
G6309.2	variability
G6309.3	conserved
G6309.4	variability
G6067.1	conserved
G6067.2	conserved
G6067.4	conserved
G4939.1	conserved
G4939.10	conserved
G4939.2	conserved
G4939.4	conserved
G4939.5	variability
G4939.6	conserved
G4939.9	variability
G8474.1	variability
G8474.3	conserved
G8474.4	variability
G6816.7	conserved
G6816.9	conserved
G1243.1	conserved
G1243.2	conserved
G1243.3	variability
G1243.5	variability
G218.1	variability
G218.10	conserved
G218.2	variability
G218.4	conserved
G218.5	conserved
G218.6	conserved
G218.7	conserved
G218.8	variability
G218.9	gorilla_up
G2568.1	conserved
G2568.2	conserved
G2568.3	conserved
G2568.4	conserved
G6919.1	conserved
G6919.10	conserved
G6919.11	conserved
G6919.3	conserved
G6919.4	variability
G6919.6	conserved
G6919.8	variability
G6919.9	conserved
G2749.3	variability
G2749.4	variability
G2749.5	variability
G2703.1	variability
G2703.2	variability
G5014.10	conserved
G5014.2	variability
G5014.4	conserved
G5014.5	conserved
G5014.6	conserved
G5014.7	conserved
G8115.1	conserved
G8115.2	conserved
G8115.3	conserved
G8115.4	conserved
G8115.5	variability
G8115.6	chimpanzee_up
G8115.8	variability
G2346.1	conserved
G2346.4	conserved
G2346.6	human_down
G2346.7	human_up
G2346.8	conserved
G2347.1	variability
G748.1	conserved
G748.2	conserved
G2573.1	variability
G2573.2	variability
G2573.4	variability
G2573.6	variability
G1856.1	conserved
G1856.2	variability
G1856.3	variability
G1856.4	conserved
G1856.5	conserved
G432.1	variability
G432.3	conserved
G432.5	conserved
G432.7	conserved
G432.8	human_down
G7096.1	conserved
G7096.5	variability
G7096.6	variability
G7096.7	orangutan_up
G7200.1	conserved
G7200.2	conserved
G7200.3	conserved
G7200.4	conserved
G7262.1	chimpanzee_down
G7262.2	conserved
G7262.4	variability
G7262.5	variability
G7262.6	variability
G7262.7	variability
G7262.8	variability
G5256.1	variability
G5256.3	variability
G5256.4	variability
G5256.5	variability
G5294.1	conserved
G5294.2	conserved
G5294.3	conserved
G5294.4	conserved
G7227.1	conserved
G7227.2	variability
G7227.4	macaque_up
G7227.7	macaque_down
G1099.16	variability
G1099.24	variability
G1099.3	conserved
G1099.5	variability
G2296.1	variability
G2296.2	conserved
G2296.4	conserved
G2296.5	variability
G2296.6	conserved
G2571.1	variability
G2571.2	conserved
G2571.3	variability
G2571.4	variability
G7303.1	conserved
G7303.11	conserved
G7303.2	conserved
G7303.4	conserved
G7303.5	conserved
G7303.6	variability
G7303.8	conserved
G7303.9	variability
G2881.1	human_up
G2881.3	conserved
G2881.4	variability
G2881.5	conserved
G2881.7	conserved
G7291.1	human_up
G7291.2	human_down
G7291.3	conserved
G7291.4	conserved
G2603.10	conserved
G2603.13	conserved
G2603.14	conserved
G2603.16	conserved
G2603.2	conserved
G2603.4	conserved
G2603.6	conserved
G2603.7	conserved
G5029.15	conserved
G5029.16	variability
G5029.4	conserved
G5029.6	variability
G5029.7	gorilla_up
G5029.8	variability
G5029.9	variability
G6765.1	variability
G6765.10	conserved
G6765.11	conserved
G6765.14	macaque_down
G6765.15	conserved
G6765.17	conserved
G6765.6	conserved
G6765.8	variability
G6765.9	macaque_up
G2558.1	conserved
G2558.2	conserved
G2558.3	conserved
G2558.4	conserved
G2558.5	conserved
G2283.1	gorilla_up
G2283.2	variability
G2283.3	conserved
G2283.5	macaque_up
G2283.6	variability
G2283.7	variability
G6306.1	conserved
G6306.10	conserved
G6306.11	conserved
G6306.2	orangutan_down
G6306.4	variability
G6306.6	conserved
G6306.7	variability
G6306.9	variability
G2906.1	variability
G2906.10	variability
G2906.12	conserved
G2906.14	variability
G2906.15	conserved
G2906.2	conserved
G2906.4	conserved
G2906.6	conserved
G2906.8	variability
G2906.9	conserved
G7313.1	conserved
G7313.4	conserved
G7313.5	conserved
G7313.6	conserved
G7313.7	conserved
G7313.8	conserved
G4527.1	conserved
G4527.3	conserved
G1077.2	variability
G1077.3	conserved
G1077.4	conserved
G1077.5	conserved
G1077.6	variability
G6597.1	conserved
G6597.2	orangutan_up
G6597.3	variability
G6597.4	variability
G6597.5	variability
G6597.6	variability
G6597.8	conserved
G6597.9	conserved
G2880.1	conserved
G2880.2	variability
G2880.3	variability
G2880.4	variability
G6305.1	variability
G6305.2	variability
G6305.3	variability
G6305.4	conserved
G6263.1	conserved
G6263.2	conserved
G6263.4	conserved
G6263.5	conserved
G6263.6	conserved
G6263.7	conserved
G6263.9	conserved
G5917.1	variability
G5917.3	variability
G5917.4	conserved
G5917.5	variability
G5917.6	variability
G5917.8	orangutan_up
G5917.9	conserved
G5071.1	conserved
G5071.3	conserved
G5071.4	conserved
G5071.5	conserved
G5071.7	conserved
G6828.1	variability
G6828.2	conserved
G6828.5	variability
G2029.1	variability
G2029.2	variability
G6493.1	variability
G6493.2	variability
G6238.1	conserved
G6238.2	conserved
G6238.5	conserved
G6586.1	variability
G6586.10	conserved
G6586.2	variability
G6586.3	conserved
G6586.4	conserved
G6586.5	conserved
G6586.6	conserved
G6586.7	conserved
G6586.8	variability
G6586.9	conserved
G6664.1	variability
G6664.2	conserved
G6664.3	variability
G3293.1	conserved
G3293.2	conserved
G3293.3	conserved
G98.1	conserved
G98.2	conserved
G4792.1	gorilla_up
G4792.2	conserved
G4792.3	variability
G4792.4	variability
G4792.5	conserved
G4792.7	variability
G6168.1	variability
G6168.2	conserved
G6168.3	conserved
G6168.4	variability
G6168.7	variability
G6168.8	conserved
G5847.1	conserved
G5847.2	conserved
G5847.3	conserved
G5847.4	conserved
G5847.5	conserved
G5847.6	conserved
G5847.7	variability
G8155.1	conserved
G8155.2	conserved
G8155.3	conserved
G8155.4	conserved
G8155.5	conserved
G8155.6	conserved
G38.2	conserved
G38.3	conserved
G2662.1	variability
G2662.10	conserved
G2662.11	variability
G2662.12	conserved
G2662.13	conserved
G2662.14	variability
G2662.15	conserved
G2662.16	conserved
G2662.19	conserved
G2662.20	conserved
G2662.3	human_up
G2662.4	chimpanzee_up
G2662.7	macaque_up
G2662.8	variability
G2662.9	variability
G1046.1	variability
G1046.2	conserved
G1046.3	variability
G1046.4	conserved
G1046.5	macaque_up
G2658.1	conserved
G2658.2	conserved
G4755.1	variability
G4755.2	variability
G4755.3	conserved
G4755.4	conserved
G4414.1	conserved
G4414.2	conserved
G6751.1	variability
G6751.2	macaque_up
G6751.3	conserved
G6751.4	variability
G6751.6	conserved
G6751.7	variability
G6751.8	conserved
G6856.1	conserved
G6856.2	conserved
G6856.4	conserved
G6856.5	conserved
G6856.6	conserved
G6856.7	variability
G6856.8	conserved
G6775.1	variability
G6775.2	variability
G6775.3	macaque_up
G6775.4	conserved
G8328.1	variability
G8328.2	variability
G7974.1	conserved
G7974.2	conserved
G8187.1	conserved
G8187.10	variability
G8187.11	conserved
G8187.14	conserved
G8187.17	conserved
G8187.22	variability
G8187.23	conserved
G8187.24	conserved
G8187.25	conserved
G8187.26	variability
G8187.28	conserved
G8187.4	conserved
G8187.5	conserved
G8187.7	conserved
G8187.9	conserved
G3934.1	variability
G3934.3	conserved
G3934.4	conserved
G3934.6	conserved
G8312.11	conserved
G8312.13	conserved
G8312.2	conserved
G8312.4	conserved
G8312.7	variability
G8312.8	variability
G6713.1	variability
G6713.2	variability
G6713.3	conserved
G6713.4	conserved
G6713.5	conserved
G8324.1	conserved
G8324.2	conserved
G8324.4	conserved
G5799.1	macaque_down
G5799.2	macaque_up
G5799.3	macaque_down
G5799.4	macaque_up
G5799.5	macaque_down
G5799.6	macaque_up
G7255.1	conserved
G7255.2	conserved
G7255.3	conserved
G1680.1	conserved
G1680.10	variability
G1680.11	variability
G1680.12	variability
G1680.13	conserved
G1680.14	variability
G1680.2	conserved
G1680.3	conserved
G1680.5	conserved
G1680.6	conserved
G1680.7	variability
G1680.8	variability
G1680.9	conserved
G7406.1	variability
G7406.2	variability
G7406.3	variability
G7857.1	conserved
G7857.10	conserved
G7857.12	conserved
G7857.13	conserved
G7857.14	conserved
G7857.15	conserved
G7857.2	variability
G7857.3	conserved
G7857.5	variability
G7857.6	variability
G7857.8	conserved
G3131.2	variability
G3131.3	conserved
G3131.5	variability
G74.1	conserved
G74.2	conserved
G4870.10	conserved
G4870.2	conserved
G4870.4	variability
G4870.5	conserved
G4870.6	conserved
G4870.7	conserved
G4870.8	conserved
G4870.9	conserved
G40.1	variability
G40.2	variability
G42.1	conserved
G42.2	variability
G42.3	conserved
G42.4	variability
G42.5	conserved
G42.6	variability
G1365.1	variability
G1365.3	variability
G1365.4	variability
G7348.1	variability
G7349.1	variability
G7349.2	variability
G3978.1	conserved
G3978.2	conserved
G6637.1	conserved
G6637.10	conserved
G6637.3	conserved
G6637.6	conserved
G6637.9	conserved
G6630.1	variability
G6630.2	variability
G6630.3	orangutan_up
G6630.5	macaque_up
G6630.7	human_up
G7420.1	variability
G7420.2	conserved
G7420.4	orangutan_up
G7420.5	conserved
G7420.6	conserved
G6957.1	chimpanzee_up
G6957.3	variability
G6957.4	variability
G3353.1	variability
G3353.2	conserved
G3353.3	conserved
G3353.4	conserved
G3250.1	conserved
G3250.11	conserved
G3250.12	conserved
G3250.14	conserved
G3250.16	conserved
G3250.18	conserved
G3250.2	conserved
G3250.22	conserved
G3250.25	conserved
G3250.27	conserved
G3250.5	conserved
G3250.8	conserved
G3250.9	conserved
G2768.1	conserved
G2768.2	variability
G2768.3	variability
G2768.4	conserved
G5972.1	conserved
G5972.2	conserved
G5972.4	conserved
G5972.5	conserved
G6044.1	conserved
G6044.2	conserved
G6044.3	conserved
G6044.6	variability
G3390.2	conserved
G3390.3	conserved
G6477.1	conserved
G6477.10	conserved
G6477.2	variability
G6477.3	conserved
G6477.4	conserved
G6477.6	variability
G6477.7	conserved
G6477.8	conserved
G6477.9	conserved
G97.1	variability
G97.2	variability
G97.3	conserved
G229.1	conserved
G229.3	conserved
G229.5	macaque_up
G229.6	macaque_down
G8272.4	conserved
G8272.5	conserved
G897.1	conserved
G897.10	conserved
G897.2	gorilla_down
G897.4	variability
G897.5	variability
G897.6	conserved
G897.7	conserved
G57.1	conserved
G57.2	conserved
G57.4	conserved
G57.5	conserved
G5629.2	conserved
G5629.4	variability
G5629.7	variability
G2657.1	conserved
G2657.3	variability
G2657.4	variability
G5004.10	conserved
G5004.11	conserved
G5004.14	conserved
G5004.15	conserved
G5004.16	conserved
G5004.18	conserved
G5004.19	conserved
G5004.5	conserved
G5004.9	conserved
G6835.10	conserved
G6835.12	conserved
G6835.16	conserved
G6835.18	conserved
G6835.2	conserved
G6835.6	conserved
G6835.7	conserved
G6835.9	conserved
G7329.1	conserved
G7329.2	conserved
G7329.3	conserved
G7332.2	conserved
G7332.3	macaque_down
G7332.4	variability
G7332.5	macaque_up
G7332.6	variability
G404.1	conserved
G404.2	conserved
G404.3	conserved
G6486.1	conserved
G6486.2	conserved
G6486.4	conserved
G6538.1	conserved
G6538.12	variability
G6538.2	conserved
G6538.3	conserved
G6538.4	conserved
G6538.5	variability
G8499.1	chimpanzee_up
G8499.2	variability
G8499.3	chimpanzee_up
G8499.6	variability
G8499.7	orangutan_up
G5871.1	conserved
G5871.2	conserved
G7244.1	variability
G7244.2	variability
G7244.3	variability
G7220.1	conserved
G7220.10	conserved
G7220.12	conserved
G7220.13	conserved
G7220.14	variability
G7220.18	conserved
G7220.19	variability
G7220.20	variability
G7220.26	conserved
G7220.28	variability
G7220.29	conserved
G7220.3	variability
G7220.4	conserved
G7221.1	conserved
G7221.2	conserved
G7221.3	conserved
G7221.4	variability
G7221.5	conserved
G7221.6	conserved
G7221.7	conserved
G2092.1	conserved
G2092.2	conserved
G2092.3	variability
G126.1	conserved
G126.2	conserved
G126.3	conserved
G126.5	conserved
G6119.1	conserved
G6119.2	conserved
G6009.1	chimpanzee_down
G6009.12	chimpanzee_up
G6009.14	conserved
G6009.2	conserved
G6009.5	conserved
G6009.6	chimpanzee_up
G6009.7	conserved
G6009.8	conserved
G6009.9	conserved
G3153.1	conserved
G3153.2	conserved
G3153.3	conserved
G3153.4	conserved
G6690.1	conserved
G6690.2	conserved
G6690.3	conserved
G6690.4	conserved
G6690.5	conserved
G336.1	variability
G336.2	conserved
G336.3	variability
G336.4	variability
G336.5	orangutan_up
G336.6	conserved
G335.1	variability
G335.10	conserved
G335.12	variability
G335.14	variability
G335.2	variability
G335.3	conserved
G335.7	conserved
G335.8	conserved
G335.9	conserved
G6149.2	conserved
G6149.4	conserved
G6149.5	conserved
G6149.6	conserved
G6149.7	conserved
G6149.8	conserved
G3084.1	variability
G3084.2	variability
G3084.3	conserved
G3084.5	variability
G3084.6	conserved
G7612.1	conserved
G7612.2	conserved
G7612.3	conserved
G7612.4	conserved
G7612.6	conserved
G7612.7	conserved
G6457.1	conserved
G6457.2	conserved
G6457.3	conserved
G6457.4	variability
G6457.5	variability
G6457.6	conserved
G4710.2	variability
G4710.3	variability
G4710.4	variability
G2104.1	variability
G2104.2	variability
G2104.4	variability
G4005.1	conserved
G4005.2	conserved
G4005.3	conserved
G1770.5	variability
G1770.7	variability
G188.1	conserved
G188.3	conserved
G188.4	conserved
G188.5	conserved
G188.6	conserved
G1368.1	conserved
G1368.2	conserved
G1866.1	variability
G1866.10	variability
G1866.13	variability
G1866.14	variability
G1866.15	conserved
G1866.16	conserved
G1866.5	conserved
G1866.6	conserved
G1878.1	variability
G1878.2	conserved
G1878.3	variability
G1878.4	variability
G2036.1	variability
G2036.2	variability
G2036.3	conserved
G2036.4	conserved
G2036.7	variability
G2036.9	conserved
G3749.1	variability
G3749.3	variability
G4336.1	variability
G4336.4	variability
G4336.6	conserved
G8520.1	variability
G8520.2	conserved
G8520.3	variability
G2653.1	variability
G2653.2	conserved
G2653.3	variability
G2653.4	conserved
G3064.1	conserved
G3064.2	conserved
G7582.1	variability
G7582.10	variability
G7582.2	conserved
G7582.3	conserved
G7582.5	conserved
G7582.6	conserved
G7582.8	conserved
G7582.9	conserved
G4263.1	conserved
G4263.2	conserved
G4263.3	conserved
G6735.1	variability
G6735.3	variability
G479.1	variability
G479.3	conserved
G479.4	conserved
G479.5	conserved
G479.7	conserved
G1882.1	conserved
G1882.2	conserved
G4064.1	conserved
G4064.10	conserved
G4064.3	conserved
G4064.5	conserved
G4064.7	conserved
G4064.9	conserved
G4959.1	conserved
G4959.2	conserved
G4959.3	conserved
G7059.1	conserved
G7059.2	orangutan_down
G7059.3	conserved
G7059.5	orangutan_up
G7060.1	conserved
G7060.2	conserved
G7062.10	conserved
G7062.11	conserved
G7062.12	conserved
G7062.2	conserved
G7062.3	variability
G7062.5	conserved
G7062.6	variability
G7062.7	macaque_up
G7062.9	conserved
G464.11	conserved
G464.2	conserved
G464.3	conserved
G464.4	conserved
G464.5	conserved
G464.6	conserved
G464.7	conserved
G1239.1	conserved
G1239.2	conserved
G4021.1	conserved
G4021.2	conserved
G7141.1	variability
G7141.3	conserved
G7141.4	variability
G7141.5	conserved
G1991.1	variability
G1991.2	variability
G1991.3	variability
G1991.4	variability
G1991.5	conserved
G1991.6	variability
G1991.7	conserved
G4983.1	conserved
G4983.3	conserved
G4983.5	conserved
G4983.6	conserved
G3356.10	variability
G3356.12	variability
G3356.2	variability
G3356.1	variability
G3356.3	variability
G5990.1	macaque_down
G5990.2	macaque_up
G5969.2	conserved
G5969.4	conserved
G82.13	variability
G82.14	variability
G82.2	conserved
G82.8	conserved
G83.1	conserved
G816.1	human_up
G816.2	conserved
G816.4	variability
G816.6	variability
G816.7	variability
G1186.1	conserved
G1186.2	variability
G1186.6	variability
G1186.7	conserved
G1186.8	conserved
G1186.9	conserved
G7185.1	variability
G7185.10	conserved
G7185.2	conserved
G7185.4	conserved
G7185.6	conserved
G7185.7	variability
G7185.8	variability
G7185.9	conserved
G947.1	variability
G947.2	conserved
G947.3	variability
G947.4	variability
G947.5	conserved
G947.6	conserved
G953.2	variability
G953.5	conserved
G953.6	human_up
G7184.1	conserved
G7184.2	conserved
G7184.3	conserved
G7184.4	conserved
G7184.6	conserved
G4731.1	conserved
G4731.13	conserved
G4731.17	variability
G4731.18	variability
G4731.19	variability
G4731.2	conserved
G4731.21	conserved
G4731.22	conserved
G4731.28	conserved
G4731.31	conserved
G4731.32	variability
G4731.33	conserved
G4731.5	conserved
G4731.8	conserved
G1821.1	conserved
G1821.2	conserved
G815.3	conserved
G815.4	conserved
G815.5	conserved
G4751.1	conserved
G4751.2	conserved
G4751.3	conserved
G282.1	variability
G282.2	variability
G282.3	variability
G1942.1	variability
G1942.2	conserved
G1942.3	variability
G288.1	variability
G288.10	conserved
G288.2	conserved
G288.4	conserved
G288.5	conserved
G288.6	conserved
G288.7	variability
G750.1	conserved
G750.12	conserved
G750.5	conserved
G750.6	conserved
G750.7	conserved
G750.8	conserved
G2673.1	conserved
G2673.2	variability
G2673.3	conserved
G2673.4	conserved
G2673.5	conserved
G2673.6	variability
G2673.7	variability
G377.1	variability
G377.11	conserved
G377.12	conserved
G377.13	conserved
G377.2	variability
G377.4	variability
G377.5	variability
G377.6	conserved
G6737.1	variability
G6737.2	variability
G6737.3	conserved
G2689.1	conserved
G2689.2	conserved
G7794.1	variability
G7794.3	variability
G7785.1	variability
G7785.2	gorilla_up
G7785.3	conserved
G7785.4	conserved
G7785.5	orangutan_up
G7785.6	conserved
G7785.7	conserved
G5086.14	variability
G5086.28	macaque_down
G5086.3	conserved
G5086.31	conserved
G5086.42	macaque_up
G5086.45	conserved
G5086.5	conserved
G5086.6	macaque_down
G923.2	variability
G923.6	conserved
G923.7	variability
G923.8	conserved
G8423.1	variability
G8423.2	conserved
G8423.3	macaque_up
G8423.4	variability
G1795.1	variability
G1795.2	conserved
G1795.3	variability
G2926.1	variability
G2926.2	variability
G6585.1	conserved
G6585.2	conserved
G6585.3	conserved
G2802.1	variability
G2802.2	chimpanzee_up
G2802.3	conserved
G835.1	variability
G835.2	variability
G835.3	variability
G835.4	conserved
G835.6	conserved
G835.9	conserved
G8527.1	variability
G8527.3	variability
G8527.5	conserved
G8527.6	variability
G8527.7	conserved
G3106.1	variability
G3106.2	variability
G3106.4	conserved
G3106.5	conserved
G3918.1	conserved
G3918.2	conserved
G3918.4	conserved
G3918.7	conserved
G3918.9	conserved
G8337.1	conserved
G8337.12	variability
G8337.2	variability
G8337.3	conserved
G8337.4	macaque_down
G8337.7	variability
G5834.1	conserved
G5834.2	conserved
G5834.3	conserved
G5836.1	gorilla_up
G5836.2	variability
G5836.4	conserved
G5836.6	gorilla_down
G3681.10	variability
G3681.12	conserved
G3681.13	variability
G3681.14	conserved
G3681.15	conserved
G3681.16	conserved
G3681.18	conserved
G3681.20	variability
G3681.21	variability
G3681.4	conserved
G3681.6	conserved
G3681.8	variability
G3681.9	variability
G3017.1	conserved
G3017.10	human_up
G3017.11	variability
G3017.12	conserved
G3017.13	conserved
G3017.14	variability
G3017.16	conserved
G3017.17	variability
G3017.3	variability
G3017.5	variability
G3017.6	variability
G3017.7	conserved
G3017.8	conserved
G3017.9	conserved
G8368.3	variability
G8368.4	conserved
G8368.5	variability
G8368.6	conserved
G8368.8	variability
G8368.9	conserved
G3748.1	conserved
G3748.2	conserved
G3748.3	conserved
G3748.4	variability
G4563.1	variability
G4563.2	conserved
G4563.3	conserved
G4563.4	variability
G4662.1	variability
G4662.2	variability
G4662.3	conserved
G4662.4	variability
G4662.5	conserved
G4662.6	variability
G4662.7	conserved
G4662.8	conserved
G4655.1	variability
G4655.2	macaque_down
G4655.3	variability
G4655.4	conserved
G4655.5	conserved
G1491.1	conserved
G1491.2	conserved
G4670.1	conserved
G4670.2	conserved
G4670.3	conserved
G4670.4	conserved
G867.1	conserved
G867.2	variability
G867.3	3+2
G867.5	variability
G867.7	conserved
G867.8	conserved
G785.2	conserved
G785.3	conserved
G785.4	conserved
G29.3	chimpanzee_down
G29.4	variability
G29.6	variability
G29.7	variability
G29.9	conserved
G1831.22	conserved
G1831.24	conserved
G1831.33	variability
G1831.42	variability
G1831.46	conserved
G8350.1	variability
G8350.2	variability
G2871.1	conserved
G2871.2	conserved
G6050.1	conserved
G6050.2	conserved
G6050.3	conserved
G6050.5	conserved
G6050.6	conserved
G2843.1	variability
G2843.5	variability
G2847.1	variability
G2847.2	variability
G2847.7	variability
G8127.1	3+2
G8127.2	variability
G8127.3	conserved
G8127.4	chimpanzee_up
G8127.5	conserved
G8127.6	variability
G6370.1	conserved
G6370.10	macaque_up
G6370.12	variability
G6370.14	variability
G6370.19	variability
G6370.22	conserved
G6370.24	conserved
G6370.26	conserved
G6370.3	conserved
G6370.5	conserved
G6370.7	variability
G6370.8	conserved
G8124.2	variability
G8124.3	conserved
G8124.4	variability
G8124.6	conserved
G8124.7	conserved
G8124.8	variability
G2553.10	variability
G2553.12	chimpanzee_up
G2553.2	variability
G2553.3	variability
G2553.4	variability
G2553.5	conserved
G2553.6	conserved
G2553.7	variability
G2553.8	variability
G2553.9	conserved
G3434.1	variability
G3434.2	conserved
G6001.1	conserved
G6001.2	variability
G6001.3	variability
G6001.4	conserved
G6001.5	conserved
G3838.1	conserved
G3838.2	conserved
G3838.3	conserved
G3783.1	variability
G3783.3	variability
G3783.4	variability
G306.2	conserved
G306.3	conserved
G3267.1	conserved
G3267.2	conserved
G301.1	variability
G301.3	conserved
G301.4	macaque_up
G301.5	variability
G114.1	conserved
G114.2	conserved
G114.3	conserved
G114.4	conserved
G5660.1	3+2
G5660.2	conserved
G5660.3	conserved
G5660.5	variability
G5660.6	variability
G5660.7	conserved
G2082.10	conserved
G2082.11	conserved
G2082.2	conserved
G2082.3	variability
G2082.4	conserved
G2082.5	macaque_up
G2082.6	conserved
G2082.7	conserved
G4815.1	variability
G4815.2	variability
G4815.3	gorilla_up
G4794.1	variability
G4794.2	conserved
G4794.3	variability
G4794.4	conserved
G6454.1	conserved
G6454.10	conserved
G6454.2	variability
G6454.3	variability
G6454.5	conserved
G6454.6	conserved
G6454.8	conserved
G6454.9	variability
G7369.2	conserved
G7369.3	conserved
G7369.4	conserved
G5658.1	variability
G5658.2	conserved
G5658.3	conserved
G5658.4	conserved
G5658.5	variability
G8536.1	conserved
G8536.2	conserved
G8536.3	conserved
G4554.2	conserved
G4554.3	conserved
G4554.4	conserved
G4554.5	conserved
G8538.1	conserved
G8538.2	conserved
G8538.3	conserved
G8538.4	conserved
G4919.1	conserved
G4919.10	conserved
G4919.11	conserved
G4919.12	variability
G4919.2	variability
G4919.4	variability
G4919.5	variability
G4919.6	conserved
G4919.7	conserved
G4919.8	variability
G4919.9	conserved
G7380.1	gorilla_up
G7380.2	3+2
G7380.3	conserved
G7380.4	variability
G7380.5	variability
G7380.7	conserved
G7380.8	variability
G2599.1	conserved
G2599.2	conserved
G2599.3	variability
G3555.1	conserved
G3555.2	conserved
G3555.3	conserved
G1015.1	conserved
G1015.2	conserved
G1015.4	conserved
G1015.5	conserved
G2587.1	conserved
G2587.3	conserved
G2587.5	conserved
G2587.6	conserved
G8389.1	conserved
G8389.10	conserved
G8389.14	conserved
G8389.15	conserved
G8389.2	conserved
G8389.3	conserved
G8389.4	conserved
G8389.5	conserved
G8389.8	conserved
G1479.1	variability
G1479.2	variability
G1479.3	variability
G1479.5	conserved
G1479.8	variability
G6850.1	human_down
G6850.12	variability
G6850.3	conserved
G6850.4	conserved
G6850.5	conserved
G6850.6	variability
G3311.1	variability
G3311.2	conserved
G3311.3	variability
G3311.4	variability
G3311.5	variability
G5649.10	conserved
G5649.12	conserved
G5649.14	conserved
G5649.16	variability
G5649.2	variability
G5649.6	conserved
G5649.8	conserved
G6858.1	conserved
G6858.2	variability
G6858.3	conserved
G6858.4	variability
G6858.5	conserved
G6858.7	conserved
G6858.8	conserved
G6857.1	conserved
G6857.10	conserved
G6857.11	variability
G6857.12	conserved
G6857.13	conserved
G6857.14	conserved
G6857.15	macaque_up
G6857.16	conserved
G6857.18	variability
G6857.19	conserved
G6857.2	conserved
G6857.20	conserved
G6857.21	conserved
G6857.22	conserved
G6857.23	conserved
G6857.3	conserved
G6857.4	variability
G6857.5	conserved
G6857.6	variability
G6857.7	conserved
G6857.8	conserved
G3482.13	conserved
G3482.14	conserved
G3482.17	variability
G3482.20	conserved
G3482.3	variability
G3482.8	conserved
G5950.1	variability
G5950.10	variability
G5950.11	conserved
G5950.12	variability
G5950.13	conserved
G5950.3	conserved
G5950.4	variability
G5950.6	variability
G5950.7	conserved
G5950.8	conserved
G3139.1	variability
G3139.2	variability
G3139.3	variability
G4379.1	variability
G4379.2	conserved
G4379.3	variability
G4379.4	conserved
G6005.2	variability
G6005.3	variability
G6005.4	conserved
G6005.5	conserved
G3816.1	conserved
G3816.2	conserved
G3816.3	variability
G8304.1	conserved
G8304.2	conserved
G1767.1	conserved
G1767.2	conserved
G1767.3	conserved
G1767.5	conserved
G2539.1	conserved
G2539.2	conserved
G2539.3	conserved
G741.1	conserved
G741.2	conserved
G741.3	conserved
G741.5	conserved
G6141.2	conserved
G6142.1	conserved
G6153.10	variability
G6153.2	variability
G6153.20	conserved
G6153.22	conserved
G6153.26	variability
G6153.27	conserved
G6153.28	conserved
G6153.32	conserved
G6153.33	variability
G6153.34	conserved
G6153.36	variability
G6153.37	conserved
G6153.6	conserved
G6153.9	conserved
G4847.1	conserved
G4849.1	conserved
G4849.2	conserved
G1606.1	conserved
G1606.2	conserved
G1606.3	conserved
G1627.11	conserved
G1627.12	conserved
G1627.13	variability
G1627.14	conserved
G1627.2	variability
G1627.3	conserved
G1627.6	conserved
G1627.7	conserved
G1627.9	conserved
G1346.1	conserved
G1346.2	conserved
G1346.3	macaque_up
G1346.4	macaque_down
G1346.5	conserved
G1346.7	conserved
G3445.1	conserved
G3445.4	variability
G3445.5	variability
G3445.6	conserved
G3445.7	conserved
G6008.10	conserved
G6008.13	conserved
G6008.14	conserved
G6008.15	conserved
G6008.19	conserved
G6008.2	conserved
G6008.23	conserved
G6008.24	conserved
G6008.25	conserved
G6008.27	conserved
G6008.29	conserved
G6008.3	conserved
G6008.32	conserved
G6008.6	variability
G6008.8	conserved
G2100.1	conserved
G2100.2	conserved
G2100.3	variability
G2896.1	conserved
G2896.2	conserved
G2896.3	variability
G2896.4	conserved
G2896.5	conserved
G2896.6	conserved
G2897.10	conserved
G2897.3	conserved
G2897.4	conserved
G2897.6	conserved
G2897.7	conserved
G46.11	variability
G46.15	variability
G46.4	variability
G46.5	conserved
G46.9	variability
G110.1	conserved
G110.2	variability
G110.3	conserved
G110.4	conserved
G110.5	variability
G110.6	conserved
G110.7	conserved
G110.8	variability
G2120.1	conserved
G2120.2	conserved
G2120.3	conserved
G2120.4	conserved
G2120.5	conserved
G5625.1	conserved
G5625.2	conserved
G5625.3	variability
G5625.4	conserved
G5625.6	gorilla_up
G5625.7	variability
G5625.8	gorilla_up
G5624.1	conserved
G5624.2	variability
G5624.3	variability
G5624.4	conserved
G1665.1	variability
G1665.2	conserved
G1665.3	variability
G1665.4	conserved
G5627.1	conserved
G5627.2	conserved
G5627.3	conserved
G5627.4	conserved
G3996.1	variability
G3996.2	conserved
G3996.3	conserved
G3996.4	conserved
G3996.5	conserved
G4715.1	conserved
G4715.2	conserved
G4715.4	conserved
G2107.11	conserved
G2107.2	conserved
G2107.4	conserved
G2107.5	conserved
G2107.8	conserved
G6107.1	conserved
G6107.3	variability
G6107.4	conserved
G6284.1	conserved
G6284.2	conserved
G6285.1	conserved
G4789.1	conserved
G4789.2	conserved
G4790.1	conserved
G7394.1	conserved
G7394.8	conserved
G3946.2	conserved
G3946.4	conserved
G6106.1	conserved
G6106.2	conserved
G6106.3	conserved
G6186.1	variability
G6186.2	variability
G6186.3	conserved
G6186.4	variability
G6186.7	conserved
G7547.1	conserved
G7547.2	variability
G7547.3	variability
G7547.4	variability
G7547.6	3+2
G5780.1	conserved
G5780.2	variability
G5780.3	variability
G5780.4	conserved
G694.1	variability
G694.2	variability
G694.3	conserved
G694.4	conserved
G694.5	conserved
G4872.1	conserved
G4872.2	conserved
G4872.3	conserved
G1682.1	variability
G1682.2	variability
G1682.4	conserved
G1682.5	conserved
G1682.6	conserved
G2008.1	variability
G2008.2	variability
G2008.4	variability
G2008.5	conserved
G2008.7	conserved
G696.2	variability
G696.3	variability
G702.10	conserved
G702.2	conserved
G702.3	conserved
G702.4	variability
G702.5	variability
G702.6	variability
G702.7	conserved
G702.8	conserved
G3568.1	conserved
G3568.2	conserved
G7814.2	variability
G7814.4	conserved
G7814.5	variability
G4277.1	variability
G4277.2	conserved
G4277.4	variability
G4277.5	conserved
G4277.6	conserved
G4277.7	conserved
G4277.8	conserved
G1719.1	conserved
[truncated: 16,818 more rows]
