# Supplementary material for: Transcriptome innovations in primates revealed by single-molecule long-read sequencing
Source: Genome Res. 2022 Aug;32(8):1448–62. doi: 10.1101/gr.276395.121 (PMC9435740; doi:10.1101/gr.276395.121)
Supplement: Supplemental Material [file supp_gr.276395.121_Supp_Data_S11.zip › S11_DEU.txt]

groupID	featureID	genomicData.seqnames	genomicData.start	genomicData.end	genomicData.strand	genomicData.width	cds	countData.GM12878.rep2	countData.GM19150.rep3	countData.GM19238.rep1	countData.DIAN.rep3	countData.GG05.rep1	countData.OMOYE.rep3	countData.R02027.rep3	countData.R05040.rep3	countData.R94011.rep1	countData.CH114.rep3	countData.CH170.rep1	countData.CH391.rep3	countData.CRL1850.rep1	countData.EB185.rep1	countData.PPY6_1.rep3	category
ENSG00000000003	E001	chrX	100628694	100629029	-	336	no_CDS	0	0	3	13	1	10	0	0	0	4	1	0	0	2	0	conserved_exonBaseMean_le_10
ENSG00000000003	E002	chrX	100629030	100629693	-	664	no_CDS	0	1	7	68	1	99	31	18	0	7	10	3	3	8	2	conserved_exonBaseMean_gt_10
ENSG00000000003	E003	chrX	100629694	100629986	-	293	no_CDS	0	0	7	169	15	231	58	22	2	20	14	5	7	22	4	conserved_exonBaseMean_gt_10
ENSG00000000003	E004	chrX	100630759	100630866	-	108	CDS	0	0	5	127	10	153	13	15	1	12	4	1	4	13	3	conserved_exonBaseMean_gt_10
ENSG00000000003	E005	chrX	100632485	100632568	-	84	CDS	0	1	2	102	13	96	8	13	1	6	5	1	4	9	0	conserved_exonBaseMean_gt_10
ENSG00000000003	E006	chrX	100633405	100633539	-	135	CDS	0	1	2	89	9	101	26	16	1	7	8	1	0	7	0	conserved_exonBaseMean_gt_10
ENSG00000000003	E007	chrX	100633931	100634029	-	99	CDS	0	0	5	80	9	104	24	13	2	11	5	2	0	7	2	conserved_exonBaseMean_gt_10
ENSG00000000003	E008	chrX	100635178	100635252	-	75	CDS	0	0	6	76	10	105	13	8	0	13	7	2	0	5	2	conserved_exonBaseMean_gt_10
ENSG00000000003	E009	chrX	100635558	100635746	-	189	CDS	0	0	7	110	7	144	18	9	1	22	7	2	2	12	2	conserved_exonBaseMean_gt_10
ENSG00000000003	E010	chrX	100636608	100636739	-	132	CDS	0	0	0	47	0	66	9	6	1	9	5	1	3	7	2	conserved_exonBaseMean_le_10
ENSG00000000003	E011	chrX	100636740	100636748	-	9	no_CDS	0	0	0	12	0	6	3	1	0	0	0	0	1	1	0	conserved_exonBaseMean_le_10
ENSG00000000003	E012	chrX	100636749	100636762	-	14	no_CDS	0	0	0	6	0	5	3	1	0	0	0	0	1	0	0	conserved_exonBaseMean_le_10
ENSG00000000419	E001	chr20	50934856	50934869	-	14	no_CDS	0	8	5	1	10	4	1	0	0	2	1	0	0	3	1	conserved_exonBaseMean_le_10
ENSG00000000419	E002	chr20	50934870	50934872	-	3	no_CDS	1	7	4	1	8	4	1	0	0	2	1	0	0	3	1	conserved_exonBaseMean_le_10
ENSG00000000419	E003	chr20	50934873	50934877	-	5	no_CDS	1	7	4	1	8	4	1	0	0	2	1	0	0	3	1	conserved_exonBaseMean_le_10
ENSG00000000419	E004	chr20	50934878	50934878	-	1	no_CDS	1	7	4	1	8	4	1	0	0	2	1	0	0	3	1	conserved_exonBaseMean_le_10
ENSG00000000419	E005	chr20	50934879	50935236	-	358	CDS	371	520	759	615	1039	543	219	174	319	365	600	306	442	461	500	conserved_exonBaseMean_gt_10
ENSG00000000419	E006	chr20	50936148	50936262	-	115	CDS	471	530	734	612	1054	553	222	219	335	341	547	298	504	458	448	conserved_exonBaseMean_gt_10
ENSG00000000419	E007	chr20	50940865	50940933	-	69	CDS	370	493	617	550	893	509	193	209	303	289	493	258	479	396	392	conserved_exonBaseMean_gt_10
ENSG00000000419	E008	chr20	50941129	50941209	-	81	CDS	22	44	84	2	0	1	3	1	0	0	2	1	1	0	0	human_up
ENSG00000000419	E009	chr20	50942031	50942126	-	96	CDS	465	615	721	705	999	647	207	248	321	325	542	307	515	434	439	conserved_exonBaseMean_gt_10
ENSG00000000419	E010	chr20	50945737	50945762	-	26	CDS	322	408	492	479	645	471	101	134	210	216	354	196	297	258	273	conserved_exonBaseMean_gt_10
ENSG00000000419	E011	chr20	50945847	50945923	-	77	CDS	433	581	635	675	834	640	178	228	302	290	436	268	440	359	408	conserved_exonBaseMean_gt_10
ENSG00000000419	E012	chr20	50948629	50948662	-	34	CDS	407	518	533	586	679	500	159	192	245	244	328	210	348	305	334	conserved_exonBaseMean_gt_10
ENSG00000000419	E013	chr20	50955186	50955285	-	100	CDS	549	719	703	773	874	642	213	259	306	359	446	274	416	400	479	conserved_exonBaseMean_gt_10
ENSG00000000419	E014	chr20	50958363	50958532	-	170	CDS	376	603	473	641	590	524	201	276	198	297	302	244	281	282	425	conserved_exonBaseMean_gt_10
ENSG00000000419	E015	chr20	50958533	50958548	-	16	no_CDS	13	6	10	10	9	10	3	5	4	10	3	10	6	9	9	conserved_exonBaseMean_le_10
ENSG00000000457	E001	chr1	169851012	169853078	-	2067	no_CDS	43	105	89	47	76	98	42	40	11	118	66	73	34	36	41	variability
ENSG00000000457	E002	chr1	169853079	169853079	-	1	no_CDS	4	3	9	1	7	8	6	4	1	10	5	5	2	4	2	conserved_exonBaseMean_le_10
ENSG00000000457	E003	chr1	169853080	169853080	-	1	no_CDS	4	3	7	1	7	8	6	4	1	10	5	5	2	4	2	conserved_exonBaseMean_le_10
ENSG00000000457	E004	chr1	169853081	169853082	-	2	no_CDS	4	3	7	1	7	8	6	4	1	10	5	5	2	4	2	conserved_exonBaseMean_le_10
ENSG00000000457	E005	chr1	169853083	169853085	-	3	no_CDS	3	3	7	1	8	8	6	4	1	10	5	5	2	4	2	conserved_exonBaseMean_le_10
ENSG00000000457	E006	chr1	169853086	169853087	-	2	no_CDS	4	1	6	1	7	8	6	4	1	10	5	5	2	4	2	conserved_exonBaseMean_le_10
ENSG00000000457	E007	chr1	169853088	169853089	-	2	no_CDS	4	1	6	2	8	8	6	3	1	10	5	5	3	4	1	conserved_exonBaseMean_le_10
ENSG00000000457	E008	chr1	169853090	169853091	-	2	no_CDS	4	1	6	2	10	8	4	3	1	10	5	5	3	4	1	conserved_exonBaseMean_le_10
ENSG00000000457	E009	chr1	169853092	169853092	-	1	no_CDS	4	1	7	2	10	8	4	3	1	10	5	4	4	4	1	conserved_exonBaseMean_le_10
ENSG00000000457	E010	chr1	169853093	169853093	-	1	no_CDS	9	1	13	2	13	11	4	3	6	10	5	5	10	6	1	conserved_exonBaseMean_le_10
ENSG00000000457	E011	chr1	169853094	169853379	-	286	no_CDS	63	74	86	81	127	203	23	45	50	92	104	72	90	55	49	conserved_exonBaseMean_gt_10
ENSG00000000457	E012	chr1	169853380	169853670	-	291	no_CDS	112	156	124	226	184	427	52	83	72	168	120	149	107	91	125	conserved_exonBaseMean_gt_10
ENSG00000000457	E013	chr1	169853671	169853772	-	102	CDS	89	104	75	148	150	287	60	85	53	135	111	141	70	87	99	conserved_exonBaseMean_gt_10
ENSG00000000457	E014	chr1	169854270	169854964	-	695	CDS	172	394	240	571	482	1125	235	335	188	501	336	412	270	221	288	conserved_exonBaseMean_gt_10
ENSG00000000457	E015	chr1	169855796	169855957	-	162	CDS	12	32	24	46	32	105	31	42	29	54	31	33	29	22	18	conserved_exonBaseMean_gt_10
ENSG00000000457	E016	chr1	169859041	169859212	-	172	CDS	41	128	75	193	166	368	70	111	66	164	115	140	67	82	94	conserved_exonBaseMean_gt_10
ENSG00000000457	E017	chr1	169862613	169862797	-	185	CDS	41	113	67	175	141	413	73	117	64	172	116	156	73	80	99	conserved_exonBaseMean_gt_10
ENSG00000000457	E018	chr1	169864369	169864457	-	89	CDS	25	64	45	93	99	237	50	83	39	81	80	92	60	53	65	conserved_exonBaseMean_gt_10
ENSG00000000457	E019	chr1	169864458	169864508	-	51	CDS	29	44	49	71	99	170	35	53	24	59	55	60	60	45	42	conserved_exonBaseMean_gt_10
ENSG00000000457	E020	chr1	169866896	169866973	-	78	CDS	30	60	52	92	124	185	33	45	26	66	68	71	57	49	62	conserved_exonBaseMean_gt_10
ENSG00000000457	E021	chr1	169868928	169869039	-	112	CDS	49	109	77	167	162	334	66	101	63	151	121	139	96	103	86	conserved_exonBaseMean_gt_10
ENSG00000000457	E022	chr1	169869040	169869128	-	89	no_CDS	12	16	11	39	32	60	12	23	13	28	21	28	25	21	12	conserved_exonBaseMean_gt_10
ENSG00000000457	E023	chr1	169870255	169870357	-	103	CDS	53	111	86	177	173	333	75	108	70	162	134	123	100	125	81	conserved_exonBaseMean_gt_10
ENSG00000000457	E024	chr1	169873696	169873752	-	57	CDS	57	90	76	138	135	287	84	99	74	133	117	94	73	86	52	conserved_exonBaseMean_gt_10
ENSG00000000457	E025	chr1	169875978	169876091	-	114	CDS	78	114	75	183	176	336	102	128	86	147	148	111	116	98	86	conserved_exonBaseMean_gt_10
ENSG00000000457	E026	chr1	169878634	169878819	-	186	CDS	81	109	78	175	166	358	92	115	74	137	139	137	131	97	92	conserved_exonBaseMean_gt_10
ENSG00000000457	E027	chr1	169879016	169879157	-	142	no_CDS	12	13	2	9	18	41	1	4	0	8	4	11	11	2	3	variability
ENSG00000000457	E028	chr1	169885611	169888663	-	3053	no_CDS	59	150	44	65	28	107	42	32	15	145	100	174	46	21	51	variability
ENSG00000000457	E029	chr1	169888664	169888675	-	12	no_CDS	11	9	19	6	3	7	1	3	1	11	7	11	18	1	4	conserved_exonBaseMean_le_10
ENSG00000000457	E030	chr1	169888676	169888890	-	215	CDS	96	165	97	212	123	315	131	150	77	200	133	157	107	87	104	conserved_exonBaseMean_gt_10
ENSG00000000457	E031	chr1	169892274	169893475	-	1202	no_CDS	44	62	32	70	26	55	21	41	15	37	21	34	36	23	39	conserved_exonBaseMean_gt_10
ENSG00000000457	E032	chr1	169893476	169893657	-	182	no_CDS	16	9	8	23	14	24	3	11	7	16	3	12	2	6	11	conserved_exonBaseMean_gt_10
ENSG00000000457	E033	chr1	169893658	169893665	-	8	no_CDS	7	0	0	1	1	2	0	1	0	0	0	0	0	0	2	conserved_exonBaseMean_le_10
ENSG00000000457	E034	chr1	169893666	169893686	-	21	no_CDS	6	0	0	1	1	2	0	1	0	0	0	0	0	0	2	conserved_exonBaseMean_le_10
ENSG00000000457	E035	chr1	169893687	169893787	-	101	no_CDS	6	4	1	12	0	6	2	4	0	3	0	3	1	3	4	conserved_exonBaseMean_le_10
ENSG00000000457	E036	chr1	169893788	169893927	-	140	no_CDS	55	98	31	125	43	143	96	84	39	117	68	83	29	34	42	conserved_exonBaseMean_gt_10
ENSG00000000457	E037	chr1	169893928	169893928	-	1	no_CDS	7	7	2	14	6	9	15	10	10	11	17	11	2	3	4	conserved_exonBaseMean_le_10
ENSG00000000457	E038	chr1	169893929	169893930	-	2	no_CDS	6	7	2	14	6	9	15	10	9	11	17	11	2	1	4	conserved_exonBaseMean_le_10
ENSG00000000457	E039	chr1	169893931	169893935	-	5	no_CDS	6	7	2	14	6	9	12	9	9	9	12	10	2	1	4	conserved_exonBaseMean_le_10
ENSG00000000457	E040	chr1	169893936	169893939	-	4	no_CDS	6	7	2	12	6	9	12	9	8	9	12	10	1	1	4	conserved_exonBaseMean_le_10
ENSG00000000457	E041	chr1	169893940	169893943	-	4	no_CDS	6	6	2	11	5	5	6	8	8	8	6	8	1	1	4	conserved_exonBaseMean_le_10
ENSG00000000457	E042	chr1	169893944	169893946	-	3	no_CDS	5	4	1	4	3	2	2	5	7	7	5	5	1	1	2	conserved_exonBaseMean_le_10
ENSG00000000457	E043	chr1	169893947	169893950	-	4	no_CDS	0	0	1	4	3	1	1	3	7	4	5	2	1	1	0	conserved_exonBaseMean_le_10
ENSG00000000457	E044	chr1	169893951	169893956	-	6	no_CDS	0	0	1	2	2	1	1	3	5	3	2	1	1	1	0	conserved_exonBaseMean_le_10
ENSG00000000457	E045	chr1	169893957	169893958	-	2	no_CDS	0	0	0	2	1	1	1	3	5	2	2	1	1	0	0	conserved_exonBaseMean_le_10
ENSG00000000457	E046	chr1	169893959	169893967	-	9	no_CDS	0	0	0	1	1	1	1	4	6	2	2	1	1	0	0	conserved_exonBaseMean_le_10
ENSG00000000457	E047	chr1	169893968	169893976	-	9	no_CDS	0	0	0	0	1	1	1	4	4	1	3	0	1	0	0	conserved_exonBaseMean_le_10
ENSG00000000460	E001	chr1	169794712	169794998	+	287	no_CDS	2	1	6	4	2	12	0	0	0	4	6	5	2	0	0	conserved_exonBaseMean_le_10
ENSG00000000460	E002	chr1	169794999	169795006	+	8	no_CDS	1	0	0	2	0	6	0	0	0	0	4	2	0	0	0	conserved_exonBaseMean_le_10
ENSG00000000460	E003	chr1	169795007	169795027	+	21	no_CDS	1	2	0	2	0	8	0	0	0	0	4	3	0	0	0	conserved_exonBaseMean_le_10
ENSG00000000460	E004	chr1	169795028	169795036	+	9	no_CDS	1	2	0	2	0	8	0	0	0	0	5	1	5	0	1	conserved_exonBaseMean_le_10
ENSG00000000460	E005	chr1	169795037	169795038	+	2	no_CDS	2	2	0	0	0	8	0	0	0	0	5	1	5	0	1	conserved_exonBaseMean_le_10
ENSG00000000460	E006	chr1	169795039	169795040	+	2	no_CDS	2	2	0	0	0	8	0	0	0	0	5	1	5	0	1	conserved_exonBaseMean_le_10
ENSG00000000460	E007	chr1	169795041	169795042	+	2	no_CDS	2	2	0	0	0	7	0	0	0	0	5	1	5	0	1	conserved_exonBaseMean_le_10
ENSG00000000460	E008	chr1	169795043	169795046	+	4	no_CDS	2	2	1	0	0	7	0	0	0	0	5	1	5	0	1	conserved_exonBaseMean_le_10
ENSG00000000460	E009	chr1	169795047	169795078	+	32	no_CDS	17	19	8	13	10	17	4	4	9	16	16	8	17	12	18	conserved_exonBaseMean_gt_10
ENSG00000000460	E010	chr1	169795079	169795083	+	5	no_CDS	21	22	8	15	10	13	4	4	9	16	14	9	24	17	19	conserved_exonBaseMean_gt_10
ENSG00000000460	E011	chr1	169795084	169795089	+	6	no_CDS	23	22	9	15	13	14	4	4	9	16	14	12	27	20	21	conserved_exonBaseMean_gt_10
ENSG00000000460	E012	chr1	169795090	169795213	+	124	CDS	46	104	39	60	58	47	47	44	56	52	63	54	85	88	120	conserved_exonBaseMean_gt_10
ENSG00000000460	E013	chr1	169795214	169795226	+	13	no_CDS	2	16	4	0	4	4	5	7	1	7	3	3	4	4	2	conserved_exonBaseMean_le_10
ENSG00000000460	E014	chr1	169795829	169795983	+	155	no_CDS	4	16	8	6	7	7	6	7	3	3	2	4	7	2	15	conserved_exonBaseMean_le_10
ENSG00000000460	E015	chr1	169798857	169798918	+	62	no_CDS	6	19	14	5	12	10	2	5	2	3	6	3	4	7	17	conserved_exonBaseMean_le_10
ENSG00000000460	E016	chr1	169798919	169798958	+	40	CDS	42	117	52	71	65	47	41	42	65	40	63	57	109	88	114	conserved_exonBaseMean_gt_10
ENSG00000000460	E017	chr1	169800048	169800176	+	129	no_CDS	2	10	1	5	3	2	10	13	9	2	0	7	8	0	6	conserved_exonBaseMean_le_10
ENSG00000000460	E018	chr1	169800883	169800971	+	89	CDS	67	166	81	91	109	57	62	54	70	65	101	77	134	116	175	conserved_exonBaseMean_gt_10
ENSG00000000460	E019	chr1	169802621	169802725	+	105	CDS	64	196	98	120	138	81	57	73	107	112	129	102	186	130	204	conserved_exonBaseMean_gt_10
ENSG00000000460	E020	chr1	169803169	169803309	+	141	CDS	81	178	104	102	147	81	63	69	114	85	114	99	155	117	162	conserved_exonBaseMean_gt_10
ENSG00000000460	E021	chr1	169804075	169804111	+	37	CDS	42	94	54	64	84	51	44	48	61	47	64	46	71	84	86	conserved_exonBaseMean_gt_10
ENSG00000000460	E022	chr1	169804112	169804240	+	129	CDS	76	174	98	90	124	78	61	60	96	83	100	72	110	128	173	conserved_exonBaseMean_gt_10
ENSG00000000460	E023	chr1	169806004	169806088	+	85	CDS	50	127	65	45	90	57	41	43	101	61	83	52	100	94	158	conserved_exonBaseMean_gt_10
ENSG00000000460	E024	chr1	169807791	169807929	+	139	CDS	71	196	90	135	136	100	88	73	139	105	123	102	147	158	260	conserved_exonBaseMean_gt_10
ENSG00000000460	E025	chr1	169821400	169821431	+	32	no_CDS	2	10	7	3	0	0	4	0	3	0	0	0	1	2	6	conserved_exonBaseMean_le_10
ENSG00000000460	E026	chr1	169821679	169821759	+	81	CDS	50	185	72	121	112	91	92	56	94	98	106	97	158	131	222	conserved_exonBaseMean_gt_10
ENSG00000000460	E027	chr1	169823408	169823472	+	65	CDS	54	194	71	119	101	75	93	61	77	96	100	120	140	133	238	conserved_exonBaseMean_gt_10
ENSG00000000460	E028	chr1	169827051	169827199	+	149	CDS	65	245	97	130	122	99	125	91	91	134	116	138	161	144	304	conserved_exonBaseMean_gt_10
ENSG00000000460	E029	chr1	169827711	169827840	+	130	CDS	58	163	59	81	79	47	76	76	62	80	67	102	96	88	165	conserved_exonBaseMean_gt_10
ENSG00000000460	E030	chr1	169829263	169829449	+	187	CDS	77	227	89	105	116	77	99	81	97	109	103	149	150	124	272	conserved_exonBaseMean_gt_10
ENSG00000000460	E031	chr1	169830259	169830341	+	83	CDS	65	198	61	109	107	85	96	83	67	106	91	127	108	74	253	conserved_exonBaseMean_gt_10
ENSG00000000460	E032	chr1	169830696	169830747	+	52	CDS	58	177	58	112	90	96	94	83	41	97	78	105	82	48	226	conserved_exonBaseMean_gt_10
ENSG00000000460	E033	chr1	169832417	169832506	+	90	CDS	73	163	65	118	97	92	87	91	57	97	92	109	94	63	224	conserved_exonBaseMean_gt_10
ENSG00000000460	E034	chr1	169836927	169837112	+	186	CDS	101	237	111	143	131	123	87	93	80	110	126	123	115	109	233	conserved_exonBaseMean_gt_10
ENSG00000000460	E035	chr1	169842417	169842539	+	123	CDS	65	184	102	100	91	109	58	77	86	92	114	95	116	115	196	conserved_exonBaseMean_gt_10
ENSG00000000460	E036	chr1	169843674	169843769	+	96	CDS	58	153	95	90	85	100	76	91	82	85	102	82	153	123	206	conserved_exonBaseMean_gt_10
ENSG00000000460	E037	chr1	169847690	169847803	+	114	CDS	54	119	74	78	85	73	78	94	93	70	88	69	140	132	203	conserved_exonBaseMean_gt_10
ENSG00000000460	E038	chr1	169849500	169849504	+	5	CDS	34	31	35	19	55	19	26	32	46	14	32	26	77	62	66	conserved_exonBaseMean_gt_10
ENSG00000000460	E039	chr1	169849505	169849604	+	100	CDS	56	88	56	52	89	42	46	54	69	43	68	64	96	93	124	conserved_exonBaseMean_gt_10
ENSG00000000460	E040	chr1	169850265	169850345	+	81	CDS	61	126	68	68	119	52	43	57	70	54	83	77	77	92	122	conserved_exonBaseMean_gt_10
ENSG00000000460	E041	chr1	169851817	169851936	+	120	CDS	76	204	102	120	134	69	69	94	90	97	138	110	111	135	198	conserved_exonBaseMean_gt_10
ENSG00000000460	E042	chr1	169852790	169853079	+	290	CDS	75	203	88	131	127	63	83	100	107	115	125	118	138	113	213	conserved_exonBaseMean_gt_10
ENSG00000000460	E043	chr1	169853080	169853083	+	4	no_CDS	3	26	3	8	15	4	4	7	11	26	11	14	23	12	15	conserved_exonBaseMean_gt_10
ENSG00000000460	E044	chr1	169853084	169853084	+	1	no_CDS	3	26	3	8	17	4	4	7	9	26	11	14	22	13	15	conserved_exonBaseMean_gt_10
ENSG00000000460	E045	chr1	169853085	169853085	+	1	no_CDS	3	26	3	8	17	4	4	7	9	26	11	14	22	13	15	conserved_exonBaseMean_gt_10
ENSG00000000460	E046	chr1	169853086	169853086	+	1	no_CDS	3	26	3	8	17	4	4	7	9	26	11	14	22	13	15	conserved_exonBaseMean_gt_10
ENSG00000000460	E047	chr1	169853087	169853087	+	1	no_CDS	3	26	3	8	17	4	4	6	9	26	11	14	22	13	15	conserved_exonBaseMean_gt_10
ENSG00000000460	E048	chr1	169853088	169853261	+	174	no_CDS	11	43	9	14	27	8	11	15	17	32	26	27	44	13	33	conserved_exonBaseMean_gt_10
ENSG00000000460	E049	chr1	169853262	169853262	+	1	no_CDS	6	15	4	1	6	3	0	5	5	3	8	9	28	1	7	conserved_exonBaseMean_le_10
ENSG00000000460	E050	chr1	169853263	169853268	+	6	no_CDS	6	18	4	1	7	3	0	5	5	3	8	10	29	1	7	conserved_exonBaseMean_le_10
ENSG00000001084	E001	chr6	53497311	53497343	-	33	no_CDS	1	0	2	0	0	0	0	6	3	0	0	1	1	0	0	conserved_exonBaseMean_le_10
ENSG00000001084	E002	chr6	53497344	53497507	-	164	no_CDS	0	13	10	11	14	10	14	27	30	4	9	8	12	1	3	variability
ENSG00000001084	E003	chr6	53497508	53497516	-	9	no_CDS	0	7	6	5	14	6	10	16	27	4	8	7	8	0	1	variability
ENSG00000001084	E004	chr6	53497517	53498142	-	626	no_CDS	18	54	68	74	84	65	57	84	127	56	53	34	97	16	11	variability
ENSG00000001084	E005	chr6	53498143	53498268	-	126	no_CDS	17	46	56	71	112	67	57	69	105	53	60	22	171	37	35	conserved_exonBaseMean_gt_10
ENSG00000001084	E006	chr6	53498269	53498270	-	2	no_CDS	5	33	35	44	79	44	32	36	67	38	41	12	100	23	27	conserved_exonBaseMean_gt_10
ENSG00000001084	E007	chr6	53498271	53498271	-	1	no_CDS	5	32	35	42	79	42	32	36	69	35	44	11	99	23	27	conserved_exonBaseMean_gt_10
ENSG00000001084	E008	chr6	53498272	53498843	-	572	CDS	70	146	163	208	395	210	158	198	314	195	244	143	721	183	128	conserved_exonBaseMean_gt_10
ENSG00000001084	E009	chr6	53498844	53498967	-	124	CDS	56	94	95	118	190	102	96	129	136	119	124	110	345	88	75	conserved_exonBaseMean_gt_10
ENSG00000001084	E010	chr6	53500045	53500165	-	121	CDS	55	87	81	120	161	102	110	131	103	124	87	109	264	77	63	conserved_exonBaseMean_gt_10
ENSG00000001084	E011	chr6	53500247	53500350	-	104	CDS	53	106	61	113	177	118	109	134	99	130	96	123	251	79	71	conserved_exonBaseMean_gt_10
ENSG00000001084	E012	chr6	53500432	53500513	-	82	CDS	48	81	69	101	162	128	96	99	103	113	89	106	242	69	86	conserved_exonBaseMean_gt_10
ENSG00000001084	E013	chr6	53505392	53505496	-	105	CDS	48	81	77	107	170	158	97	100	112	105	97	102	259	63	85	conserved_exonBaseMean_gt_10
ENSG00000001084	E014	chr6	53505803	53505895	-	93	CDS	73	72	72	124	162	155	104	126	115	104	90	105	232	57	92	conserved_exonBaseMean_gt_10
ENSG00000001084	E015	chr6	53506913	53507025	-	113	CDS	79	79	76	151	209	163	118	130	133	136	115	121	294	71	81	conserved_exonBaseMean_gt_10
ENSG00000001084	E016	chr6	53507480	53507618	-	139	CDS	80	72	90	125	215	152	110	131	132	120	108	88	326	72	70	conserved_exonBaseMean_gt_10
ENSG00000001084	E017	chr6	53508595	53508711	-	117	CDS	56	65	72	110	175	137	100	148	133	92	89	78	285	48	57	conserved_exonBaseMean_gt_10
ENSG00000001084	E018	chr6	53509176	53509250	-	75	CDS	40	66	63	99	139	123	72	117	111	73	63	67	269	48	53	conserved_exonBaseMean_gt_10
ENSG00000001084	E019	chr6	53514204	53514337	-	134	CDS	62	91	86	128	196	122	87	140	136	112	79	109	307	70	67	conserved_exonBaseMean_gt_10
ENSG00000001084	E020	chr6	53514439	53514497	-	59	CDS	49	74	72	122	190	118	73	132	110	106	79	91	244	74	59	conserved_exonBaseMean_gt_10
ENSG00000001084	E021	chr6	53516109	53516222	-	114	CDS	64	82	87	132	218	140	113	145	145	126	99	115	271	81	91	conserved_exonBaseMean_gt_10
ENSG00000001084	E022	chr6	53518270	53520777	-	2508	CDS	14	18	9	47	10	17	83	83	14	29	9	34	24	10	14	variability
ENSG00000001084	E023	chr6	53520778	53520960	-	183	CDS	87	101	121	182	283	199	146	190	181	166	149	148	365	103	138	conserved_exonBaseMean_gt_10
ENSG00000001084	E024	chr6	53522415	53522527	-	113	CDS	69	79	84	142	162	151	99	144	117	116	112	86	239	73	105	conserved_exonBaseMean_gt_10
ENSG00000001084	E025	chr6	53544496	53545037	-	542	CDS	64	58	50	115	70	106	95	154	97	124	50	58	178	66	66	conserved_exonBaseMean_gt_10
ENSG00000001084	E026	chr6	53545038	53545047	-	10	no_CDS	2	3	0	13	0	6	6	6	3	5	1	2	12	0	0	conserved_exonBaseMean_le_10
ENSG00000001084	E027	chr6	53545048	53545067	-	20	no_CDS	2	3	0	13	0	6	5	6	3	5	1	2	12	0	0	conserved_exonBaseMean_le_10
ENSG00000001084	E028	chr6	53545068	53545101	-	34	no_CDS	2	1	0	11	1	6	2	6	3	3	1	2	11	0	0	conserved_exonBaseMean_le_10
ENSG00000001084	E029	chr6	53545102	53545111	-	10	no_CDS	0	0	0	0	1	0	0	0	0	0	0	0	0	0	0	conserved_exonBaseMean_le_10
ENSG00000001084	E030	chr6	53545112	53545136	-	25	no_CDS	0	0	0	0	1	0	0	0	0	0	0	0	0	0	0	conserved_exonBaseMean_le_10
ENSG00000001167	E001	chr6	41072901	41072908	+	8	no_CDS	0	0	0	1	0	0	0	1	2	2	0	3	4	0	0	conserved_exonBaseMean_le_10
ENSG00000001167	E002	chr6	41072909	41072942	+	34	no_CDS	2	0	0	1	4	0	1	3	2	2	0	4	4	0	0	conserved_exonBaseMean_le_10
ENSG00000001167	E003	chr6	41072943	41072944	+	2	no_CDS	2	0	0	1	4	0	1	3	1	2	0	1	4	0	0	conserved_exonBaseMean_le_10
ENSG00000001167	E004	chr6	41072945	41072949	+	5	no_CDS	2	0	0	1	4	0	2	3	1	2	0	1	4	1	0	conserved_exonBaseMean_le_10
ENSG00000001167	E005	chr6	41072950	41072950	+	1	no_CDS	2	0	0	1	4	0	2	3	1	2	0	1	4	1	0	conserved_exonBaseMean_le_10
ENSG00000001167	E006	chr6	41072951	41072956	+	6	no_CDS	2	0	0	2	4	0	2	3	2	2	0	1	4	2	0	conserved_exonBaseMean_le_10
ENSG00000001167	E007	chr6	41072957	41072968	+	12	no_CDS	2	0	0	4	5	1	2	6	4	2	0	2	5	2	1	conserved_exonBaseMean_le_10
ENSG00000001167	E008	chr6	41072969	41072970	+	2	no_CDS	2	1	0	5	5	1	3	6	7	5	2	3	6	3	2	conserved_exonBaseMean_le_10
ENSG00000001167	E009	chr6	41072971	41073084	+	114	no_CDS	19	28	6	49	25	50	83	92	44	64	33	33	26	21	40	conserved_exonBaseMean_gt_10
ENSG00000001167	E010	chr6	41073101	41073591	+	491	no_CDS	6	21	10	20	9	12	40	37	7	42	11	30	2	3	8	variability
ENSG00000001167	E011	chr6	41075212	41075386	+	175	no_CDS	3	16	15	11	7	9	36	40	15	51	29	29	11	5	10	variability
ENSG00000001167	E012	chr6	41079029	41079043	+	15	no_CDS	23	38	16	68	35	55	109	123	64	89	50	54	21	29	39	conserved_exonBaseMean_gt_10
ENSG00000001167	E013	chr6	41079044	41079164	+	121	CDS	45	86	28	131	75	106	190	213	118	152	96	104	59	59	85	conserved_exonBaseMean_gt_10
ENSG00000001167	E014	chr6	41080810	41080813	+	4	no_CDS	7	19	6	8	2	3	16	28	8	1	3	8	16	9	12	conserved_exonBaseMean_le_10
ENSG00000001167	E015	chr6	41080814	41080894	+	81	CDS	10	26	7	11	2	13	51	71	25	7	7	16	20	25	18	variability
ENSG00000001167	E016	chr6	41080895	41080897	+	3	CDS	5	16	2	6	2	9	32	58	18	8	5	10	14	13	10	variability
ENSG00000001167	E017	chr6	41084046	41084192	+	147	CDS	64	121	22	163	94	175	241	303	174	242	178	165	107	100	150	conserved_exonBaseMean_gt_10
ENSG00000001167	E018	chr6	41089579	41089710	+	132	CDS	54	133	39	183	97	177	289	343	162	316	169	215	109	105	148	conserved_exonBaseMean_gt_10
ENSG00000001167	E019	chr6	41090204	41090309	+	106	CDS	41	119	50	168	95	159	303	327	130	306	172	190	103	114	183	conserved_exonBaseMean_gt_10
ENSG00000001167	E020	chr6	41091528	41091545	+	18	CDS	29	90	38	114	51	95	186	186	66	156	111	108	86	73	99	conserved_exonBaseMean_gt_10
ENSG00000001167	E021	chr6	41091546	41091694	+	149	CDS	73	159	75	265	136	205	351	407	187	367	225	276	171	167	275	conserved_exonBaseMean_gt_10
ENSG00000001167	E022	chr6	41092912	41093085	+	174	CDS	83	126	65	230	144	208	262	297	180	319	227	247	156	152	230	conserved_exonBaseMean_gt_10
ENSG00000001167	E023	chr6	41094396	41094497	+	102	CDS	53	93	32	133	101	129	178	170	118	200	152	180	103	106	130	conserved_exonBaseMean_gt_10
ENSG00000001167	E024	chr6	41097357	41097950	+	594	CDS	164	325	147	383	289	398	601	600	379	550	499	464	273	302	418	conserved_exonBaseMean_gt_10
ENSG00000001167	E025	chr6	41097951	41097951	+	1	no_CDS	29	41	41	57	39	56	76	66	81	59	85	33	43	39	54	conserved_exonBaseMean_gt_10
ENSG00000001167	E026	chr6	41097952	41098996	+	1045	no_CDS	262	280	244	322	317	355	496	553	446	506	593	419	282	283	434	conserved_exonBaseMean_gt_10
ENSG00000001167	E027	chr6	41098997	41099955	+	959	no_CDS	158	176	166	180	212	214	285	333	305	257	465	248	234	248	296	conserved_exonBaseMean_gt_10
ENSG00000001167	E028	chr6	41099956	41099959	+	4	no_CDS	8	5	4	1	5	4	0	0	3	6	14	9	0	0	2	conserved_exonBaseMean_le_10
ENSG00000001167	E029	chr6	41099960	41099961	+	2	no_CDS	5	5	4	0	5	3	0	0	3	6	14	8	0	0	2	conserved_exonBaseMean_le_10
ENSG00000001167	E030	chr6	41099962	41099972	+	11	no_CDS	5	5	4	1	5	3	0	0	3	6	14	8	0	0	2	conserved_exonBaseMean_le_10
ENSG00000001167	E031	chr6	41099973	41099991	+	19	no_CDS	4	6	4	1	5	4	0	0	2	1	6	1	1	0	3	conserved_exonBaseMean_le_10
ENSG00000001460	E001	chr1	24357000	24358619	-	1620	CDS	12	23	6	6	12	28	13	31	4	5	0	9	2	0	6	conserved_exonBaseMean_le_10
ENSG00000001460	E002	chr1	24360851	24361041	-	191	CDS	4	8	4	0	1	8	9	7	1	0	1	4	2	0	3	conserved_exonBaseMean_le_10
ENSG00000001460	E003	chr1	24369674	24369839	-	166	CDS	5	14	6	2	2	6	11	7	0	3	3	3	2	0	6	conserved_exonBaseMean_le_10
ENSG00000001460	E004	chr1	24373702	24373810	-	109	CDS	9	13	2	2	3	7	6	9	0	6	1	6	0	0	3	conserved_exonBaseMean_le_10
ENSG00000001460	E005	chr1	24379653	24379823	-	171	CDS	8	18	2	3	11	16	21	27	14	18	7	7	4	1	4	conserved_exonBaseMean_gt_10
ENSG00000001460	E006	chr1	24383902	24384003	-	102	CDS	6	13	1	1	10	11	8	28	17	8	1	3	3	0	1	conserved_exonBaseMean_le_10
ENSG00000001460	E007	chr1	24391561	24391679	-	119	CDS	8	10	0	14	21	22	10	21	20	6	2	7	2	0	4	conserved_exonBaseMean_le_10
ENSG00000001460	E008	chr1	24401319	24401456	-	138	CDS	10	15	3	18	6	31	3	3	5	12	1	7	1	1	1	variability
ENSG00000001460	E009	chr1	24413674	24413734	-	61	no_CDS	5	7	2	4	0	8	2	0	0	1	0	2	0	0	0	conserved_exonBaseMean_le_10
ENSG00000001461	E001	chr1	24415780	24415782	+	3	no_CDS	0	0	0	0	0	0	0	0	0	3	0	1	0	0	0	conserved_exonBaseMean_le_10
ENSG00000001461	E002	chr1	24415783	24415789	+	7	no_CDS	0	0	0	0	0	0	0	0	1	3	0	1	0	0	0	conserved_exonBaseMean_le_10
ENSG00000001461	E003	chr1	24415790	24415801	+	12	no_CDS	1	5	0	2	1	0	6	2	2	5	1	1	1	1	0	conserved_exonBaseMean_le_10
ENSG00000001461	E004	chr1	24415802	24415904	+	103	CDS	21	28	12	42	16	47	64	90	29	45	12	20	34	14	27	conserved_exonBaseMean_gt_10
ENSG00000001461	E005	chr1	24419291	24419640	+	350	CDS	50	144	29	145	71	228	228	312	90	174	55	111	112	41	106	conserved_exonBaseMean_gt_10
ENSG00000001461	E006	chr1	24419641	24420080	+	440	no_CDS	4	23	4	9	5	7	25	35	9	26	5	12	8	2	12	variability
ENSG00000001461	E007	chr1	24440172	24440240	+	69	CDS	19	67	19	52	30	92	56	100	31	71	14	39	46	11	49	conserved_exonBaseMean_gt_10
ENSG00000001461	E008	chr1	24442055	24442226	+	172	CDS	17	67	19	73	48	122	110	161	47	86	28	60	70	25	70	conserved_exonBaseMean_gt_10
ENSG00000001461	E009	chr1	24445185	24445244	+	60	CDS	14	41	11	40	35	82	92	107	44	54	25	32	61	24	49	conserved_exonBaseMean_gt_10
ENSG00000001461	E010	chr1	24445245	24447532	+	2288	CDS	13	38	7	22	5	32	95	93	15	34	12	21	24	9	26	variability
ENSG00000001461	E011	chr1	24449481	24449626	+	146	CDS	14	42	16	47	44	101	127	140	50	73	30	43	71	29	48	conserved_exonBaseMean_gt_10
ENSG00000001461	E012	chr1	24453408	24453504	+	97	CDS	18	45	22	54	58	100	94	127	58	81	30	45	78	26	44	conserved_exonBaseMean_gt_10
ENSG00000001461	E013	chr1	24456138	24456273	+	136	CDS	17	57	29	74	67	126	120	166	58	108	31	53	97	37	45	conserved_exonBaseMean_gt_10
ENSG00000001461	E014	chr1	24458888	24458976	+	89	CDS	16	55	18	75	46	144	112	151	47	76	30	40	84	24	48	conserved_exonBaseMean_gt_10
ENSG00000001461	E015	chr1	24460481	24460544	+	64	CDS	18	50	20	64	46	149	92	133	35	76	28	31	72	22	45	conserved_exonBaseMean_gt_10
ENSG00000001461	E016	chr1	24464026	24464120	+	95	CDS	18	68	19	86	67	169	115	172	46	82	33	35	89	24	60	conserved_exonBaseMean_gt_10
ENSG00000001461	E017	chr1	24466004	24466297	+	294	CDS	5	30	19	23	6	24	13	10	4	9	6	11	23	6	15	variability
ENSG00000001461	E018	chr1	24466298	24466301	+	4	no_CDS	2	5	9	2	0	4	2	2	0	0	0	3	3	1	6	conserved_exonBaseMean_le_10
ENSG00000001461	E019	chr1	24466302	24466304	+	3	no_CDS	2	5	9	2	0	4	2	2	0	0	0	3	3	1	6	conserved_exonBaseMean_le_10
ENSG00000001461	E020	chr1	24466305	24466307	+	3	no_CDS	2	5	9	2	0	4	2	2	1	0	0	3	3	1	6	conserved_exonBaseMean_le_10
ENSG00000001461	E021	chr1	24468986	24469267	+	282	CDS	35	91	28	89	75	182	176	256	74	104	51	46	104	35	76	conserved_exonBaseMean_gt_10
ENSG00000001461	E022	chr1	24469268	24470756	+	1489	no_CDS	93	204	93	282	217	518	575	786	313	299	159	187	241	82	184	conserved_exonBaseMean_gt_10
ENSG00000001461	E023	chr1	24470757	24471234	+	478	no_CDS	35	80	32	125	106	228	206	301	125	123	83	91	111	23	56	conserved_exonBaseMean_gt_10
ENSG00000001461	E024	chr1	24471235	24471404	+	170	no_CDS	23	24	6	43	31	79	80	126	62	33	18	28	37	7	24	conserved_exonBaseMean_gt_10
ENSG00000001461	E025	chr1	24471405	24471411	+	7	no_CDS	12	9	3	17	19	34	35	38	34	9	6	8	25	4	14	conserved_exonBaseMean_gt_10
ENSG00000001461	E026	chr1	24471412	24471576	+	165	no_CDS	31	24	4	63	43	105	89	115	60	42	13	26	45	11	30	conserved_exonBaseMean_gt_10
ENSG00000001461	E027	chr1	24471577	24471578	+	2	no_CDS	14	8	1	42	24	60	31	55	10	27	3	20	21	8	13	conserved_exonBaseMean_gt_10
ENSG00000001461	E028	chr1	24471579	24472977	+	1399	no_CDS	94	165	57	278	216	542	422	603	242	283	101	186	182	69	124	conserved_exonBaseMean_gt_10
ENSG00000001461	E029	chr1	24472978	24472980	+	3	no_CDS	1	0	0	1	2	6	1	2	0	0	0	0	0	0	0	conserved_exonBaseMean_le_10
ENSG00000001497	E001	chrX	65512581	65512581	-	1	no_CDS	0	1	0	2	1	0	2	2	2	0	5	0	0	0	0	conserved_exonBaseMean_le_10
ENSG00000001497	E002	chrX	65512582	65512582	-	1	no_CDS	0	1	0	2	1	0	2	2	2	0	5	0	0	0	0	conserved_exonBaseMean_le_10
ENSG00000001497	E003	chrX	65512583	65512583	-	1	no_CDS	1	1	0	2	1	0	2	2	2	0	5	0	0	0	0	conserved_exonBaseMean_le_10
ENSG00000001497	E004	chrX	65512584	65512584	-	1	no_CDS	1	1	0	2	1	0	2	2	2	0	5	0	0	0	0	conserved_exonBaseMean_le_10
ENSG00000001497	E005	chrX	65512585	65512585	-	1	no_CDS	1	1	0	2	1	0	2	2	0	0	5	0	0	0	0	conserved_exonBaseMean_le_10
ENSG00000001497	E006	chrX	65512586	65512901	-	316	CDS	128	260	159	343	217	233	237	257	231	157	164	152	56	62	148	conserved_exonBaseMean_gt_10
ENSG00000001497	E007	chrX	65514823	65514973	-	151	CDS	165	341	172	432	286	284	293	323	252	202	179	169	82	93	218	conserved_exonBaseMean_gt_10
ENSG00000001497	E008	chrX	65517987	65518145	-	159	CDS	203	324	158	433	270	270	333	351	243	219	138	175	94	87	270	conserved_exonBaseMean_gt_10
ENSG00000001497	E009	chrX	65518146	65518151	-	6	CDS	125	131	67	185	103	102	150	156	79	84	52	83	37	28	124	conserved_exonBaseMean_gt_10
ENSG00000001497	E010	chrX	65518152	65518465	-	314	CDS	277	433	260	555	332	366	356	407	255	260	222	234	121	112	343	conserved_exonBaseMean_gt_10
ENSG00000001497	E011	chrX	65520435	65520457	-	23	no_CDS	4	2	3	1	2	4	8	6	2	0	5	1	4	2	7	conserved_exonBaseMean_le_10
ENSG00000001497	E012	chrX	65520458	65521287	-	830	CDS	27	52	19	39	28	38	90	76	11	40	16	38	10	17	61	conserved_exonBaseMean_gt_10
ENSG00000001497	E013	chrX	65523560	65523707	-	148	CDS	183	224	168	291	230	219	195	227	165	173	177	124	66	75	181	conserved_exonBaseMean_gt_10
ENSG00000001497	E014	chrX	65523708	65524055	-	348	no_CDS	7	9	0	25	8	10	44	38	7	15	1	10	4	3	18	variability
ENSG00000001497	E015	chrX	65524056	65524262	-	207	CDS	207	315	189	337	254	271	266	308	229	203	204	173	91	90	205	conserved_exonBaseMean_gt_10
ENSG00000001497	E016	chrX	65524263	65524563	-	301	CDS	8	36	7	53	20	26	84	83	20	27	14	23	5	11	24	variability
ENSG00000001497	E017	chrX	65524564	65524584	-	21	CDS	33	38	18	70	59	31	53	58	33	10	17	14	16	17	18	variability
ENSG00000001497	E018	chrX	65524585	65524614	-	30	CDS	20	48	15	95	72	38	56	59	42	17	21	21	14	16	21	conserved_exonBaseMean_gt_10
ENSG00000001497	E019	chrX	65524615	65524964	-	350	no_CDS	3	7	2	8	2	3	19	14	3	1	2	1	2	3	4	conserved_exonBaseMean_le_10
ENSG00000001497	E020	chrX	65524965	65525050	-	86	CDS	97	171	108	155	161	139	136	125	134	85	118	108	41	60	87	conserved_exonBaseMean_gt_10
ENSG00000001497	E021	chrX	65528260	65528352	-	93	CDS	133	189	114	207	176	157	145	157	117	114	134	102	64	69	96	conserved_exonBaseMean_gt_10
ENSG00000001497	E022	chrX	65528353	65528369	-	17	CDS	115	126	90	131	134	105	89	100	87	80	109	69	52	47	61	conserved_exonBaseMean_gt_10
ENSG00000001497	E023	chrX	65528370	65529211	-	842	no_CDS	19	48	15	64	33	27	104	90	16	44	23	37	25	17	38	conserved_exonBaseMean_gt_10
ENSG00000001497	E024	chrX	65529212	65529258	-	47	CDS	159	176	114	158	173	132	125	127	116	98	128	98	67	79	94	conserved_exonBaseMean_gt_10
ENSG00000001497	E025	chrX	65529594	65529878	-	285	CDS	297	507	334	611	488	410	444	417	356	296	334	259	199	186	374	conserved_exonBaseMean_gt_10
ENSG00000001497	E026	chrX	65531357	65531438	-	82	CDS	131	314	214	355	306	244	220	282	241	193	212	163	103	112	220	conserved_exonBaseMean_gt_10
ENSG00000001497	E027	chrX	65532561	65532630	-	70	CDS	133	281	185	297	245	210	206	261	244	175	163	132	81	93	177	conserved_exonBaseMean_gt_10
ENSG00000001497	E028	chrX	65533610	65533735	-	126	CDS	160	257	191	260	258	235	207	229	224	166	182	154	97	88	155	conserved_exonBaseMean_gt_10
ENSG00000001497	E029	chrX	65534480	65534760	-	281	CDS	175	283	162	326	237	247	207	246	177	200	147	185	74	78	184	conserved_exonBaseMean_gt_10
ENSG00000001497	E030	chrX	65534761	65534766	-	6	no_CDS	24	23	10	55	32	21	10	18	11	28	10	19	5	9	17	variability
ENSG00000001497	E031	chrX	65534767	65534780	-	14	no_CDS	23	21	8	44	27	17	6	9	7	19	4	14	2	9	9	variability
ENSG00000001497	E032	chrX	65534781	65534782	-	2	no_CDS	5	6	1	8	11	6	1	1	1	3	1	2	0	5	2	conserved_exonBaseMean_le_10
ENSG00000001497	E033	chrX	65534783	65534787	-	5	no_CDS	5	6	1	6	11	6	1	1	1	3	1	1	0	5	2	conserved_exonBaseMean_le_10
ENSG00000001497	E034	chrX	65534788	65534791	-	4	no_CDS	4	0	0	2	10	1	1	1	0	2	1	1	0	2	0	conserved_exonBaseMean_le_10
ENSG00000001497	E035	chrX	65534792	65534800	-	9	no_CDS	3	0	0	0	3	1	1	1	0	0	0	0	0	1	0	conserved_exonBaseMean_le_10
ENSG00000001497	E036	chrX	65534801	65534803	-	3	no_CDS	0	0	0	0	0	1	0	1	0	0	0	0	0	1	0	conserved_exonBaseMean_le_10
ENSG00000001497	E037	chrX	65534804	65534806	-	3	no_CDS	0	0	0	0	0	0	0	1	0	0	0	0	0	1	0	conserved_exonBaseMean_le_10
ENSG00000001497	E038	chrX	65534807	65534811	-	5	no_CDS	0	0	0	0	0	0	0	1	0	0	0	0	0	1	0	conserved_exonBaseMean_le_10
ENSG00000001561	E001	chr6	46129964	46129966	+	3	no_CDS	0	0	0	0	0	0	0	1	0	0	0	0	0	0	0	conserved_exonBaseMean_le_10
ENSG00000001561	E002	chr6	46129967	46129984	+	18	no_CDS	0	0	1	0	0	0	0	1	0	2	0	0	0	0	0	conserved_exonBaseMean_le_10
ENSG00000001561	E003	chr6	46129985	46129986	+	2	no_CDS	0	0	1	0	0	0	0	1	0	2	0	0	0	0	0	conserved_exonBaseMean_le_10
ENSG00000001561	E004	chr6	46129987	46129988	+	2	no_CDS	0	0	1	0	0	0	0	1	0	2	0	0	0	0	0	conserved_exonBaseMean_le_10
ENSG00000001561	E005	chr6	46129989	46129991	+	3	no_CDS	0	0	1	0	0	0	0	1	0	3	0	0	1	0	0	conserved_exonBaseMean_le_10
ENSG00000001561	E006	chr6	46129992	46130018	+	27	no_CDS	1	7	2	0	6	6	1	3	0	23	3	5	3	2	0	conserved_exonBaseMean_le_10
ENSG00000001561	E007	chr6	46130019	46130054	+	36	no_CDS	1	9	3	1	6	6	3	5	0	39	4	7	4	3	3	conserved_exonBaseMean_le_10
ENSG00000001561	E008	chr6	46130055	46130059	+	5	no_CDS	1	9	3	2	6	6	3	5	0	40	4	7	4	3	4	conserved_exonBaseMean_le_10
ENSG00000001561	E009	chr6	46130060	46130189	+	130	no_CDS	37	65	24	5	24	10	15	16	1	171	36	56	18	23	20	variability
ENSG00000001561	E010	chr6	46139551	46140409	+	859	CDS	224	657	450	18	255	44	140	88	40	1056	450	406	311	446	473	conserved_exonBaseMean_gt_10
ENSG00000001561	E011	chr6	46141052	46141222	+	171	CDS	78	254	169	9	119	28	56	31	19	389	176	159	183	177	200	conserved_exonBaseMean_gt_10
ENSG00000001561	E012	chr6	46143276	46144035	+	760	CDS	123	423	348	25	221	47	120	81	46	782	371	287	304	360	335	conserved_exonBaseMean_gt_10
ENSG00000001561	E013	chr6	46144036	46144206	+	171	no_CDS	25	142	137	5	72	8	11	7	13	177	179	68	139	107	83	conserved_exonBaseMean_gt_10
ENSG00000001561	E014	chr6	46144207	46144238	+	32	no_CDS	20	97	87	3	41	7	6	7	9	127	111	48	103	59	74	conserved_exonBaseMean_gt_10
ENSG00000001561	E015	chr6	46144239	46145389	+	1151	no_CDS	172	575	513	21	335	39	105	67	66	865	518	314	393	460	423	conserved_exonBaseMean_gt_10
ENSG00000001561	E016	chr6	46145390	46145880	+	491	no_CDS	52	91	173	4	109	16	15	16	22	203	220	69	131	151	110	conserved_exonBaseMean_gt_10
ENSG00000001561	E017	chr6	46145881	46145883	+	3	no_CDS	4	2	42	0	25	3	3	1	3	26	45	6	29	37	14	conserved_exonBaseMean_gt_10
ENSG00000001561	E018	chr6	46145884	46145984	+	101	no_CDS	6	29	71	2	73	5	10	12	7	73	73	21	63	62	41	conserved_exonBaseMean_gt_10
ENSG00000001561	E019	chr6	46145985	46146347	+	363	no_CDS	14	82	140	4	106	9	37	20	20	232	154	69	103	133	89	conserved_exonBaseMean_gt_10
ENSG00000001561	E020	chr6	46146348	46146348	+	1	no_CDS	1	19	50	0	16	2	17	1	13	75	42	20	16	36	19	conserved_exonBaseMean_gt_10
ENSG00000001561	E021	chr6	46146349	46146540	+	192	no_CDS	2	33	73	2	39	3	27	11	20	150	61	38	53	58	47	variability
ENSG00000001561	E022	chr6	46146541	46146541	+	1	no_CDS	1	6	18	0	10	0	7	8	6	31	10	5	21	13	9	variability
ENSG00000001561	E023	chr6	46146542	46146678	+	137	no_CDS	1	6	18	0	10	0	9	8	6	35	10	5	25	16	9	variability
ENSG00000001561	E024	chr6	46146679	46146681	+	3	no_CDS	0	0	0	0	0	0	1	0	0	3	0	0	2	2	0	conserved_exonBaseMean_le_10
ENSG00000002016	E001	chr12	911026	911073	-	48	no_CDS	3	8	9	2	0	2	4	2	2	9	7	9	1	1	1	conserved_exonBaseMean_le_10
ENSG00000002016	E002	chr12	911074	913090	-	2017	no_CDS	76	230	119	40	10	54	232	226	120	252	130	177	95	150	139	gorilla_down
ENSG00000002016	E003	chr12	913091	913452	-	362	CDS	53	114	80	74	22	81	97	112	52	124	88	90	81	93	85	conserved_exonBaseMean_gt_10
ENSG00000002016	E004	chr12	913894	914121	-	228	CDS	46	169	49	113	29	85	123	131	41	176	78	113	61	87	123	conserved_exonBaseMean_gt_10
ENSG00000002016	E005	chr12	914431	914529	-	99	CDS	26	64	16	51	16	37	50	48	20	73	35	40	25	39	62	conserved_exonBaseMean_gt_10
ENSG00000002016	E006	chr12	914530	914532	-	3	CDS	12	21	7	21	11	17	20	25	7	11	1	5	13	21	37	variability
ENSG00000002016	E007	chr12	916344	916349	-	6	CDS	10	27	7	14	5	4	21	24	7	43	13	17	4	7	23	conserved_exonBaseMean_gt_10
ENSG00000002016	E008	chr12	916350	916483	-	134	CDS	29	65	23	65	28	38	40	53	18	107	42	50	21	58	41	conserved_exonBaseMean_gt_10
ENSG00000002016	E009	chr12	916639	916820	-	182	CDS	29	96	54	75	41	64	67	57	35	142	72	86	44	81	53	conserved_exonBaseMean_gt_10
ENSG00000002016	E010	chr12	925450	925525	-	76	CDS	16	69	35	27	16	47	57	25	32	56	41	51	44	54	58	conserved_exonBaseMean_gt_10
ENSG00000002016	E011	chr12	927145	927263	-	119	CDS	24	64	39	39	14	67	65	42	27	64	50	56	53	70	78	conserved_exonBaseMean_gt_10
ENSG00000002016	E012	chr12	928660	929818	-	1159	no_CDS	15	66	13	32	15	18	32	26	3	55	12	38	13	7	13	variability
ENSG00000002016	E013	chr12	929819	929886	-	68	CDS	22	62	27	41	8	56	57	43	18	59	45	41	42	56	66	conserved_exonBaseMean_gt_10
ENSG00000002016	E014	chr12	929887	930050	-	164	CDS	4	27	10	20	2	6	17	17	0	13	4	7	6	4	7	conserved_exonBaseMean_le_10
ENSG00000002016	E015	chr12	930051	930144	-	94	CDS	24	87	29	53	17	61	70	55	20	75	50	53	55	63	74	conserved_exonBaseMean_gt_10
ENSG00000002016	E016	chr12	931220	931321	-	102	CDS	24	80	20	61	20	61	58	56	11	74	42	68	48	47	74	conserved_exonBaseMean_gt_10
ENSG00000002016	E017	chr12	932975	933076	-	102	CDS	20	58	9	48	17	42	53	38	7	54	22	49	48	44	61	conserved_exonBaseMean_gt_10
ENSG00000002016	E018	chr12	949403	949512	-	110	no_CDS	11	26	6	12	0	7	17	5	0	22	14	25	37	24	45	variability
ENSG00000002016	E019	chr12	949602	949644	-	43	no_CDS	10	26	8	30	6	21	27	17	2	29	5	21	8	6	12	variability
ENSG00000002016	E020	chr12	949645	949663	-	19	no_CDS	4	10	5	16	6	16	8	11	1	19	1	15	6	4	8	conserved_exonBaseMean_le_10
ENSG00000002016	E021	chr12	949664	949758	-	95	no_CDS	4	7	2	11	3	9	6	9	1	15	1	10	6	2	8	conserved_exonBaseMean_le_10
ENSG00000002330	E001	chr11	64269827	64269829	-	3	no_CDS	2	18	6	3	1	3	5	9	5	9	4	2	1	5	5	conserved_exonBaseMean_le_10
ENSG00000002330	E002	chr11	64269830	64269830	-	1	no_CDS	4	18	8	3	5	3	5	11	6	11	5	3	2	5	5	conserved_exonBaseMean_le_10
ENSG00000002330	E003	chr11	64269831	64269832	-	2	no_CDS	8	20	10	11	7	4	5	12	6	22	6	8	5	5	5	conserved_exonBaseMean_le_10
ENSG00000002330	E004	chr11	64269833	64270334	-	502	CDS	182	462	343	316	341	602	199	273	206	635	420	522	310	166	446	conserved_exonBaseMean_gt_10
ENSG00000002330	E005	chr11	64270335	64270337	-	3	CDS	68	132	91	99	132	178	8	4	5	174	118	115	100	62	112	macaque_down
ENSG00000002330	E006	chr11	64271613	64271803	-	191	CDS	177	299	223	245	290	430	126	187	136	376	278	333	197	128	325	conserved_exonBaseMean_gt_10
ENSG00000002330	E007	chr11	64284182	64284376	-	195	CDS	177	328	208	257	271	479	127	181	136	402	244	343	194	89	289	conserved_exonBaseMean_gt_10
ENSG00000002330	E008	chr11	64284377	64284590	-	214	no_CDS	11	31	6	41	25	94	10	12	7	32	15	36	20	4	31	variability
ENSG00000002330	E009	chr11	64284631	64284693	-	63	no_CDS	72	81	59	54	67	85	31	57	38	124	75	93	59	25	50	conserved_exonBaseMean_gt_10
ENSG00000002330	E010	chr11	64284694	64284699	-	6	no_CDS	5	6	4	5	6	3	3	2	2	7	3	6	1	2	2	conserved_exonBaseMean_le_10
ENSG00000002330	E011	chr11	64284700	64284712	-	13	no_CDS	2	3	3	2	0	2	0	0	2	4	2	3	1	1	1	conserved_exonBaseMean_le_10
ENSG00000002549	E001	chr4	17577171	17577181	+	11	no_CDS	0	0	0	0	0	0	0	0	0	0	0	0	0	0	0	not_eval
ENSG00000002549	E002	chr4	17577182	17577187	+	6	no_CDS	0	0	0	0	0	0	0	0	0	0	0	0	0	0	0	not_eval
ENSG00000002549	E003	chr4	17577188	17577229	+	42	no_CDS	2	7	1	0	0	0	0	0	0	0	0	0	0	0	0	conserved_exonBaseMean_le_10
ENSG00000002549	E004	chr4	17577230	17577230	+	1	no_CDS	2	7	1	0	0	0	0	0	0	0	0	0	0	0	0	conserved_exonBaseMean_le_10
ENSG00000002549	E005	chr4	17577231	17577385	+	155	no_CDS	4	13	4	1	4	1	11	9	4	2	0	3	0	1	0	conserved_exonBaseMean_le_10
ENSG00000002549	E006	chr4	17577386	17577409	+	24	no_CDS	4	4	4	0	10	1	11	6	4	6	1	4	1	1	3	conserved_exonBaseMean_le_10
ENSG00000002549	E007	chr4	17577410	17577423	+	14	no_CDS	6	4	4	1	13	2	6	8	5	10	6	10	1	3	11	conserved_exonBaseMean_le_10
ENSG00000002549	E008	chr4	17577424	17577435	+	12	no_CDS	8	6	9	4	15	4	8	10	6	20	12	16	3	8	11	conserved_exonBaseMean_le_10
ENSG00000002549	E009	chr4	17577436	17577436	+	1	no_CDS	8	6	8	4	15	4	8	10	6	20	12	16	3	8	11	conserved_exonBaseMean_le_10
ENSG00000002549	E010	chr4	17577437	17577454	+	18	no_CDS	22	26	22	17	28	12	9	24	10	63	35	38	14	14	20	conserved_exonBaseMean_gt_10
ENSG00000002549	E011	chr4	17577455	17577458	+	4	no_CDS	25	32	26	23	28	14	9	24	10	69	43	40	16	15	24	conserved_exonBaseMean_gt_10
ENSG00000002549	E012	chr4	17577459	17577473	+	15	no_CDS	32	73	63	37	56	26	17	33	24	119	101	96	29	29	52	conserved_exonBaseMean_gt_10
ENSG00000002549	E013	chr4	17577474	17577474	+	1	no_CDS	31	73	63	37	56	26	16	32	24	120	101	99	29	29	52	conserved_exonBaseMean_gt_10
ENSG00000002549	E014	chr4	17577475	17577491	+	17	no_CDS	47	99	94	49	72	32	22	41	36	173	139	135	43	34	64	conserved_exonBaseMean_gt_10
ENSG00000002549	E015	chr4	17577492	17577492	+	1	no_CDS	48	98	94	49	73	33	22	39	38	174	142	135	45	33	64	conserved_exonBaseMean_gt_10
ENSG00000002549	E016	chr4	17577493	17577493	+	1	no_CDS	53	99	98	49	74	33	23	39	43	175	149	136	45	34	64	conserved_exonBaseMean_gt_10
ENSG00000002549	E017	chr4	17577494	17577496	+	3	no_CDS	70	135	116	60	102	42	32	52	55	224	173	184	52	48	71	conserved_exonBaseMean_gt_10
ENSG00000002549	E018	chr4	17577497	17577497	+	1	no_CDS	72	140	121	62	104	43	32	52	56	233	173	185	52	48	71	conserved_exonBaseMean_gt_10
ENSG00000002549	E019	chr4	17577498	17577498	+	1	no_CDS	75	146	128	62	104	45	33	52	55	236	183	187	54	48	74	conserved_exonBaseMean_gt_10
ENSG00000002549	E020	chr4	17577499	17577567	+	69	CDS	561	1079	781	518	845	845	365	536	407	1548	1093	1452	383	399	721	conserved_exonBaseMean_gt_10
ENSG00000002549	E021	chr4	17577568	17578729	+	1162	CDS	115	320	168	164	122	186	100	160	49	453	176	322	75	50	91	conserved_exonBaseMean_gt_10
ENSG00000002549	E022	chr4	17578730	17578861	+	132	no_CDS	36	64	57	41	43	57	25	34	14	87	48	77	16	10	20	variability
ENSG00000002549	E023	chr4	17578862	17579067	+	206	no_CDS	36	80	67	53	69	68	37	46	16	109	72	95	35	12	26	conserved_exonBaseMean_gt_10
ENSG00000002549	E024	chr4	17579068	17579221	+	154	CDS	32	55	56	38	57	59	27	51	13	71	59	67	33	9	21	conserved_exonBaseMean_gt_10
ENSG00000002549	E025	chr4	17579222	17579241	+	20	no_CDS	22	26	24	16	8	24	13	21	4	28	26	37	12	3	9	conserved_exonBaseMean_gt_10
ENSG00000002549	E026	chr4	17579242	17579823	+	582	no_CDS	67	152	109	74	90	125	62	72	40	188	134	159	35	23	55	conserved_exonBaseMean_gt_10
ENSG00000002549	E027	chr4	17579824	17579847	+	24	CDS	664	1332	1004	620	1155	1071	419	580	530	1780	1414	1741	475	527	923	conserved_exonBaseMean_gt_10
ENSG00000002549	E028	chr4	17579848	17579939	+	92	CDS	1077	2333	1818	1125	2061	2007	740	964	954	3063	2483	3098	912	951	1721	conserved_exonBaseMean_gt_10
ENSG00000002549	E029	chr4	17581760	17581814	+	55	CDS	1238	2527	1921	1289	2369	2233	793	998	1010	3172	2622	3461	1001	1021	2010	conserved_exonBaseMean_gt_10
ENSG00000002549	E030	chr4	17581815	17582287	+	473	no_CDS	77	172	159	70	141	118	67	93	50	263	151	216	83	64	112	conserved_exonBaseMean_gt_10
ENSG00000002549	E031	chr4	17582288	17582393	+	106	CDS	1424	2957	2099	1530	2566	2684	947	1108	1115	3918	2800	4192	1147	1119	2362	conserved_exonBaseMean_gt_10
ENSG00000002549	E032	chr4	17582394	17582774	+	381	CDS	46	103	86	29	35	36	34	48	14	88	78	78	48	42	57	variability
ENSG00000002549	E033	chr4	17583483	17583602	+	120	CDS	1238	2842	1873	1492	2335	2531	897	1051	1037	4075	2530	3878	1082	999	2171	conserved_exonBaseMean_gt_10
ENSG00000002549	E034	chr4	17583603	17583642	+	40	CDS	788	1882	1259	845	1521	1501	602	729	783	2564	1718	2329	756	713	1465	conserved_exonBaseMean_gt_10
ENSG00000002549	E035	chr4	17584972	17585136	+	165	CDS	1306	3297	2405	1571	3135	2833	1147	1224	1395	4667	3296	4309	1388	1385	2383	conserved_exonBaseMean_gt_10
ENSG00000002549	E036	chr4	17588819	17588977	+	159	CDS	1398	2979	2478	1463	3361	2784	1130	1149	1322	4286	3479	4083	1405	1378	2290	conserved_exonBaseMean_gt_10
ENSG00000002549	E037	chr4	17595410	17595534	+	125	CDS	1164	2327	2139	1097	2890	2140	794	1013	1200	3534	3145	3402	1242	1199	1878	conserved_exonBaseMean_gt_10
ENSG00000002549	E038	chr4	17595535	17597045	+	1511	CDS	105	240	159	101	119	166	78	98	64	418	187	366	86	65	78	conserved_exonBaseMean_gt_10
ENSG00000002549	E039	chr4	17597046	17597134	+	89	CDS	1090	2028	1933	973	2637	1923	726	919	1115	3235	2757	3138	1095	1139	1521	conserved_exonBaseMean_gt_10
ENSG00000002549	E040	chr4	17597135	17598455	+	1321	CDS	100	203	211	80	135	129	45	61	44	389	214	297	56	54	84	conserved_exonBaseMean_gt_10
ENSG00000002549	E041	chr4	17598456	17598558	+	103	CDS	1017	2238	2050	1151	2816	2168	801	956	1208	3308	2825	3416	1222	1178	1976	conserved_exonBaseMean_gt_10
ENSG00000002549	E042	chr4	17604588	17604667	+	80	CDS	894	2082	1912	1164	2674	2175	734	939	1047	3086	2604	3369	1071	1026	2006	conserved_exonBaseMean_gt_10
ENSG00000002549	E043	chr4	17606785	17606828	+	44	CDS	8	17	33	7	32	12	6	12	8	93	67	77	18	11	19	variability
ENSG00000002549	E044	chr4	17606829	17606938	+	110	CDS	1128	2763	2316	1443	3175	2704	938	1198	1202	3861	3079	4133	1276	1201	2512	conserved_exonBaseMean_gt_10
ENSG00000002549	E045	chr4	17607400	17607674	+	275	CDS	1346	2519	2730	1400	3352	2813	1000	1244	1527	3823	3921	4184	1639	1585	2608	conserved_exonBaseMean_gt_10
ENSG00000002549	E046	chr4	17607675	17607681	+	7	no_CDS	428	628	1059	405	1134	763	245	256	591	958	1593	960	685	667	801	conserved_exonBaseMean_gt_10
ENSG00000002549	E047	chr4	17607682	17607713	+	32	no_CDS	472	652	1210	393	1199	778	269	273	712	850	1679	910	745	672	700	conserved_exonBaseMean_gt_10
ENSG00000002549	E048	chr4	17607714	17607714	+	1	no_CDS	291	491	939	260	742	543	177	190	538	499	1003	564	514	397	339	conserved_exonBaseMean_gt_10
ENSG00000002549	E049	chr4	17607715	17607839	+	125	no_CDS	293	800	1503	349	1291	750	274	259	875	889	1652	906	902	711	575	conserved_exonBaseMean_gt_10
ENSG00000002549	E050	chr4	17607840	17607842	+	3	no_CDS	3	352	694	117	702	232	106	76	429	483	901	385	469	378	259	conserved_exonBaseMean_gt_10
ENSG00000002549	E051	chr4	17607843	17607843	+	1	no_CDS	3	356	694	118	709	236	108	78	428	496	932	406	475	380	266	conserved_exonBaseMean_gt_10
ENSG00000002549	E052	chr4	17607844	17607968	+	125	no_CDS	5	406	803	141	798	281	157	142	504	584	1067	491	557	441	345	conserved_exonBaseMean_gt_10
ENSG00000002549	E053	chr4	17607969	17607969	+	1	no_CDS	0	5	23	18	112	20	2	11	121	13	34	13	58	41	24	variability
ENSG00000002549	E054	chr4	17607970	17607970	+	1	no_CDS	0	5	7	13	81	12	1	11	73	9	21	6	14	15	14	variability
ENSG00000002549	E055	chr4	17607971	17607972	+	2	no_CDS	0	5	6	13	77	11	1	9	45	10	15	5	10	8	11	variability
ENSG00000002549	E056	chr4	17607973	17607974	+	2	no_CDS	0	4	5	11	54	11	0	8	16	10	13	5	10	8	9	variability
ENSG00000002549	E057	chr4	17607975	17607975	+	1	no_CDS	0	4	3	7	26	9	0	7	13	10	12	4	10	8	9	variability
ENSG00000002549	E058	chr4	17607976	17607976	+	1	no_CDS	0	4	3	5	17	5	0	7	7	10	12	4	8	7	9	conserved_exonBaseMean_le_10
ENSG00000002549	E059	chr4	17607977	17607985	+	9	no_CDS	0	5	3	5	20	6	0	7	6	13	15	5	13	9	9	conserved_exonBaseMean_le_10
ENSG00000002549	E060	chr4	17607986	17608089	+	104	no_CDS	1	7	5	4	14	8	0	5	7	17	7	5	11	9	10	conserved_exonBaseMean_le_10
ENSG00000002549	E061	chr4	17608090	17608092	+	3	no_CDS	1	2	3	2	0	1	0	1	1	7	0	1	0	1	1	conserved_exonBaseMean_le_10
ENSG00000002549	E062	chr4	17608093	17608093	+	1	no_CDS	1	2	3	2	0	1	0	1	1	6	0	1	0	1	1	conserved_exonBaseMean_le_10
ENSG00000002745	E001	chr7	121328927	121328967	+	41	no_CDS	0	0	0	0	0	0	0	0	0	0	0	2	0	0	0	conserved_exonBaseMean_le_10
ENSG00000002745	E002	chr7	121328968	121328982	+	15	no_CDS	0	0	0	0	0	0	0	0	0	0	0	1	0	0	0	conserved_exonBaseMean_le_10
ENSG00000002745	E003	chr7	121328983	121328991	+	9	no_CDS	0	0	0	0	0	0	0	0	0	1	1	1	0	0	0	conserved_exonBaseMean_le_10
ENSG00000002745	E004	chr7	121328992	121328999	+	8	no_CDS	0	0	0	0	0	0	0	0	0	2	1	2	0	0	0	conserved_exonBaseMean_le_10
ENSG00000002745	E005	chr7	121329000	121329008	+	9	no_CDS	0	0	0	0	0	0	0	1	0	4	2	7	0	0	0	conserved_exonBaseMean_le_10
ENSG00000002745	E006	chr7	121329009	121329387	+	379	CDS	0	0	0	0	0	1	0	1	0	277	26	288	12	0	0	conserved_exonBaseMean_gt_10
ENSG00000002745	E007	chr7	121329567	121329817	+	251	CDS	0	0	0	0	0	1	1	0	0	356	36	403	16	0	2	conserved_exonBaseMean_gt_10
ENSG00000002745	E008	chr7	121331678	121331964	+	287	CDS	0	0	0	0	0	0	1	1	0	321	73	419	34	0	5	conserved_exonBaseMean_gt_10
ENSG00000002745	E009	chr7	121338881	121339030	+	150	CDS	0	0	1	0	0	1	0	1	0	201	65	254	33	0	4	conserved_exonBaseMean_gt_10
ENSG00000002745	E010	chr7	121339031	121340363	+	1333	CDS	1	0	5	0	0	1	0	3	0	777	271	1054	140	0	13	conserved_exonBaseMean_gt_10
ENSG00000002745	E011	chr7	121340364	121340530	+	167	no_CDS	0	0	0	0	0	0	0	0	0	25	30	13	13	4	0	conserved_exonBaseMean_le_10
ENSG00000002745	E012	chr7	121340531	121340643	+	113	no_CDS	0	0	0	0	0	0	0	0	0	26	15	10	8	4	0	conserved_exonBaseMean_le_10
ENSG00000002745	E013	chr7	121340644	121340979	+	336	no_CDS	0	0	2	0	0	0	0	0	0	55	16	26	9	4	0	conserved_exonBaseMean_le_10
ENSG00000002745	E014	chr7	121340980	121341095	+	116	no_CDS	0	0	0	0	0	0	0	0	0	65	4	20	4	0	1	conserved_exonBaseMean_le_10
ENSG00000002822	E001	chr7	1815789	1815791	-	3	no_CDS	0	0	0	0	0	0	0	0	0	2	0	2	0	0	0	conserved_exonBaseMean_le_10
ENSG00000002822	E002	chr7	1815792	1815793	-	2	no_CDS	1	0	0	0	0	0	0	0	0	2	0	2	0	0	0	conserved_exonBaseMean_le_10
ENSG00000002822	E003	chr7	1815794	1815794	-	1	no_CDS	1	0	0	0	0	0	0	0	0	2	0	3	0	0	0	conserved_exonBaseMean_le_10
ENSG00000002822	E004	chr7	1815795	1815795	-	1	no_CDS	1	0	0	0	0	0	0	0	0	2	0	3	0	0	0	conserved_exonBaseMean_le_10
ENSG00000002822	E005	chr7	1815796	1815796	-	1	no_CDS	2	0	2	0	1	0	0	1	3	2	4	3	0	0	0	conserved_exonBaseMean_le_10
ENSG00000002822	E006	chr7	1815797	1816228	-	432	CDS	134	457	207	130	105	206	105	134	60	314	162	256	74	50	142	conserved_exonBaseMean_gt_10
ENSG00000002822	E007	chr7	1898200	1898390	-	191	CDS	116	362	178	120	92	165	89	101	62	204	121	181	56	30	85	conserved_exonBaseMean_gt_10
ENSG00000002822	E008	chr7	1936687	1936897	-	211	CDS	105	297	149	107	79	150	87	106	66	168	119	163	51	37	101	conserved_exonBaseMean_gt_10
ENSG00000002822	E009	chr7	1957629	1957719	-	91	CDS	76	219	85	107	74	136	78	97	36	168	110	141	44	28	128	conserved_exonBaseMean_gt_10
ENSG00000002822	E010	chr7	1980453	1980541	-	89	CDS	72	183	64	97	67	131	81	82	30	163	91	149	36	26	133	conserved_exonBaseMean_gt_10
ENSG00000002822	E011	chr7	2002065	2002121	-	57	CDS	77	159	54	60	55	106	60	62	31	162	82	118	37	25	106	conserved_exonBaseMean_gt_10
ENSG00000002822	E012	chr7	2014502	2014642	-	141	CDS	101	156	66	79	73	127	52	79	40	179	94	131	56	35	118	conserved_exonBaseMean_gt_10
ENSG00000002822	E013	chr7	2069194	2069338	-	145	CDS	109	175	71	86	69	141	55	87	46	163	102	134	58	37	133	conserved_exonBaseMean_gt_10
ENSG00000002822	E014	chr7	2149152	2149238	-	87	CDS	91	162	67	86	67	147	57	85	43	139	96	134	49	32	120	conserved_exonBaseMean_gt_10
ENSG00000002822	E015	chr7	2213212	2213273	-	62	CDS	83	179	71	99	68	173	65	92	41	135	96	161	59	39	139	conserved_exonBaseMean_gt_10
ENSG00000002822	E016	chr7	2215885	2215999	-	115	CDS	118	291	124	173	100	233	98	109	52	216	128	211	91	64	248	conserved_exonBaseMean_gt_10
ENSG00000002822	E017	chr7	2216157	2216287	-	131	CDS	131	241	100	133	107	193	78	95	57	217	113	166	66	65	216	conserved_exonBaseMean_gt_10
ENSG00000002822	E018	chr7	2217962	2218043	-	82	CDS	118	240	91	130	109	185	59	88	52	197	103	181	63	63	192	conserved_exonBaseMean_gt_10
ENSG00000002822	E019	chr7	2219332	2219456	-	125	CDS	111	249	86	143	111	207	59	112	62	208	93	189	58	63	194	conserved_exonBaseMean_gt_10
ENSG00000002822	E020	chr7	2222575	2222754	-	180	CDS	117	274	136	168	139	230	71	117	79	256	121	214	81	52	232	conserved_exonBaseMean_gt_10
ENSG00000002822	E021	chr7	2225410	2225550	-	141	CDS	103	234	137	167	155	247	92	123	66	294	184	220	123	58	223	conserved_exonBaseMean_gt_10
ENSG00000002822	E022	chr7	2225551	2225742	-	192	CDS	4	21	3	6	2	13	4	3	1	17	10	15	5	0	11	conserved_exonBaseMean_le_10
ENSG00000002822	E023	chr7	2229984	2230143	-	160	CDS	131	273	183	168	191	220	99	121	93	277	185	247	137	71	242	conserved_exonBaseMean_gt_10
ENSG00000002822	E024	chr7	2230549	2230727	-	179	no_CDS	108	247	126	118	125	164	54	83	67	219	107	187	76	38	138	conserved_exonBaseMean_gt_10
ENSG00000002822	E025	chr7	2230728	2230764	-	37	no_CDS	9	29	7	27	30	34	6	4	0	40	6	29	10	0	4	variability
ENSG00000002822	E026	chr7	2232872	2232918	-	47	no_CDS	59	70	26	38	18	36	13	20	21	59	24	39	16	9	31	conserved_exonBaseMean_gt_10
ENSG00000002822	E027	chr7	2232919	2232929	-	11	no_CDS	10	10	3	3	1	3	1	2	1	13	10	5	2	0	6	conserved_exonBaseMean_le_10
ENSG00000002822	E028	chr7	2232930	2232939	-	10	no_CDS	4	6	5	2	1	3	0	1	1	7	8	3	2	0	4	conserved_exonBaseMean_le_10
ENSG00000002822	E029	chr7	2232940	2232948	-	9	no_CDS	3	4	5	2	0	2	0	1	0	5	6	3	2	0	4	conserved_exonBaseMean_le_10
ENSG00000002822	E030	chr7	2232949	2232965	-	17	no_CDS	5	4	5	2	0	2	0	1	0	6	6	3	1	0	4	conserved_exonBaseMean_le_10
ENSG00000002822	E031	chr7	2232966	2233111	-	146	no_CDS	4	6	5	3	0	2	0	2	0	6	8	3	1	1	4	conserved_exonBaseMean_le_10
ENSG00000002834	E001	chr17	38869231	38869425	+	195	no_CDS	2	5	1	2	1	1	0	2	0	3	0	3	1	0	1	conserved_exonBaseMean_le_10
ENSG00000002834	E002	chr17	38869642	38869668	+	27	no_CDS	1	0	0	0	0	1	0	1	0	3	0	1	1	0	0	conserved_exonBaseMean_le_10
ENSG00000002834	E003	chr17	38869669	38869814	+	146	no_CDS	4	0	2	1	0	3	9	9	2	3	0	2	1	1	1	conserved_exonBaseMean_le_10
ENSG00000002834	E004	chr17	38869815	38869975	+	161	no_CDS	7	1	2	3	2	6	33	37	5	5	0	3	0	1	1	macaque_up
ENSG00000002834	E005	chr17	38869976	38870011	+	36	no_CDS	5	1	0	4	7	4	31	35	9	5	1	1	0	1	0	macaque_up
ENSG00000002834	E006	chr17	38870012	38870012	+	1	no_CDS	4	3	0	3	7	3	32	34	9	7	1	1	0	1	0	macaque_up
ENSG00000002834	E007	chr17	38870013	38870033	+	21	no_CDS	6	4	1	5	11	5	35	42	12	8	3	3	2	2	2	macaque_up
ENSG00000002834	E008	chr17	38870034	38870059	+	26	no_CDS	13	13	5	12	25	12	59	57	14	21	8	8	6	5	4	variability
ENSG00000002834	E009	chr17	38870060	38870258	+	199	CDS	179	518	148	445	212	718	480	500	135	595	106	445	134	91	382	conserved_exonBaseMean_gt_10
ENSG00000002834	E010	chr17	38870706	38870741	+	36	no_CDS	1	0	0	0	0	0	0	1	0	0	0	0	0	0	1	conserved_exonBaseMean_le_10
ENSG00000002834	E011	chr17	38870742	38870760	+	19	no_CDS	1	0	0	0	0	0	1	1	0	0	0	0	1	0	3	conserved_exonBaseMean_le_10
ENSG00000002834	E012	chr17	38870761	38870809	+	49	no_CDS	2	2	0	3	1	5	4	5	1	1	0	2	1	0	10	conserved_exonBaseMean_le_10
ENSG00000002834	E013	chr17	38878086	38878180	+	95	CDS	280	761	173	591	250	902	590	606	189	757	152	640	249	134	634	conserved_exonBaseMean_gt_10
ENSG00000002834	E014	chr17	38890420	38890504	+	85	CDS	269	868	159	682	273	1024	651	673	213	886	160	690	335	173	763	conserved_exonBaseMean_gt_10
ENSG00000002834	E015	chr17	38898392	38898411	+	20	no_CDS	14	22	3	14	4	17	18	21	9	21	3	20	6	1	13	conserved_exonBaseMean_gt_10
ENSG00000002834	E016	chr17	38898412	38898519	+	108	CDS	270	779	172	661	298	952	583	640	226	830	160	637	382	187	772	conserved_exonBaseMean_gt_10
ENSG00000002834	E017	chr17	38898520	38900197	+	1678	CDS	15	79	17	86	36	137	72	81	22	44	10	43	22	12	34	variability
ENSG00000002834	E018	chr17	38914325	38914475	+	151	CDS	227	506	149	519	271	761	389	464	203	627	143	461	331	172	486	conserved_exonBaseMean_gt_10
ENSG00000002834	E019	chr17	38915043	38915146	+	104	CDS	168	424	109	315	187	562	326	388	133	514	114	323	216	138	400	conserved_exonBaseMean_gt_10
ENSG00000002834	E020	chr17	38918605	38919982	+	1378	CDS	762	2586	651	2148	1093	3522	1906	2293	726	3130	620	2405	1172	793	2331	conserved_exonBaseMean_gt_10
ENSG00000002834	E021	chr17	38919983	38920306	+	324	no_CDS	328	535	166	481	320	850	562	665	206	746	148	638	297	208	766	conserved_exonBaseMean_gt_10
ENSG00000002834	E022	chr17	38920307	38921467	+	1161	no_CDS	836	2337	787	1923	1332	3161	1822	2118	1050	2869	731	2298	1227	753	2697	conserved_exonBaseMean_gt_10
ENSG00000002834	E023	chr17	38921468	38921534	+	67	no_CDS	192	477	182	303	330	555	349	386	237	501	205	467	325	213	556	conserved_exonBaseMean_gt_10
ENSG00000002834	E024	chr17	38921535	38921760	+	226	no_CDS	160	503	212	316	309	596	379	460	265	481	210	501	353	214	544	conserved_exonBaseMean_gt_10
ENSG00000002834	E025	chr17	38921761	38921765	+	5	no_CDS	25	109	37	65	62	104	69	61	49	106	34	90	56	35	85	conserved_exonBaseMean_gt_10
ENSG00000002834	E026	chr17	38921766	38921766	+	1	no_CDS	12	47	18	29	35	41	14	18	16	43	16	37	33	27	29	conserved_exonBaseMean_gt_10
ENSG00000002834	E027	chr17	38921767	38921767	+	1	no_CDS	10	45	16	29	32	41	13	18	14	42	16	37	32	27	28	conserved_exonBaseMean_gt_10
ENSG00000002834	E028	chr17	38921768	38921768	+	1	no_CDS	7	40	15	24	17	32	10	13	7	36	11	31	22	13	19	variability
ENSG00000002834	E029	chr17	38921769	38921769	+	1	no_CDS	6	15	10	12	8	8	4	7	4	12	8	12	16	9	7	conserved_exonBaseMean_le_10
ENSG00000002834	E030	chr17	38921770	38921770	+	1	no_CDS	2	8	4	2	3	1	2	4	1	4	0	5	8	5	5	conserved_exonBaseMean_le_10
ENSG00000003056	E001	chr12	8940371	8940374	-	4	no_CDS	73	33	124	39	72	57	16	26	30	42	85	56	82	73	44	variability
ENSG00000003056	E002	chr12	8940375	8940379	-	5	no_CDS	78	36	133	46	73	68	20	32	30	53	88	65	84	77	56	conserved_exonBaseMean_gt_10
ENSG00000003056	E003	chr12	8940380	8940381	-	2	no_CDS	78	37	134	46	74	70	20	32	31	54	89	66	87	81	57	variability
ENSG00000003056	E004	chr12	8940382	8940569	-	188	no_CDS	106	69	192	286	562	483	154	208	238	410	449	358	492	492	385	variability
ENSG00000003056	E005	chr12	8940570	8940882	-	313	no_CDS	103	25	77	766	1028	1213	481	665	539	1116	918	973	896	945	988	human_down
ENSG00000003056	E006	chr12	8940883	8941412	-	530	no_CDS	369	1022	775	932	1208	1558	568	801	675	1395	1212	1387	1257	1277	1263	conserved_exonBaseMean_gt_10
ENSG00000003056	E007	chr12	8941413	8941431	-	19	no_CDS	264	463	524	201	414	346	126	166	283	283	380	294	438	421	300	conserved_exonBaseMean_gt_10
ENSG00000003056	E008	chr12	8941432	8941440	-	9	no_CDS	233	440	441	196	392	349	120	162	253	282	336	278	405	377	276	conserved_exonBaseMean_gt_10
ENSG00000003056	E009	chr12	8941441	8941441	-	1	no_CDS	226	425	436	189	377	339	115	161	251	276	328	274	395	370	272	conserved_exonBaseMean_gt_10
ENSG00000003056	E010	chr12	8941442	8941940	-	499	CDS	1093	2579	1661	1566	1683	2755	978	1323	1093	1994	1371	1891	1303	1316	1602	conserved_exonBaseMean_gt_10
ENSG00000003056	E011	chr12	8941941	8942415	-	475	CDS	86	282	119	266	175	278	192	266	90	307	120	214	140	174	162	conserved_exonBaseMean_gt_10
ENSG00000003056	E012	chr12	8942416	8942542	-	127	CDS	405	1528	707	1035	831	1614	810	997	508	1298	718	1199	672	719	1289	conserved_exonBaseMean_gt_10
ENSG00000003056	E013	chr12	8942543	8942972	-	430	no_CDS	22	90	37	83	74	86	48	47	10	88	48	76	23	41	56	conserved_exonBaseMean_gt_10
ENSG00000003056	E014	chr12	8942973	8942973	-	1	no_CDS	4	14	6	13	7	14	4	4	1	11	6	7	1	4	6	conserved_exonBaseMean_le_10
ENSG00000003056	E015	chr12	8942974	8943382	-	409	no_CDS	27	71	21	67	41	71	28	35	26	65	40	62	21	34	32	conserved_exonBaseMean_gt_10
ENSG00000003056	E016	chr12	8943383	8943404	-	22	CDS	12	67	20	43	30	65	48	47	16	52	21	80	15	30	42	conserved_exonBaseMean_gt_10
ENSG00000003056	E017	chr12	8943405	8943535	-	131	CDS	535	1491	701	982	811	1605	654	838	451	1246	721	1184	627	768	1201	conserved_exonBaseMean_gt_10
ENSG00000003056	E018	chr12	8943536	8943800	-	265	no_CDS	32	101	40	56	42	80	59	62	21	76	34	55	38	46	58	conserved_exonBaseMean_gt_10
ENSG00000003056	E019	chr12	8943801	8943910	-	110	CDS	635	1498	653	935	751	1512	629	778	443	1214	647	1125	584	698	1000	conserved_exonBaseMean_gt_10
ENSG00000003056	E020	chr12	8943911	8945417	-	1507	no_CDS	89	293	60	179	108	180	199	242	43	214	61	173	101	66	108	conserved_exonBaseMean_gt_10
ENSG00000003056	E021	chr12	8945418	8945584	-	167	CDS	803	2002	883	1206	1031	1937	751	940	578	1568	838	1482	732	895	1212	conserved_exonBaseMean_gt_10
ENSG00000003056	E022	chr12	8945585	8946228	-	644	no_CDS	28	57	25	46	28	40	32	35	12	19	20	22	24	15	20	conserved_exonBaseMean_gt_10
ENSG00000003056	E023	chr12	8946229	8946302	-	74	CDS	615	1418	715	884	797	1357	541	751	488	1145	663	1145	569	680	972	conserved_exonBaseMean_gt_10
ENSG00000003056	E024	chr12	8946303	8946387	-	85	CDS	565	1286	602	762	647	1256	509	746	406	1062	543	995	531	609	891	conserved_exonBaseMean_gt_10
ENSG00000003056	E025	chr12	8946388	8946405	-	18	CDS	383	800	399	462	398	779	326	470	270	621	351	629	332	411	590	conserved_exonBaseMean_gt_10
ENSG00000003056	E026	chr12	8946406	8946715	-	310	no_CDS	33	100	34	109	61	91	112	168	38	86	60	86	37	43	85	conserved_exonBaseMean_gt_10
ENSG00000003056	E027	chr12	8946716	8946824	-	109	no_CDS	19	40	22	201	136	175	139	203	64	146	157	162	131	132	227	human_down
ENSG00000003056	E028	chr12	8946825	8947054	-	230	no_CDS	25	44	28	70	41	56	76	104	14	60	25	47	9	7	38	variability
ENSG00000003056	E029	chr12	8947055	8947849	-	795	no_CDS	51	144	93	164	84	118	231	248	71	107	68	87	27	41	61	variability
ENSG00000003056	E030	chr12	8947850	8949134	-	1285	CDS	93	255	154	235	96	202	330	428	79	215	97	158	66	64	128	variability
ENSG00000003056	E031	chr12	8949135	8949306	-	172	CDS	39	120	45	138	29	136	195	262	68	107	24	61	29	27	56	macaque_up
ENSG00000003056	E032	chr12	8949307	8949410	-	104	CDS	27	89	22	81	27	95	121	142	30	104	18	58	8	12	32	variability
ENSG00000003056	E033	chr12	8949411	8949413	-	3	no_CDS	9	48	11	27	11	29	58	64	18	43	12	16	5	7	15	macaque_up
ENSG00000003056	E034	chr12	8949414	8949442	-	29	no_CDS	10	48	11	25	13	31	70	87	18	43	13	17	5	7	13	variability
ENSG00000003056	E035	chr12	8949443	8949448	-	6	no_CDS	10	24	10	17	6	19	44	64	6	28	6	7	2	6	6	variability
ENSG00000003056	E036	chr12	8949449	8949487	-	39	no_CDS	19	36	13	24	16	34	78	92	7	45	14	29	5	4	10	orangutan_down
ENSG00000003056	E037	chr12	8949488	8949503	-	16	no_CDS	331	729	367	388	345	664	254	357	186	586	274	574	278	317	451	conserved_exonBaseMean_gt_10
ENSG00000003056	E038	chr12	8949504	8949636	-	133	no_CDS	365	655	357	343	336	616	313	460	220	560	287	551	296	343	419	conserved_exonBaseMean_gt_10
ENSG00000003056	E039	chr12	8949637	8949645	-	9	no_CDS	64	36	52	28	47	40	85	136	51	52	39	56	54	45	36	variability
ENSG00000003056	E040	chr12	8949646	8949647	-	2	no_CDS	25	7	26	13	21	11	61	103	39	18	26	14	24	26	19	macaque_up
ENSG00000003056	E041	chr12	8949648	8949652	-	5	no_CDS	21	7	23	10	20	6	59	103	35	15	20	9	20	18	14	macaque_up
ENSG00000003056	E042	chr12	8949653	8949653	-	1	no_CDS	8	3	12	5	12	5	59	98	29	12	9	5	12	12	9	macaque_up
ENSG00000003056	E043	chr12	8949654	8949654	-	1	no_CDS	8	3	11	5	12	5	59	98	29	12	9	5	12	12	9	macaque_up
ENSG00000003056	E044	chr12	8949655	8949655	-	1	no_CDS	5	2	11	4	8	4	57	98	29	10	9	3	12	11	7	macaque_up
ENSG00000003056	E045	chr12	8949656	8949658	-	3	no_CDS	4	2	11	4	7	4	56	98	29	10	9	3	10	11	7	macaque_up
ENSG00000003056	E046	chr12	8949659	8949663	-	5	no_CDS	2	2	6	4	4	4	53	98	25	9	2	2	4	0	3	macaque_up
ENSG00000003056	E047	chr12	8949664	8949668	-	5	no_CDS	2	2	4	5	4	4	54	98	23	8	2	2	2	0	3	macaque_up
ENSG00000003056	E048	chr12	8949669	8949719	-	51	no_CDS	3	2	4	8	3	6	69	129	30	10	4	4	4	1	2	macaque_up
ENSG00000003056	E049	chr12	8949720	8949753	-	34	no_CDS	4	2	0	12	3	4	67	114	31	3	3	6	4	1	0	macaque_up
ENSG00000003056	E050	chr12	8949754	8949758	-	5	no_CDS	3	1	0	11	0	3	47	97	24	3	3	5	4	1	0	macaque_up
ENSG00000003096	E001	chrX	117897804	117897813	-	10	no_CDS	0	0	0	0	0	0	0	2	0	1	1	1	2	0	2	conserved_exonBaseMean_le_10
ENSG00000003096	E002	chrX	117897814	117898156	-	343	no_CDS	9	1	4	0	38	0	9	22	57	105	173	147	107	1	63	conserved_exonBaseMean_gt_10
ENSG00000003096	E003	chrX	117898157	117898166	-	10	no_CDS	4	1	3	0	23	0	3	9	34	53	100	64	70	1	42	conserved_exonBaseMean_gt_10
ENSG00000003096	E004	chrX	117898167	117898167	-	1	no_CDS	4	1	3	0	17	0	2	6	31	43	92	54	68	0	32	conserved_exonBaseMean_gt_10
ENSG00000003096	E005	chrX	117898168	117899395	-	1228	CDS	50	9	15	7	116	14	40	79	250	656	891	880	476	1	349	conserved_exonBaseMean_gt_10
ENSG00000003096	E006	chrX	117901833	117901946	-	114	CDS	13	2	0	3	30	5	10	23	62	191	233	300	132	0	92	conserved_exonBaseMean_gt_10
ENSG00000003096	E007	chrX	117909301	117910096	-	796	CDS	40	5	5	8	84	10	52	93	215	708	656	945	312	5	294	conserved_exonBaseMean_gt_10
ENSG00000003096	E008	chrX	117919521	117919717	-	197	CDS	23	2	5	0	34	3	14	32	88	229	287	251	125	1	79	conserved_exonBaseMean_gt_10
ENSG00000003096	E009	chrX	117920238	117920370	-	133	CDS	19	0	3	0	32	3	7	30	54	149	186	196	80	0	62	conserved_exonBaseMean_gt_10
ENSG00000003096	E010	chrX	117945434	117945575	-	142	CDS	18	2	3	0	24	2	9	30	48	189	150	222	66	3	72	conserved_exonBaseMean_gt_10
ENSG00000003096	E011	chrX	117983480	117983546	-	67	no_CDS	2	2	0	0	3	0	0	4	10	11	14	24	4	1	5	conserved_exonBaseMean_le_10
ENSG00000003096	E012	chrX	118028424	118028497	-	74	CDS	4	0	0	0	11	0	3	11	24	54	36	42	28	0	25	conserved_exonBaseMean_gt_10
ENSG00000003096	E013	chrX	118039665	118039736	-	72	CDS	0	0	0	0	1	0	0	0	0	7	2	3	2	0	4	conserved_exonBaseMean_le_10
ENSG00000003096	E014	chrX	118116508	118116800	-	293	no_CDS	11	2	0	0	13	2	4	25	39	170	122	194	37	0	58	conserved_exonBaseMean_gt_10
ENSG00000003096	E015	chrX	118116801	118116803	-	3	no_CDS	2	0	0	0	0	0	1	1	3	8	8	16	1	0	1	conserved_exonBaseMean_le_10
ENSG00000003096	E016	chrX	118116804	118116808	-	5	no_CDS	2	0	0	0	0	0	0	1	3	1	7	12	0	0	1	conserved_exonBaseMean_le_10
ENSG00000003096	E017	chrX	118116809	118116813	-	5	no_CDS	0	0	0	0	0	0	0	1	1	1	3	7	0	0	0	conserved_exonBaseMean_le_10
ENSG00000003096	E018	chrX	118116814	118116933	-	120	no_CDS	0	0	0	0	0	0	0	0	0	4	3	3	0	0	0	conserved_exonBaseMean_le_10
ENSG00000003393	E001	chr2	201700552	201700555	-	4	no_CDS	2	0	0	0	2	0	1	0	0	0	0	0	0	0	0	conserved_exonBaseMean_le_10
ENSG00000003393	E002	chr2	201700556	201701889	-	1334	CDS	80	105	136	217	144	169	175	220	171	108	178	152	115	97	119	conserved_exonBaseMean_gt_10
ENSG00000003393	E003	chr2	201704122	201704218	-	97	CDS	18	27	19	49	17	42	42	31	33	21	35	22	27	19	26	conserved_exonBaseMean_gt_10
ENSG00000003393	E004	chr2	201704454	201704603	-	150	CDS	21	34	30	61	36	52	53	54	35	32	45	37	25	12	33	conserved_exonBaseMean_gt_10
ENSG00000003393	E005	chr2	201705139	201705200	-	62	CDS	15	23	21	40	29	31	33	36	19	23	18	20	13	7	17	conserved_exonBaseMean_gt_10
ENSG00000003393	E006	chr2	201705416	201705461	-	46	CDS	14	19	15	33	24	15	22	26	11	21	18	20	10	7	12	conserved_exonBaseMean_gt_10
ENSG00000003393	E007	chr2	201706846	201707022	-	177	CDS	21	30	22	49	27	36	48	35	23	37	30	57	14	11	20	conserved_exonBaseMean_gt_10
ENSG00000003393	E008	chr2	201707869	201707991	-	123	CDS	19	19	9	31	14	26	37	27	21	30	26	43	9	8	18	conserved_exonBaseMean_gt_10
ENSG00000003393	E009	chr2	201709881	201710038	-	158	CDS	16	16	17	32	22	24	34	48	25	20	31	36	16	12	13	conserved_exonBaseMean_gt_10
ENSG00000003393	E010	chr2	201710991	201711108	-	118	CDS	14	25	18	43	32	33	31	42	32	19	28	32	27	11	25	conserved_exonBaseMean_gt_10
ENSG00000003393	E011	chr2	201715672	201715839	-	168	CDS	21	35	29	75	48	53	62	66	42	39	53	54	37	28	37	conserved_exonBaseMean_gt_10
ENSG00000003393	E012	chr2	201718077	201718210	-	134	CDS	26	28	37	67	53	46	67	48	44	33	39	58	38	18	36	conserved_exonBaseMean_gt_10
ENSG00000003393	E013	chr2	201723043	201723120	-	78	CDS	23	20	25	47	38	36	52	43	39	23	18	36	23	7	18	conserved_exonBaseMean_gt_10
ENSG00000003393	E014	chr2	201723330	201723441	-	112	CDS	25	21	22	48	42	39	44	45	47	29	20	33	32	12	24	conserved_exonBaseMean_gt_10
ENSG00000003393	E015	chr2	201724295	201724459	-	165	CDS	26	29	22	48	38	50	50	58	45	38	25	28	46	20	26	conserved_exonBaseMean_gt_10
ENSG00000003393	E016	chr2	201725356	201725382	-	27	CDS	18	24	21	32	33	37	41	31	32	29	19	19	30	13	15	conserved_exonBaseMean_gt_10
ENSG00000003393	E017	chr2	201725383	201725454	-	72	CDS	19	34	27	40	39	49	49	56	40	39	21	30	39	17	25	conserved_exonBaseMean_gt_10
ENSG00000003393	E018	chr2	201726484	201726549	-	66	CDS	13	29	30	42	33	42	43	62	30	41	18	35	29	13	24	conserved_exonBaseMean_gt_10
ENSG00000003393	E019	chr2	201726664	201726866	-	203	CDS	12	40	36	74	42	62	47	77	38	51	35	59	48	29	27	conserved_exonBaseMean_gt_10
ENSG00000003393	E020	chr2	201727212	201727278	-	67	CDS	8	15	21	50	19	36	32	45	22	31	39	27	28	21	13	conserved_exonBaseMean_gt_10
ENSG00000003393	E021	chr2	201727705	201727775	-	71	CDS	7	17	16	49	12	33	36	46	26	28	32	24	25	20	6	conserved_exonBaseMean_gt_10
ENSG00000003393	E022	chr2	201728512	201728640	-	129	CDS	15	25	22	49	21	34	52	50	30	37	42	28	27	38	16	conserved_exonBaseMean_gt_10
ENSG00000003393	E023	chr2	201729052	201729183	-	132	CDS	15	27	27	54	23	31	49	58	30	36	34	35	26	29	24	conserved_exonBaseMean_gt_10
ENSG00000003393	E024	chr2	201733276	201733438	-	163	CDS	13	29	24	32	27	25	40	53	40	23	31	33	24	18	25	conserved_exonBaseMean_gt_10
ENSG00000003393	E025	chr2	201738670	201738735	-	66	CDS	7	19	22	21	18	13	18	19	26	8	15	16	11	15	12	conserved_exonBaseMean_gt_10
ENSG00000003393	E026	chr2	201741674	201741854	-	181	CDS	25	36	32	52	30	32	38	28	43	23	30	41	25	33	22	conserved_exonBaseMean_gt_10
ENSG00000003393	E027	chr2	201744258	201744429	-	172	CDS	28	46	38	48	37	39	51	51	42	30	40	34	33	28	23	conserved_exonBaseMean_gt_10
ENSG00000003393	E028	chr2	201746566	201746627	-	62	CDS	14	21	17	35	32	29	31	29	31	20	20	19	19	6	11	conserved_exonBaseMean_gt_10
ENSG00000003393	E029	chr2	201746628	201746748	-	121	CDS	17	30	21	55	54	37	43	46	31	39	36	41	20	13	20	conserved_exonBaseMean_gt_10
ENSG00000003393	E030	chr2	201749712	201749789	-	78	CDS	9	22	12	43	35	26	31	36	29	27	23	30	20	11	20	conserved_exonBaseMean_gt_10
ENSG00000003393	E031	chr2	201753146	201753242	-	97	CDS	18	22	9	39	34	24	28	36	22	22	19	27	22	11	22	conserved_exonBaseMean_gt_10
ENSG00000003393	E032	chr2	201754503	201754671	-	169	CDS	35	21	10	56	26	39	49	57	26	32	19	40	22	20	29	conserved_exonBaseMean_gt_10
ENSG00000003393	E033	chr2	201757402	201757759	-	358	CDS	56	53	27	111	56	94	95	115	64	71	45	74	43	37	67	conserved_exonBaseMean_gt_10
ENSG00000003393	E034	chr2	201759455	201760880	-	1426	CDS	23	64	62	63	79	36	58	77	48	44	53	47	20	11	15	variability
ENSG00000003393	E035	chr2	201760881	201761818	-	938	CDS	96	228	166	269	132	202	284	390	175	287	184	282	111	82	140	conserved_exonBaseMean_gt_10
ENSG00000003393	E036	chr2	201767229	201767383	-	155	CDS	32	40	41	74	35	46	67	83	55	56	56	38	20	13	37	conserved_exonBaseMean_gt_10
ENSG00000003393	E037	chr2	201768866	201768945	-	80	CDS	19	15	7	41	21	31	38	43	32	27	34	22	15	5	23	conserved_exonBaseMean_gt_10
ENSG00000003393	E038	chr2	201780877	201780918	-	42	no_CDS	9	8	3	15	9	10	15	25	8	16	12	15	6	1	9	conserved_exonBaseMean_gt_10
ENSG00000003393	E039	chr2	201780919	201780929	-	11	no_CDS	4	3	0	8	3	1	10	9	1	4	1	2	4	0	6	conserved_exonBaseMean_le_10
ENSG00000003393	E040	chr2	201780930	201780937	-	8	no_CDS	1	1	0	2	2	0	6	5	1	2	0	1	1	0	3	conserved_exonBaseMean_le_10
ENSG00000003393	E041	chr2	201780938	201780965	-	28	no_CDS	1	1	0	4	2	3	5	3	1	1	0	1	0	0	1	conserved_exonBaseMean_le_10
ENSG00000003400	E001	chr2	201183032	201183088	+	57	no_CDS	0	1	0	10	0	10	0	0	0	6	1	0	2	0	1	conserved_exonBaseMean_le_10
ENSG00000003400	E002	chr2	201183089	201183111	+	23	no_CDS	2	2	1	9	0	6	0	0	0	6	1	2	3	0	1	conserved_exonBaseMean_le_10
ENSG00000003400	E003	chr2	201183112	201183308	+	197	no_CDS	47	82	57	97	36	88	8	13	3	67	27	48	63	39	12	conserved_exonBaseMean_gt_10
ENSG00000003400	E004	chr2	201185771	201186124	+	354	CDS	69	211	110	216	94	155	19	41	15	142	68	99	185	80	25	conserved_exonBaseMean_gt_10
ENSG00000003400	E005	chr2	201187706	201187799	+	94	CDS	30	101	52	119	54	77	14	23	12	66	46	56	128	56	21	conserved_exonBaseMean_gt_10
ENSG00000003400	E006	chr2	201192984	201193119	+	136	CDS	35	104	62	131	68	93	11	13	11	75	51	63	145	64	15	conserved_exonBaseMean_gt_10
ENSG00000003400	E007	chr2	201195842	201195948	+	107	CDS	27	130	64	151	61	124	9	6	9	89	48	69	133	70	19	conserved_exonBaseMean_gt_10
ENSG00000003400	E008	chr2	201200443	201200729	+	287	CDS	7	26	13	15	0	5	2	2	0	19	6	11	4	2	1	conserved_exonBaseMean_le_10
ENSG00000003400	E009	chr2	201203730	201203766	+	37	CDS	14	43	38	51	25	69	5	7	3	43	24	28	96	49	13	conserved_exonBaseMean_gt_10
ENSG00000003400	E010	chr2	201205882	201205973	+	92	CDS	16	62	31	88	22	77	11	9	3	45	26	39	127	55	17	conserved_exonBaseMean_gt_10
ENSG00000003400	E011	chr2	201208075	201208183	+	109	CDS	22	112	50	147	48	104	21	14	8	78	50	73	136	42	20	conserved_exonBaseMean_gt_10
ENSG00000003400	E012	chr2	201209070	201209562	+	493	CDS	43	206	98	244	62	182	21	18	9	146	108	131	240	104	46	conserved_exonBaseMean_gt_10
ENSG00000003400	E013	chr2	201217588	201219107	+	1520	CDS	73	500	216	633	184	519	72	76	43	355	176	243	503	289	97	conserved_exonBaseMean_gt_10
ENSG00000003400	E014	chr2	201219108	201219267	+	160	no_CDS	11	103	49	178	40	97	15	16	10	96	43	55	135	86	25	conserved_exonBaseMean_gt_10
ENSG00000003402	E001	chr2	201115965	201116089	+	125	no_CDS	3	5	7	21	26	54	0	0	0	31	4	19	8	2	3	variability
ENSG00000003402	E002	chr2	201116090	201116163	+	74	no_CDS	3	6	4	32	38	65	1	0	0	46	7	26	6	1	2	variability
ENSG00000003402	E003	chr2	201116164	201116172	+	9	no_CDS	4	5	1	25	35	53	2	0	2	37	6	21	2	1	2	variability
ENSG00000003402	E004	chr2	201116173	201116201	+	29	no_CDS	6	8	5	27	35	53	5	2	4	44	5	27	2	1	6	variability
ENSG00000003402	E005	chr2	201116202	201116322	+	121	no_CDS	15	14	15	58	41	69	10	12	8	78	18	44	13	9	20	variability
ENSG00000003402	E006	chr2	201116323	201116481	+	159	no_CDS	22	27	23	49	49	44	13	25	10	99	37	57	15	16	29	variability
ENSG00000003402	E007	chr2	201116482	201118433	+	1952	no_CDS	48	170	67	204	235	316	6	9	3	359	178	207	45	16	48	3+2
ENSG00000003402	E008	chr2	201118434	201118527	+	94	no_CDS	14	26	10	39	22	47	0	0	0	43	21	39	20	10	4	variability
ENSG00000003402	E009	chr2	201118528	201118630	+	103	no_CDS	13	53	9	49	24	53	0	0	1	64	18	52	58	19	18	variability
ENSG00000003402	E010	chr2	201118631	201118666	+	36	no_CDS	8	46	6	33	23	34	0	1	2	39	20	34	78	19	20	variability
ENSG00000003402	E011	chr2	201118667	201118667	+	1	no_CDS	8	43	5	30	16	28	0	1	2	34	18	33	64	12	19	conserved_exonBaseMean_gt_10
ENSG00000003402	E012	chr2	201118668	201118674	+	7	no_CDS	8	44	5	33	16	29	0	1	2	41	18	35	65	12	20	conserved_exonBaseMean_gt_10
ENSG00000003402	E013	chr2	201118675	201118675	+	1	no_CDS	7	43	5	33	16	30	0	1	2	41	17	33	65	12	20	conserved_exonBaseMean_gt_10
ENSG00000003402	E014	chr2	201118676	201118678	+	3	no_CDS	8	43	5	33	17	31	0	1	2	42	19	33	65	15	20	conserved_exonBaseMean_gt_10
ENSG00000003402	E015	chr2	201118679	201118715	+	37	no_CDS	32	95	32	150	49	139	3	8	2	107	62	94	187	39	85	variability
ENSG00000003402	E016	chr2	201118716	201118787	+	72	no_CDS	61	155	112	291	126	283	11	15	4	234	214	193	398	81	190	variability
ENSG00000003402	E017	chr2	201118788	201118901	+	114	no_CDS	176	289	248	516	238	484	84	79	16	424	430	383	806	161	383	conserved_exonBaseMean_gt_10
ENSG00000003402	E018	chr2	201118902	201119177	+	276	no_CDS	66	164	95	224	113	234	0	0	0	308	216	162	247	63	122	macaque_down
ENSG00000003402	E019	chr2	201119178	201119182	+	5	no_CDS	21	46	14	70	18	32	0	0	0	50	33	36	33	9	27	macaque_down
ENSG00000003402	E020	chr2	201129324	201129325	+	2	no_CDS	4	10	4	23	12	17	4	5	0	20	8	14	11	4	8	variability
ENSG00000003402	E021	chr2	201129326	201129328	+	3	no_CDS	4	10	4	24	12	18	5	5	0	22	6	14	11	5	8	variability
ENSG00000003402	E022	chr2	201129329	201129403	+	75	no_CDS	16	25	13	28	20	22	5	6	1	29	16	26	18	9	26	conserved_exonBaseMean_gt_10
ENSG00000003402	E023	chr2	201129404	201129408	+	5	no_CDS	16	24	13	18	12	16	0	3	1	21	15	18	15	9	22	variability
ENSG00000003402	E024	chr2	201129409	201129520	+	112	no_CDS	36	56	39	37	21	29	3	4	1	63	32	53	33	37	55	variability
ENSG00000003402	E025	chr2	201129521	201129522	+	2	no_CDS	15	17	15	16	9	14	3	3	1	25	11	21	19	17	28	conserved_exonBaseMean_gt_10
ENSG00000003402	E026	chr2	201129523	201129549	+	27	no_CDS	17	25	27	19	11	18	3	3	1	33	19	24	26	23	40	variability
ENSG00000003402	E027	chr2	201129550	201129728	+	179	no_CDS	71	114	87	100	52	99	12	10	2	127	99	137	108	77	144	variability
ENSG00000003402	E028	chr2	201129729	201129776	+	48	no_CDS	239	304	335	484	322	463	116	127	35	424	474	492	819	272	529	conserved_exonBaseMean_gt_10
ENSG00000003402	E029	chr2	201129777	201129787	+	11	no_CDS	193	241	271	428	296	420	87	99	28	368	382	404	747	256	453	conserved_exonBaseMean_gt_10
ENSG00000003402	E030	chr2	201129788	201129797	+	10	no_CDS	188	246	272	445	297	441	84	95	27	402	388	424	746	255	469	conserved_exonBaseMean_gt_10
ENSG00000003402	E031	chr2	201129798	201130146	+	349	CDS	843	1033	1395	1946	1497	2238	488	479	129	2253	1909	2459	3295	1150	3898	conserved_exonBaseMean_gt_10
ENSG00000003402	E032	chr2	201133029	201133134	+	106	CDS	625	591	1058	930	1381	1323	290	296	101	1137	1378	1266	2529	865	2565	conserved_exonBaseMean_gt_10
ENSG00000003402	E033	chr2	201135655	201135767	+	113	CDS	10	22	11	35	15	31	7	3	0	43	15	45	106	26	69	conserved_exonBaseMean_gt_10
ENSG00000003402	E034	chr2	201135972	201136107	+	136	CDS	734	787	1234	1348	1705	1677	314	332	110	1403	1602	1539	2893	956	3316	conserved_exonBaseMean_gt_10
ENSG00000003402	E035	chr2	201136108	201136197	+	90	CDS	45	42	33	105	49	108	25	14	5	129	95	99	156	61	174	conserved_exonBaseMean_gt_10
ENSG00000003402	E036	chr2	201136198	201137474	+	1277	CDS	508	633	525	1029	341	1080	264	208	26	1662	768	1235	850	286	1226	conserved_exonBaseMean_gt_10
ENSG00000003402	E037	chr2	201137475	201138964	+	1490	CDS	394	796	466	1258	341	1475	50	38	8	2185	774	1576	873	329	1524	macaque_down
ENSG00000003402	E038	chr2	201138965	201140356	+	1392	no_CDS	251	332	237	564	238	599	13	9	4	574	269	594	444	127	714	macaque_down
ENSG00000003402	E039	chr2	201140357	201140439	+	83	CDS	556	575	901	1093	1304	1387	245	273	97	1036	1198	1105	2244	707	2390	conserved_exonBaseMean_gt_10
ENSG00000003402	E040	chr2	201140440	201140513	+	74	CDS	107	55	115	208	659	282	14	17	10	312	522	426	798	380	792	variability
ENSG00000003402	E041	chr2	201140514	201140671	+	158	no_CDS	76	40	149	151	779	264	6	14	10	259	602	344	973	521	861	variability
ENSG00000003402	E042	chr2	201140672	201140672	+	1	no_CDS	16	27	91	97	483	141	1	2	3	150	345	167	598	350	549	variability
ENSG00000003402	E043	chr2	201140673	201140677	+	5	no_CDS	14	27	87	98	478	140	1	2	3	133	336	157	595	355	536	variability
ENSG00000003402	E044	chr2	201140678	201140679	+	2	no_CDS	14	27	90	95	470	138	1	2	3	126	316	155	558	339	527	variability
ENSG00000003402	E045	chr2	201140680	201140850	+	171	no_CDS	18	45	134	114	688	196	1	3	3	204	496	221	812	461	711	variability
ENSG00000003402	E046	chr2	201140851	201140851	+	1	no_CDS	4	16	49	17	211	51	0	0	0	74	169	62	337	162	244	variability
ENSG00000003402	E047	chr2	201140852	201140896	+	45	no_CDS	9	25	74	32	308	79	5	2	2	107	254	96	444	211	324	variability
ENSG00000003402	E048	chr2	201140897	201140903	+	7	no_CDS	10	25	63	33	303	77	6	2	1	102	239	103	387	190	279	variability
ENSG00000003402	E049	chr2	201140904	201141373	+	470	no_CDS	94	147	262	367	1081	545	47	42	13	727	1036	741	1520	713	1505	variability
ENSG00000003402	E050	chr2	201141374	201141594	+	221	CDS	183	225	454	163	522	256	45	46	25	346	550	371	785	328	743	variability
ENSG00000003402	E051	chr2	201141595	201141596	+	2	no_CDS	1	11	5	9	15	12	5	4	0	13	6	6	39	7	16	conserved_exonBaseMean_le_10
ENSG00000003402	E052	chr2	201141597	201141598	+	2	no_CDS	0	11	4	9	12	8	5	4	0	13	5	6	39	6	17	conserved_exonBaseMean_le_10
ENSG00000003402	E053	chr2	201141599	201141599	+	1	no_CDS	0	11	3	8	12	9	5	4	0	13	5	6	38	5	16	conserved_exonBaseMean_le_10
ENSG00000003402	E054	chr2	201141600	201141600	+	1	no_CDS	0	11	3	8	13	9	5	4	0	13	5	7	38	5	16	conserved_exonBaseMean_le_10
ENSG00000003402	E055	chr2	201141601	201141601	+	1	no_CDS	0	7	3	8	13	8	5	4	0	13	5	7	38	5	16	conserved_exonBaseMean_le_10
ENSG00000003402	E056	chr2	201141602	201141603	+	2	no_CDS	0	7	3	8	13	8	5	4	0	13	5	7	38	6	16	conserved_exonBaseMean_le_10
ENSG00000003402	E057	chr2	201145378	201145432	+	55	CDS	203	261	390	772	415	815	265	244	80	508	460	401	1150	239	958	variability
ENSG00000003402	E058	chr2	201149003	201149052	+	50	CDS	222	247	356	762	427	814	244	235	78	487	422	426	1143	247	895	variability
ENSG00000003402	E059	chr2	201149754	201149835	+	82	CDS	227	306	372	880	407	932	261	250	82	590	398	468	1137	237	951	variability
ENSG00000003402	E060	chr2	201160432	201160942	+	511	CDS	447	821	754	1991	820	2201	538	488	149	1409	847	1021	2351	526	2186	conserved_exonBaseMean_gt_10
ENSG00000003402	E061	chr2	201163835	201164099	+	265	CDS	264	392	337	867	352	1112	317	311	77	641	367	475	1257	281	1203	variability
ENSG00000003402	E062	chr2	201164100	201164102	+	3	no_CDS	127	98	97	191	101	245	85	87	30	177	104	109	415	93	332	variability
ENSG00000003402	E063	chr2	201164103	201164108	+	6	no_CDS	126	98	96	197	101	259	86	87	33	181	105	107	428	92	343	variability
ENSG00000003402	E064	chr2	201164109	201164110	+	2	no_CDS	117	102	99	206	103	264	89	91	32	182	104	107	422	88	346	variability
ENSG00000003402	E065	chr2	201164111	201164276	+	166	no_CDS	228	216	174	460	219	541	190	171	61	370	173	201	878	164	696	variability
ENSG00000003402	E066	chr2	201164277	201164277	+	1	no_CDS	80	95	68	254	111	271	94	52	30	183	79	87	416	73	303	variability
ENSG00000003402	E067	chr2	201164278	201164309	+	32	no_CDS	111	131	107	318	149	338	108	77	34	212	115	105	577	100	394	variability
ENSG00000003509	E001	chr2	37231628	37231630	+	3	no_CDS	1	2	2	1	0	0	1	0	1	1	1	0	3	0	0	conserved_exonBaseMean_le_10
ENSG00000003509	E002	chr2	37231631	37231632	+	2	no_CDS	1	2	2	1	0	0	1	0	1	1	1	0	3	0	0	conserved_exonBaseMean_le_10
ENSG00000003509	E003	chr2	37231633	37231634	+	2	no_CDS	1	2	2	1	0	0	1	0	1	1	1	0	3	0	0	conserved_exonBaseMean_le_10
ENSG00000003509	E004	chr2	37231635	37231635	+	1	no_CDS	1	2	2	1	0	0	1	0	1	1	1	0	3	0	0	conserved_exonBaseMean_le_10
ENSG00000003509	E005	chr2	37231636	37231650	+	15	no_CDS	1	3	2	1	3	0	1	3	1	1	2	0	5	0	0	conserved_exonBaseMean_le_10
ENSG00000003509	E006	chr2	37231651	37231656	+	6	no_CDS	1	3	3	0	4	0	1	3	1	1	2	0	7	2	0	conserved_exonBaseMean_le_10
ENSG00000003509	E007	chr2	37231657	37231659	+	3	no_CDS	4	4	7	1	6	1	1	6	7	0	2	2	7	3	0	conserved_exonBaseMean_le_10
ENSG00000003509	E008	chr2	37231660	37231672	+	13	no_CDS	9	7	8	5	8	6	1	10	10	3	4	2	10	7	2	conserved_exonBaseMean_le_10
ENSG00000003509	E009	chr2	37231673	37231760	+	88	CDS	33	46	30	17	26	26	31	37	35	37	28	22	43	52	28	conserved_exonBaseMean_gt_10
ENSG00000003509	E010	chr2	37232106	37232266	+	161	CDS	65	169	99	77	97	56	105	88	103	101	94	86	124	119	95	conserved_exonBaseMean_gt_10
ENSG00000003509	E011	chr2	37236096	37236176	+	81	CDS	57	170	134	72	102	56	95	68	108	96	94	94	142	126	98	conserved_exonBaseMean_gt_10
ENSG00000003509	E012	chr2	37237757	37237867	+	111	CDS	71	196	145	60	123	60	87	76	131	87	121	83	171	136	142	conserved_exonBaseMean_gt_10
ENSG00000003509	E013	chr2	37241578	37241637	+	60	CDS	56	153	113	53	89	50	78	65	86	69	103	83	142	100	112	conserved_exonBaseMean_gt_10
ENSG00000003509	E014	chr2	37241638	37241791	+	154	CDS	61	212	126	82	118	68	105	79	119	94	126	111	191	146	156	conserved_exonBaseMean_gt_10
ENSG00000003509	E015	chr2	37241792	37242634	+	843	CDS	56	168	145	138	164	107	108	66	118	85	87	75	50	37	44	variability
ENSG00000003509	E016	chr2	37242635	37242693	+	59	CDS	44	113	67	49	81	45	51	49	81	48	96	59	127	108	82	conserved_exonBaseMean_gt_10
ENSG00000003509	E017	chr2	37243863	37243973	+	111	CDS	88	182	127	72	123	63	81	75	101	73	150	93	170	145	136	conserved_exonBaseMean_gt_10
ENSG00000003509	E018	chr2	37246052	37246195	+	144	CDS	91	217	162	105	151	73	95	87	95	104	168	121	170	173	176	conserved_exonBaseMean_gt_10
ENSG00000003509	E019	chr2	37247456	37247629	+	174	CDS	112	198	154	88	141	79	97	82	120	113	123	110	159	171	177	conserved_exonBaseMean_gt_10
ENSG00000003509	E020	chr2	37248135	37248422	+	288	CDS	119	213	163	126	159	115	111	88	135	118	175	111	167	167	169	conserved_exonBaseMean_gt_10
ENSG00000003509	E021	chr2	37248423	37248423	+	1	no_CDS	32	52	54	49	49	44	16	14	14	46	66	32	27	27	19	variability
ENSG00000003509	E022	chr2	37248424	37248426	+	3	no_CDS	30	45	53	49	48	43	15	12	12	46	64	31	25	24	17	variability
ENSG00000003509	E023	chr2	37248427	37248428	+	2	no_CDS	20	25	38	14	19	9	3	3	2	27	41	12	7	7	7	variability
ENSG00000003509	E024	chr2	37248429	37249157	+	729	no_CDS	68	129	155	49	72	35	19	13	6	109	137	52	43	27	28	variability
ENSG00000003509	E025	chr2	37249158	37249158	+	1	no_CDS	2	0	4	4	0	1	2	1	0	0	4	3	11	2	3	conserved_exonBaseMean_le_10
ENSG00000003509	E026	chr2	37249159	37249159	+	1	no_CDS	2	0	4	4	0	1	2	1	0	0	4	3	11	2	3	conserved_exonBaseMean_le_10
ENSG00000003509	E027	chr2	37258316	37258470	+	155	no_CDS	6	8	5	5	0	2	3	3	3	11	13	17	6	3	7	conserved_exonBaseMean_le_10
ENSG00000004059	E001	chr7	127588361	127588361	+	1	no_CDS	1	0	0	0	0	0	0	1	0	1	0	0	0	0	0	conserved_exonBaseMean_le_10
ENSG00000004059	E002	chr7	127588362	127588371	+	10	no_CDS	1	0	0	0	0	0	0	1	0	1	0	0	1	0	1	conserved_exonBaseMean_le_10
ENSG00000004059	E003	chr7	127588372	127588377	+	6	no_CDS	8	0	0	1	4	4	3	3	0	2	0	0	3	1	1	conserved_exonBaseMean_le_10
ENSG00000004059	E004	chr7	127588378	127588565	+	188	CDS	241	450	214	321	284	325	299	366	125	401	288	286	217	158	374	conserved_exonBaseMean_gt_10
ENSG00000004059	E005	chr7	127589083	127589163	+	81	CDS	353	757	411	498	519	505	487	572	256	658	462	475	359	255	565	conserved_exonBaseMean_gt_10
ENSG00000004059	E006	chr7	127589485	127589594	+	110	CDS	407	981	525	603	667	711	614	745	352	834	594	671	493	316	806	conserved_exonBaseMean_gt_10
ENSG00000004059	E007	chr7	127589595	127590065	+	471	CDS	44	156	92	95	63	102	72	106	37	122	88	105	51	33	114	conserved_exonBaseMean_gt_10
ENSG00000004059	E008	chr7	127590066	127590137	+	72	CDS	359	949	485	518	650	700	534	660	319	793	538	670	463	288	794	conserved_exonBaseMean_gt_10
ENSG00000004059	E009	chr7	127590963	127591088	+	126	CDS	361	975	498	656	645	818	545	708	335	993	541	757	492	317	918	conserved_exonBaseMean_gt_10
ENSG00000004059	E010	chr7	127591213	127591699	+	487	CDS	450	1235	516	1018	784	1156	767	1146	417	1258	609	867	515	359	1120	conserved_exonBaseMean_gt_10
ENSG00000004059	E011	chr7	127591700	127591701	+	2	no_CDS	4	1	1	0	1	0	0	4	0	1	1	0	2	3	2	conserved_exonBaseMean_le_10
ENSG00000004059	E012	chr7	127591702	127591705	+	4	no_CDS	4	1	1	0	1	0	1	4	0	1	1	0	2	3	2	conserved_exonBaseMean_le_10
ENSG00000004059	E013	chr7	127591706	127591721	+	16	no_CDS	4	1	1	0	1	0	1	4	0	2	1	0	6	3	2	conserved_exonBaseMean_le_10
ENSG00000004142	E001	chr17	28346155	28346166	-	12	no_CDS	4	12	5	5	2	6	0	2	0	5	1	1	4	2	0	conserved_exonBaseMean_le_10
ENSG00000004142	E002	chr17	28346167	28346187	-	21	no_CDS	8	13	8	4	2	6	1	2	1	5	1	1	4	2	0	conserved_exonBaseMean_le_10
ENSG00000004142	E003	chr17	28346188	28346624	-	437	no_CDS	13	26	13	21	5	12	8	8	3	26	7	16	31	24	62	orangutan_up
ENSG00000004142	E004	chr17	28346625	28346627	-	3	no_CDS	3	8	2	5	2	3	3	1	0	9	4	4	19	14	22	variability
ENSG00000004142	E005	chr17	28346628	28346628	-	1	no_CDS	3	8	2	5	2	3	3	1	0	10	4	4	15	13	22	variability
ENSG00000004142	E006	chr17	28346629	28346629	-	1	no_CDS	3	8	2	4	2	3	3	1	0	10	2	4	15	13	22	variability
ENSG00000004142	E007	chr17	28346630	28346630	-	1	no_CDS	4	9	2	4	4	3	3	1	0	10	2	4	15	13	23	variability
ENSG00000004142	E008	chr17	28346631	28346774	-	144	no_CDS	21	55	26	17	8	20	7	4	0	71	31	32	42	31	65	3+2
ENSG00000004142	E009	chr17	28346775	28346830	-	56	no_CDS	24	45	27	8	12	18	5	1	1	70	35	30	28	17	40	3+2
ENSG00000004142	E010	chr17	28346831	28346922	-	92	no_CDS	30	62	35	5	15	13	11	4	14	88	55	42	38	48	50	variability
ENSG00000004142	E011	chr17	28346923	28347177	-	255	no_CDS	42	95	64	8	43	19	23	21	34	132	82	55	52	89	94	variability
ENSG00000004142	E012	chr17	28347178	28347178	-	1	no_CDS	20	37	36	5	28	8	10	12	18	56	31	24	26	28	39	variability
ENSG00000004142	E013	chr17	28347179	28347180	-	2	no_CDS	20	37	36	5	28	8	10	12	18	56	32	24	26	28	39	variability
ENSG00000004142	E014	chr17	28347181	28347181	-	1	no_CDS	20	36	36	5	28	7	9	12	18	52	31	22	24	28	36	variability
ENSG00000004142	E015	chr17	28347182	28347182	-	1	no_CDS	20	36	36	5	28	8	9	10	18	52	31	22	24	28	36	variability
ENSG00000004142	E016	chr17	28347183	28347183	-	1	no_CDS	20	36	37	6	31	8	9	10	18	52	31	22	24	28	35	variability
ENSG00000004142	E017	chr17	28347184	28347479	-	296	CDS	278	714	289	480	373	608	336	477	260	616	298	451	198	213	416	conserved_exonBaseMean_gt_10
ENSG00000004142	E018	chr17	28347480	28347778	-	299	no_CDS	373	753	315	482	500	763	398	521	309	724	367	538	225	277	461	conserved_exonBaseMean_gt_10
ENSG00000004142	E019	chr17	28347779	28347780	-	2	no_CDS	142	230	126	173	204	315	187	196	132	255	132	183	92	99	170	conserved_exonBaseMean_gt_10
ENSG00000004142	E020	chr17	28347781	28347790	-	10	no_CDS	162	252	142	199	220	350	192	216	146	279	152	204	97	110	183	conserved_exonBaseMean_gt_10
ENSG00000004142	E021	chr17	28347791	28347872	-	82	no_CDS	250	392	205	393	362	601	245	284	195	473	259	357	156	164	286	conserved_exonBaseMean_gt_10
ENSG00000004142	E022	chr17	28347873	28348120	-	248	CDS	430	756	342	789	592	1019	314	416	291	811	451	629	284	282	581	conserved_exonBaseMean_gt_10
ENSG00000004142	E023	chr17	28348121	28348138	-	18	CDS	193	341	161	343	249	409	125	187	125	377	225	271	154	140	287	conserved_exonBaseMean_gt_10
ENSG00000004142	E024	chr17	28348139	28348231	-	93	CDS	285	582	224	503	348	606	245	308	174	566	308	456	221	173	509	conserved_exonBaseMean_gt_10
ENSG00000004142	E025	chr17	28349083	28349139	-	57	CDS	229	537	164	506	315	558	235	299	157	502	237	441	179	135	440	conserved_exonBaseMean_gt_10
ENSG00000004142	E026	chr17	28349140	28349162	-	23	CDS	196	399	150	424	280	437	180	234	121	390	211	358	177	125	331	conserved_exonBaseMean_gt_10
ENSG00000004142	E027	chr17	28350438	28350563	-	126	CDS	332	694	323	746	562	793	339	454	269	668	362	577	315	213	550	conserved_exonBaseMean_gt_10
ENSG00000004142	E028	chr17	28350766	28350792	-	27	CDS	226	436	220	498	410	523	233	291	195	421	221	369	189	137	378	conserved_exonBaseMean_gt_10
ENSG00000004142	E029	chr17	28350793	28350914	-	122	CDS	10	32	12	35	30	32	13	18	13	26	18	27	14	9	20	conserved_exonBaseMean_gt_10
ENSG00000004142	E030	chr17	28351664	28351800	-	137	CDS	331	739	398	751	727	912	388	438	340	754	438	612	333	264	549	conserved_exonBaseMean_gt_10
ENSG00000004142	E031	chr17	28352912	28353019	-	108	CDS	287	941	366	777	685	942	379	452	326	819	427	623	315	278	548	conserved_exonBaseMean_gt_10
ENSG00000004142	E032	chr17	28353241	28353316	-	76	CDS	242	867	298	758	620	863	332	455	286	811	389	594	285	224	519	conserved_exonBaseMean_gt_10
ENSG00000004142	E033	chr17	28353695	28353791	-	97	CDS	227	746	263	616	582	778	305	435	273	723	373	531	267	226	431	conserved_exonBaseMean_gt_10
ENSG00000004142	E034	chr17	28354488	28354585	-	98	CDS	216	543	234	474	422	599	290	389	213	554	295	428	209	173	357	conserved_exonBaseMean_gt_10
ENSG00000004142	E035	chr17	28355795	28355876	-	82	CDS	259	525	233	474	358	546	311	333	180	516	262	368	178	137	289	conserved_exonBaseMean_gt_10
ENSG00000004142	E036	chr17	28357288	28357499	-	212	CDS	213	373	162	347	223	368	246	210	104	356	170	247	105	84	183	conserved_exonBaseMean_gt_10
ENSG00000004142	E037	chr17	28357500	28357506	-	7	no_CDS	68	8	8	13	10	9	16	17	4	6	2	9	1	3	7	conserved_exonBaseMean_gt_10
ENSG00000004142	E038	chr17	28357507	28357513	-	7	no_CDS	65	8	8	11	9	5	10	11	3	6	2	7	1	3	6	conserved_exonBaseMean_gt_10
ENSG00000004142	E039	chr17	28357514	28357516	-	3	no_CDS	26	0	1	1	2	0	4	4	1	1	1	2	1	0	2	conserved_exonBaseMean_le_10
ENSG00000004142	E040	chr17	28357517	28357517	-	1	no_CDS	20	0	1	0	1	0	4	4	0	1	0	2	1	0	2	conserved_exonBaseMean_le_10
ENSG00000004142	E041	chr17	28357518	28357522	-	5	no_CDS	19	0	1	0	1	0	4	4	0	1	0	2	1	0	2	conserved_exonBaseMean_le_10
ENSG00000004142	E042	chr17	28357523	28357524	-	2	no_CDS	16	0	1	0	1	0	3	3	0	1	0	2	1	0	2	conserved_exonBaseMean_le_10
ENSG00000004142	E043	chr17	28357525	28357526	-	2	no_CDS	14	0	1	0	1	0	3	3	0	1	0	1	0	0	2	conserved_exonBaseMean_le_10
ENSG00000004142	E044	chr17	28357527	28357527	-	1	no_CDS	14	0	1	0	1	0	3	3	0	1	0	1	0	0	2	conserved_exonBaseMean_le_10
ENSG00000004142	E045	chr17	28357528	28357568	-	41	no_CDS	14	0	1	0	1	0	3	3	0	1	0	1	0	0	2	conserved_exonBaseMean_le_10
ENSG00000004142	E046	chr17	28357569	28357578	-	10	no_CDS	0	0	0	0	0	0	0	0	0	1	0	0	0	0	0	conserved_exonBaseMean_le_10
ENSG00000004142	E047	chr17	28357579	28357580	-	2	no_CDS	0	0	0	0	0	0	0	0	0	1	0	0	0	0	0	conserved_exonBaseMean_le_10
ENSG00000004142	E048	chr17	28357581	28357585	-	5	no_CDS	0	0	0	0	0	0	0	0	0	1	0	0	0	0	0	conserved_exonBaseMean_le_10
ENSG00000004455	E001	chr1	33007983	33007984	-	2	no_CDS	4	5	0	4	5	1	15	10	19	4	5	1	6	9	6	variability
ENSG00000004455	E002	chr1	33007985	33007986	-	2	no_CDS	7	4	0	4	5	1	15	10	18	4	5	3	12	15	6	variability
ENSG00000004455	E003	chr1	33007987	33008876	-	890	no_CDS	86	264	92	83	69	80	218	258	139	228	166	268	263	335	388	variability
ENSG00000004455	E004	chr1	33008877	33008879	-	3	no_CDS	16	32	18	11	13	14	38	38	27	36	22	43	49	51	67	variability
ENSG00000004455	E005	chr1	33008880	33008880	-	1	no_CDS	18	34	17	11	12	14	38	38	27	35	19	43	43	50	67	variability
ENSG00000004455	E006	chr1	33008881	33008882	-	2	no_CDS	28	34	19	11	13	14	39	37	32	29	20	43	47	50	72	variability
ENSG00000004455	E007	chr1	33008883	33008883	-	1	no_CDS	68	43	48	19	21	19	40	54	47	40	42	45	51	60	78	variability
ENSG00000004455	E008	chr1	33008884	33009919	-	1036	no_CDS	790	1537	932	796	617	858	879	1320	983	1223	803	1022	630	600	777	conserved_exonBaseMean_gt_10
ENSG00000004455	E009	chr1	33009920	33009920	-	1	no_CDS	118	208	144	45	48	54	76	157	159	151	106	124	108	113	90	variability
ENSG00000004455	E010	chr1	33009921	33009921	-	1	no_CDS	121	207	144	49	50	56	85	165	169	149	110	131	110	115	94	variability
ENSG00000004455	E011	chr1	33009922	33009922	-	1	no_CDS	118	209	144	55	50	65	93	170	172	155	111	136	112	115	95	variability
ENSG00000004455	E012	chr1	33009923	33010065	-	143	no_CDS	321	680	418	572	706	520	498	710	594	893	454	583	890	548	928	conserved_exonBaseMean_gt_10
ENSG00000004455	E013	chr1	33010066	33010833	-	768	CDS	1960	2970	1656	3488	3301	2554	2579	3604	2278	3028	1564	1951	3868	2241	4556	conserved_exonBaseMean_gt_10
ENSG00000004455	E014	chr1	33010834	33013039	-	2206	no_CDS	228	991	346	712	480	662	429	533	122	493	118	265	295	355	545	conserved_exonBaseMean_gt_10
ENSG00000004455	E015	chr1	33013040	33013041	-	2	no_CDS	23	47	36	28	30	34	11	20	8	22	7	8	19	20	27	variability
ENSG00000004455	E016	chr1	33013042	33013044	-	3	no_CDS	25	47	36	26	29	33	11	20	8	23	7	9	22	19	27	variability
ENSG00000004455	E017	chr1	33013045	33013046	-	2	no_CDS	27	41	33	26	29	30	10	18	7	21	7	9	27	18	25	variability
ENSG00000004455	E018	chr1	33013047	33013206	-	160	CDS	301	355	470	248	414	198	255	450	273	250	209	176	331	201	176	conserved_exonBaseMean_gt_10
ENSG00000004455	E019	chr1	33013207	33013402	-	196	CDS	1439	3166	1700	2818	2434	1950	2110	3198	1731	2535	1282	1636	2590	1513	3039	conserved_exonBaseMean_gt_10
ENSG00000004455	E020	chr1	33013403	33014521	-	1119	CDS	47	221	55	164	67	96	182	200	59	108	49	99	88	83	145	conserved_exonBaseMean_gt_10
ENSG00000004455	E021	chr1	33014522	33014594	-	73	CDS	770	2159	1131	1994	1847	1359	1423	2016	1363	1737	963	1083	2061	1141	1962	conserved_exonBaseMean_gt_10
ENSG00000004455	E022	chr1	33017773	33021366	-	3594	CDS	113	325	139	482	276	266	214	187	70	453	183	412	127	89	251	variability
ENSG00000004455	E023	chr1	33021367	33021461	-	95	CDS	721	1649	980	1545	1654	1099	1302	1840	1322	1378	824	973	1847	1007	1581	conserved_exonBaseMean_gt_10
ENSG00000004455	E024	chr1	33021593	33021703	-	111	CDS	922	1476	932	1399	1409	1085	1238	2010	1261	1415	808	1011	1741	1054	1666	conserved_exonBaseMean_gt_10
ENSG00000004455	E025	chr1	33024442	33024567	-	126	CDS	812	1393	822	1229	1101	1008	1194	2023	1089	1413	699	996	1282	770	1481	conserved_exonBaseMean_gt_10
ENSG00000004455	E026	chr1	33031544	33031661	-	118	no_CDS	17	50	22	43	31	24	57	58	24	40	23	29	24	8	38	conserved_exonBaseMean_gt_10
ENSG00000004455	E027	chr1	33036736	33036853	-	118	CDS	605	1029	609	846	819	658	672	1157	664	957	480	614	840	521	851	conserved_exonBaseMean_gt_10
ENSG00000004455	E028	chr1	33036854	33036854	-	1	no_CDS	67	110	82	68	90	62	88	149	109	105	56	71	116	73	51	conserved_exonBaseMean_gt_10
ENSG00000004455	E029	chr1	33036855	33036859	-	5	no_CDS	66	110	81	67	88	62	88	148	109	104	53	71	116	73	51	conserved_exonBaseMean_gt_10
ENSG00000004455	E030	chr1	33036860	33036861	-	2	no_CDS	48	100	58	61	74	58	73	123	92	94	41	70	95	60	49	conserved_exonBaseMean_gt_10
ENSG00000004455	E031	chr1	33036862	33036872	-	11	no_CDS	43	87	58	55	69	54	68	111	92	84	41	58	91	58	42	conserved_exonBaseMean_gt_10
ENSG00000004455	E032	chr1	33036873	33036876	-	4	no_CDS	16	20	15	21	27	20	24	57	42	27	23	27	41	29	21	conserved_exonBaseMean_gt_10
ENSG00000004455	E033	chr1	33036877	33036879	-	3	no_CDS	14	19	13	20	26	17	17	48	37	24	17	25	41	27	17	conserved_exonBaseMean_gt_10
ENSG00000004455	E034	chr1	33036880	33036883	-	4	no_CDS	8	12	4	7	11	10	13	23	24	7	7	12	19	16	8	conserved_exonBaseMean_gt_10
ENSG00000004455	E035	chr1	33036884	33036885	-	2	no_CDS	6	10	1	3	0	6	7	21	17	7	4	7	13	13	5	conserved_exonBaseMean_le_10
ENSG00000004455	E036	chr1	33036886	33036891	-	6	no_CDS	6	9	1	2	0	6	6	14	14	6	4	6	12	11	5	conserved_exonBaseMean_le_10
ENSG00000004455	E037	chr1	33036892	33036894	-	3	no_CDS	3	3	0	1	0	3	2	8	10	2	1	1	7	6	5	conserved_exonBaseMean_le_10
ENSG00000004455	E038	chr1	33036895	33036896	-	2	no_CDS	3	2	0	1	0	3	2	8	10	2	1	1	5	6	4	conserved_exonBaseMean_le_10
ENSG00000004455	E039	chr1	33036897	33036933	-	37	no_CDS	5	2	0	1	0	3	2	8	10	2	2	1	5	6	4	conserved_exonBaseMean_le_10
ENSG00000004468	E001	chr4	15778265	15778287	+	23	no_CDS	1	1	0	0	0	0	0	0	0	4	0	0	3	1	2	conserved_exonBaseMean_le_10
ENSG00000004468	E002	chr4	15778288	15778306	+	19	no_CDS	1	4	0	1	0	0	0	2	0	6	0	2	9	3	3	conserved_exonBaseMean_le_10
ENSG00000004468	E003	chr4	15778307	15778310	+	4	no_CDS	1	4	0	1	0	0	1	3	0	7	0	2	13	3	4	conserved_exonBaseMean_le_10
ENSG00000004468	E004	chr4	15778311	15778311	+	1	no_CDS	1	4	0	1	0	0	1	3	0	7	0	2	13	3	4	conserved_exonBaseMean_le_10
ENSG00000004468	E005	chr4	15778312	15778315	+	4	no_CDS	1	5	0	1	0	0	1	3	0	7	0	2	13	3	5	conserved_exonBaseMean_le_10
ENSG00000004468	E006	chr4	15778316	15778320	+	5	no_CDS	1	5	0	1	0	0	1	4	0	7	0	2	14	3	5	conserved_exonBaseMean_le_10
ENSG00000004468	E007	chr4	15778321	15778322	+	2	no_CDS	1	7	0	1	0	0	2	4	3	10	0	2	14	3	5	conserved_exonBaseMean_le_10
ENSG00000004468	E008	chr4	15778323	15778327	+	5	no_CDS	1	7	1	7	0	0	3	6	3	13	1	5	14	5	7	conserved_exonBaseMean_le_10
ENSG00000004468	E009	chr4	15778328	15778333	+	6	no_CDS	1	9	1	7	0	2	3	9	3	15	1	5	14	5	9	conserved_exonBaseMean_le_10
ENSG00000004468	E010	chr4	15778334	15778379	+	46	no_CDS	28	205	133	155	1	90	310	472	50	374	78	170	128	65	87	conserved_exonBaseMean_gt_10
ENSG00000004468	E011	chr4	15778380	15778647	+	268	CDS	131	946	518	631	13	540	1774	2201	200	1237	332	693	576	265	308	conserved_exonBaseMean_gt_10
ENSG00000004468	E012	chr4	15778648	15779799	+	1152	CDS	39	220	68	101	1	65	212	251	15	736	94	191	81	35	33	variability
ENSG00000004468	E013	chr4	15816511	15816640	+	130	CDS	121	720	497	522	12	427	1542	1719	207	660	315	515	560	258	205	conserved_exonBaseMean_gt_10
ENSG00000004468	E014	chr4	15816641	15818791	+	2151	CDS	75	435	117	134	1	57	307	272	13	126	16	77	51	23	61	variability
ENSG00000004468	E015	chr4	15818792	15819327	+	536	no_CDS	22	150	33	38	1	17	107	87	3	41	3	21	8	4	23	variability
ENSG00000004468	E016	chr4	15819328	15819361	+	34	no_CDS	9	29	11	2	0	3	20	18	1	9	0	7	3	2	4	variability
ENSG00000004468	E017	chr4	15819362	15819697	+	336	no_CDS	13	133	32	28	0	17	88	70	1	32	5	20	18	5	13	human_up
ENSG00000004468	E018	chr4	15819698	15820568	+	871	no_CDS	55	327	83	77	0	34	204	143	11	77	18	39	42	15	35	human_up
ENSG00000004468	E019	chr4	15824881	15825016	+	136	CDS	127	615	480	424	8	399	1057	1344	191	638	288	490	538	241	219	conserved_exonBaseMean_gt_10
ENSG00000004468	E020	chr4	15825017	15826117	+	1101	CDS	110	401	268	85	0	43	211	193	9	89	24	68	55	27	40	human_up
ENSG00000004468	E021	chr4	15834217	15834302	+	86	CDS	126	571	408	410	6	363	1038	1346	205	676	302	513	493	233	246	conserved_exonBaseMean_gt_10
ENSG00000004468	E022	chr4	15838092	15838165	+	74	CDS	111	507	354	342	2	300	870	1032	183	487	238	402	398	178	198	conserved_exonBaseMean_gt_10
ENSG00000004468	E023	chr4	15840026	15840118	+	93	CDS	109	532	396	358	4	341	1087	1233	193	563	291	467	513	225	201	conserved_exonBaseMean_gt_10
ENSG00000004468	E024	chr4	15840452	15840538	+	87	CDS	111	383	357	259	8	238	861	1008	177	403	246	353	523	226	158	conserved_exonBaseMean_gt_10
ENSG00000004468	E025	chr4	15848539	15848858	+	320	CDS	137	521	552	346	8	305	1057	1149	240	580	409	481	696	289	207	conserved_exonBaseMean_gt_10
ENSG00000004468	E026	chr4	15848859	15848860	+	2	no_CDS	18	100	196	44	1	46	282	191	80	113	105	78	116	49	21	conserved_exonBaseMean_gt_10
ENSG00000004468	E027	chr4	15848861	15848862	+	2	no_CDS	18	100	195	43	1	46	279	191	80	114	105	78	117	49	21	conserved_exonBaseMean_gt_10
ENSG00000004468	E028	chr4	15848863	15848872	+	10	no_CDS	18	105	202	45	1	48	287	203	84	118	114	82	120	51	21	conserved_exonBaseMean_gt_10
ENSG00000004468	E029	chr4	15848873	15849009	+	137	no_CDS	49	186	292	98	9	93	637	629	135	245	225	193	178	69	34	conserved_exonBaseMean_gt_10
ENSG00000004468	E030	chr4	15849010	15849010	+	1	no_CDS	37	96	136	54	8	56	423	459	84	131	132	117	79	33	17	conserved_exonBaseMean_gt_10
ENSG00000004468	E031	chr4	15849011	15849083	+	73	no_CDS	50	175	218	102	8	94	606	678	117	222	208	178	117	54	33	conserved_exonBaseMean_gt_10
ENSG00000004468	E032	chr4	15849084	15849084	+	1	no_CDS	26	118	131	75	6	63	316	397	69	151	111	107	78	37	28	conserved_exonBaseMean_gt_10
ENSG00000004468	E033	chr4	15849085	15849085	+	1	no_CDS	26	118	131	75	6	63	315	394	69	151	111	107	77	36	28	conserved_exonBaseMean_gt_10
ENSG00000004468	E034	chr4	15849086	15849472	+	387	no_CDS	68	354	348	254	14	206	1091	1331	180	543	378	364	224	120	78	conserved_exonBaseMean_gt_10
ENSG00000004468	E035	chr4	15849473	15849479	+	7	no_CDS	15	92	86	80	2	59	405	403	70	168	140	123	86	53	25	conserved_exonBaseMean_gt_10
ENSG00000004468	E036	chr4	15849480	15849597	+	118	no_CDS	21	114	123	136	3	96	635	561	93	294	221	214	122	73	34	conserved_exonBaseMean_gt_10
ENSG00000004468	E037	chr4	15849598	15849603	+	6	no_CDS	10	41	59	91	2	58	296	235	53	155	119	117	58	41	15	variability
ENSG00000004468	E038	chr4	15849604	15850141	+	538	no_CDS	33	246	290	286	14	242	1153	951	222	668	446	487	229	110	68	conserved_exonBaseMean_gt_10
ENSG00000004468	E039	chr4	15850142	15850299	+	158	no_CDS	26	147	135	124	2	101	478	503	96	291	141	221	92	46	31	conserved_exonBaseMean_gt_10
ENSG00000004468	E040	chr4	15850300	15850337	+	38	no_CDS	15	98	79	81	0	61	226	252	51	221	99	148	58	27	21	conserved_exonBaseMean_gt_10
ENSG00000004468	E041	chr4	15850338	15850363	+	26	no_CDS	16	97	60	60	0	58	217	266	55	215	111	133	59	27	18	conserved_exonBaseMean_gt_10
ENSG00000004468	E042	chr4	15850364	15850372	+	9	no_CDS	15	92	58	64	0	51	214	261	56	219	107	132	57	28	20	conserved_exonBaseMean_gt_10
ENSG00000004468	E043	chr4	15850373	15850979	+	607	no_CDS	68	453	239	404	5	320	1781	2134	254	1239	521	710	226	111	88	variability
ENSG00000004468	E044	chr4	15850980	15851320	+	341	no_CDS	41	286	146	281	2	189	1173	1453	157	673	347	398	167	81	70	conserved_exonBaseMean_gt_10
ENSG00000004468	E045	chr4	15851321	15852554	+	1234	no_CDS	95	838	440	736	10	627	2813	3078	431	1846	849	1129	540	260	220	conserved_exonBaseMean_gt_10
ENSG00000004468	E046	chr4	15852555	15853197	+	643	no_CDS	56	203	130	221	2	182	731	682	103	579	297	356	152	81	60	conserved_exonBaseMean_gt_10
ENSG00000004468	E047	chr4	15853198	15853208	+	11	no_CDS	14	7	15	25	0	20	60	54	18	7	8	9	6	1	2	variability
ENSG00000004468	E048	chr4	15853209	15853243	+	35	no_CDS	11	6	9	11	0	3	60	51	17	6	8	6	7	1	2	variability
ENSG00000004468	E049	chr4	15853244	15853252	+	9	no_CDS	1	3	0	4	0	0	16	19	6	4	1	3	3	0	0	conserved_exonBaseMean_le_10
ENSG00000004478	E001	chr12	2794955	2794965	+	11	no_CDS	1	1	0	1	0	0	2	1	0	1	0	3	0	1	2	conserved_exonBaseMean_le_10
ENSG00000004478	E002	chr12	2794966	2794968	+	3	no_CDS	1	1	0	1	0	0	2	1	0	1	0	3	0	1	3	conserved_exonBaseMean_le_10
ENSG00000004478	E003	chr12	2794969	2794978	+	10	no_CDS	4	1	0	1	1	3	3	2	0	1	0	3	0	1	3	conserved_exonBaseMean_le_10
ENSG00000004478	E004	chr12	2794979	2794993	+	15	no_CDS	24	3	1	5	2	4	6	4	1	8	0	5	2	3	10	conserved_exonBaseMean_le_10
ENSG00000004478	E005	chr12	2794994	2795022	+	29	no_CDS	89	19	5	27	9	17	33	17	7	32	7	18	2	10	51	conserved_exonBaseMean_gt_10
ENSG00000004478	E006	chr12	2795023	2795024	+	2	no_CDS	99	20	5	27	9	17	33	18	7	34	10	18	5	10	52	conserved_exonBaseMean_gt_10
ENSG00000004478	E007	chr12	2795025	2795244	+	220	CDS	491	396	144	308	310	314	379	362	251	397	160	253	189	201	681	conserved_exonBaseMean_gt_10
ENSG00000004478	E008	chr12	2795933	2795940	+	8	no_CDS	6	4	2	4	0	2	0	3	0	3	1	0	0	2	0	conserved_exonBaseMean_le_10
ENSG00000004478	E009	chr12	2795941	2795950	+	10	no_CDS	6	7	3	6	0	2	1	2	1	4	1	3	0	2	1	conserved_exonBaseMean_le_10
ENSG00000004478	E010	chr12	2795951	2795973	+	23	no_CDS	8	8	4	6	0	2	8	6	1	4	1	3	0	2	1	conserved_exonBaseMean_le_10
ENSG00000004478	E011	chr12	2795974	2796120	+	147	CDS	16	33	5	18	4	14	17	17	4	17	10	17	8	2	13	variability
ENSG00000004478	E012	chr12	2796121	2796964	+	844	no_CDS	63	213	59	62	40	48	97	97	40	93	43	72	41	34	92	variability
ENSG00000004478	E013	chr12	2797138	2797282	+	145	CDS	631	610	264	445	562	419	503	582	526	529	292	359	408	396	1256	conserved_exonBaseMean_gt_10
ENSG00000004478	E014	chr12	2797729	2797871	+	143	CDS	516	828	330	612	767	558	619	878	703	663	368	460	542	533	1744	conserved_exonBaseMean_gt_10
ENSG00000004478	E015	chr12	2798706	2798826	+	121	CDS	469	824	322	609	708	518	533	903	652	620	337	416	518	492	1603	conserved_exonBaseMean_gt_10
ENSG00000004478	E016	chr12	2799088	2799244	+	157	CDS	549	920	368	653	799	617	636	1036	809	773	443	542	606	578	1777	conserved_exonBaseMean_gt_10
ENSG00000004478	E017	chr12	2799850	2799940	+	91	CDS	435	791	322	562	662	528	546	774	634	616	384	453	487	444	1545	conserved_exonBaseMean_gt_10
ENSG00000004478	E018	chr12	2800039	2800122	+	84	CDS	463	782	352	543	722	526	541	791	697	604	421	500	534	499	1588	conserved_exonBaseMean_gt_10
ENSG00000004478	E019	chr12	2800392	2800577	+	186	CDS	517	801	409	575	937	535	500	795	816	666	526	511	611	593	1451	conserved_exonBaseMean_gt_10
ENSG00000004478	E020	chr12	2801117	2801356	+	240	CDS	757	1294	484	930	1039	795	732	1107	944	1033	509	710	646	697	1792	conserved_exonBaseMean_gt_10
ENSG00000004478	E021	chr12	2803151	2803357	+	207	CDS	758	843	316	566	608	570	479	719	483	643	291	520	358	413	1076	conserved_exonBaseMean_gt_10
ENSG00000004478	E022	chr12	2803358	2803370	+	13	no_CDS	315	64	55	53	112	74	64	106	95	73	74	95	81	76	186	conserved_exonBaseMean_gt_10
ENSG00000004478	E023	chr12	2803371	2803371	+	1	no_CDS	279	47	43	49	84	55	48	82	70	60	64	84	66	50	155	conserved_exonBaseMean_gt_10
ENSG00000004478	E024	chr12	2803372	2803931	+	560	no_CDS	913	928	400	742	825	760	732	1080	728	856	437	619	678	641	2165	conserved_exonBaseMean_gt_10
ENSG00000004478	E025	chr12	2803932	2803935	+	4	no_CDS	58	27	26	25	49	23	11	25	26	21	22	17	43	50	85	variability
ENSG00000004478	E026	chr12	2803936	2803938	+	3	no_CDS	23	13	4	9	10	3	5	12	10	7	3	7	17	22	47	variability
ENSG00000004478	E027	chr12	2803939	2803954	+	16	no_CDS	20	13	4	7	10	3	5	12	10	7	3	7	16	22	43	variability
ENSG00000004478	E028	chr12	2803955	2803957	+	3	no_CDS	6	5	1	2	3	1	0	0	3	2	1	1	2	3	1	conserved_exonBaseMean_le_10
ENSG00000004487	E001	chr1	23019401	23019437	+	37	no_CDS	1	1	1	1	0	0	1	2	0	0	0	1	0	0	1	conserved_exonBaseMean_le_10
ENSG00000004487	E002	chr1	23019438	23019438	+	1	no_CDS	1	1	1	1	0	0	1	2	0	0	0	0	0	0	0	conserved_exonBaseMean_le_10
ENSG00000004487	E003	chr1	23019439	23019442	+	4	no_CDS	1	1	1	1	0	0	1	2	0	0	0	0	0	0	1	conserved_exonBaseMean_le_10
ENSG00000004487	E004	chr1	23019443	23019456	+	14	no_CDS	2	3	3	1	0	2	1	2	0	0	1	2	1	0	1	conserved_exonBaseMean_le_10
ENSG00000004487	E005	chr1	23019457	23019459	+	3	no_CDS	2	3	3	1	0	2	1	3	0	0	1	2	1	0	2	conserved_exonBaseMean_le_10
ENSG00000004487	E006	chr1	23019460	23019461	+	2	no_CDS	2	3	3	1	0	2	1	4	0	0	1	2	1	0	3	conserved_exonBaseMean_le_10
ENSG00000004487	E007	chr1	23019462	23019463	+	2	no_CDS	3	3	3	1	0	2	2	4	0	0	1	2	1	0	3	conserved_exonBaseMean_le_10
ENSG00000004487	E008	chr1	23019464	23019466	+	3	no_CDS	4	5	3	2	0	2	2	4	0	0	1	3	1	0	3	conserved_exonBaseMean_le_10
ENSG00000004487	E009	chr1	23019467	23019467	+	1	no_CDS	4	5	3	2	0	2	2	4	0	0	1	3	1	0	3	conserved_exonBaseMean_le_10
ENSG00000004487	E010	chr1	23019468	23019470	+	3	no_CDS	4	5	4	2	0	2	4	6	0	0	1	3	1	0	3	conserved_exonBaseMean_le_10
ENSG00000004487	E011	chr1	23019471	23019476	+	6	no_CDS	8	6	4	2	0	2	4	6	0	0	1	3	1	0	3	conserved_exonBaseMean_le_10
ENSG00000004487	E012	chr1	23019477	23019477	+	1	no_CDS	8	6	4	2	0	2	4	6	0	0	1	3	1	0	3	conserved_exonBaseMean_le_10
ENSG00000004487	E013	chr1	23019478	23019480	+	3	no_CDS	10	11	5	2	0	2	7	6	0	0	3	3	2	1	3	conserved_exonBaseMean_le_10
ENSG00000004487	E014	chr1	23019481	23019493	+	13	no_CDS	26	23	8	11	3	4	14	14	0	8	5	6	8	4	6	conserved_exonBaseMean_le_10
ENSG00000004487	E015	chr1	23019494	23019498	+	5	no_CDS	39	26	9	16	3	11	21	21	2	9	6	11	8	5	7	conserved_exonBaseMean_gt_10
ENSG00000004487	E016	chr1	23019499	23019947	+	449	CDS	339	634	196	316	220	193	348	376	107	325	193	268	117	196	308	conserved_exonBaseMean_gt_10
ENSG00000004487	E017	chr1	23030469	23030634	+	166	CDS	326	1123	295	537	426	307	426	582	246	537	380	429	189	246	488	conserved_exonBaseMean_gt_10
ENSG00000004487	E018	chr1	23044426	23044426	+	1	no_CDS	4	5	0	4	1	8	6	7	4	5	3	1	2	2	2	conserved_exonBaseMean_le_10
ENSG00000004487	E019	chr1	23044427	23044486	+	60	CDS	148	380	126	170	178	113	170	243	121	249	146	153	76	78	166	conserved_exonBaseMean_gt_10
ENSG00000004487	E020	chr1	23050387	23050520	+	134	CDS	355	931	345	464	432	274	336	482	286	479	383	368	192	233	497	conserved_exonBaseMean_gt_10
ENSG00000004487	E021	chr1	23053761	23053839	+	79	CDS	319	810	345	443	416	249	308	431	264	324	378	321	208	207	475	conserved_exonBaseMean_gt_10
ENSG00000004487	E022	chr1	23055069	23055161	+	93	CDS	305	917	375	424	518	311	335	457	316	344	452	334	233	259	521	conserved_exonBaseMean_gt_10
ENSG00000004487	E023	chr1	23055932	23056038	+	107	CDS	367	1034	458	528	572	348	425	512	411	439	534	425	246	292	663	conserved_exonBaseMean_gt_10
ENSG00000004487	E024	chr1	23056039	23057483	+	1445	no_CDS	50	121	67	69	113	36	91	77	53	88	70	56	31	48	87	conserved_exonBaseMean_gt_10
ENSG00000004487	E025	chr1	23057484	23057565	+	82	CDS	346	1038	405	524	483	332	399	505	365	472	437	428	219	271	579	conserved_exonBaseMean_gt_10
ENSG00000004487	E026	chr1	23059073	23059167	+	95	CDS	439	1096	439	556	518	335	397	540	370	501	503	452	237	318	550	conserved_exonBaseMean_gt_10
ENSG00000004487	E027	chr1	23068539	23068681	+	143	CDS	475	1183	448	564	546	371	469	557	410	526	481	465	247	313	640	conserved_exonBaseMean_gt_10
ENSG00000004487	E028	chr1	23069061	23069151	+	91	CDS	394	969	388	461	530	292	406	505	362	452	496	367	212	332	552	conserved_exonBaseMean_gt_10
ENSG00000004487	E029	chr1	23071225	23071236	+	12	CDS	216	475	215	205	330	141	193	277	216	227	333	189	130	222	275	conserved_exonBaseMean_gt_10
ENSG00000004487	E030	chr1	23071237	23071359	+	123	CDS	327	790	344	406	527	262	342	515	340	397	480	376	209	356	481	conserved_exonBaseMean_gt_10
ENSG00000004487	E031	chr1	23072124	23072197	+	74	CDS	246	533	268	295	423	195	238	348	293	289	375	311	194	258	353	conserved_exonBaseMean_gt_10
ENSG00000004487	E032	chr1	23073292	23073403	+	112	CDS	272	762	292	365	406	252	343	440	287	357	410	374	191	245	444	conserved_exonBaseMean_gt_10
ENSG00000004487	E033	chr1	23077228	23077360	+	133	CDS	264	1191	369	462	409	308	412	520	312	433	470	482	196	247	498	conserved_exonBaseMean_gt_10
ENSG00000004487	E034	chr1	23078990	23079177	+	188	CDS	302	1553	513	641	516	389	524	692	372	596	524	571	215	280	564	conserved_exonBaseMean_gt_10
ENSG00000004487	E035	chr1	23079553	23079667	+	115	CDS	277	1107	379	553	444	316	384	521	286	498	392	441	204	247	489	conserved_exonBaseMean_gt_10
ENSG00000004487	E036	chr1	23081446	23081573	+	128	CDS	265	1095	373	548	428	327	397	516	283	515	344	468	205	255	526	conserved_exonBaseMean_gt_10
ENSG00000004487	E037	chr1	23082220	23082366	+	147	CDS	261	1306	391	654	497	386	392	559	333	615	420	574	176	257	558	conserved_exonBaseMean_gt_10
ENSG00000004487	E038	chr1	23082450	23083150	+	701	CDS	72	234	85	186	75	134	39	47	24	49	32	58	15	26	50	variability
ENSG00000004487	E039	chr1	23083151	23083152	+	2	no_CDS	16	34	18	18	10	14	5	7	6	5	6	9	0	2	1	variability
ENSG00000004487	E040	chr1	23083153	23083178	+	26	no_CDS	30	78	27	34	21	22	24	25	11	17	11	27	0	11	5	conserved_exonBaseMean_gt_10
ENSG00000004487	E041	chr1	23083179	23083682	+	504	CDS	563	1878	553	1009	642	565	675	951	479	879	556	867	247	420	1024	conserved_exonBaseMean_gt_10
ENSG00000004487	E042	chr1	23083683	23083685	+	3	no_CDS	4	1	0	0	1	0	3	1	1	0	2	0	3	0	13	conserved_exonBaseMean_le_10
ENSG00000004487	E043	chr1	23083686	23083687	+	2	no_CDS	3	1	0	0	1	0	3	1	1	0	2	0	3	0	11	conserved_exonBaseMean_le_10
ENSG00000004487	E044	chr1	23083688	23083688	+	1	no_CDS	2	1	0	0	1	0	3	1	1	0	2	0	1	0	5	conserved_exonBaseMean_le_10
ENSG00000004487	E045	chr1	23083689	23083689	+	1	no_CDS	2	1	0	0	1	0	3	0	1	0	2	0	1	0	5	conserved_exonBaseMean_le_10
ENSG00000004487	E046	chr1	23083690	23083690	+	1	no_CDS	0	1	0	0	1	0	2	0	1	0	2	0	1	0	2	conserved_exonBaseMean_le_10
ENSG00000004487	E047	chr1	23083691	23083691	+	1	no_CDS	0	1	0	0	1	0	2	0	1	0	2	0	1	0	2	conserved_exonBaseMean_le_10
ENSG00000004534	E001	chr3	49940040	49940066	+	27	no_CDS	4	11	0	2	2	4	3	2	0	1	2	3	2	2	4	conserved_exonBaseMean_le_10
ENSG00000004534	E002	chr3	49940067	49940069	+	3	no_CDS	4	11	0	2	4	4	3	2	0	1	2	3	2	2	4	conserved_exonBaseMean_le_10
ENSG00000004534	E003	chr3	49940070	49940073	+	4	no_CDS	4	11	0	2	4	4	4	2	0	1	2	3	2	2	5	conserved_exonBaseMean_le_10
ENSG00000004534	E004	chr3	49940074	49940078	+	5	no_CDS	4	12	0	2	4	4	4	3	0	1	2	3	2	2	7	conserved_exonBaseMean_le_10
ENSG00000004534	E005	chr3	49940079	49940083	+	5	no_CDS	4	13	0	2	4	4	4	5	0	1	3	3	2	2	7	conserved_exonBaseMean_le_10
ENSG00000004534	E006	chr3	49940084	49940088	+	5	no_CDS	4	15	1	4	4	8	5	9	1	3	3	5	6	3	7	conserved_exonBaseMean_le_10
ENSG00000004534	E007	chr3	49940089	49940092	+	4	no_CDS	8	15	1	4	4	8	6	12	1	8	3	6	6	3	7	conserved_exonBaseMean_le_10
ENSG00000004534	E008	chr3	49940093	49940095	+	3	no_CDS	11	22	2	8	4	8	8	16	1	8	4	7	6	3	7	conserved_exonBaseMean_le_10
ENSG00000004534	E009	chr3	49940096	49940132	+	37	no_CDS	18	25	6	12	9	13	12	25	2	13	8	12	7	4	14	variability
ENSG00000004534	E010	chr3	49940133	49940137	+	5	no_CDS	21	26	7	14	9	14	13	26	3	13	9	13	8	6	15	variability
ENSG00000004534	E011	chr3	49940138	49940139	+	2	no_CDS	20	26	7	14	9	14	13	26	3	13	9	13	8	6	16	variability
ENSG00000004534	E012	chr3	49940140	49940140	+	1	no_CDS	20	27	7	14	9	15	13	26	3	13	9	13	8	6	16	variability
ENSG00000004534	E013	chr3	49940141	49940141	+	1	no_CDS	20	27	7	14	9	16	13	26	3	13	9	13	8	6	17	variability
ENSG00000004534	E014	chr3	49940142	49940142	+	1	no_CDS	20	28	7	14	13	16	13	26	3	13	9	13	8	6	17	variability
ENSG00000004534	E015	chr3	49940143	49940151	+	9	no_CDS	24	32	9	23	14	23	16	34	4	23	17	24	11	11	21	conserved_exonBaseMean_gt_10
ENSG00000004534	E016	chr3	49940152	49940157	+	6	no_CDS	26	28	13	25	16	24	16	35	4	28	18	28	12	12	24	conserved_exonBaseMean_gt_10
ENSG00000004534	E017	chr3	49940158	49940161	+	4	no_CDS	35	34	16	29	17	28	19	35	4	35	20	29	12	11	30	conserved_exonBaseMean_gt_10
ENSG00000004534	E018	chr3	49940162	49940225	+	64	no_CDS	82	134	51	92	49	66	51	67	20	111	60	87	32	26	57	conserved_exonBaseMean_gt_10
ENSG00000004534	E019	chr3	49962576	49962685	+	110	CDS	210	348	160	221	137	163	93	133	83	232	180	234	93	76	121	conserved_exonBaseMean_gt_10
ENSG00000004534	E020	chr3	49967198	49967332	+	135	no_CDS	41	97	48	68	39	56	41	47	16	68	60	86	39	18	38	conserved_exonBaseMean_gt_10
ENSG00000004534	E021	chr3	49967333	49967469	+	137	no_CDS	57	146	73	107	69	80	61	60	28	120	112	123	55	27	62	conserved_exonBaseMean_gt_10
ENSG00000004534	E022	chr3	49967470	49968435	+	966	CDS	882	1870	859	1348	731	855	479	541	313	1256	1041	1347	666	442	776	conserved_exonBaseMean_gt_10
ENSG00000004534	E023	chr3	49968436	49968748	+	313	CDS	375	907	460	634	371	378	212	238	161	574	516	629	330	232	364	conserved_exonBaseMean_gt_10
ENSG00000004534	E024	chr3	49972059	49972148	+	90	CDS	199	544	261	326	231	219	89	120	88	361	323	354	160	146	190	conserved_exonBaseMean_gt_10
ENSG00000004534	E025	chr3	49975323	49975392	+	70	CDS	165	359	205	205	204	159	58	83	73	210	245	246	113	94	115	conserved_exonBaseMean_gt_10
ENSG00000004534	E026	chr3	49999440	49999513	+	74	CDS	132	272	164	187	174	160	61	73	64	192	200	214	123	82	101	conserved_exonBaseMean_gt_10
ENSG00000004534	E027	chr3	49999514	50001163	+	1650	CDS	58	145	46	121	69	74	81	43	19	97	53	98	90	41	90	conserved_exonBaseMean_gt_10
ENSG00000004534	E028	chr3	50048245	50048319	+	75	CDS	222	565	219	327	233	235	118	127	102	335	340	372	137	101	171	conserved_exonBaseMean_gt_10
ENSG00000004534	E029	chr3	50054335	50054395	+	61	CDS	209	736	242	437	253	277	140	128	97	433	372	440	143	98	214	conserved_exonBaseMean_gt_10
ENSG00000004534	E030	chr3	50057728	50058003	+	276	CDS	389	1426	522	878	434	595	296	300	170	881	674	923	249	206	466	conserved_exonBaseMean_gt_10
ENSG00000004534	E031	chr3	50058402	50058562	+	161	CDS	248	750	324	478	283	335	171	191	97	523	385	569	146	117	236	conserved_exonBaseMean_gt_10
ENSG00000004534	E032	chr3	50059649	50059746	+	98	CDS	177	597	265	364	215	218	95	108	55	380	345	428	124	61	173	conserved_exonBaseMean_gt_10
ENSG00000004534	E033	chr3	50060801	50060835	+	35	no_CDS	3	15	3	15	5	3	11	10	2	12	8	15	2	2	3	conserved_exonBaseMean_le_10
ENSG00000004534	E034	chr3	50060956	50060998	+	43	CDS	139	452	248	300	157	144	69	94	50	288	318	285	117	53	139	conserved_exonBaseMean_gt_10
ENSG00000004534	E035	chr3	50061140	50061221	+	82	CDS	175	448	273	288	166	184	90	116	82	312	353	296	131	70	169	conserved_exonBaseMean_gt_10
ENSG00000004534	E036	chr3	50061462	50061547	+	86	CDS	162	369	259	258	175	214	127	139	105	260	338	255	147	93	217	conserved_exonBaseMean_gt_10
ENSG00000004534	E037	chr3	50061962	50062008	+	47	CDS	179	708	274	405	217	265	145	155	112	370	365	385	133	101	287	conserved_exonBaseMean_gt_10
ENSG00000004534	E038	chr3	50062009	50062016	+	8	CDS	160	674	242	384	197	244	127	124	94	344	301	341	124	78	261	conserved_exonBaseMean_gt_10
ENSG00000004534	E039	chr3	50062017	50062078	+	62	CDS	195	839	284	479	244	299	172	177	109	432	380	459	165	106	311	conserved_exonBaseMean_gt_10
ENSG00000004534	E040	chr3	50062079	50062084	+	6	CDS	139	543	185	319	176	202	104	108	81	312	257	339	113	70	205	conserved_exonBaseMean_gt_10
ENSG00000004534	E041	chr3	50062085	50062108	+	24	CDS	175	598	204	351	180	219	123	135	91	324	299	379	129	76	222	conserved_exonBaseMean_gt_10
ENSG00000004534	E042	chr3	50065031	50065126	+	96	CDS	228	740	289	485	242	276	170	163	107	416	376	465	178	107	278	conserved_exonBaseMean_gt_10
ENSG00000004534	E043	chr3	50066242	50066379	+	138	CDS	285	784	317	475	235	302	164	167	110	445	352	456	191	102	241	conserved_exonBaseMean_gt_10
ENSG00000004534	E044	chr3	50066380	50066502	+	123	CDS	297	806	322	513	265	351	156	212	144	470	367	529	149	95	242	conserved_exonBaseMean_gt_10
ENSG00000004534	E045	chr3	50068690	50068764	+	75	CDS	248	794	296	454	230	318	148	199	116	456	344	516	130	93	235	conserved_exonBaseMean_gt_10
ENSG00000004534	E046	chr3	50068765	50068769	+	5	CDS	11	28	4	11	7	8	5	4	4	15	4	11	0	1	6	conserved_exonBaseMean_le_10
ENSG00000004534	E047	chr3	50070455	50070474	+	20	CDS	202	558	226	311	174	214	104	123	100	310	267	358	105	71	148	conserved_exonBaseMean_gt_10
ENSG00000004534	E048	chr3	50070475	50070552	+	78	CDS	296	696	325	372	240	255	125	167	122	377	381	458	167	105	176	conserved_exonBaseMean_gt_10
ENSG00000004534	E049	chr3	50075201	50075330	+	130	CDS	288	584	315	299	239	207	96	151	100	328	390	403	186	96	179	conserved_exonBaseMean_gt_10
ENSG00000004534	E050	chr3	50077008	50077240	+	233	CDS	205	386	211	209	155	143	70	79	66	202	261	267	154	69	134	conserved_exonBaseMean_gt_10
ENSG00000004534	E051	chr3	50077241	50077243	+	3	no_CDS	3	2	1	0	0	3	1	0	1	1	2	3	8	4	7	conserved_exonBaseMean_le_10
ENSG00000004534	E052	chr3	50077244	50077245	+	2	no_CDS	3	0	1	0	0	2	0	0	1	1	2	2	5	3	3	conserved_exonBaseMean_le_10
ENSG00000004534	E053	chr3	50077246	50077246	+	1	no_CDS	2	0	1	0	0	2	0	0	0	1	2	2	4	3	1	conserved_exonBaseMean_le_10
ENSG00000004534	E054	chr3	50077247	50077248	+	2	no_CDS	2	0	1	0	0	2	0	0	0	1	2	2	3	1	1	conserved_exonBaseMean_le_10
ENSG00000004534	E055	chr3	50077249	50077250	+	2	no_CDS	2	0	0	0	0	2	0	0	0	1	2	2	0	0	1	conserved_exonBaseMean_le_10
ENSG00000004534	E056	chr3	50077251	50077251	+	1	no_CDS	0	0	0	0	0	1	0	0	0	1	1	1	0	0	1	conserved_exonBaseMean_le_10
ENSG00000004660	E001	chr17	3860331	3862283	-	1953	CDS	4	73	5	115	5	10	9	17	2	33	29	25	56	46	56	conserved_exonBaseMean_gt_10
ENSG00000004660	E002	chr17	3865908	3866011	-	104	CDS	2	9	4	19	0	1	0	3	1	4	1	2	10	11	10	conserved_exonBaseMean_le_10
ENSG00000004660	E003	chr17	3869487	3869615	-	129	CDS	2	17	5	25	0	4	3	5	2	7	1	9	17	15	17	conserved_exonBaseMean_le_10
ENSG00000004660	E004	chr17	3869801	3869888	-	88	CDS	2	19	4	31	0	3	1	5	2	4	1	6	15	18	17	conserved_exonBaseMean_le_10
ENSG00000004660	E005	chr17	3872554	3872627	-	74	CDS	1	17	2	27	0	2	0	4	2	4	1	4	15	13	12	conserved_exonBaseMean_le_10
ENSG00000004660	E006	chr17	3873409	3873462	-	54	CDS	1	17	1	22	0	1	0	6	1	2	2	2	11	8	8	conserved_exonBaseMean_le_10
ENSG00000004660	E007	chr17	3876223	3876422	-	200	CDS	1	27	3	44	0	2	1	7	1	7	2	8	15	14	11	conserved_exonBaseMean_le_10
ENSG00000004660	E008	chr17	3880346	3880434	-	89	CDS	0	19	4	28	0	1	1	4	0	6	0	8	8	10	6	conserved_exonBaseMean_le_10
ENSG00000004660	E009	chr17	3881627	3881648	-	22	CDS	0	15	3	13	0	2	0	3	0	1	0	3	4	3	4	conserved_exonBaseMean_le_10
ENSG00000004660	E010	chr17	3882528	3882564	-	37	CDS	0	6	4	16	0	3	1	7	0	3	0	4	11	7	3	conserved_exonBaseMean_le_10
ENSG00000004660	E011	chr17	3883042	3883175	-	134	CDS	0	6	4	18	0	2	0	9	0	3	0	5	9	7	8	conserved_exonBaseMean_le_10
ENSG00000004660	E012	chr17	3883429	3883480	-	52	CDS	0	2	2	12	0	0	0	5	0	1	2	1	8	1	7	conserved_exonBaseMean_le_10
ENSG00000004660	E013	chr17	3883884	3883937	-	54	CDS	0	10	2	20	2	0	0	1	0	1	2	3	8	4	12	conserved_exonBaseMean_le_10
ENSG00000004660	E014	chr17	3884380	3884427	-	48	CDS	0	10	1	21	3	0	3	1	0	0	2	1	3	6	10	conserved_exonBaseMean_le_10
ENSG00000004660	E015	chr17	3885328	3885730	-	403	CDS	3	33	4	39	2	2	5	6	1	1	5	6	10	16	22	conserved_exonBaseMean_le_10
ENSG00000004660	E016	chr17	3892939	3893075	-	137	no_CDS	0	4	1	4	0	1	1	0	0	1	0	1	2	2	3	conserved_exonBaseMean_le_10
ENSG00000004700	E001	chr12	21468814	21468814	-	1	no_CDS	2	3	2	1	2	1	6	4	26	1	1	0	1	0	2	conserved_exonBaseMean_le_10
ENSG00000004700	E002	chr12	21468815	21468908	-	94	no_CDS	2	6	7	1	9	2	6	4	37	3	2	2	8	11	3	variability
ENSG00000004700	E003	chr12	21468909	21468910	-	2	no_CDS	0	3	5	0	7	1	3	0	18	3	1	2	8	11	1	conserved_exonBaseMean_le_10
ENSG00000004700	E004	chr12	21468911	21468911	-	1	no_CDS	0	3	5	0	7	1	3	0	17	3	1	2	8	11	1	conserved_exonBaseMean_le_10
ENSG00000004700	E005	chr12	21468912	21468914	-	3	no_CDS	0	3	5	0	8	1	3	0	18	3	3	2	8	12	1	conserved_exonBaseMean_le_10
ENSG00000004700	E006	chr12	21468915	21468916	-	2	no_CDS	0	3	5	0	8	1	3	0	18	2	3	2	8	12	1	conserved_exonBaseMean_le_10
ENSG00000004700	E007	chr12	21468917	21468917	-	1	no_CDS	0	3	5	0	8	1	3	0	18	2	3	2	8	12	1	conserved_exonBaseMean_le_10
ENSG00000004700	E008	chr12	21468918	21468918	-	1	no_CDS	0	3	5	0	8	1	3	0	18	2	3	2	8	12	1	conserved_exonBaseMean_le_10
ENSG00000004700	E009	chr12	21468919	21468919	-	1	no_CDS	0	3	5	0	8	1	3	0	18	2	3	2	8	12	1	conserved_exonBaseMean_le_10
ENSG00000004700	E010	chr12	21468920	21469932	-	1013	no_CDS	525	1137	1513	687	1259	698	344	336	460	545	1285	829	767	610	663	conserved_exonBaseMean_gt_10
ENSG00000004700	E011	chr12	21469933	21470110	-	178	no_CDS	97	48	191	40	318	58	23	25	149	50	168	34	162	144	56	conserved_exonBaseMean_gt_10
ENSG00000004700	E012	chr12	21470111	21470138	-	28	no_CDS	98	24	70	16	105	39	13	12	62	22	69	23	79	78	39	conserved_exonBaseMean_gt_10
ENSG00000004700	E013	chr12	21470139	21470139	-	1	no_CDS	93	21	54	16	92	36	13	9	56	15	66	21	77	67	35	conserved_exonBaseMean_gt_10
ENSG00000004700	E014	chr12	21470140	21470140	-	1	no_CDS	93	21	52	16	93	38	13	9	57	15	66	21	71	66	32	conserved_exonBaseMean_gt_10
ENSG00000004700	E015	chr12	21470141	21470141	-	1	no_CDS	94	21	52	17	93	40	13	9	57	15	66	21	71	66	31	conserved_exonBaseMean_gt_10
ENSG00000004700	E016	chr12	21470142	21470142	-	1	no_CDS	102	21	53	18	98	40	14	9	59	17	70	23	72	69	31	conserved_exonBaseMean_gt_10
ENSG00000004700	E017	chr12	21470143	21470143	-	1	no_CDS	106	22	53	17	97	42	14	9	57	17	70	23	77	69	32	conserved_exonBaseMean_gt_10
ENSG00000004700	E018	chr12	21470144	21470148	-	5	no_CDS	110	22	54	18	99	43	13	9	58	19	72	23	82	69	33	conserved_exonBaseMean_gt_10
ENSG00000004700	E019	chr12	21470149	21470149	-	1	no_CDS	112	21	54	19	98	43	13	9	57	16	71	23	82	69	33	conserved_exonBaseMean_gt_10
ENSG00000004700	E020	chr12	21470150	21470220	-	71	CDS	223	83	163	185	304	213	64	80	140	169	243	181	208	176	203	conserved_exonBaseMean_gt_10
ENSG00000004700	E021	chr12	21470221	21470294	-	74	CDS	325	225	265	338	422	362	155	181	203	329	370	301	337	245	376	conserved_exonBaseMean_gt_10
ENSG00000004700	E022	chr12	21470295	21470307	-	13	CDS	295	329	308	409	438	393	194	223	180	338	348	316	302	236	434	conserved_exonBaseMean_gt_10
ENSG00000004700	E023	chr12	21470308	21470308	-	1	CDS	268	310	284	358	395	360	178	214	161	303	310	280	269	208	398	conserved_exonBaseMean_gt_10
ENSG00000004700	E024	chr12	21470309	21470309	-	1	CDS	272	310	285	357	395	360	182	214	160	302	311	281	266	205	398	conserved_exonBaseMean_gt_10
ENSG00000004700	E025	chr12	21470310	21470346	-	37	CDS	348	343	348	396	487	390	190	233	190	325	393	307	304	238	418	conserved_exonBaseMean_gt_10
ENSG00000004700	E026	chr12	21470969	21471098	-	130	CDS	494	786	737	557	812	612	341	377	383	560	808	590	618	466	681	conserved_exonBaseMean_gt_10
ENSG00000004700	E027	chr12	21471342	21471427	-	86	CDS	5	11	2	4	0	5	10	8	5	0	0	1	1	1	1	conserved_exonBaseMean_le_10
ENSG00000004700	E028	chr12	21471428	21471647	-	220	CDS	575	1276	942	755	1061	839	457	446	531	714	1063	785	861	673	904	conserved_exonBaseMean_gt_10
ENSG00000004700	E029	chr12	21473551	21473642	-	92	CDS	393	812	542	430	610	549	259	265	310	478	640	518	518	453	515	conserved_exonBaseMean_gt_10
ENSG00000004700	E030	chr12	21474841	21474979	-	139	CDS	524	1005	743	632	842	634	362	350	420	573	848	600	693	581	619	conserved_exonBaseMean_gt_10
ENSG00000004700	E031	chr12	21474980	21474995	-	16	CDS	12	21	20	11	17	14	6	12	3	26	38	17	34	20	11	conserved_exonBaseMean_gt_10
ENSG00000004700	E032	chr12	21475468	21475585	-	118	CDS	404	870	710	568	722	544	292	303	351	553	769	547	682	462	595	conserved_exonBaseMean_gt_10
ENSG00000004700	E033	chr12	21475676	21475824	-	149	CDS	402	821	683	533	801	566	286	284	368	580	799	578	712	564	637	conserved_exonBaseMean_gt_10
ENSG00000004700	E034	chr12	21476911	21476992	-	82	CDS	308	577	530	391	646	380	197	224	299	405	626	386	531	410	444	conserved_exonBaseMean_gt_10
ENSG00000004700	E035	chr12	21476993	21477802	-	810	CDS	35	48	41	32	50	54	92	77	77	80	104	88	77	45	60	variability
ENSG00000004700	E036	chr12	21477803	21477834	-	32	CDS	210	378	404	285	509	253	116	130	236	271	484	280	382	339	344	conserved_exonBaseMean_gt_10
ENSG00000004700	E037	chr12	21477835	21477969	-	135	CDS	313	656	636	484	749	524	217	264	327	468	736	508	592	498	557	conserved_exonBaseMean_gt_10
ENSG00000004700	E038	chr12	21483376	21483574	-	199	CDS	463	807	722	641	838	660	336	406	364	610	885	675	772	520	729	conserved_exonBaseMean_gt_10
ENSG00000004700	E039	chr12	21486479	21486585	-	107	CDS	369	577	483	423	601	495	251	258	251	459	639	453	574	387	490	conserved_exonBaseMean_gt_10
ENSG00000004700	E040	chr12	21490199	21490378	-	180	CDS	433	491	474	345	649	453	238	251	253	413	611	415	613	421	432	conserved_exonBaseMean_gt_10
ENSG00000004700	E041	chr12	21491519	21491622	-	104	CDS	363	502	456	338	605	395	207	259	263	336	538	352	566	353	410	conserved_exonBaseMean_gt_10
ENSG00000004700	E042	chr12	21491623	21491716	-	94	CDS	436	628	571	417	630	457	231	292	285	394	602	426	575	383	494	conserved_exonBaseMean_gt_10
ENSG00000004700	E043	chr12	21494869	21495039	-	171	CDS	4	27	9	9	1	6	47	60	42	6	4	6	7	2	10	macaque_up
ENSG00000004700	E044	chr12	21499555	21499615	-	61	CDS	366	414	444	319	483	317	150	201	243	296	473	293	414	321	342	conserved_exonBaseMean_gt_10
ENSG00000004700	E045	chr12	21501170	21501215	-	46	no_CDS	299	379	348	327	400	331	59	78	40	327	402	323	223	216	237	macaque_down
ENSG00000004700	E046	chr12	21501216	21501278	-	63	no_CDS	194	233	177	183	185	229	49	69	27	236	196	192	94	100	124	variability
ENSG00000004700	E047	chr12	21501279	21501332	-	54	no_CDS	150	206	153	179	159	246	45	60	13	241	157	198	65	75	97	variability
ENSG00000004700	E048	chr12	21501333	21501372	-	40	no_CDS	126	216	129	153	125	197	32	44	13	212	134	167	52	52	82	variability
ENSG00000004700	E049	chr12	21501373	21501410	-	38	no_CDS	65	149	86	125	78	118	29	38	11	125	84	102	44	39	62	conserved_exonBaseMean_gt_10
ENSG00000004700	E050	chr12	21501411	21501412	-	2	no_CDS	47	120	64	105	58	96	25	35	28	95	77	84	42	33	53	conserved_exonBaseMean_gt_10
ENSG00000004700	E051	chr12	21501413	21501462	-	50	no_CDS	147	256	200	253	180	222	164	266	185	223	220	233	120	68	112	variability
ENSG00000004700	E052	chr12	21501463	21501480	-	18	no_CDS	224	321	217	257	180	243	151	237	144	261	222	294	167	130	175	conserved_exonBaseMean_gt_10
ENSG00000004700	E053	chr12	21501481	21501595	-	115	no_CDS	246	336	226	308	213	272	169	271	157	326	249	325	204	175	250	conserved_exonBaseMean_gt_10
ENSG00000004700	E054	chr12	21501596	21501598	-	3	no_CDS	40	52	35	75	44	42	53	78	52	71	48	52	45	35	47	variability
ENSG00000004700	E055	chr12	21501599	21501601	-	3	no_CDS	38	48	35	74	43	40	51	73	51	66	46	50	45	35	45	variability
ENSG00000004700	E056	chr12	21501602	21501615	-	14	no_CDS	36	45	35	70	41	39	48	73	50	64	43	50	44	35	41	variability
ENSG00000004700	E057	chr12	21501616	21501616	-	1	no_CDS	11	9	6	22	9	6	22	22	10	30	9	20	12	3	7	variability
ENSG00000004700	E058	chr12	21501617	21501620	-	4	no_CDS	11	9	6	22	9	6	22	23	10	29	9	20	12	3	7	variability
ENSG00000004700	E059	chr12	21501621	21501626	-	6	no_CDS	10	9	6	20	9	5	21	21	10	26	9	15	12	3	4	variability
ENSG00000004700	E060	chr12	21501627	21501633	-	7	no_CDS	6	6	4	15	4	3	10	15	10	14	6	9	10	2	2	conserved_exonBaseMean_le_10
ENSG00000004700	E061	chr12	21501634	21501636	-	3	no_CDS	1	4	0	5	2	1	5	8	4	6	2	4	10	0	2	conserved_exonBaseMean_le_10
ENSG00000004700	E062	chr12	21501637	21501637	-	1	no_CDS	1	2	0	3	2	0	5	4	1	2	2	1	6	0	2	conserved_exonBaseMean_le_10
ENSG00000004700	E063	chr12	21501638	21501638	-	1	no_CDS	1	2	0	3	1	0	5	4	1	2	2	1	6	0	2	conserved_exonBaseMean_le_10
ENSG00000004700	E064	chr12	21501639	21501640	-	2	no_CDS	1	2	0	3	1	0	5	4	1	2	0	1	6	0	2	conserved_exonBaseMean_le_10
ENSG00000004700	E065	chr12	21501641	21501641	-	1	no_CDS	1	2	0	2	1	0	5	4	1	2	0	1	6	0	1	conserved_exonBaseMean_le_10
ENSG00000004700	E066	chr12	21501642	21501642	-	1	no_CDS	1	1	0	1	1	0	4	4	1	1	0	1	6	0	1	conserved_exonBaseMean_le_10
ENSG00000004700	E067	chr12	21501643	21501643	-	1	no_CDS	1	0	0	1	1	0	4	4	1	1	0	1	6	0	1	conserved_exonBaseMean_le_10
ENSG00000004700	E068	chr12	21501644	21501644	-	1	no_CDS	1	0	0	0	1	0	4	3	1	1	0	0	0	0	1	conserved_exonBaseMean_le_10
ENSG00000004700	E069	chr12	21501645	21501646	-	2	no_CDS	1	0	0	0	1	0	4	3	1	1	0	0	0	0	1	conserved_exonBaseMean_le_10
ENSG00000004700	E070	chr12	21501647	21501655	-	9	no_CDS	1	0	0	0	1	0	4	3	1	1	0	0	0	0	1	conserved_exonBaseMean_le_10
ENSG00000004700	E071	chr12	21501656	21501656	-	1	no_CDS	1	0	0	0	1	0	2	2	0	0	0	0	0	0	0	conserved_exonBaseMean_le_10
ENSG00000004766	E001	chr7	93232366	93232367	+	2	no_CDS	1	0	1	0	0	1	0	1	1	0	2	4	2	2	3	conserved_exonBaseMean_le_10
ENSG00000004766	E002	chr7	93232368	93232500	+	133	CDS	53	42	69	33	70	56	53	58	41	81	66	69	45	47	43	conserved_exonBaseMean_gt_10
ENSG00000004766	E003	chr7	93239866	93239934	+	69	CDS	78	52	104	46	108	65	72	76	64	117	98	78	76	71	53	conserved_exonBaseMean_gt_10
ENSG00000004766	E004	chr7	93252653	93252775	+	123	CDS	105	91	151	65	169	96	97	113	88	160	154	112	112	109	96	conserved_exonBaseMean_gt_10
ENSG00000004766	E005	chr7	93253860	93253931	+	72	CDS	86	86	127	50	166	92	85	98	80	130	152	117	111	93	112	conserved_exonBaseMean_gt_10
ENSG00000004766	E006	chr7	93256509	93256562	+	54	CDS	60	72	98	42	150	82	81	80	73	106	117	107	95	73	104	conserved_exonBaseMean_gt_10
ENSG00000004766	E007	chr7	93257394	93257464	+	71	CDS	52	94	129	49	169	79	64	61	70	129	132	108	107	79	103	conserved_exonBaseMean_gt_10
ENSG00000004766	E008	chr7	93258159	93258276	+	118	CDS	73	122	165	54	172	98	87	97	87	126	138	133	129	102	115	conserved_exonBaseMean_gt_10
ENSG00000004766	E009	chr7	93258357	93258392	+	36	CDS	66	74	124	49	107	75	65	87	63	85	99	79	92	66	76	conserved_exonBaseMean_gt_10
ENSG00000004766	E010	chr7	93259550	93259632	+	83	CDS	85	80	125	41	127	65	64	95	62	89	96	86	89	94	70	conserved_exonBaseMean_gt_10
ENSG00000004766	E011	chr7	93271220	93271262	+	43	CDS	65	77	103	29	107	52	52	62	51	74	96	75	74	76	57	conserved_exonBaseMean_gt_10
ENSG00000004766	E012	chr7	93272635	93272733	+	99	CDS	91	144	138	54	134	96	96	127	77	145	135	95	121	90	91	conserved_exonBaseMean_gt_10
ENSG00000004766	E013	chr7	93276165	93276305	+	141	CDS	108	195	153	79	198	155	140	193	128	200	186	140	175	120	123	conserved_exonBaseMean_gt_10
ENSG00000004766	E014	chr7	93291703	93291835	+	133	CDS	87	162	147	75	189	136	122	145	99	178	164	111	142	98	106	conserved_exonBaseMean_gt_10
ENSG00000004766	E015	chr7	93294545	93294636	+	92	CDS	76	93	114	54	155	71	69	79	76	119	125	60	121	74	55	conserved_exonBaseMean_gt_10
ENSG00000004766	E016	chr7	93296742	93296836	+	95	CDS	65	46	84	25	109	43	55	47	60	51	83	47	82	52	23	conserved_exonBaseMean_gt_10
ENSG00000004766	E017	chr7	93297145	93297243	+	99	CDS	70	61	119	39	139	61	71	61	65	72	126	69	101	73	34	conserved_exonBaseMean_gt_10
ENSG00000004766	E018	chr7	93303460	93303550	+	91	CDS	70	92	131	34	145	99	58	86	64	82	122	74	83	76	64	conserved_exonBaseMean_gt_10
ENSG00000004766	E019	chr7	93305828	93306004	+	177	CDS	96	169	185	67	216	173	123	164	90	153	208	147	159	140	153	conserved_exonBaseMean_gt_10
ENSG00000004766	E020	chr7	93308824	93308942	+	119	CDS	96	156	128	62	175	160	108	143	70	134	189	143	127	108	145	conserved_exonBaseMean_gt_10
ENSG00000004766	E021	chr7	93311166	93311272	+	107	CDS	79	119	106	65	168	117	69	89	55	115	160	99	91	80	94	conserved_exonBaseMean_gt_10
ENSG00000004766	E022	chr7	93320376	93321056	+	681	CDS	14	17	14	5	14	24	11	18	6	21	19	25	5	0	4	variability
ENSG00000004766	E023	chr7	93323611	93323732	+	122	CDS	67	118	114	55	175	101	70	84	86	108	157	86	107	88	86	conserved_exonBaseMean_gt_10
ENSG00000004766	E024	chr7	93334117	93334197	+	81	CDS	55	130	125	60	161	117	91	91	105	129	162	90	104	86	92	conserved_exonBaseMean_gt_10
ENSG00000004766	E025	chr7	93341427	93341575	+	149	CDS	80	149	145	77	177	122	118	135	112	160	152	120	106	81	104	conserved_exonBaseMean_gt_10
ENSG00000004766	E026	chr7	93348711	93348807	+	97	CDS	55	100	93	58	85	80	78	107	65	141	112	99	62	63	71	conserved_exonBaseMean_gt_10
ENSG00000004766	E027	chr7	93349875	93350033	+	159	CDS	63	144	132	89	130	107	123	129	104	187	135	142	84	101	83	conserved_exonBaseMean_gt_10
ENSG00000004766	E028	chr7	93353640	93353761	+	122	CDS	46	100	119	77	136	88	87	84	106	92	127	92	86	98	73	conserved_exonBaseMean_gt_10
ENSG00000004766	E029	chr7	93355891	93356080	+	190	CDS	66	115	137	65	205	108	109	108	137	115	181	79	100	118	83	conserved_exonBaseMean_gt_10
ENSG00000004766	E030	chr7	93358317	93359025	+	709	CDS	134	258	313	74	285	159	211	185	216	233	318	186	160	158	152	conserved_exonBaseMean_gt_10
ENSG00000004766	E031	chr7	93359026	93359026	+	1	no_CDS	1	6	3	4	17	4	1	3	6	10	13	5	18	15	15	conserved_exonBaseMean_le_10
ENSG00000004766	E032	chr7	93359027	93359241	+	215	no_CDS	3	8	22	6	32	6	4	11	8	17	31	11	32	37	29	variability
ENSG00000004776	E001	chr19	35754570	35755683	-	1114	CDS	1	2	0	22	2	14	5	7	1	4	0	1	0	0	2	conserved_exonBaseMean_le_10
ENSG00000004776	E002	chr19	35755772	35755894	-	123	CDS	0	0	0	1	0	0	2	0	0	0	0	2	0	0	0	conserved_exonBaseMean_le_10
ENSG00000004776	E003	chr19	35756811	35757895	-	1085	CDS	1	12	0	35	10	12	27	16	4	5	4	12	2	5	5	conserved_exonBaseMean_le_10
ENSG00000004777	E001	chr19	35775455	35775550	+	96	no_CDS	0	2	0	0	0	2	1	0	0	0	0	1	0	0	0	conserved_exonBaseMean_le_10
ENSG00000004777	E002	chr19	35775551	35775563	+	13	no_CDS	0	2	0	0	0	2	1	2	0	0	0	0	0	0	0	conserved_exonBaseMean_le_10
ENSG00000004777	E003	chr19	35775564	35775664	+	101	CDS	0	8	3	2	1	2	6	5	2	2	2	2	2	0	1	conserved_exonBaseMean_le_10
ENSG00000004777	E004	chr19	35777645	35777742	+	98	CDS	1	18	8	13	5	6	14	18	3	10	3	9	6	0	9	conserved_exonBaseMean_le_10
ENSG00000004777	E005	chr19	35777824	35777908	+	85	CDS	1	18	6	15	5	9	18	17	4	12	1	9	8	1	11	conserved_exonBaseMean_le_10
ENSG00000004777	E006	chr19	35778280	35778360	+	81	CDS	3	19	7	14	5	8	14	14	3	15	2	6	13	5	8	conserved_exonBaseMean_le_10
ENSG00000004777	E007	chr19	35778464	35778601	+	138	CDS	1	18	5	11	6	10	13	14	3	18	3	6	27	6	13	conserved_exonBaseMean_le_10
ENSG00000004777	E008	chr19	35779032	35779124	+	93	CDS	2	16	3	12	5	12	8	15	2	18	6	6	20	5	16	conserved_exonBaseMean_le_10
ENSG00000004777	E009	chr19	35780211	35780333	+	123	CDS	2	18	3	15	4	11	13	22	3	14	4	16	14	5	16	conserved_exonBaseMean_le_10
ENSG00000004777	E010	chr19	35780421	35780498	+	78	CDS	3	14	1	8	2	8	5	17	4	7	2	13	6	2	7	conserved_exonBaseMean_le_10
ENSG00000004777	E011	chr19	35780582	35780648	+	67	CDS	3	11	4	5	2	3	5	12	4	5	1	7	6	2	6	conserved_exonBaseMean_le_10
ENSG00000004777	E012	chr19	35780757	35780816	+	60	CDS	3	12	4	7	2	2	9	13	5	7	1	7	4	2	4	conserved_exonBaseMean_le_10
ENSG00000004777	E013	chr19	35780920	35781072	+	153	CDS	2	18	4	11	5	4	8	19	7	7	1	8	9	3	8	conserved_exonBaseMean_le_10
ENSG00000004777	E014	chr19	35781150	35781252	+	103	CDS	2	16	0	13	9	5	8	15	2	10	1	8	11	0	7	conserved_exonBaseMean_le_10
ENSG00000004777	E015	chr19	35782373	35782517	+	145	CDS	3	22	0	17	15	4	12	21	3	15	1	11	13	0	13	conserved_exonBaseMean_le_10
ENSG00000004777	E016	chr19	35782597	35782679	+	83	CDS	2	21	0	16	9	5	14	24	3	14	0	6	11	2	11	conserved_exonBaseMean_le_10
ENSG00000004777	E017	chr19	35782762	35782869	+	108	CDS	0	22	0	20	6	5	16	22	2	6	2	6	15	2	11	conserved_exonBaseMean_le_10
ENSG00000004777	E018	chr19	35784172	35784317	+	146	CDS	1	17	0	15	2	5	16	17	1	10	2	6	14	2	13	conserved_exonBaseMean_le_10
ENSG00000004777	E019	chr19	35784495	35784706	+	212	CDS	0	10	0	5	2	2	13	10	2	13	2	6	3	2	7	conserved_exonBaseMean_le_10
ENSG00000004777	E020	chr19	35784953	35785106	+	154	CDS	1	6	1	13	1	5	13	9	1	4	0	1	3	0	3	conserved_exonBaseMean_le_10
ENSG00000004777	E021	chr19	35785189	35785334	+	146	CDS	1	20	2	15	2	6	13	11	3	6	1	11	8	3	3	conserved_exonBaseMean_le_10
ENSG00000004777	E022	chr19	35785409	35785483	+	75	CDS	0	24	2	14	2	5	15	10	3	6	1	10	7	3	4	conserved_exonBaseMean_le_10
ENSG00000004777	E023	chr19	35786413	35787072	+	660	CDS	2	60	1	32	11	11	31	22	3	24	1	17	8	0	19	conserved_exonBaseMean_gt_10
ENSG00000004777	E024	chr19	35787168	35787559	+	392	CDS	0	26	1	19	7	8	12	17	3	10	2	14	0	1	8	conserved_exonBaseMean_le_10
ENSG00000004777	E025	chr19	35787560	35787643	+	84	CDS	0	4	0	5	0	5	3	4	0	3	0	5	0	0	2	conserved_exonBaseMean_le_10
ENSG00000004777	E026	chr19	35787644	35788704	+	1061	CDS	1	66	8	49	10	34	46	42	5	42	5	42	17	1	37	conserved_exonBaseMean_gt_10
ENSG00000004777	E027	chr19	35788705	35788822	+	118	no_CDS	0	15	2	6	1	5	9	6	0	9	1	10	7	1	9	conserved_exonBaseMean_le_10
ENSG00000004779	E001	chr16	23581005	23581014	-	10	no_CDS	73	28	56	10	30	10	8	11	26	3	11	3	24	10	14	variability
ENSG00000004779	E002	chr16	23581015	23581015	-	1	no_CDS	95	29	61	12	49	11	8	12	25	4	19	9	42	27	16	human_up
ENSG00000004779	E003	chr16	23581016	23581021	-	6	no_CDS	170	60	144	35	232	54	16	17	39	38	155	64	223	184	81	macaque_down
ENSG00000004779	E004	chr16	23581022	23581173	-	152	no_CDS	608	686	949	710	2105	864	647	681	913	525	954	603	1042	973	807	conserved_exonBaseMean_gt_10
ENSG00000004779	E005	chr16	23582276	23582375	-	100	CDS	769	804	1090	930	2487	1020	732	758	1109	630	1103	681	1210	1155	980	conserved_exonBaseMean_gt_10
ENSG00000004779	E006	chr16	23585336	23585423	-	88	CDS	708	903	1021	1126	2411	1082	734	782	1040	725	1086	718	1109	1157	1137	conserved_exonBaseMean_gt_10
ENSG00000004779	E007	chr16	23587197	23587319	-	123	CDS	768	1496	1058	1595	2458	1564	751	868	863	1086	1124	874	1142	1134	1383	conserved_exonBaseMean_gt_10
ENSG00000004779	E008	chr16	23596123	23596314	-	192	CDS	567	1065	650	1100	1526	1147	435	549	503	838	707	600	726	713	846	conserved_exonBaseMean_gt_10
ENSG00000004779	E009	chr16	23596315	23596316	-	2	no_CDS	0	0	0	1	0	0	4	16	8	0	2	1	0	1	0	conserved_exonBaseMean_le_10
ENSG00000004779	E010	chr16	23596317	23596319	-	3	no_CDS	0	0	0	1	0	0	4	16	8	0	2	1	0	1	0	conserved_exonBaseMean_le_10
ENSG00000004864	E001	chr7	96120217	96120220	-	4	no_CDS	1	1	1	1	0	0	0	1	0	1	0	1	0	3	0	conserved_exonBaseMean_le_10
ENSG00000004864	E002	chr7	96120221	96120226	-	6	no_CDS	3	2	3	1	0	0	2	4	2	1	0	2	2	3	0	conserved_exonBaseMean_le_10
ENSG00000004864	E003	chr7	96120227	96120412	-	186	no_CDS	10	31	36	15	10	28	19	36	36	32	48	34	32	29	52	conserved_exonBaseMean_gt_10
ENSG00000004864	E004	chr7	96120413	96120413	-	1	no_CDS	6	27	32	14	10	24	10	25	31	28	46	32	29	25	45	conserved_exonBaseMean_gt_10
ENSG00000004864	E005	chr7	96120414	96120417	-	4	no_CDS	8	29	38	14	10	24	13	26	39	29	48	36	32	28	46	conserved_exonBaseMean_gt_10
ENSG00000004864	E006	chr7	96120418	96120744	-	327	no_CDS	44	121	170	43	67	61	47	54	141	83	172	104	113	122	132	conserved_exonBaseMean_gt_10
ENSG00000004864	E007	chr7	96120745	96120752	-	8	no_CDS	24	31	66	10	37	13	14	17	51	19	70	28	45	53	35	conserved_exonBaseMean_gt_10
ENSG00000004864	E008	chr7	96120753	96121377	-	625	CDS	115	371	341	107	147	142	65	163	232	212	331	263	208	214	328	conserved_exonBaseMean_gt_10
ENSG00000004864	E009	chr7	96121655	96121745	-	91	CDS	44	123	80	39	36	50	18	48	78	72	103	79	62	63	107	conserved_exonBaseMean_gt_10
ENSG00000004864	E010	chr7	96121839	96121997	-	159	CDS	49	233	117	61	52	71	35	78	85	126	143	131	81	108	187	conserved_exonBaseMean_gt_10
ENSG00000004864	E011	chr7	96131743	96131881	-	139	CDS	32	237	116	51	56	54	32	92	88	143	114	132	62	92	176	conserved_exonBaseMean_gt_10
ENSG00000004864	E012	chr7	96146556	96146696	-	141	CDS	34	162	117	38	40	49	16	51	74	86	85	93	52	66	85	conserved_exonBaseMean_gt_10
ENSG00000004864	E013	chr7	96170045	96170125	-	81	CDS	40	120	120	25	39	46	6	31	84	58	81	65	63	74	72	conserved_exonBaseMean_gt_10
ENSG00000004864	E014	chr7	96171472	96171524	-	53	CDS	38	103	110	21	36	44	16	32	86	65	68	59	64	76	96	conserved_exonBaseMean_gt_10
ENSG00000004864	E015	chr7	96184277	96184435	-	159	CDS	47	184	152	39	35	68	39	62	124	97	115	93	104	110	151	conserved_exonBaseMean_gt_10
ENSG00000004864	E016	chr7	96184927	96185011	-	85	CDS	27	119	110	29	27	40	20	47	96	64	78	55	59	67	82	conserved_exonBaseMean_gt_10
ENSG00000004864	E017	chr7	96189294	96189378	-	85	CDS	35	82	99	25	23	44	22	53	96	60	73	57	61	68	84	conserved_exonBaseMean_gt_10
ENSG00000004864	E018	chr7	96189581	96189674	-	94	CDS	36	92	114	29	42	64	38	66	110	74	101	75	67	80	104	conserved_exonBaseMean_gt_10
ENSG00000004864	E019	chr7	96191109	96191247	-	139	CDS	56	156	151	42	50	77	46	91	142	111	142	104	99	95	128	conserved_exonBaseMean_gt_10
ENSG00000004864	E020	chr7	96193037	96193183	-	147	CDS	59	182	163	37	66	83	43	95	133	126	148	101	109	101	141	conserved_exonBaseMean_gt_10
ENSG00000004864	E021	chr7	96208838	96208977	-	140	CDS	63	179	159	41	64	80	33	82	127	100	157	88	121	97	166	conserved_exonBaseMean_gt_10
ENSG00000004864	E022	chr7	96234802	96234917	-	116	CDS	34	122	113	34	37	49	15	47	85	65	115	69	52	66	123	conserved_exonBaseMean_gt_10
ENSG00000004864	E023	chr7	96277196	96277338	-	143	CDS	76	210	176	37	35	64	39	93	96	85	131	110	104	84	156	conserved_exonBaseMean_gt_10
ENSG00000004864	E024	chr7	96296898	96296951	-	54	CDS	53	145	105	23	25	36	34	62	52	80	51	75	49	37	113	conserved_exonBaseMean_gt_10
ENSG00000004864	E025	chr7	96321942	96322060	-	119	CDS	50	111	86	15	17	27	29	53	31	61	40	54	29	27	85	conserved_exonBaseMean_gt_10
ENSG00000004864	E026	chr7	96322061	96322094	-	34	no_CDS	15	20	22	2	2	3	5	8	5	14	5	11	6	2	8	conserved_exonBaseMean_le_10
ENSG00000004864	E027	chr7	96322095	96322097	-	3	no_CDS	6	6	8	1	0	1	1	4	0	3	2	2	5	1	3	conserved_exonBaseMean_le_10
ENSG00000004864	E028	chr7	96322098	96322098	-	1	no_CDS	6	6	7	1	0	0	1	2	0	2	1	1	5	0	3	conserved_exonBaseMean_le_10
ENSG00000004864	E029	chr7	96322099	96322100	-	2	no_CDS	6	6	6	1	0	0	1	2	0	2	1	1	3	0	3	conserved_exonBaseMean_le_10
ENSG00000004864	E030	chr7	96322101	96322121	-	21	no_CDS	6	6	6	1	0	0	1	2	0	2	1	1	3	0	3	conserved_exonBaseMean_le_10
ENSG00000004864	E031	chr7	96322122	96322125	-	4	no_CDS	1	3	0	0	0	0	0	1	0	1	0	0	0	0	0	conserved_exonBaseMean_le_10
ENSG00000004864	E032	chr7	96322126	96322135	-	10	no_CDS	1	3	0	0	0	0	0	1	0	1	0	0	0	0	0	conserved_exonBaseMean_le_10
ENSG00000004864	E033	chr7	96322136	96322136	-	1	no_CDS	1	3	0	0	0	0	0	1	0	0	0	0	0	0	0	conserved_exonBaseMean_le_10
ENSG00000004866	E001	chr7	116953302	116953310	+	9	no_CDS	7	1	0	0	1	0	0	1	0	0	0	1	1	2	3	conserved_exonBaseMean_le_10
ENSG00000004866	E002	chr7	116953311	116953319	+	9	no_CDS	7	1	0	0	2	0	0	1	0	0	0	1	1	2	3	conserved_exonBaseMean_le_10
ENSG00000004866	E003	chr7	116953320	116953343	+	24	no_CDS	12	2	0	2	2	0	0	1	0	1	1	1	1	4	4	conserved_exonBaseMean_le_10
ENSG00000004866	E004	chr7	116953344	116953396	+	53	no_CDS	45	2	0	2	1	0	0	1	0	1	1	3	1	4	5	conserved_exonBaseMean_le_10
ENSG00000004866	E005	chr7	116953397	116953432	+	36	no_CDS	49	2	0	0	2	2	0	1	0	3	0	3	0	0	2	conserved_exonBaseMean_le_10
ENSG00000004866	E006	chr7	116953433	116953438	+	6	no_CDS	49	2	0	0	2	2	0	1	0	4	0	3	0	0	4	conserved_exonBaseMean_le_10
ENSG00000004866	E007	chr7	116953439	116953500	+	62	no_CDS	57	25	5	11	16	12	8	10	1	24	4	16	3	8	16	conserved_exonBaseMean_gt_10
ENSG00000004866	E008	chr7	116953501	116953691	+	191	CDS	104	169	44	84	105	155	125	129	63	163	71	130	43	101	147	conserved_exonBaseMean_gt_10
ENSG00000004866	E009	chr7	117014875	117014885	+	11	no_CDS	4	5	1	2	2	3	4	1	1	3	5	2	0	5	0	conserved_exonBaseMean_le_10
ENSG00000004866	E010	chr7	117014886	117014890	+	5	no_CDS	4	5	1	2	1	3	3	1	1	3	5	2	0	6	0	conserved_exonBaseMean_le_10
ENSG00000004866	E011	chr7	117014891	117014910	+	20	no_CDS	10	7	1	2	3	4	6	1	2	9	5	3	0	17	0	conserved_exonBaseMean_le_10
ENSG00000004866	E012	chr7	117014911	117014912	+	2	no_CDS	9	7	3	2	3	4	5	1	2	10	5	4	0	16	0	conserved_exonBaseMean_le_10
ENSG00000004866	E013	chr7	117014913	117015014	+	102	CDS	32	51	18	7	29	8	3	1	4	54	29	32	1	62	6	variability
ENSG00000004866	E014	chr7	117098613	117098815	+	203	CDS	13	35	13	3	7	6	2	3	7	16	8	15	5	27	4	variability
ENSG00000004866	E015	chr7	117099762	117099844	+	83	CDS	119	220	85	90	171	127	87	115	98	227	122	160	31	205	143	conserved_exonBaseMean_gt_10
ENSG00000004866	E016	chr7	117119561	117119720	+	160	CDS	185	297	112	107	294	172	97	145	134	278	203	186	88	357	198	conserved_exonBaseMean_gt_10
ENSG00000004866	E017	chr7	117129793	117129847	+	55	CDS	153	250	81	80	234	132	72	102	111	194	165	141	82	280	135	conserved_exonBaseMean_gt_10
ENSG00000004866	E018	chr7	117130491	117130606	+	116	CDS	194	391	107	136	272	169	145	162	143	322	187	232	99	323	229	conserved_exonBaseMean_gt_10
ENSG00000004866	E019	chr7	117131885	117131960	+	76	CDS	173	407	99	111	205	165	155	153	125	288	151	228	92	242	245	conserved_exonBaseMean_gt_10
ENSG00000004866	E020	chr7	117134124	117134192	+	69	CDS	37	51	13	9	29	14	16	16	23	56	36	59	22	97	78	variability
ENSG00000004866	E021	chr7	117136081	117136235	+	155	CDS	165	518	122	165	248	206	199	184	172	411	199	339	102	346	351	conserved_exonBaseMean_gt_10
ENSG00000004866	E022	chr7	117138435	117138532	+	98	CDS	158	432	109	133	226	183	146	148	136	374	182	287	83	275	266	conserved_exonBaseMean_gt_10
ENSG00000004866	E023	chr7	117170862	117170976	+	115	CDS	120	282	96	98	219	163	117	107	120	264	180	187	82	266	183	conserved_exonBaseMean_gt_10
ENSG00000004866	E024	chr7	117189321	117189393	+	73	CDS	103	222	63	72	185	107	85	73	91	197	146	136	71	223	136	conserved_exonBaseMean_gt_10
ENSG00000004866	E025	chr7	117190834	117190936	+	103	CDS	100	300	87	103	205	136	119	106	114	258	152	174	79	267	172	conserved_exonBaseMean_gt_10
ENSG00000004866	E026	chr7	117209787	117209937	+	151	CDS	132	285	100	117	206	142	124	130	140	288	183	210	70	270	180	conserved_exonBaseMean_gt_10
ENSG00000004866	E027	chr7	117209938	117211686	+	1749	CDS	24	44	14	19	27	20	19	35	22	47	24	40	8	26	24	conserved_exonBaseMean_gt_10
ENSG00000004866	E028	chr7	117219084	117219176	+	93	CDS	107	202	77	81	154	111	71	101	118	219	150	160	59	224	140	conserved_exonBaseMean_gt_10
ENSG00000004866	E029	chr7	117221923	117222062	+	140	CDS	106	324	107	119	220	170	120	153	155	347	189	244	76	301	225	conserved_exonBaseMean_gt_10
ENSG00000004866	E030	chr7	117222861	117223896	+	1036	CDS	18	148	16	12	4	29	89	106	34	200	12	86	3	6	61	variability
ENSG00000004866	E031	chr7	117223897	117223901	+	5	no_CDS	0	2	0	0	0	0	0	1	1	2	0	0	0	0	0	conserved_exonBaseMean_le_10
ENSG00000004866	E032	chr7	117223902	117223903	+	2	no_CDS	0	2	0	0	0	0	0	1	1	0	0	0	0	0	0	conserved_exonBaseMean_le_10
ENSG00000004866	E033	chr7	117223904	117223906	+	3	no_CDS	0	2	0	0	0	0	0	1	1	1	0	0	0	0	0	conserved_exonBaseMean_le_10
ENSG00000004866	E034	chr7	117229762	117230012	+	251	CDS	117	274	105	104	229	160	101	144	114	297	126	240	68	236	228	conserved_exonBaseMean_gt_10
ENSG00000004866	E035	chr7	117230013	117230019	+	7	no_CDS	33	8	17	1	29	10	16	8	8	14	9	9	8	29	5	conserved_exonBaseMean_gt_10
ENSG00000004866	E036	chr7	117230020	117230098	+	79	no_CDS	35	10	16	1	30	13	15	6	8	18	11	9	6	25	6	conserved_exonBaseMean_gt_10
ENSG00000004866	E037	chr7	117230099	117230100	+	2	no_CDS	22	4	7	0	15	4	4	5	3	13	6	3	2	15	3	conserved_exonBaseMean_le_10
ENSG00000004866	E038	chr7	117230101	117230101	+	1	no_CDS	13	4	5	0	13	4	0	2	3	12	5	3	2	8	2	conserved_exonBaseMean_le_10
ENSG00000004866	E039	chr7	117230102	117230102	+	1	no_CDS	8	4	5	0	10	4	0	2	2	12	5	3	1	3	2	conserved_exonBaseMean_le_10
ENSG00000004866	E040	chr7	117230103	117230106	+	4	no_CDS	8	4	5	0	9	4	0	2	2	12	5	3	1	3	2	conserved_exonBaseMean_le_10
ENSG00000004866	E041	chr7	117230107	117230171	+	65	no_CDS	7	4	5	0	9	4	0	2	2	13	5	3	1	4	2	conserved_exonBaseMean_le_10
ENSG00000004866	E042	chr7	117230172	117230173	+	2	no_CDS	1	0	0	0	2	3	0	0	1	2	0	0	0	1	1	conserved_exonBaseMean_le_10
ENSG00000004866	E043	chr7	117230174	117230175	+	2	no_CDS	1	0	0	0	1	1	0	0	1	2	0	0	0	1	1	conserved_exonBaseMean_le_10
ENSG00000004961	E001	chrX	11111286	11111290	+	5	no_CDS	0	0	0	0	0	0	0	0	0	0	0	0	0	0	0	not_eval
ENSG00000004961	E002	chrX	11111291	11111293	+	3	no_CDS	0	0	0	0	0	0	0	0	0	0	0	0	0	0	0	not_eval
ENSG00000004961	E003	chrX	11111294	11111297	+	4	no_CDS	0	0	0	0	0	0	0	0	0	0	0	0	0	1	0	conserved_exonBaseMean_le_10
ENSG00000004961	E004	chrX	11111298	11111318	+	21	no_CDS	2	0	1	1	1	2	0	1	1	2	0	0	0	2	1	conserved_exonBaseMean_le_10
ENSG00000004961	E005	chrX	11111319	11111321	+	3	no_CDS	3	0	1	1	1	2	0	1	1	2	2	0	0	5	1	conserved_exonBaseMean_le_10
ENSG00000004961	E006	chrX	11111322	11111326	+	5	no_CDS	11	5	1	5	1	4	1	6	1	4	6	1	0	7	1	conserved_exonBaseMean_le_10
ENSG00000004961	E007	chrX	11111327	11111327	+	1	no_CDS	11	5	1	5	1	4	1	6	1	5	6	2	0	7	1	conserved_exonBaseMean_le_10
ENSG00000004961	E008	chrX	11111328	11111331	+	4	no_CDS	11	5	1	5	1	4	1	8	1	5	6	2	0	12	1	conserved_exonBaseMean_le_10
ENSG00000004961	E009	chrX	11111332	11111334	+	3	no_CDS	11	5	1	5	1	5	1	10	2	5	6	2	0	14	1	conserved_exonBaseMean_le_10
ENSG00000004961	E010	chrX	11111335	11111336	+	2	no_CDS	15	5	2	7	1	6	1	11	2	5	6	3	0	17	2	conserved_exonBaseMean_le_10
ENSG00000004961	E011	chrX	11111337	11111423	+	87	no_CDS	65	33	17	47	31	23	26	43	31	49	25	16	14	48	54	conserved_exonBaseMean_gt_10
ENSG00000004961	E012	chrX	11111424	11111460	+	37	no_CDS	70	46	26	68	39	36	44	63	52	80	21	24	19	51	76	conserved_exonBaseMean_gt_10
ENSG00000004961	E013	chrX	11111461	11111518	+	58	no_CDS	72	67	31	105	49	46	37	76	52	88	30	35	24	63	101	conserved_exonBaseMean_gt_10
ENSG00000004961	E014	chrX	11112019	11112160	+	142	CDS	99	149	62	184	68	102	176	188	177	187	77	88	60	108	259	conserved_exonBaseMean_gt_10
ENSG00000004961	E015	chrX	11114835	11114986	+	152	CDS	97	197	84	223	82	129	223	274	253	232	101	125	112	124	355	conserved_exonBaseMean_gt_10
ENSG00000004961	E016	chrX	11117267	11117415	+	149	CDS	114	212	125	221	110	117	197	288	276	241	122	126	123	160	399	conserved_exonBaseMean_gt_10
ENSG00000004961	E017	chrX	11118501	11118620	+	120	CDS	129	174	126	178	123	103	171	229	233	201	111	125	124	172	373	conserved_exonBaseMean_gt_10
ENSG00000004961	E018	chrX	11120907	11120993	+	87	CDS	103	119	101	110	79	81	134	154	203	158	76	92	115	132	288	conserved_exonBaseMean_gt_10
ENSG00000004961	E019	chrX	11121612	11121875	+	264	CDS	108	127	104	127	99	102	166	207	271	192	121	96	141	170	338	conserved_exonBaseMean_gt_10
ENSG00000004961	E020	chrX	11121876	11121876	+	1	no_CDS	35	20	30	25	29	16	19	22	46	33	31	10	35	36	29	conserved_exonBaseMean_gt_10
ENSG00000004961	E021	chrX	11121877	11121880	+	4	no_CDS	26	18	24	23	19	16	16	23	36	33	25	9	28	34	32	conserved_exonBaseMean_gt_10
ENSG00000004961	E022	chrX	11121881	11121882	+	2	no_CDS	23	18	22	23	18	17	16	22	35	34	21	9	27	34	31	conserved_exonBaseMean_gt_10
ENSG00000004961	E023	chrX	11121883	11121887	+	5	no_CDS	24	19	22	25	19	18	18	26	38	35	24	9	27	37	34	conserved_exonBaseMean_gt_10
ENSG00000004961	E024	chrX	11121888	11122916	+	1029	no_CDS	76	158	153	202	141	174	192	266	296	232	132	111	155	168	324	conserved_exonBaseMean_gt_10
ENSG00000004961	E025	chrX	11122917	11123074	+	158	no_CDS	2	8	8	24	12	9	16	26	22	13	3	3	8	5	18	conserved_exonBaseMean_gt_10
ENSG00000004961	E026	chrX	11123075	11123080	+	6	no_CDS	1	1	2	0	2	0	6	1	2	0	0	0	3	2	0	conserved_exonBaseMean_le_10
ENSG00000004961	E027	chrX	11123081	11123082	+	2	no_CDS	0	1	2	0	1	0	5	1	2	0	0	0	2	2	0	conserved_exonBaseMean_le_10
ENSG00000004961	E028	chrX	11123083	11123083	+	1	no_CDS	0	1	2	0	1	0	5	1	2	0	0	0	2	2	0	conserved_exonBaseMean_le_10
ENSG00000005007	E001	chr19	18831920	18831927	+	8	no_CDS	2	0	0	0	0	1	1	2	0	0	0	0	0	0	0	conserved_exonBaseMean_le_10
ENSG00000005007	E002	chr19	18831928	18832440	+	513	CDS	109	165	18	69	21	63	116	120	29	147	34	95	26	20	57	conserved_exonBaseMean_gt_10
ENSG00000005007	E003	chr19	18845976	18845979	+	4	no_CDS	5	5	2	4	1	2	6	6	0	5	1	3	4	2	1	conserved_exonBaseMean_le_10
ENSG00000005007	E004	chr19	18845980	18846119	+	140	CDS	105	173	47	125	36	116	101	143	75	200	60	145	61	55	119	conserved_exonBaseMean_gt_10
ENSG00000005007	E005	chr19	18847744	18847833	+	90	CDS	77	195	67	150	61	154	113	173	97	254	80	186	84	73	145	conserved_exonBaseMean_gt_10
ENSG00000005007	E006	chr19	18850075	18850242	+	168	CDS	97	270	96	183	106	210	159	246	117	338	106	247	137	78	192	conserved_exonBaseMean_gt_10
ENSG00000005007	E007	chr19	18850688	18850868	+	181	CDS	100	343	110	201	92	190	172	228	95	385	90	282	125	81	244	conserved_exonBaseMean_gt_10
ENSG00000005007	E008	chr19	18852135	18852274	+	140	CDS	104	365	108	201	80	183	175	221	118	421	112	293	111	75	282	conserved_exonBaseMean_gt_10
ENSG00000005007	E009	chr19	18852275	18852296	+	22	CDS	72	193	59	121	48	127	114	161	91	210	62	161	87	53	167	conserved_exonBaseMean_gt_10
ENSG00000005007	E010	chr19	18852987	18853071	+	85	CDS	82	273	86	178	68	174	175	235	107	335	100	246	106	89	245	conserved_exonBaseMean_gt_10
ENSG00000005007	E011	chr19	18853252	18853350	+	99	CDS	92	268	77	169	70	162	171	231	91	307	92	251	94	79	231	conserved_exonBaseMean_gt_10
ENSG00000005007	E012	chr19	18854601	18854709	+	109	CDS	67	180	68	142	54	122	135	189	93	220	71	212	57	65	150	conserved_exonBaseMean_gt_10
ENSG00000005007	E013	chr19	18854879	18855038	+	160	CDS	78	320	118	258	77	199	231	301	148	373	122	338	73	87	233	conserved_exonBaseMean_gt_10
ENSG00000005007	E014	chr19	18855124	18855242	+	119	CDS	76	300	121	253	70	205	196	259	143	363	91	353	90	85	225	conserved_exonBaseMean_gt_10
ENSG00000005007	E015	chr19	18855925	18856089	+	165	CDS	96	373	100	272	79	235	196	274	136	417	116	355	99	94	286	conserved_exonBaseMean_gt_10
ENSG00000005007	E016	chr19	18856186	18856300	+	115	CDS	64	244	55	185	63	152	152	231	90	296	71	244	73	61	184	conserved_exonBaseMean_gt_10
ENSG00000005007	E017	chr19	18856877	18857020	+	144	CDS	78	236	60	135	69	128	140	271	87	280	71	215	72	53	148	conserved_exonBaseMean_gt_10
ENSG00000005007	E018	chr19	18857320	18857533	+	214	CDS	78	356	103	186	89	203	190	317	100	432	104	296	95	85	187	conserved_exonBaseMean_gt_10
ENSG00000005007	E019	chr19	18860321	18860438	+	118	CDS	67	331	120	181	74	197	169	278	115	419	101	294	109	88	227	conserved_exonBaseMean_gt_10
ENSG00000005007	E020	chr19	18860826	18860982	+	157	CDS	75	351	125	216	74	218	178	305	113	456	126	342	127	73	252	conserved_exonBaseMean_gt_10
ENSG00000005007	E021	chr19	18862010	18862152	+	143	CDS	74	357	109	208	94	209	178	269	108	454	101	338	106	54	239	conserved_exonBaseMean_gt_10
ENSG00000005007	E022	chr19	18863438	18863612	+	175	CDS	97	394	106	247	111	278	264	292	120	527	80	371	104	77	263	conserved_exonBaseMean_gt_10
ENSG00000005007	E023	chr19	18864170	18864251	+	82	CDS	81	279	76	201	91	209	215	271	86	398	72	251	87	77	210	conserved_exonBaseMean_gt_10
ENSG00000005007	E024	chr19	18865289	18865450	+	162	CDS	101	361	111	269	128	267	270	311	113	494	114	314	147	111	295	conserved_exonBaseMean_gt_10
ENSG00000005007	E025	chr19	18865561	18865778	+	218	CDS	136	323	129	248	121	262	207	246	128	453	125	338	144	129	296	conserved_exonBaseMean_gt_10
ENSG00000005007	E026	chr19	18866044	18866166	+	123	CDS	108	172	77	112	79	112	106	115	92	183	75	176	98	85	192	conserved_exonBaseMean_gt_10
ENSG00000005007	E027	chr19	18866521	18866576	+	56	no_CDS	67	135	59	72	51	68	95	88	63	137	50	106	58	44	141	conserved_exonBaseMean_gt_10
ENSG00000005007	E028	chr19	18866577	18868229	+	1653	no_CDS	411	925	441	632	346	579	676	911	518	1335	470	1077	498	404	938	conserved_exonBaseMean_gt_10
ENSG00000005007	E029	chr19	18868230	18868230	+	1	no_CDS	3	0	0	0	0	1	1	0	2	2	3	1	1	0	1	conserved_exonBaseMean_le_10
ENSG00000005020	E001	chr7	26667064	26667069	-	6	no_CDS	1	2	6	4	0	5	2	0	5	6	10	4	1	5	0	conserved_exonBaseMean_le_10
ENSG00000005020	E002	chr7	26667070	26667502	-	433	no_CDS	59	373	243	214	156	298	268	255	247	425	343	378	201	162	104	conserved_exonBaseMean_gt_10
ENSG00000005020	E003	chr7	26667503	26668681	-	1179	no_CDS	248	1736	607	737	485	1043	1150	1191	771	1416	946	1531	741	547	388	conserved_exonBaseMean_gt_10
ENSG00000005020	E004	chr7	26668682	26668684	-	3	no_CDS	48	246	18	87	22	132	34	92	47	98	32	154	70	57	34	conserved_exonBaseMean_gt_10
ENSG00000005020	E005	chr7	26668685	26668896	-	212	no_CDS	107	533	137	274	117	320	229	362	212	424	241	502	174	121	81	conserved_exonBaseMean_gt_10
ENSG00000005020	E006	chr7	26668897	26669095	-	199	no_CDS	73	376	190	186	159	209	241	261	255	327	318	407	217	131	71	conserved_exonBaseMean_gt_10
ENSG00000005020	E007	chr7	26669096	26669403	-	308	no_CDS	41	332	193	133	177	201	209	175	230	299	372	292	221	154	82	conserved_exonBaseMean_gt_10
ENSG00000005020	E008	chr7	26669404	26669656	-	253	no_CDS	40	241	136	103	110	197	199	157	167	270	226	278	180	130	79	conserved_exonBaseMean_gt_10
ENSG00000005020	E009	chr7	26670091	26670192	-	102	CDS	84	345	92	198	90	292	333	289	165	462	201	424	203	137	80	conserved_exonBaseMean_gt_10
ENSG00000005020	E010	chr7	26681693	26682829	-	1137	CDS	6	43	21	19	26	17	9	7	2	34	23	29	35	23	21	macaque_down
ENSG00000005020	E011	chr7	26684736	26684848	-	113	CDS	111	497	136	278	102	360	491	421	219	605	265	594	241	166	103	conserved_exonBaseMean_gt_10
ENSG00000005020	E012	chr7	26690285	26690362	-	78	CDS	94	498	140	280	104	329	442	370	202	568	258	536	201	148	115	conserved_exonBaseMean_gt_10
ENSG00000005020	E013	chr7	26723717	26725427	-	1711	CDS	9	47	23	35	16	29	34	35	14	32	28	45	20	10	9	conserved_exonBaseMean_gt_10
ENSG00000005020	E014	chr7	26725428	26725565	-	138	CDS	109	508	175	302	140	331	435	394	232	576	357	599	216	168	145	conserved_exonBaseMean_gt_10
ENSG00000005020	E015	chr7	26725923	26725986	-	64	CDS	79	294	98	184	116	242	252	256	145	384	265	420	141	113	86	conserved_exonBaseMean_gt_10
ENSG00000005020	E016	chr7	26726879	26726881	-	3	CDS	2	6	2	2	1	1	3	3	0	2	2	3	0	2	1	conserved_exonBaseMean_le_10
ENSG00000005020	E017	chr7	26726882	26727006	-	125	CDS	106	477	145	248	163	335	334	338	215	440	349	497	196	170	134	conserved_exonBaseMean_gt_10
ENSG00000005020	E018	chr7	26738795	26738878	-	84	CDS	80	469	109	225	133	281	298	266	186	309	247	374	189	139	122	conserved_exonBaseMean_gt_10
ENSG00000005020	E019	chr7	26739887	26739964	-	78	CDS	75	515	103	278	121	346	385	368	185	407	226	445	210	133	110	conserved_exonBaseMean_gt_10
ENSG00000005020	E020	chr7	26844030	26844137	-	108	CDS	74	590	115	298	129	388	493	479	204	509	308	502	249	145	127	conserved_exonBaseMean_gt_10
ENSG00000005020	E021	chr7	26854137	26854162	-	26	CDS	40	371	74	190	88	253	302	295	116	345	209	323	182	105	86	conserved_exonBaseMean_gt_10
ENSG00000005020	E022	chr7	26854785	26854890	-	106	CDS	54	558	99	337	103	347	465	453	165	523	258	485	228	129	146	conserved_exonBaseMean_gt_10
ENSG00000005020	E023	chr7	26863555	26863653	-	99	no_CDS	4	2	13	8	3	5	22	20	6	5	1	5	6	2	2	conserved_exonBaseMean_le_10
ENSG00000005020	E024	chr7	26864363	26864593	-	231	CDS	42	642	61	390	49	351	512	563	132	631	204	526	126	87	148	conserved_exonBaseMean_gt_10
ENSG00000005020	E025	chr7	26864594	26864616	-	23	no_CDS	0	15	2	31	1	21	27	61	17	26	12	26	6	3	9	variability
ENSG00000005020	E026	chr7	26864617	26864617	-	1	no_CDS	0	2	1	20	1	11	17	47	7	15	4	13	4	0	3	variability
ENSG00000005020	E027	chr7	26864618	26864620	-	3	no_CDS	0	2	1	20	1	11	17	44	6	15	4	13	4	0	3	variability
ENSG00000005020	E028	chr7	26864621	26864638	-	18	no_CDS	0	0	1	20	1	10	14	40	6	13	4	14	4	0	2	conserved_exonBaseMean_le_10
ENSG00000005020	E029	chr7	26864639	26864649	-	11	no_CDS	0	0	1	11	1	4	7	17	3	9	4	9	3	0	2	conserved_exonBaseMean_le_10
ENSG00000005020	E030	chr7	26864650	26864740	-	91	no_CDS	0	0	1	10	1	5	4	15	1	8	3	6	2	0	0	conserved_exonBaseMean_le_10
ENSG00000005022	E001	chrX	119468433	119468444	+	12	no_CDS	23	13	9	12	5	11	7	13	12	7	6	13	4	1	8	conserved_exonBaseMean_le_10
ENSG00000005022	E002	chrX	119468445	119468445	+	1	no_CDS	26	17	10	19	7	12	7	15	12	9	6	16	6	1	12	conserved_exonBaseMean_gt_10
ENSG00000005022	E003	chrX	119468446	119468626	+	181	CDS	877	2277	989	1446	870	1298	1033	1471	1130	1222	972	1056	611	803	1247	conserved_exonBaseMean_gt_10
ENSG00000005022	E004	chrX	119468627	119469660	+	1034	no_CDS	52	116	78	92	60	71	123	176	108	115	92	90	50	70	77	conserved_exonBaseMean_gt_10
ENSG00000005022	E005	chrX	119469661	119470147	+	487	CDS	2112	8280	4010	5056	3669	4410	3663	5168	4322	4295	4067	4197	2721	3314	5533	conserved_exonBaseMean_gt_10
ENSG00000005022	E006	chrX	119470148	119470372	+	225	CDS	51	185	117	139	97	68	96	148	109	107	145	96	65	94	123	conserved_exonBaseMean_gt_10
ENSG00000005022	E007	chrX	119470373	119470513	+	141	CDS	1205	4614	2238	3005	2144	2569	2278	3180	2301	2580	2307	2600	1475	1754	3451	conserved_exonBaseMean_gt_10
ENSG00000005022	E008	chrX	119470514	119470900	+	387	no_CDS	12	19	10	22	22	25	22	52	19	22	31	14	16	24	23	conserved_exonBaseMean_gt_10
ENSG00000005022	E009	chrX	119470901	119471310	+	410	CDS	1903	4775	3186	3335	3025	2939	2521	3634	3383	2672	3079	2826	2076	2298	4073	conserved_exonBaseMean_gt_10
ENSG00000005022	E010	chrX	119471311	119471311	+	1	no_CDS	27	2	3	0	6	7	0	0	3	4	5	3	4	12	1	conserved_exonBaseMean_le_10
ENSG00000005022	E011	chrX	119471312	119471313	+	2	no_CDS	23	2	3	0	6	7	0	0	3	4	5	3	4	12	1	conserved_exonBaseMean_le_10
ENSG00000005022	E012	chrX	119471314	119471343	+	30	no_CDS	21	4	6	0	8	7	0	0	4	4	10	4	4	15	1	conserved_exonBaseMean_le_10
ENSG00000005059	E001	chr4	109560196	109560196	+	1	no_CDS	4	2	0	1	0	3	2	0	0	2	0	1	1	1	0	conserved_exonBaseMean_le_10
ENSG00000005059	E002	chr4	109560197	109560244	+	48	no_CDS	45	7	5	12	2	9	8	2	1	16	2	2	7	14	3	conserved_exonBaseMean_gt_10
ENSG00000005059	E003	chr4	109560245	109560436	+	192	CDS	191	207	104	96	36	149	50	34	28	215	86	153	79	97	41	conserved_exonBaseMean_gt_10
ENSG00000005059	E004	chr4	109659011	109659086	+	76	CDS	214	351	199	135	79	206	79	62	57	314	257	264	137	207	65	conserved_exonBaseMean_gt_10
ENSG00000005059	E005	chr4	109660195	109660365	+	171	CDS	289	663	440	261	140	381	157	137	163	579	602	560	254	470	149	conserved_exonBaseMean_gt_10
ENSG00000005059	E006	chr4	109664290	109664394	+	105	CDS	207	441	383	185	145	308	110	87	162	495	632	506	256	437	113	conserved_exonBaseMean_gt_10
ENSG00000005059	E007	chr4	109682582	109682742	+	161	CDS	335	782	548	310	205	518	166	152	197	792	815	764	369	561	137	conserved_exonBaseMean_gt_10
ENSG00000005059	E008	chr4	109684443	109684646	+	204	CDS	400	794	522	305	206	583	117	171	171	925	803	784	401	472	137	conserved_exonBaseMean_gt_10
ENSG00000005059	E009	chr4	109684647	109685250	+	604	CDS	8	54	19	29	8	43	19	23	18	62	75	64	20	39	4	variability
ENSG00000005059	E010	chr4	109685251	109685367	+	117	CDS	317	494	362	252	149	433	85	107	110	656	579	575	277	340	135	conserved_exonBaseMean_gt_10
ENSG00000005059	E011	chr4	109687515	109687707	+	193	CDS	230	355	296	166	108	290	57	74	78	443	495	408	174	217	84	conserved_exonBaseMean_gt_10
ENSG00000005059	E012	chr4	109687708	109687712	+	5	no_CDS	81	37	59	15	16	29	1	1	2	57	101	53	19	26	7	macaque_down
ENSG00000005059	E013	chr4	109687713	109688793	+	1081	no_CDS	148	192	258	78	63	127	18	11	29	364	441	276	160	284	75	variability
ENSG00000005100	E001	chr17	5440922	5442141	-	1220	no_CDS	151	167	113	148	91	97	142	173	161	95	178	182	151	213	343	conserved_exonBaseMean_gt_10
ENSG00000005100	E002	chr17	5443888	5444513	-	626	CDS	87	139	72	145	52	118	146	154	134	93	134	135	96	175	234	conserved_exonBaseMean_gt_10
ENSG00000005100	E003	chr17	5448809	5448895	-	87	CDS	34	66	25	55	18	54	51	71	60	29	45	61	36	68	87	conserved_exonBaseMean_gt_10
ENSG00000005100	E004	chr17	5450203	5450406	-	204	CDS	63	126	47	83	27	91	73	95	80	60	80	88	67	115	178	conserved_exonBaseMean_gt_10
ENSG00000005100	E005	chr17	5450807	5450934	-	128	CDS	48	101	47	79	26	73	63	69	65	59	71	60	57	80	146	conserved_exonBaseMean_gt_10
ENSG00000005100	E006	chr17	5453580	5453668	-	89	CDS	34	67	35	63	24	62	44	45	47	47	61	67	34	64	116	conserved_exonBaseMean_gt_10
ENSG00000005100	E007	chr17	5453821	5453980	-	160	CDS	43	87	42	79	22	58	70	83	71	59	78	75	35	76	142	conserved_exonBaseMean_gt_10
ENSG00000005100	E008	chr17	5455160	5455271	-	112	CDS	45	89	39	64	23	61	75	68	73	59	71	84	42	73	133	conserved_exonBaseMean_gt_10
ENSG00000005100	E009	chr17	5455997	5456182	-	186	CDS	42	100	42	83	27	70	89	101	100	80	64	99	42	66	184	conserved_exonBaseMean_gt_10
ENSG00000005100	E010	chr17	5460939	5461109	-	171	CDS	47	78	48	91	54	78	70	112	85	80	64	82	42	68	168	conserved_exonBaseMean_gt_10
ENSG00000005100	E011	chr17	5462271	5462546	-	276	no_CDS	70	131	69	129	85	100	141	125	86	104	69	111	66	116	216	conserved_exonBaseMean_gt_10
ENSG00000005100	E012	chr17	5463529	5463689	-	161	no_CDS	36	51	36	58	24	34	89	79	58	46	26	58	49	73	101	conserved_exonBaseMean_gt_10
ENSG00000005100	E013	chr17	5468571	5468885	-	315	no_CDS	44	45	38	65	31	44	47	91	39	48	27	50	33	45	61	conserved_exonBaseMean_gt_10
ENSG00000005156	E001	chr17	34980419	34980473	+	55	no_CDS	0	0	0	0	0	0	0	0	0	0	0	1	0	0	0	conserved_exonBaseMean_le_10
ENSG00000005156	E002	chr17	34980474	34980487	+	14	no_CDS	0	0	0	0	0	0	0	0	1	1	0	1	0	0	1	conserved_exonBaseMean_le_10
ENSG00000005156	E003	chr17	34980488	34980497	+	10	no_CDS	0	0	0	0	0	0	0	0	1	1	0	1	0	0	1	conserved_exonBaseMean_le_10
ENSG00000005156	E004	chr17	34980498	34980508	+	11	no_CDS	0	0	0	0	0	0	0	0	1	1	0	1	0	0	2	conserved_exonBaseMean_le_10
ENSG00000005156	E005	chr17	34980509	34980510	+	2	no_CDS	0	1	0	0	0	0	0	1	1	1	0	1	0	0	2	conserved_exonBaseMean_le_10
ENSG00000005156	E006	chr17	34980511	34980511	+	1	no_CDS	2	1	0	1	0	0	0	1	1	1	0	1	1	0	2	conserved_exonBaseMean_le_10
ENSG00000005156	E007	chr17	34980512	34980597	+	86	CDS	32	54	21	46	39	25	45	48	22	40	30	47	39	18	39	conserved_exonBaseMean_gt_10
ENSG00000005156	E008	chr17	34980598	34980622	+	25	no_CDS	33	66	25	52	45	33	62	55	26	50	37	55	48	20	48	conserved_exonBaseMean_gt_10
ENSG00000005156	E009	chr17	34980749	34980758	+	10	no_CDS	2	2	0	0	1	0	2	1	0	0	0	0	0	1	0	conserved_exonBaseMean_le_10
ENSG00000005156	E010	chr17	34980759	34981557	+	799	no_CDS	14	53	29	57	24	33	64	37	3	32	10	47	64	43	82	conserved_exonBaseMean_gt_10
ENSG00000005156	E011	chr17	34983002	34983231	+	230	CDS	61	190	90	180	114	102	203	227	98	154	74	154	299	86	266	conserved_exonBaseMean_gt_10
ENSG00000005156	E012	chr17	34983232	34983552	+	321	CDS	102	294	122	217	172	154	257	307	143	252	120	218	475	144	383	conserved_exonBaseMean_gt_10
ENSG00000005156	E013	chr17	34985988	34986131	+	144	CDS	74	248	87	169	135	117	121	165	95	156	100	128	380	114	297	conserved_exonBaseMean_gt_10
ENSG00000005156	E014	chr17	34989466	34989663	+	198	CDS	100	296	104	184	173	140	148	209	112	161	108	156	393	136	341	conserved_exonBaseMean_gt_10
ENSG00000005156	E015	chr17	34990963	34991114	+	152	CDS	78	203	64	96	114	99	92	123	71	110	74	109	243	94	198	conserved_exonBaseMean_gt_10
ENSG00000005156	E016	chr17	34991671	34991837	+	167	CDS	70	229	72	138	93	120	118	138	62	154	95	129	275	107	234	conserved_exonBaseMean_gt_10
ENSG00000005156	E017	chr17	34991958	34992035	+	78	CDS	55	149	55	86	71	81	84	78	51	105	67	87	197	92	190	conserved_exonBaseMean_gt_10
ENSG00000005156	E018	chr17	34992524	34992692	+	169	CDS	63	217	64	149	101	119	132	122	59	163	79	127	257	95	281	conserved_exonBaseMean_gt_10
ENSG00000005156	E019	chr17	34994276	34994431	+	156	CDS	60	172	70	136	100	129	129	131	61	150	79	138	263	91	246	conserved_exonBaseMean_gt_10
ENSG00000005156	E020	chr17	34996064	34996195	+	132	CDS	64	154	73	132	92	94	96	104	74	113	70	124	244	89	212	conserved_exonBaseMean_gt_10
ENSG00000005156	E021	chr17	34996574	34996653	+	80	CDS	49	113	58	64	72	57	57	66	74	56	56	83	196	61	142	conserved_exonBaseMean_gt_10
ENSG00000005156	E022	chr17	34997738	34997825	+	88	CDS	52	143	60	98	102	65	73	98	76	76	80	97	264	92	199	conserved_exonBaseMean_gt_10
ENSG00000005156	E023	chr17	34998219	34998296	+	78	CDS	42	140	56	97	95	81	76	93	69	79	69	98	245	95	199	conserved_exonBaseMean_gt_10
ENSG00000005156	E024	chr17	34998604	34998727	+	124	CDS	52	160	75	102	83	87	83	118	84	86	79	101	234	96	185	conserved_exonBaseMean_gt_10
ENSG00000005156	E025	chr17	34999307	34999449	+	143	CDS	64	163	65	98	70	83	89	135	82	96	62	117	185	63	144	conserved_exonBaseMean_gt_10
ENSG00000005156	E026	chr17	34999782	34999856	+	75	CDS	49	146	58	92	77	76	91	119	61	101	63	120	220	71	169	conserved_exonBaseMean_gt_10
ENSG00000005156	E027	chr17	35001257	35001403	+	147	CDS	70	192	76	144	125	126	139	181	80	159	76	192	308	94	332	conserved_exonBaseMean_gt_10
ENSG00000005156	E028	chr17	35001909	35002104	+	196	CDS	84	227	79	171	95	126	124	152	64	179	84	212	325	107	338	conserved_exonBaseMean_gt_10
ENSG00000005156	E029	chr17	35002668	35002789	+	122	CDS	66	151	48	97	49	94	82	91	60	99	62	136	228	74	137	conserved_exonBaseMean_gt_10
ENSG00000005156	E030	chr17	35004273	35004804	+	532	CDS	119	181	102	157	103	166	159	192	101	167	116	202	435	148	289	conserved_exonBaseMean_gt_10
ENSG00000005156	E031	chr17	35004805	35004805	+	1	no_CDS	9	24	7	18	28	17	22	24	16	16	26	15	66	33	39	conserved_exonBaseMean_gt_10
ENSG00000005156	E032	chr17	35004806	35004809	+	4	no_CDS	9	24	7	20	30	17	22	25	16	18	29	16	69	33	40	conserved_exonBaseMean_gt_10
ENSG00000005156	E033	chr17	35004810	35004811	+	2	no_CDS	11	26	7	21	29	18	23	26	16	18	29	18	69	34	43	conserved_exonBaseMean_gt_10
ENSG00000005156	E034	chr17	35004812	35004820	+	9	no_CDS	13	29	7	23	28	18	23	28	17	19	35	20	75	34	47	conserved_exonBaseMean_gt_10
ENSG00000005156	E035	chr17	35004821	35005058	+	238	no_CDS	24	44	24	65	46	50	50	69	44	54	48	71	202	69	122	conserved_exonBaseMean_gt_10
ENSG00000005156	E036	chr17	35005059	35005061	+	3	no_CDS	5	8	7	17	16	13	15	18	22	8	4	24	90	15	49	variability
ENSG00000005156	E037	chr17	35005062	35005064	+	3	no_CDS	5	8	7	17	16	13	15	18	22	8	4	24	90	15	51	variability
ENSG00000005156	E038	chr17	35005065	35005065	+	1	no_CDS	5	8	7	17	16	12	15	18	22	8	4	24	89	14	51	variability
ENSG00000005156	E039	chr17	35005066	35005303	+	238	no_CDS	11	27	33	51	41	39	53	63	40	22	33	39	169	22	90	conserved_exonBaseMean_gt_10
ENSG00000005156	E040	chr17	35005304	35006045	+	742	no_CDS	14	73	51	99	71	102	145	132	73	98	63	101	322	55	138	conserved_exonBaseMean_gt_10
ENSG00000005156	E041	chr17	35006046	35006083	+	38	no_CDS	6	18	10	18	16	14	26	29	16	14	16	15	81	13	23	conserved_exonBaseMean_gt_10
ENSG00000005175	E001	chr12	47660629	47661936	-	1308	no_CDS	41	53	37	126	134	106	6	14	19	61	78	75	25	4	14	3+2
ENSG00000005175	E002	chr12	47661937	47661937	-	1	no_CDS	15	5	4	25	25	33	0	1	3	10	13	8	0	1	1	variability
ENSG00000005175	E003	chr12	47661938	47661941	-	4	no_CDS	16	5	4	25	24	33	0	1	3	11	13	8	0	1	1	variability
ENSG00000005175	E004	chr12	47661942	47662241	-	300	no_CDS	27	36	24	157	126	125	7	24	26	53	41	36	5	2	6	variability
ENSG00000005175	E005	chr12	47662242	47662252	-	11	no_CDS	4	8	7	29	60	37	3	7	15	13	12	11	1	0	2	variability
ENSG00000005175	E006	chr12	47662253	47663296	-	1044	no_CDS	41	106	84	350	487	314	16	43	100	92	130	115	53	29	45	variability
ENSG00000005175	E007	chr12	47663297	47663314	-	18	no_CDS	6	19	11	54	75	39	13	4	29	6	17	12	38	14	33	conserved_exonBaseMean_gt_10
ENSG00000005175	E008	chr12	47663315	47663590	-	276	CDS	76	183	126	285	316	274	80	82	171	91	161	97	283	77	281	conserved_exonBaseMean_gt_10
ENSG00000005175	E009	chr12	47666980	47667080	-	101	CDS	74	188	108	296	268	249	73	80	144	109	171	113	245	88	402	conserved_exonBaseMean_gt_10
ENSG00000005175	E010	chr12	47667754	47667851	-	98	CDS	68	150	90	252	238	211	46	66	107	80	160	97	209	87	363	conserved_exonBaseMean_gt_10
ENSG00000005175	E011	chr12	47668916	47669102	-	187	CDS	106	283	160	493	403	398	114	170	170	158	214	180	326	151	536	conserved_exonBaseMean_gt_10
ENSG00000005175	E012	chr12	47670107	47670224	-	118	CDS	115	248	134	472	333	339	111	145	154	131	148	177	270	141	388	conserved_exonBaseMean_gt_10
ENSG00000005175	E013	chr12	47670225	47670345	-	121	CDS	123	198	128	422	313	309	98	112	147	97	142	153	247	111	335	conserved_exonBaseMean_gt_10
ENSG00000005175	E014	chr12	47679493	47679594	-	102	CDS	120	168	85	391	243	269	96	108	137	108	128	128	251	114	311	conserved_exonBaseMean_gt_10
ENSG00000005175	E015	chr12	47679704	47679774	-	71	CDS	102	146	69	257	190	201	59	85	110	85	106	87	207	80	244	conserved_exonBaseMean_gt_10
ENSG00000005175	E016	chr12	47681696	47681817	-	122	CDS	123	221	84	366	272	302	86	149	135	122	138	132	229	116	432	conserved_exonBaseMean_gt_10
ENSG00000005175	E017	chr12	47686780	47686907	-	128	CDS	128	276	97	482	316	340	98	165	140	151	147	154	239	126	564	conserved_exonBaseMean_gt_10
ENSG00000005175	E018	chr12	47687876	47688001	-	126	CDS	112	339	107	646	357	382	133	203	144	180	166	179	274	127	675	conserved_exonBaseMean_gt_10
ENSG00000005175	E019	chr12	47689125	47689195	-	71	CDS	91	317	116	560	336	305	122	168	144	145	150	187	237	117	544	conserved_exonBaseMean_gt_10
ENSG00000005175	E020	chr12	47690518	47690639	-	122	CDS	101	271	138	430	308	281	117	135	136	134	143	162	211	117	429	conserved_exonBaseMean_gt_10
ENSG00000005175	E021	chr12	47696276	47696403	-	128	CDS	129	196	130	403	270	255	93	109	129	94	131	139	200	107	369	conserved_exonBaseMean_gt_10
ENSG00000005175	E022	chr12	47697597	47697719	-	123	CDS	124	222	105	381	276	257	85	123	150	97	139	108	245	110	369	conserved_exonBaseMean_gt_10
ENSG00000005175	E023	chr12	47700013	47701463	-	1451	CDS	29	73	22	110	87	94	16	14	9	42	47	50	31	9	75	variability
ENSG00000005175	E024	chr12	47701464	47701604	-	141	CDS	142	296	121	494	386	349	108	140	177	154	152	151	261	125	481	conserved_exonBaseMean_gt_10
ENSG00000005175	E025	chr12	47702688	47702846	-	159	CDS	115	264	92	473	278	296	104	134	119	139	116	152	174	82	400	conserved_exonBaseMean_gt_10
ENSG00000005175	E026	chr12	47705952	47706026	-	75	no_CDS	41	66	19	148	63	83	31	39	25	44	21	49	33	13	79	conserved_exonBaseMean_gt_10
ENSG00000005175	E027	chr12	47706027	47706030	-	4	no_CDS	0	1	0	9	2	2	3	6	3	1	0	1	0	0	1	conserved_exonBaseMean_le_10
ENSG00000005175	E028	chr12	47706031	47706038	-	8	no_CDS	0	1	0	9	2	2	3	5	3	1	0	1	0	0	0	conserved_exonBaseMean_le_10
ENSG00000005175	E029	chr12	47706039	47706044	-	6	no_CDS	0	0	0	5	0	0	3	2	2	0	0	1	0	0	0	conserved_exonBaseMean_le_10
ENSG00000005175	E030	chr12	47706045	47706049	-	5	no_CDS	0	0	0	1	0	0	0	1	1	0	0	1	0	0	0	conserved_exonBaseMean_le_10
ENSG00000005187	E001	chr16	20763999	20764013	+	15	no_CDS	1	3	5	5	0	1	0	0	0	7	2	0	4	0	5	conserved_exonBaseMean_le_10
ENSG00000005187	E002	chr16	20764014	20764020	+	7	no_CDS	1	4	4	4	1	1	0	0	0	8	2	0	4	0	5	conserved_exonBaseMean_le_10
ENSG00000005187	E003	chr16	20764021	20764022	+	2	no_CDS	1	4	4	4	1	1	0	0	0	8	2	0	4	0	5	conserved_exonBaseMean_le_10
ENSG00000005187	E004	chr16	20764023	20764125	+	103	no_CDS	16	75	56	10	9	18	2	5	0	54	27	16	7	0	12	conserved_exonBaseMean_gt_10
ENSG00000005187	E005	chr16	20769984	20770253	+	270	CDS	32	192	153	29	37	29	2	4	2	91	55	25	17	0	21	conserved_exonBaseMean_gt_10
ENSG00000005187	E006	chr16	20775839	20776049	+	211	CDS	21	188	147	28	48	11	3	13	4	89	63	17	12	0	22	conserved_exonBaseMean_gt_10
ENSG00000005187	E007	chr16	20777373	20777580	+	208	CDS	18	256	173	35	49	24	7	24	4	115	85	21	4	0	19	conserved_exonBaseMean_gt_10
ENSG00000005187	E008	chr16	20779797	20779907	+	111	CDS	5	38	14	1	0	4	0	2	0	3	0	2	0	0	0	conserved_exonBaseMean_le_10
ENSG00000005187	E009	chr16	20780714	20780857	+	144	CDS	18	268	185	36	47	34	5	18	5	92	74	24	7	0	9	conserved_exonBaseMean_gt_10
ENSG00000005187	E010	chr16	20780974	20781130	+	157	CDS	17	264	172	36	45	30	3	8	1	112	65	37	10	0	10	conserved_exonBaseMean_gt_10
ENSG00000005187	E011	chr16	20781708	20781787	+	80	CDS	12	176	126	37	33	25	4	7	0	82	44	36	6	0	12	conserved_exonBaseMean_gt_10
ENSG00000005187	E012	chr16	20784984	20785107	+	124	CDS	23	188	122	32	21	24	2	5	1	59	55	42	7	0	13	conserved_exonBaseMean_gt_10
ENSG00000005187	E013	chr16	20786078	20786158	+	81	CDS	23	142	104	20	30	16	1	3	2	50	54	30	7	0	9	conserved_exonBaseMean_gt_10
ENSG00000005187	E014	chr16	20786159	20786310	+	152	CDS	4	20	10	3	10	0	0	0	0	6	10	7	0	0	2	conserved_exonBaseMean_le_10
ENSG00000005187	E015	chr16	20790587	20790688	+	102	CDS	19	119	99	16	25	17	1	7	2	34	48	11	11	0	12	conserved_exonBaseMean_gt_10
ENSG00000005187	E016	chr16	20792002	20792129	+	128	CDS	15	105	118	14	22	16	0	6	1	50	62	18	12	0	13	conserved_exonBaseMean_gt_10
ENSG00000005187	E017	chr16	20792236	20792335	+	100	CDS	13	98	116	12	21	22	2	4	0	38	53	17	7	0	5	conserved_exonBaseMean_gt_10
ENSG00000005187	E018	chr16	20796370	20796489	+	120	CDS	34	124	129	12	26	26	3	5	0	37	50	19	8	0	9	conserved_exonBaseMean_gt_10
ENSG00000005187	E019	chr16	20796886	20796929	+	44	CDS	27	95	115	7	20	15	1	4	0	28	37	17	7	0	9	conserved_exonBaseMean_gt_10
ENSG00000005187	E020	chr16	20796930	20797156	+	227	CDS	35	110	131	8	30	15	4	3	0	39	54	18	10	0	12	conserved_exonBaseMean_gt_10
ENSG00000005187	E021	chr16	20797157	20797157	+	1	no_CDS	1	3	3	0	1	0	0	0	0	2	1	0	1	0	0	conserved_exonBaseMean_le_10
ENSG00000005187	E022	chr16	20797158	20797158	+	1	no_CDS	1	3	2	0	1	0	0	0	0	2	1	0	1	0	0	conserved_exonBaseMean_le_10
ENSG00000005187	E023	chr16	20797159	20797575	+	417	no_CDS	2	14	13	0	6	0	0	0	0	2	1	0	3	1	0	conserved_exonBaseMean_le_10
ENSG00000005189	E001	chr16	20806489	20806492	+	4	no_CDS	0	1	1	4	3	2	0	0	0	0	0	0	3	1	1	conserved_exonBaseMean_le_10
ENSG00000005189	E002	chr16	20806493	20806505	+	13	no_CDS	0	5	0	2	2	0	2	0	0	0	0	0	2	1	3	conserved_exonBaseMean_le_10
ENSG00000005189	E003	chr16	20806506	20806522	+	17	no_CDS	0	6	0	8	3	1	2	1	0	1	1	0	4	1	4	conserved_exonBaseMean_le_10
ENSG00000005189	E004	chr16	20806523	20806525	+	3	no_CDS	0	6	0	9	3	2	4	1	0	1	1	2	4	1	4	conserved_exonBaseMean_le_10
ENSG00000005189	E005	chr16	20806526	20806526	+	1	no_CDS	0	6	0	8	3	2	4	1	0	1	1	3	4	1	4	conserved_exonBaseMean_le_10
ENSG00000005189	E006	chr16	20806527	20806529	+	3	no_CDS	0	6	0	8	3	2	4	2	0	1	1	3	4	1	5	conserved_exonBaseMean_le_10
ENSG00000005189	E007	chr16	20806530	20806609	+	80	no_CDS	10	31	7	53	38	24	8	4	0	25	17	21	14	10	33	variability
ENSG00000005189	E008	chr16	20806610	20806619	+	10	no_CDS	12	30	8	59	38	24	0	3	0	27	19	23	14	9	40	variability
ENSG00000005189	E009	chr16	20806620	20806645	+	26	no_CDS	12	36	10	70	43	29	3	4	0	36	25	29	18	9	50	variability
ENSG00000005189	E010	chr16	20806646	20806650	+	5	no_CDS	9	35	10	78	43	30	3	4	0	40	29	34	27	14	65	variability
ENSG00000005189	E011	chr16	20806651	20806651	+	1	no_CDS	9	35	10	73	43	27	5	5	0	37	26	31	24	14	66	variability
ENSG00000005189	E012	chr16	20806652	20806652	+	1	no_CDS	8	37	10	73	43	28	5	5	0	36	26	30	24	14	63	variability
ENSG00000005189	E013	chr16	20806653	20806653	+	1	no_CDS	6	37	10	72	43	28	5	5	0	38	26	30	24	14	63	variability
ENSG00000005189	E014	chr16	20806654	20806655	+	2	no_CDS	6	38	10	76	44	28	5	5	0	39	27	31	26	14	67	variability
ENSG00000005189	E015	chr16	20806656	20806658	+	3	no_CDS	6	38	10	77	44	27	5	5	0	39	27	31	26	14	67	variability
ENSG00000005189	E016	chr16	20806659	20806665	+	7	no_CDS	7	40	11	84	51	34	5	6	1	46	32	32	28	18	73	variability
ENSG00000005189	E017	chr16	20806666	20806673	+	8	no_CDS	7	46	11	107	63	45	10	8	2	52	35	34	47	36	98	variability
ENSG00000005189	E018	chr16	20806674	20806705	+	32	no_CDS	17	65	13	149	77	73	14	17	10	78	44	57	118	70	159	conserved_exonBaseMean_gt_10
ENSG00000005189	E019	chr16	20806706	20806721	+	16	no_CDS	10	25	4	65	20	31	14	17	10	29	15	20	74	37	93	conserved_exonBaseMean_gt_10
ENSG00000005189	E020	chr16	20806722	20806817	+	96	no_CDS	5	23	7	80	20	44	2	4	5	24	12	14	76	32	66	conserved_exonBaseMean_gt_10
ENSG00000005189	E021	chr16	20806818	20806951	+	134	no_CDS	3	19	11	36	14	24	3	8	8	19	6	13	53	26	70	conserved_exonBaseMean_gt_10
ENSG00000005189	E022	chr16	20806952	20807091	+	140	CDS	23	90	37	218	139	134	34	48	26	120	79	80	294	136	278	conserved_exonBaseMean_gt_10
ENSG00000005189	E023	chr16	20813190	20813302	+	113	CDS	20	66	31	126	126	101	30	47	20	91	77	68	400	175	263	conserved_exonBaseMean_gt_10
ENSG00000005189	E024	chr16	20814927	20815053	+	127	CDS	18	68	34	156	138	101	35	55	18	69	70	64	507	202	355	conserved_exonBaseMean_gt_10
ENSG00000005189	E025	chr16	20816116	20816212	+	97	CDS	15	60	34	124	137	76	33	57	19	57	57	67	455	199	387	conserved_exonBaseMean_gt_10
ENSG00000005189	E026	chr16	20821762	20821902	+	141	CDS	16	68	43	168	183	86	40	63	18	77	77	87	505	227	392	conserved_exonBaseMean_gt_10
ENSG00000005189	E027	chr16	20824439	20824527	+	89	CDS	11	69	32	132	141	65	22	31	3	33	55	44	388	175	274	conserved_exonBaseMean_gt_10
ENSG00000005189	E028	chr16	20825833	20825948	+	116	CDS	19	109	39	294	210	130	54	80	24	112	108	101	569	243	480	conserved_exonBaseMean_gt_10
ENSG00000005189	E029	chr16	20827058	20827196	+	139	CDS	27	129	38	290	182	155	54	92	27	114	93	96	543	220	540	conserved_exonBaseMean_gt_10
ENSG00000005189	E030	chr16	20827353	20827447	+	95	CDS	23	104	28	160	163	94	51	43	27	56	56	56	371	186	388	conserved_exonBaseMean_gt_10
ENSG00000005189	E031	chr16	20828435	20828537	+	103	CDS	15	130	32	220	160	120	62	50	30	93	72	77	426	197	409	conserved_exonBaseMean_gt_10
ENSG00000005189	E032	chr16	20832156	20832259	+	104	CDS	17	123	35	220	165	104	45	39	24	85	80	87	449	193	412	conserved_exonBaseMean_gt_10
ENSG00000005189	E033	chr16	20833003	20833123	+	121	CDS	18	58	28	137	145	72	26	20	26	60	65	63	394	161	284	conserved_exonBaseMean_gt_10
ENSG00000005189	E034	chr16	20839755	20839859	+	105	CDS	17	53	30	144	128	73	33	30	23	55	49	77	411	191	253	conserved_exonBaseMean_gt_10
ENSG00000005189	E035	chr16	20840331	20840468	+	138	CDS	21	63	41	174	147	101	45	40	25	63	52	95	435	210	311	conserved_exonBaseMean_gt_10
ENSG00000005189	E036	chr16	20843886	20843933	+	48	CDS	0	4	1	4	6	0	1	4	2	8	3	2	29	8	26	conserved_exonBaseMean_le_10
ENSG00000005189	E037	chr16	20843934	20844026	+	93	CDS	12	55	32	162	132	95	32	41	21	58	45	63	267	149	216	conserved_exonBaseMean_gt_10
ENSG00000005189	E038	chr16	20844629	20844845	+	217	CDS	19	99	71	234	233	160	52	56	35	85	85	91	501	276	364	conserved_exonBaseMean_gt_10
ENSG00000005189	E039	chr16	20845054	20845241	+	188	CDS	17	123	57	280	203	183	47	55	28	102	68	79	518	244	457	conserved_exonBaseMean_gt_10
ENSG00000005189	E040	chr16	20846221	20846339	+	119	CDS	17	92	48	265	162	154	44	44	30	104	58	77	406	216	430	conserved_exonBaseMean_gt_10
ENSG00000005189	E041	chr16	20849399	20849434	+	36	CDS	10	38	34	125	80	70	28	28	22	51	37	45	270	116	233	conserved_exonBaseMean_gt_10
ENSG00000005189	E042	chr16	20849435	20849660	+	226	CDS	12	59	44	154	90	95	44	43	27	82	48	75	318	145	314	conserved_exonBaseMean_gt_10
ENSG00000005189	E043	chr16	20849661	20849662	+	2	no_CDS	3	11	5	6	8	3	5	5	7	15	10	11	67	22	24	variability
ENSG00000005189	E044	chr16	20849663	20849663	+	1	no_CDS	1	0	1	4	4	0	1	0	1	4	1	2	3	0	8	conserved_exonBaseMean_le_10
ENSG00000005189	E045	chr16	20849664	20849664	+	1	no_CDS	1	0	1	4	2	0	1	0	1	3	1	2	2	0	8	conserved_exonBaseMean_le_10
ENSG00000005189	E046	chr16	20849665	20849665	+	1	no_CDS	1	0	1	4	2	0	1	0	1	3	1	2	2	0	8	conserved_exonBaseMean_le_10
ENSG00000005189	E047	chr16	20849666	20849666	+	1	no_CDS	1	0	1	4	2	0	1	0	1	3	1	2	2	0	8	conserved_exonBaseMean_le_10
ENSG00000005189	E048	chr16	20849667	20849667	+	1	no_CDS	1	0	0	3	1	0	1	0	1	3	0	2	1	0	5	conserved_exonBaseMean_le_10
ENSG00000005189	E049	chr16	20849668	20849679	+	12	no_CDS	1	0	0	3	3	0	1	0	1	4	0	4	1	0	5	conserved_exonBaseMean_le_10
ENSG00000005189	E050	chr16	20849680	20849681	+	2	no_CDS	1	0	0	2	3	0	0	0	1	4	0	4	1	0	0	conserved_exonBaseMean_le_10
ENSG00000005194	E001	chr16	57428170	57428172	-	3	no_CDS	0	2	2	1	0	1	3	0	2	0	0	4	0	0	0	conserved_exonBaseMean_le_10
ENSG00000005194	E002	chr16	57428173	57428176	-	4	no_CDS	0	2	2	1	0	1	3	0	3	0	0	4	0	0	0	conserved_exonBaseMean_le_10
ENSG00000005194	E003	chr16	57428177	57428548	-	372	no_CDS	58	79	93	151	195	204	95	121	149	135	141	126	193	145	257	variability
ENSG00000005194	E004	chr16	57428549	57429280	-	732	CDS	396	573	525	816	1027	1223	472	687	582	622	514	624	394	439	605	conserved_exonBaseMean_gt_10
ENSG00000005194	E005	chr16	57430258	57430339	-	82	CDS	156	230	205	281	431	467	166	233	258	249	179	219	140	148	230	conserved_exonBaseMean_gt_10
ENSG00000005194	E006	chr16	57431151	57431266	-	116	CDS	187	215	207	304	440	412	158	247	251	232	199	209	126	130	243	conserved_exonBaseMean_gt_10
ENSG00000005194	E007	chr16	57432487	57432560	-	74	CDS	171	220	210	273	358	328	116	201	208	187	177	193	128	110	194	conserved_exonBaseMean_gt_10
ENSG00000005194	E008	chr16	57434044	57434212	-	169	CDS	215	276	295	424	558	484	162	298	292	253	297	280	217	185	243	conserved_exonBaseMean_gt_10
ENSG00000005194	E009	chr16	57436656	57436732	-	77	CDS	135	179	195	313	400	368	113	220	223	196	219	206	154	135	157	conserved_exonBaseMean_gt_10
ENSG00000005194	E010	chr16	57439182	57439295	-	114	CDS	162	245	235	358	505	426	136	283	281	234	252	257	180	177	207	conserved_exonBaseMean_gt_10
ENSG00000005194	E011	chr16	57439296	57439334	-	39	CDS	98	162	136	219	345	286	121	212	228	133	179	151	125	147	140	conserved_exonBaseMean_gt_10
ENSG00000005194	E012	chr16	57440772	57440959	-	188	CDS	158	206	210	307	403	425	146	270	270	196	195	203	174	205	206	conserved_exonBaseMean_gt_10
ENSG00000005194	E013	chr16	57440960	57440983	-	24	no_CDS	82	67	69	103	132	166	32	71	58	81	78	86	68	70	74	conserved_exonBaseMean_gt_10
ENSG00000005194	E014	chr16	57447342	57447386	-	45	no_CDS	77	43	52	69	71	107	23	47	36	59	57	59	36	57	53	conserved_exonBaseMean_gt_10
ENSG00000005194	E015	chr16	57447387	57447408	-	22	no_CDS	6	0	1	5	3	8	1	8	8	8	1	3	2	5	4	conserved_exonBaseMean_le_10
ENSG00000005194	E016	chr16	57447409	57447409	-	1	no_CDS	0	0	0	1	2	0	0	1	0	0	0	0	0	1	0	conserved_exonBaseMean_le_10
ENSG00000005194	E017	chr16	57447410	57447437	-	28	no_CDS	0	0	0	1	2	0	0	1	0	0	0	0	0	1	0	conserved_exonBaseMean_le_10
ENSG00000005238	E001	chr9	35104112	35104114	-	3	no_CDS	0	1	0	0	0	0	0	0	0	0	0	0	0	0	0	conserved_exonBaseMean_le_10
ENSG00000005238	E002	chr9	35104115	35104117	-	3	no_CDS	0	1	0	0	0	0	0	0	0	0	0	0	0	0	0	conserved_exonBaseMean_le_10
ENSG00000005238	E003	chr9	35104118	35104118	-	1	no_CDS	0	1	0	0	0	0	0	0	0	0	0	0	0	0	0	conserved_exonBaseMean_le_10
ENSG00000005238	E004	chr9	35104119	35104119	-	1	no_CDS	0	1	0	0	0	0	0	0	0	0	0	0	0	0	0	conserved_exonBaseMean_le_10
ENSG00000005238	E005	chr9	35104120	35104121	-	2	no_CDS	0	1	0	1	0	1	0	0	0	0	0	1	0	0	0	conserved_exonBaseMean_le_10
ENSG00000005238	E006	chr9	35104122	35104122	-	1	no_CDS	0	1	0	1	0	1	0	0	0	0	0	1	0	0	0	conserved_exonBaseMean_le_10
ENSG00000005238	E007	chr9	35104123	35104132	-	10	no_CDS	1	1	0	1	0	4	0	0	2	1	3	2	0	0	3	conserved_exonBaseMean_le_10
ENSG00000005238	E008	chr9	35104133	35104168	-	36	no_CDS	4	1	3	1	4	10	0	2	3	5	6	5	3	3	3	conserved_exonBaseMean_le_10
ENSG00000005238	E009	chr9	35104169	35105374	-	1206	CDS	21	347	116	245	52	547	90	106	35	348	115	290	121	66	133	conserved_exonBaseMean_gt_10
ENSG00000005238	E010	chr9	35105375	35105681	-	307	CDS	3	32	5	12	0	19	6	8	3	22	12	26	12	6	11	conserved_exonBaseMean_gt_10
ENSG00000005238	E011	chr9	35105682	35105857	-	176	CDS	6	120	27	73	8	174	28	26	10	106	38	110	35	16	44	conserved_exonBaseMean_gt_10
ENSG00000005238	E012	chr9	35105858	35105940	-	83	CDS	1	9	0	10	4	14	5	6	0	14	5	21	6	3	2	conserved_exonBaseMean_le_10
ENSG00000005238	E013	chr9	35105941	35105958	-	18	CDS	3	60	9	32	7	74	10	11	4	47	23	45	18	6	13	conserved_exonBaseMean_gt_10
ENSG00000005238	E014	chr9	35105959	35106009	-	51	CDS	4	63	9	43	7	85	9	13	7	55	27	54	25	5	16	conserved_exonBaseMean_gt_10
ENSG00000005238	E015	chr9	35106252	35106410	-	159	CDS	10	86	25	75	15	142	12	19	14	93	28	86	34	7	29	conserved_exonBaseMean_gt_10
ENSG00000005238	E016	chr9	35106538	35106643	-	106	CDS	14	62	23	72	10	144	20	27	7	80	28	75	33	6	26	conserved_exonBaseMean_gt_10
ENSG00000005238	E017	chr9	35106833	35106891	-	59	CDS	9	48	14	40	7	95	18	22	2	51	22	57	27	6	17	conserved_exonBaseMean_gt_10
ENSG00000005238	E018	chr9	35107381	35108349	-	969	CDS	32	237	92	173	39	431	86	108	40	278	98	226	95	50	100	conserved_exonBaseMean_gt_10
ENSG00000005238	E019	chr9	35108594	35108737	-	144	no_CDS	16	56	16	54	19	134	24	21	4	76	35	67	30	20	29	conserved_exonBaseMean_gt_10
ENSG00000005238	E020	chr9	35111269	35111479	-	211	no_CDS	0	2	0	1	0	2	11	8	1	3	0	1	4	0	0	conserved_exonBaseMean_le_10
ENSG00000005238	E021	chr9	35115671	35115682	-	12	no_CDS	5	34	9	27	6	46	1	1	0	30	17	47	7	15	12	variability
ENSG00000005238	E022	chr9	35115683	35115792	-	110	no_CDS	10	59	11	37	6	56	1	1	0	74	21	73	8	16	17	variability
ENSG00000005238	E023	chr9	35115793	35115804	-	12	no_CDS	9	44	9	26	2	39	2	0	0	50	9	46	2	4	9	variability
ENSG00000005238	E024	chr9	35115805	35115909	-	105	no_CDS	10	45	11	29	5	59	7	1	0	52	9	48	2	4	8	variability
ENSG00000005238	E025	chr9	35115910	35115911	-	2	no_CDS	0	0	0	1	0	0	1	0	0	2	0	3	1	0	0	conserved_exonBaseMean_le_10
ENSG00000005238	E026	chr9	35115912	35115913	-	2	no_CDS	0	0	0	1	0	0	1	0	0	2	0	3	1	0	0	conserved_exonBaseMean_le_10
ENSG00000005238	E027	chr9	35115914	35115954	-	41	no_CDS	0	0	0	1	0	0	1	0	0	2	0	3	1	0	0	conserved_exonBaseMean_le_10
ENSG00000005238	E028	chr9	35115955	35115958	-	4	no_CDS	0	0	0	0	0	0	0	0	0	0	0	0	0	0	0	not_eval
ENSG00000005238	E029	chr9	35115959	35115972	-	14	no_CDS	0	1	0	5	3	5	0	0	0	5	0	2	0	0	0	conserved_exonBaseMean_le_10
ENSG00000005238	E030	chr9	35115973	35115993	-	21	no_CDS	0	1	0	5	3	3	0	0	0	4	0	1	0	0	0	conserved_exonBaseMean_le_10
ENSG00000005238	E031	chr9	35115994	35116002	-	9	no_CDS	0	0	0	2	1	1	0	0	0	1	0	0	0	0	0	conserved_exonBaseMean_le_10
ENSG00000005238	E032	chr9	35116003	35116039	-	37	no_CDS	0	0	0	2	1	1	0	0	0	1	0	0	0	0	0	conserved_exonBaseMean_le_10
ENSG00000005302	E001	chrX	11758204	11758210	+	7	no_CDS	1	0	0	0	0	2	3	0	0	2	1	1	3	0	2	conserved_exonBaseMean_le_10
ENSG00000005302	E002	chrX	11758211	11758237	+	27	no_CDS	4	12	1	5	0	12	6	2	2	6	1	3	3	0	3	conserved_exonBaseMean_le_10
ENSG00000005302	E003	chrX	11758238	11758365	+	128	CDS	59	144	40	52	7	50	25	34	21	51	7	29	15	6	27	conserved_exonBaseMean_gt_10
ENSG00000005302	E004	chrX	11758579	11758773	+	195	CDS	8	13	12	10	2	10	7	10	5	6	1	4	0	2	7	conserved_exonBaseMean_le_10
ENSG00000005302	E005	chrX	11759576	11759614	+	39	no_CDS	5	19	8	3	2	7	5	2	1	3	4	7	0	3	0	conserved_exonBaseMean_le_10
ENSG00000005302	E006	chrX	11759615	11759619	+	5	no_CDS	4	14	8	2	2	1	4	1	1	2	3	6	0	3	0	conserved_exonBaseMean_le_10
ENSG00000005302	E007	chrX	11759620	11759633	+	14	no_CDS	4	15	8	2	2	1	5	3	2	2	3	6	0	4	1	conserved_exonBaseMean_le_10
ENSG00000005302	E008	chrX	11759634	11759792	+	159	no_CDS	23	74	80	43	48	58	116	122	57	50	25	30	44	35	33	variability
ENSG00000005302	E009	chrX	11759793	11759800	+	8	CDS	64	202	111	95	55	97	129	140	77	94	26	50	54	39	56	conserved_exonBaseMean_gt_10
ENSG00000005302	E010	chrX	11759801	11759875	+	75	CDS	116	282	172	132	96	134	193	204	113	128	51	74	81	66	86	conserved_exonBaseMean_gt_10
ENSG00000005302	E011	chrX	11760045	11760092	+	48	no_CDS	2	22	37	5	7	9	4	3	5	5	5	5	4	7	1	conserved_exonBaseMean_le_10
ENSG00000005302	E012	chrX	11760093	11760114	+	22	no_CDS	1	37	60	8	14	6	4	4	6	6	10	7	2	5	0	variability
ENSG00000005302	E013	chrX	11760115	11760137	+	23	no_CDS	2	40	66	10	14	9	4	2	6	6	9	7	2	5	1	variability
ENSG00000005302	E014	chrX	11760138	11760164	+	27	no_CDS	5	68	100	15	17	14	5	8	7	7	11	14	2	5	1	variability
ENSG00000005302	E015	chrX	11760165	11760166	+	2	no_CDS	5	62	92	7	11	7	4	8	5	9	11	14	0	2	1	variability
ENSG00000005302	E016	chrX	11760167	11760309	+	143	no_CDS	18	107	274	16	16	22	12	17	8	30	18	24	1	5	3	variability
ENSG00000005302	E017	chrX	11760310	11760339	+	30	no_CDS	9	61	158	10	9	16	8	8	5	16	8	11	1	5	3	variability
ENSG00000005302	E018	chrX	11760340	11760402	+	63	no_CDS	20	44	166	7	12	25	16	14	8	21	21	10	1	7	10	conserved_exonBaseMean_gt_10
ENSG00000005302	E019	chrX	11760403	11760498	+	96	CDS	198	405	520	187	128	180	219	245	138	161	77	107	90	68	103	conserved_exonBaseMean_gt_10
ENSG00000005302	E020	chrX	11760825	11760836	+	12	no_CDS	4	8	25	4	1	2	0	7	3	5	7	0	0	0	2	conserved_exonBaseMean_le_10
ENSG00000005302	E021	chrX	11760837	11760937	+	101	CDS	206	495	570	213	142	185	235	241	139	179	100	117	83	76	98	conserved_exonBaseMean_gt_10
ENSG00000005302	E022	chrX	11761500	11761579	+	80	CDS	163	410	546	180	115	180	205	182	129	147	75	101	77	77	79	conserved_exonBaseMean_gt_10
ENSG00000005302	E023	chrX	11761580	11761582	+	3	CDS	97	246	350	105	77	112	4	6	8	79	44	63	50	51	48	macaque_down
ENSG00000005302	E024	chrX	11762130	11762252	+	123	CDS	227	448	671	227	138	200	211	231	162	160	88	111	97	87	81	conserved_exonBaseMean_gt_10
ENSG00000005302	E025	chrX	11762837	11762997	+	161	CDS	193	613	639	235	116	230	224	278	193	189	96	120	107	98	87	conserved_exonBaseMean_gt_10
ENSG00000005302	E026	chrX	11763780	11763938	+	159	CDS	172	534	611	165	104	211	212	244	171	170	91	104	93	103	86	conserved_exonBaseMean_gt_10
ENSG00000005302	E027	chrX	11763939	11765466	+	1528	no_CDS	86	814	319	222	38	185	274	332	64	363	62	160	80	80	92	conserved_exonBaseMean_gt_10
ENSG00000005302	E028	chrX	11765467	11765729	+	263	CDS	180	842	647	284	115	332	312	343	191	303	91	164	99	96	103	conserved_exonBaseMean_gt_10
ENSG00000005302	E029	chrX	11765730	11767976	+	2247	CDS	151	973	806	414	122	452	341	327	92	411	73	172	196	144	232	conserved_exonBaseMean_gt_10
ENSG00000005302	E030	chrX	11767977	11767977	+	1	no_CDS	2	13	16	4	4	4	2	2	2	3	3	4	5	12	2	conserved_exonBaseMean_le_10
ENSG00000005302	E031	chrX	11767978	11767979	+	2	no_CDS	2	13	18	5	4	4	2	2	2	3	3	4	5	12	2	conserved_exonBaseMean_le_10
ENSG00000005302	E032	chrX	11768573	11768682	+	110	CDS	123	365	414	135	67	210	147	185	97	147	62	98	48	40	63	conserved_exonBaseMean_gt_10
ENSG00000005302	E033	chrX	11772156	11772255	+	100	CDS	94	321	336	106	68	167	122	100	81	124	63	97	52	42	44	conserved_exonBaseMean_gt_10
ENSG00000005302	E034	chrX	11772621	11772705	+	85	CDS	83	307	380	89	81	146	115	124	87	123	38	89	60	43	55	conserved_exonBaseMean_gt_10
ENSG00000005302	E035	chrX	11774980	11775746	+	767	CDS	246	791	1175	261	207	423	326	358	295	327	166	230	183	135	166	conserved_exonBaseMean_gt_10
ENSG00000005302	E036	chrX	11775747	11775747	+	1	no_CDS	21	0	8	0	1	2	2	0	3	3	0	1	0	0	0	conserved_exonBaseMean_le_10
ENSG00000005302	E037	chrX	11775748	11775748	+	1	no_CDS	21	0	7	1	1	2	2	0	3	3	0	0	0	0	0	conserved_exonBaseMean_le_10
ENSG00000005302	E038	chrX	11775749	11775749	+	1	no_CDS	21	0	7	1	1	2	1	0	3	3	0	0	0	0	0	conserved_exonBaseMean_le_10
ENSG00000005302	E039	chrX	11775750	11775751	+	2	no_CDS	21	0	7	1	1	2	1	0	1	3	0	0	0	0	0	conserved_exonBaseMean_le_10
ENSG00000005302	E040	chrX	11775752	11775758	+	7	no_CDS	4	0	2	1	0	2	1	0	0	3	0	0	0	0	0	conserved_exonBaseMean_le_10
ENSG00000005302	E041	chrX	11775759	11775762	+	4	no_CDS	1	0	2	1	0	1	0	0	0	0	0	0	0	0	0	conserved_exonBaseMean_le_10
ENSG00000005339	E001	chr16	3725061	3726567	-	1507	no_CDS	9	40	16	19	4	11	62	56	30	53	10	45	10	12	40	variability
ENSG00000005339	E002	chr16	3726568	3726652	-	85	no_CDS	1	4	3	1	2	2	3	3	2	6	0	4	2	1	6	conserved_exonBaseMean_le_10
ENSG00000005339	E003	chr16	3726653	3726654	-	2	no_CDS	1	1	1	0	2	2	3	0	1	3	0	1	2	1	3	conserved_exonBaseMean_le_10
ENSG00000005339	E004	chr16	3726655	3726824	-	170	no_CDS	2	14	13	4	7	6	17	16	17	23	8	25	3	8	8	conserved_exonBaseMean_gt_10
ENSG00000005339	E005	chr16	3726825	3729603	-	2779	CDS	40	467	97	323	66	225	348	332	116	493	121	501	59	44	191	conserved_exonBaseMean_gt_10
ENSG00000005339	E006	chr16	3729604	3729648	-	45	CDS	2	43	9	33	3	21	30	22	0	31	0	31	1	0	18	conserved_exonBaseMean_gt_10
ENSG00000005339	E007	chr16	3729649	3729874	-	226	CDS	3	79	15	62	7	47	63	48	1	70	7	71	5	1	37	conserved_exonBaseMean_gt_10
ENSG00000005339	E008	chr16	3731192	3731473	-	282	CDS	3	100	16	66	11	49	83	67	17	107	15	103	12	3	31	conserved_exonBaseMean_gt_10
ENSG00000005339	E009	chr16	3731776	3731910	-	135	CDS	5	84	12	45	10	33	61	42	20	86	17	70	7	5	24	conserved_exonBaseMean_gt_10
ENSG00000005339	E010	chr16	3731911	3731937	-	27	CDS	3	57	4	32	3	22	41	23	10	58	12	39	7	3	14	conserved_exonBaseMean_gt_10
ENSG00000005339	E011	chr16	3736036	3736203	-	168	CDS	9	95	14	64	8	34	84	72	20	90	18	78	8	10	50	conserved_exonBaseMean_gt_10
ENSG00000005339	E012	chr16	3736650	3736675	-	26	CDS	6	55	12	37	7	16	55	48	17	42	7	49	2	5	25	conserved_exonBaseMean_gt_10
ENSG00000005339	E013	chr16	3736676	3736708	-	33	CDS	5	59	14	38	5	17	61	56	16	52	9	52	2	6	29	conserved_exonBaseMean_gt_10
ENSG00000005339	E014	chr16	3736709	3736794	-	86	CDS	7	65	22	34	11	19	65	59	23	63	9	56	7	10	28	conserved_exonBaseMean_gt_10
ENSG00000005339	E015	chr16	3736795	3736815	-	21	CDS	6	43	18	15	6	14	43	36	16	43	8	30	6	7	16	conserved_exonBaseMean_gt_10
ENSG00000005339	E016	chr16	3738559	3738672	-	114	CDS	8	34	21	20	12	23	54	40	18	51	13	55	17	7	25	conserved_exonBaseMean_gt_10
ENSG00000005339	E017	chr16	3739578	3739724	-	147	CDS	14	45	24	29	12	25	50	44	15	42	18	54	18	6	36	conserved_exonBaseMean_gt_10
ENSG00000005339	E018	chr16	3740399	3740549	-	151	CDS	13	61	28	47	14	39	49	55	24	76	21	82	12	7	33	conserved_exonBaseMean_gt_10
ENSG00000005339	E019	chr16	3744894	3744961	-	68	CDS	6	45	14	43	11	24	51	36	18	56	7	61	18	12	19	conserved_exonBaseMean_gt_10
ENSG00000005339	E020	chr16	3745277	3745354	-	78	CDS	5	30	13	40	4	23	46	34	15	50	8	57	15	7	11	conserved_exonBaseMean_gt_10
ENSG00000005339	E021	chr16	3749627	3749683	-	57	CDS	3	20	9	27	3	14	26	31	18	45	12	44	11	3	10	conserved_exonBaseMean_gt_10
ENSG00000005339	E022	chr16	3751726	3751806	-	81	CDS	2	27	7	32	6	17	29	40	16	55	11	42	6	2	9	conserved_exonBaseMean_gt_10
ENSG00000005339	E023	chr16	3757288	3757376	-	89	CDS	2	22	9	23	7	13	26	29	10	47	9	39	6	1	8	conserved_exonBaseMean_gt_10
ENSG00000005339	E024	chr16	3757809	3758048	-	240	CDS	3	89	23	50	18	51	77	52	30	79	30	86	13	3	25	conserved_exonBaseMean_gt_10
ENSG00000005339	E025	chr16	3758854	3758972	-	119	CDS	6	85	16	52	24	43	51	45	25	64	25	78	7	5	30	conserved_exonBaseMean_gt_10
ENSG00000005339	E026	chr16	3767720	3767909	-	190	CDS	11	113	20	80	21	55	83	84	25	85	16	121	11	6	56	conserved_exonBaseMean_gt_10
ENSG00000005339	E027	chr16	3769174	3769353	-	180	CDS	11	150	12	104	12	64	71	106	16	133	10	134	14	3	64	conserved_exonBaseMean_gt_10
ENSG00000005339	E028	chr16	3770570	3770986	-	417	CDS	9	232	11	182	7	112	139	178	25	266	13	200	10	15	92	conserved_exonBaseMean_gt_10
ENSG00000005339	E029	chr16	3773751	3773930	-	180	CDS	10	75	16	57	12	58	69	84	11	106	16	111	12	12	51	conserved_exonBaseMean_gt_10
ENSG00000005339	E030	chr16	3774569	3774693	-	125	CDS	5	46	13	41	7	42	52	64	11	74	12	81	7	4	30	conserved_exonBaseMean_gt_10
ENSG00000005339	E031	chr16	3777613	3777657	-	45	CDS	9	44	12	31	5	25	39	43	11	36	3	57	8	1	29	conserved_exonBaseMean_gt_10
ENSG00000005339	E032	chr16	3778011	3778182	-	172	CDS	17	89	23	56	8	47	75	67	23	82	9	94	26	3	48	conserved_exonBaseMean_gt_10
ENSG00000005339	E033	chr16	3778700	3778817	-	118	CDS	11	86	29	51	7	52	67	55	27	91	9	91	25	4	45	conserved_exonBaseMean_gt_10
ENSG00000005339	E034	chr16	3780732	3780878	-	147	CDS	15	129	48	65	20	58	76	81	24	117	15	135	27	8	48	conserved_exonBaseMean_gt_10
ENSG00000005339	E035	chr16	3781204	3781306	-	103	CDS	16	118	39	60	20	54	70	103	21	108	18	123	18	7	32	conserved_exonBaseMean_gt_10
ENSG00000005339	E036	chr16	3782684	3782926	-	243	CDS	18	165	57	94	17	92	110	133	35	157	35	162	22	11	51	conserved_exonBaseMean_gt_10
ENSG00000005339	E037	chr16	3791981	3792094	-	114	CDS	7	82	41	66	15	56	82	74	20	94	30	104	17	13	42	conserved_exonBaseMean_gt_10
ENSG00000005339	E038	chr16	3793386	3793626	-	241	CDS	11	165	46	110	15	87	102	99	29	169	36	177	25	9	56	conserved_exonBaseMean_gt_10
ENSG00000005339	E039	chr16	3810603	3810779	-	177	CDS	15	154	42	100	17	71	111	117	31	173	35	182	21	13	50	conserved_exonBaseMean_gt_10
ENSG00000005339	E040	chr16	3850297	3851009	-	713	CDS	79	428	160	240	105	209	305	314	110	435	122	433	96	76	170	conserved_exonBaseMean_gt_10
ENSG00000005339	E041	chr16	3879832	3879870	-	39	no_CDS	15	57	18	26	14	28	53	48	16	61	12	72	20	6	21	conserved_exonBaseMean_gt_10
ENSG00000005436	E001	chr2	75662708	75662712	-	5	no_CDS	0	2	1	1	0	0	1	0	1	1	3	0	0	0	0	conserved_exonBaseMean_le_10
ENSG00000005436	E002	chr2	75662713	75662837	-	125	no_CDS	0	4	3	1	0	0	4	0	7	5	5	1	0	0	0	conserved_exonBaseMean_le_10
ENSG00000005436	E003	chr2	75662838	75664418	-	1581	no_CDS	44	73	85	58	121	53	169	134	259	65	98	56	103	127	151	variability
ENSG00000005436	E004	chr2	75664419	75664420	-	2	no_CDS	6	14	8	9	22	14	32	20	32	14	8	14	22	24	33	variability
ENSG00000005436	E005	chr2	75664421	75664635	-	215	no_CDS	48	75	65	48	125	62	66	50	81	61	74	50	54	88	83	conserved_exonBaseMean_gt_10
ENSG00000005436	E006	chr2	75664636	75664637	-	2	no_CDS	36	34	39	20	81	22	17	15	38	27	39	21	30	41	31	conserved_exonBaseMean_gt_10
ENSG00000005436	E007	chr2	75664638	75664638	-	1	no_CDS	36	34	39	20	81	24	17	15	38	27	39	21	30	41	30	conserved_exonBaseMean_gt_10
ENSG00000005436	E008	chr2	75664639	75664783	-	145	CDS	64	57	86	60	174	61	53	47	90	48	87	47	43	69	76	conserved_exonBaseMean_gt_10
ENSG00000005436	E009	chr2	75665929	75666053	-	125	CDS	65	82	82	67	136	76	68	82	113	77	100	53	45	42	80	conserved_exonBaseMean_gt_10
ENSG00000005436	E010	chr2	75670138	75670284	-	147	CDS	91	129	131	114	179	94	126	123	185	115	167	79	60	87	111	conserved_exonBaseMean_gt_10
ENSG00000005436	E011	chr2	75671950	75672016	-	67	CDS	88	112	110	104	167	85	119	97	152	84	155	75	44	73	97	conserved_exonBaseMean_gt_10
ENSG00000005436	E012	chr2	75673444	75673520	-	77	CDS	73	101	115	108	167	99	105	95	185	86	152	72	34	75	100	conserved_exonBaseMean_gt_10
ENSG00000005436	E013	chr2	75680193	75680314	-	122	CDS	96	125	142	138	191	130	110	136	161	108	201	94	43	117	106	conserved_exonBaseMean_gt_10
ENSG00000005436	E014	chr2	75687827	75687977	-	151	CDS	95	167	152	131	241	136	150	170	221	122	207	110	55	130	138	conserved_exonBaseMean_gt_10
ENSG00000005436	E015	chr2	75689026	75689225	-	200	CDS	97	173	182	105	259	125	164	172	218	111	182	115	65	130	155	conserved_exonBaseMean_gt_10
ENSG00000005436	E016	chr2	75689969	75690081	-	113	CDS	94	134	143	106	207	119	113	117	158	120	117	97	45	86	120	conserved_exonBaseMean_gt_10
ENSG00000005436	E017	chr2	75690638	75690719	-	82	CDS	91	102	117	100	210	101	112	135	142	119	127	87	44	71	126	conserved_exonBaseMean_gt_10
ENSG00000005436	E018	chr2	75691977	75692100	-	124	CDS	111	141	142	134	263	116	121	149	187	148	177	113	61	103	151	conserved_exonBaseMean_gt_10
ENSG00000005436	E019	chr2	75694241	75694427	-	187	CDS	120	149	205	130	303	112	137	130	228	147	224	108	71	119	151	conserved_exonBaseMean_gt_10
ENSG00000005436	E020	chr2	75696200	75696315	-	116	CDS	92	112	139	86	200	76	113	76	163	87	179	72	62	102	86	conserved_exonBaseMean_gt_10
ENSG00000005436	E021	chr2	75701190	75701287	-	98	CDS	109	180	143	136	234	119	139	118	172	141	184	111	61	116	149	conserved_exonBaseMean_gt_10
ENSG00000005436	E022	chr2	75701794	75702198	-	405	CDS	19	25	53	1	14	1	13	14	25	1	14	3	4	5	3	3+2
ENSG00000005436	E023	chr2	75702199	75702423	-	225	CDS	147	313	246	228	328	227	254	264	258	240	265	191	79	137	257	conserved_exonBaseMean_gt_10
ENSG00000005436	E024	chr2	75702424	75702447	-	24	CDS	17	38	29	5	9	7	2	4	2	9	3	4	3	7	6	human_up
ENSG00000005436	E025	chr2	75706523	75706651	-	129	CDS	91	142	117	96	160	91	132	148	128	103	128	66	44	56	93	conserved_exonBaseMean_gt_10
ENSG00000005436	E026	chr2	75708691	75710590	-	1900	CDS	35	53	57	56	41	31	132	142	94	49	43	43	59	55	84	variability
ENSG00000005436	E027	chr2	75710591	75710915	-	325	CDS	89	78	56	60	46	38	100	116	94	51	71	36	15	28	44	variability
ENSG00000005436	E028	chr2	75710916	75710917	-	2	no_CDS	7	0	0	0	2	0	0	0	0	0	1	0	2	3	2	conserved_exonBaseMean_le_10
ENSG00000005436	E029	chr2	75710918	75710919	-	2	no_CDS	7	0	0	0	2	0	0	0	0	0	1	0	2	1	2	conserved_exonBaseMean_le_10
ENSG00000005436	E030	chr2	75710920	75710944	-	25	no_CDS	6	0	0	0	2	0	0	0	0	0	1	0	1	1	2	conserved_exonBaseMean_le_10
ENSG00000005436	E031	chr2	75710945	75711004	-	60	no_CDS	6	0	0	0	2	0	0	0	0	1	0	1	1	1	2	conserved_exonBaseMean_le_10
ENSG00000005448	E001	chr2	74421714	74421728	+	15	no_CDS	0	2	3	2	3	0	0	0	0	1	0	0	1	0	1	conserved_exonBaseMean_le_10
ENSG00000005448	E002	chr2	74421729	74421729	+	1	no_CDS	0	2	3	2	3	0	0	1	0	1	0	0	1	0	0	conserved_exonBaseMean_le_10
ENSG00000005448	E003	chr2	74421730	74421737	+	8	no_CDS	1	4	3	5	5	1	1	1	0	1	1	0	4	2	0	conserved_exonBaseMean_le_10
ENSG00000005448	E004	chr2	74421738	74421739	+	2	no_CDS	1	5	3	5	7	1	2	4	0	4	1	0	9	2	0	conserved_exonBaseMean_le_10
ENSG00000005448	E005	chr2	74421740	74421744	+	5	no_CDS	4	10	5	13	11	1	8	16	1	6	1	0	19	4	1	conserved_exonBaseMean_le_10
ENSG00000005448	E006	chr2	74421745	74421747	+	3	no_CDS	6	18	8	16	19	4	11	24	1	7	1	1	27	6	2	conserved_exonBaseMean_le_10
ENSG00000005448	E007	chr2	74421748	74421816	+	69	CDS	47	163	53	109	74	34	76	122	26	47	29	35	106	27	50	conserved_exonBaseMean_gt_10
ENSG00000005448	E008	chr2	74421817	74421862	+	46	no_CDS	2	20	0	22	4	3	106	73	37	4	0	0	11	1	7	macaque_up
ENSG00000005448	E009	chr2	74421863	74422119	+	257	no_CDS	3	51	6	40	8	8	102	115	14	15	7	5	19	4	18	macaque_up
ENSG00000005448	E010	chr2	74422120	74422152	+	33	no_CDS	7	45	7	50	17	18	100	132	25	18	10	6	13	2	8	variability
ENSG00000005448	E011	chr2	74422153	74422375	+	223	CDS	107	556	171	377	240	112	337	504	55	176	75	96	286	65	179	conserved_exonBaseMean_gt_10
ENSG00000005448	E012	chr2	74422376	74422869	+	494	no_CDS	11	83	9	42	21	9	358	464	27	13	5	8	25	10	24	macaque_up
ENSG00000005448	E013	chr2	74422870	74422932	+	63	CDS	77	402	139	263	200	93	300	436	35	152	61	88	277	57	140	conserved_exonBaseMean_gt_10
ENSG00000005448	E014	chr2	74423319	74423385	+	67	CDS	67	457	156	282	251	117	313	431	52	154	70	92	325	49	161	conserved_exonBaseMean_gt_10
ENSG00000005448	E015	chr2	74423386	74423477	+	92	no_CDS	2	20	3	11	10	3	23	22	0	6	0	1	13	1	4	conserved_exonBaseMean_le_10
ENSG00000005448	E016	chr2	74423478	74423531	+	54	CDS	59	480	156	324	279	117	335	438	61	167	80	100	360	46	182	conserved_exonBaseMean_gt_10
ENSG00000005448	E017	chr2	74423532	74423854	+	323	no_CDS	6	66	25	54	46	17	73	96	11	14	20	10	53	8	22	conserved_exonBaseMean_gt_10
ENSG00000005448	E018	chr2	74423855	74423982	+	128	CDS	87	781	232	481	399	165	485	717	84	266	118	165	528	90	262	conserved_exonBaseMean_gt_10
ENSG00000005448	E019	chr2	74424875	74424975	+	101	CDS	73	650	192	395	384	112	455	698	75	239	106	147	486	80	240	conserved_exonBaseMean_gt_10
ENSG00000005448	E020	chr2	74425075	74425237	+	163	CDS	93	783	226	427	456	150	441	715	63	238	138	196	540	91	321	conserved_exonBaseMean_gt_10
ENSG00000005448	E021	chr2	74425417	74425491	+	75	CDS	83	582	169	262	340	106	307	467	34	128	102	132	417	66	241	conserved_exonBaseMean_gt_10
ENSG00000005448	E022	chr2	74425570	74425639	+	70	CDS	61	458	119	228	237	98	263	364	27	96	69	86	323	60	178	conserved_exonBaseMean_gt_10
ENSG00000005448	E023	chr2	74425640	74425752	+	113	CDS	56	437	107	232	210	104	237	351	22	102	65	71	294	56	168	conserved_exonBaseMean_gt_10
ENSG00000005448	E024	chr2	74425753	74425754	+	2	no_CDS	5	11	12	11	30	2	9	21	7	2	13	2	43	9	3	conserved_exonBaseMean_gt_10
ENSG00000005448	E025	chr2	74425755	74425755	+	1	no_CDS	1	6	2	5	4	2	9	13	0	2	3	2	5	1	3	conserved_exonBaseMean_le_10
ENSG00000005448	E026	chr2	74425756	74425756	+	1	no_CDS	1	5	1	3	0	2	9	12	0	1	1	2	1	1	3	conserved_exonBaseMean_le_10
ENSG00000005448	E027	chr2	74425757	74425757	+	1	no_CDS	1	5	0	3	0	1	7	9	0	1	0	2	0	0	3	conserved_exonBaseMean_le_10
ENSG00000005448	E028	chr2	74425758	74425766	+	9	no_CDS	1	5	0	3	0	1	8	9	0	1	0	2	0	0	3	conserved_exonBaseMean_le_10
ENSG00000005469	E001	chr7	87345664	87345669	+	6	no_CDS	0	1	0	1	2	0	1	0	0	2	2	1	0	0	1	conserved_exonBaseMean_le_10
ENSG00000005469	E002	chr7	87345670	87345671	+	2	no_CDS	0	1	0	1	2	0	1	0	0	2	2	1	0	0	1	conserved_exonBaseMean_le_10
ENSG00000005469	E003	chr7	87345672	87345672	+	1	no_CDS	0	1	0	1	2	0	1	0	0	2	2	1	0	0	1	conserved_exonBaseMean_le_10
ENSG00000005469	E004	chr7	87345673	87345674	+	2	no_CDS	0	1	0	1	2	0	1	0	0	2	2	1	0	0	1	conserved_exonBaseMean_le_10
ENSG00000005469	E005	chr7	87345675	87345677	+	3	no_CDS	5	1	1	1	5	0	1	0	0	2	2	2	1	0	1	conserved_exonBaseMean_le_10
ENSG00000005469	E006	chr7	87345678	87345683	+	6	no_CDS	7	1	1	1	5	0	1	0	0	3	3	3	1	0	1	conserved_exonBaseMean_le_10
ENSG00000005469	E007	chr7	87345684	87345685	+	2	no_CDS	7	1	1	1	5	0	1	0	0	3	3	3	1	0	1	conserved_exonBaseMean_le_10
ENSG00000005469	E008	chr7	87345686	87345690	+	5	no_CDS	9	2	1	5	5	1	1	0	0	3	5	3	2	0	1	conserved_exonBaseMean_le_10
ENSG00000005469	E009	chr7	87345691	87345694	+	4	no_CDS	14	4	2	9	9	2	1	0	4	4	7	4	2	0	2	conserved_exonBaseMean_le_10
ENSG00000005469	E010	chr7	87345695	87345716	+	22	no_CDS	25	8	5	16	14	6	1	2	4	14	18	16	3	0	7	conserved_exonBaseMean_le_10
ENSG00000005469	E011	chr7	87345717	87345767	+	51	no_CDS	34	15	14	21	24	14	6	9	11	55	59	34	16	2	22	conserved_exonBaseMean_gt_10
ENSG00000005469	E012	chr7	87346340	87346430	+	91	no_CDS	46	29	52	42	71	35	20	43	36	112	197	75	58	8	47	variability
ENSG00000005469	E013	chr7	87349048	87349183	+	136	CDS	60	41	96	65	151	56	16	37	52	209	517	181	109	21	67	conserved_exonBaseMean_gt_10
ENSG00000005469	E014	chr7	87357507	87357590	+	84	CDS	2	4	4	4	1	7	3	5	2	20	9	14	2	0	7	conserved_exonBaseMean_le_10
ENSG00000005469	E015	chr7	87359206	87359330	+	125	CDS	43	43	102	84	203	63	25	23	48	229	593	197	152	41	89	conserved_exonBaseMean_gt_10
ENSG00000005469	E016	chr7	87359331	87360067	+	737	no_CDS	39	30	51	37	54	17	8	11	12	91	152	72	21	6	16	variability
ENSG00000005469	E017	chr7	87361390	87361571	+	182	CDS	43	50	91	126	206	87	28	43	29	290	562	247	236	48	124	conserved_exonBaseMean_gt_10
ENSG00000005469	E018	chr7	87361728	87361852	+	125	CDS	48	42	73	76	199	75	20	32	45	241	481	196	213	33	84	conserved_exonBaseMean_gt_10
ENSG00000005469	E019	chr7	87369376	87369484	+	109	CDS	44	35	82	81	171	78	15	32	50	215	416	207	169	34	86	conserved_exonBaseMean_gt_10
ENSG00000005469	E020	chr7	87375632	87375725	+	94	CDS	33	39	66	54	173	62	11	33	51	196	371	205	135	30	52	conserved_exonBaseMean_gt_10
ENSG00000005469	E021	chr7	87375828	87375953	+	126	CDS	33	29	59	42	169	57	10	23	42	188	346	149	124	31	68	conserved_exonBaseMean_gt_10
ENSG00000005469	E022	chr7	87377349	87377450	+	102	CDS	24	38	68	63	183	99	18	30	49	245	410	188	106	42	90	conserved_exonBaseMean_gt_10
ENSG00000005469	E023	chr7	87381910	87381993	+	84	CDS	22	44	77	77	186	99	22	28	40	283	429	201	110	51	99	conserved_exonBaseMean_gt_10
ENSG00000005469	E024	chr7	87382074	87382181	+	108	CDS	26	53	85	98	183	116	19	29	48	338	491	267	128	53	96	conserved_exonBaseMean_gt_10
ENSG00000005469	E025	chr7	87382182	87382412	+	231	CDS	5	4	21	19	42	8	7	6	9	41	82	54	6	1	2	variability
ENSG00000005469	E026	chr7	87382413	87382543	+	131	CDS	32	34	65	81	118	69	20	22	38	299	402	246	85	40	65	conserved_exonBaseMean_gt_10
ENSG00000005469	E027	chr7	87391589	87391712	+	124	CDS	32	24	64	61	88	35	16	17	27	254	364	211	85	31	44	conserved_exonBaseMean_gt_10
ENSG00000005469	E028	chr7	87392566	87392644	+	79	CDS	25	21	43	64	93	45	13	14	20	155	255	124	86	29	51	conserved_exonBaseMean_gt_10
ENSG00000005469	E029	chr7	87392730	87392823	+	94	CDS	26	35	64	82	130	70	12	24	20	203	332	167	103	39	63	conserved_exonBaseMean_gt_10
ENSG00000005469	E030	chr7	87392948	87393067	+	120	CDS	29	36	77	65	148	63	6	20	32	193	361	151	118	38	67	conserved_exonBaseMean_gt_10
ENSG00000005469	E031	chr7	87395916	87396714	+	799	CDS	21	52	37	72	110	44	8	12	3	96	136	72	7	5	15	variability
ENSG00000005469	E032	chr7	87398524	87399317	+	794	CDS	67	88	171	196	349	223	28	65	55	696	1103	529	366	88	214	conserved_exonBaseMean_gt_10
ENSG00000005469	E033	chr7	87399318	87399475	+	158	no_CDS	30	27	55	76	93	60	7	21	18	235	322	155	70	30	53	conserved_exonBaseMean_gt_10
ENSG00000005469	E034	chr7	87399476	87399476	+	1	no_CDS	13	16	26	44	45	29	2	0	6	116	182	72	33	8	23	variability
ENSG00000005469	E035	chr7	87399477	87399637	+	161	no_CDS	19	23	38	51	67	37	4	6	11	170	263	104	44	17	35	variability
ENSG00000005469	E036	chr7	87399638	87399656	+	19	no_CDS	4	4	8	3	10	8	1	6	5	31	65	20	7	5	5	conserved_exonBaseMean_gt_10
ENSG00000005469	E037	chr7	87399657	87399788	+	132	no_CDS	3	2	8	3	12	2	2	4	5	31	60	17	5	3	7	conserved_exonBaseMean_gt_10
ENSG00000005469	E038	chr7	87399789	87399792	+	4	no_CDS	1	0	3	0	0	0	0	0	0	1	7	1	0	0	3	conserved_exonBaseMean_le_10
ENSG00000005469	E039	chr7	87399793	87399795	+	3	no_CDS	0	0	1	0	0	0	0	0	0	0	4	1	0	0	1	conserved_exonBaseMean_le_10
ENSG00000005469	E040	chr7	87399796	87399796	+	1	no_CDS	0	0	1	0	0	0	0	0	0	0	2	1	0	0	1	conserved_exonBaseMean_le_10
ENSG00000005469	E041	chr7	87399797	87399797	+	1	no_CDS	0	0	1	0	0	0	0	0	0	0	2	1	0	0	1	conserved_exonBaseMean_le_10
ENSG00000005471	E001	chr7	87402047	87402049	-	3	no_CDS	1	0	0	0	0	0	0	0	0	0	0	2	0	0	1	conserved_exonBaseMean_le_10
ENSG00000005471	E002	chr7	87402050	87402302	-	253	CDS	5	42	27	8	6	7	9	16	4	64	39	47	6	5	20	conserved_exonBaseMean_gt_10
ENSG00000005471	E003	chr7	87403135	87403281	-	147	CDS	3	52	37	16	14	7	6	2	7	34	38	53	11	6	20	conserved_exonBaseMean_gt_10
ENSG00000005471	E004	chr7	87406288	87406494	-	207	CDS	3	75	50	14	14	10	2	2	4	34	36	64	14	12	31	conserved_exonBaseMean_gt_10
ENSG00000005471	E005	chr7	87408037	87408234	-	198	CDS	7	59	48	12	5	13	2	4	1	26	34	53	3	9	27	conserved_exonBaseMean_gt_10
ENSG00000005471	E006	chr7	87409236	87409392	-	157	CDS	4	34	37	10	7	9	5	3	3	19	50	41	5	8	21	conserved_exonBaseMean_gt_10
ENSG00000005471	E007	chr7	87411893	87412033	-	141	CDS	3	15	15	9	8	6	9	0	5	11	56	24	8	12	19	variability
ENSG00000005471	E008	chr7	87413617	87413717	-	101	CDS	4	23	47	12	16	4	6	2	4	17	51	23	7	22	18	conserved_exonBaseMean_gt_10
ENSG00000005471	E009	chr7	87417312	87417515	-	204	CDS	7	27	63	12	17	7	4	5	1	22	42	35	6	19	23	conserved_exonBaseMean_gt_10
ENSG00000005471	E010	chr7	87418537	87418620	-	84	CDS	3	39	29	6	6	8	1	6	3	24	37	24	3	10	11	conserved_exonBaseMean_gt_10
ENSG00000005471	E011	chr7	87419998	87420075	-	78	CDS	2	32	29	6	10	6	2	7	3	22	28	18	4	9	4	conserved_exonBaseMean_gt_10
ENSG00000005471	E012	chr7	87422121	87422225	-	105	CDS	4	35	32	2	1	9	4	7	3	21	24	37	3	12	5	conserved_exonBaseMean_gt_10
ENSG00000005471	E013	chr7	87423906	87424052	-	147	CDS	3	38	34	4	1	10	6	0	4	34	48	36	12	11	14	conserved_exonBaseMean_gt_10
ENSG00000005471	E014	chr7	87426750	87426920	-	171	CDS	4	42	40	12	0	9	4	2	2	32	50	37	14	11	16	conserved_exonBaseMean_gt_10
ENSG00000005471	E015	chr7	87431404	87431565	-	162	CDS	4	54	41	9	0	8	11	3	3	38	34	47	13	5	17	conserved_exonBaseMean_gt_10
ENSG00000005471	E016	chr7	87439667	87439837	-	171	CDS	11	83	54	12	0	10	13	4	3	52	31	56	9	8	21	conserved_exonBaseMean_gt_10
ENSG00000005471	E017	chr7	87440199	87440402	-	204	CDS	19	74	57	13	0	6	7	4	0	50	30	50	13	14	26	conserved_exonBaseMean_gt_10
ENSG00000005471	E018	chr7	87443319	87443444	-	126	CDS	11	56	49	19	0	5	8	4	0	39	26	50	8	8	13	conserved_exonBaseMean_gt_10
ENSG00000005471	E019	chr7	87443663	87443773	-	111	CDS	10	39	51	12	0	7	2	1	0	27	42	34	8	2	10	conserved_exonBaseMean_gt_10
ENSG00000005471	E020	chr7	87444862	87444975	-	114	CDS	5	20	28	4	0	3	1	0	0	16	26	25	7	1	7	conserved_exonBaseMean_le_10
ENSG00000005471	E021	chr7	87447034	87447205	-	172	CDS	8	16	33	7	0	7	1	0	0	4	31	31	0	0	1	conserved_exonBaseMean_le_10
ENSG00000005471	E022	chr7	87449968	87450092	-	125	CDS	5	25	38	7	0	2	4	1	1	9	33	28	0	0	0	variability
ENSG00000005471	E023	chr7	87451623	87451794	-	172	CDS	4	53	60	9	0	5	6	5	2	22	56	54	0	0	0	variability
ENSG00000005471	E024	chr7	87452944	87453135	-	192	CDS	7	60	50	6	0	8	3	1	3	33	61	53	1	0	1	variability
ENSG00000005471	E025	chr7	87454535	87454592	-	58	CDS	7	27	30	5	0	5	3	0	2	11	27	28	0	0	0	variability
ENSG00000005471	E026	chr7	87462758	87462908	-	151	CDS	9	39	47	10	0	5	2	0	1	20	30	44	2	0	2	variability
ENSG00000005471	E027	chr7	87472405	87472620	-	216	no_CDS	0	3	3	0	0	0	1	4	0	5	5	4	0	1	0	conserved_exonBaseMean_le_10
ENSG00000005471	E028	chr7	87472621	87472675	-	55	no_CDS	5	27	32	6	0	4	2	1	0	15	29	34	3	2	5	conserved_exonBaseMean_gt_10
ENSG00000005471	E029	chr7	87472676	87472755	-	80	no_CDS	0	1	3	0	0	0	1	0	0	0	9	2	0	2	0	conserved_exonBaseMean_le_10
ENSG00000005471	E030	chr7	87472756	87475385	-	2630	CDS	18	157	96	21	0	12	24	4	7	145	153	155	5	5	5	variability
ENSG00000005471	E031	chr7	87475386	87475471	-	86	CDS	5	48	23	6	0	3	3	5	3	32	21	51	3	3	5	conserved_exonBaseMean_gt_10
ENSG00000005471	E032	chr7	87475472	87475633	-	162	no_CDS	0	7	0	0	0	0	1	1	3	3	2	6	1	0	3	conserved_exonBaseMean_le_10
ENSG00000005471	E033	chr7	87475634	87475673	-	40	no_CDS	2	14	4	2	0	0	0	1	0	16	6	17	0	3	2	conserved_exonBaseMean_le_10
ENSG00000005471	E034	chr7	87475674	87475691	-	18	no_CDS	2	6	0	1	0	0	0	1	0	4	3	7	0	3	1	conserved_exonBaseMean_le_10
ENSG00000005471	E035	chr7	87475692	87475711	-	20	no_CDS	0	5	0	1	0	0	0	1	0	3	1	3	0	3	1	conserved_exonBaseMean_le_10
ENSG00000005471	E036	chr7	87475712	87475713	-	2	no_CDS	0	0	0	1	0	0	0	1	0	0	0	0	0	3	1	conserved_exonBaseMean_le_10
ENSG00000005483	E001	chr7	105013719	105014145	+	427	no_CDS	11	22	5	14	8	5	20	18	7	20	9	11	11	13	16	conserved_exonBaseMean_gt_10
ENSG00000005483	E002	chr7	105014146	105014154	+	9	no_CDS	5	1	1	0	2	0	0	0	0	5	1	0	2	0	0	conserved_exonBaseMean_le_10
ENSG00000005483	E003	chr7	105014155	105014160	+	6	no_CDS	3	1	1	0	0	0	0	0	0	4	1	0	1	0	0	conserved_exonBaseMean_le_10
ENSG00000005483	E004	chr7	105014161	105014163	+	3	no_CDS	4	1	0	0	0	0	0	0	1	4	1	0	0	0	0	conserved_exonBaseMean_le_10
ENSG00000005483	E005	chr7	105014164	105014168	+	5	no_CDS	4	1	0	0	2	0	0	2	1	4	1	0	0	0	0	conserved_exonBaseMean_le_10
ENSG00000005483	E006	chr7	105014169	105014172	+	4	no_CDS	3	1	0	0	2	1	0	6	1	4	1	0	0	0	0	conserved_exonBaseMean_le_10
ENSG00000005483	E007	chr7	105014173	105014181	+	9	no_CDS	3	1	0	1	2	2	0	6	1	7	1	2	3	0	0	conserved_exonBaseMean_le_10
ENSG00000005483	E008	chr7	105014182	105014196	+	15	no_CDS	6	1	2	2	3	5	2	9	2	8	1	2	3	1	0	conserved_exonBaseMean_le_10
ENSG00000005483	E009	chr7	105014197	105014204	+	8	no_CDS	8	1	5	5	3	5	5	13	3	12	1	5	3	3	0	conserved_exonBaseMean_le_10
ENSG00000005483	E010	chr7	105014205	105014535	+	331	no_CDS	144	297	137	230	60	174	307	399	99	278	106	244	115	60	159	conserved_exonBaseMean_gt_10
ENSG00000005483	E011	chr7	105038126	105038199	+	74	no_CDS	40	63	38	60	19	41	86	95	39	78	49	64	52	17	22	conserved_exonBaseMean_gt_10
ENSG00000005483	E012	chr7	105038385	105038525	+	141	no_CDS	11	16	6	27	6	13	25	10	2	32	22	33	22	6	17	variability
ENSG00000005483	E013	chr7	105040839	105041023	+	185	CDS	109	406	144	210	64	182	386	400	139	296	183	253	185	90	198	conserved_exonBaseMean_gt_10
ENSG00000005483	E014	chr7	105062164	105062278	+	115	CDS	110	389	143	221	68	172	357	367	132	248	162	208	201	78	154	conserved_exonBaseMean_gt_10
ENSG00000005483	E015	chr7	105063351	105063580	+	230	CDS	134	462	197	292	110	239	478	472	150	305	208	284	242	112	225	conserved_exonBaseMean_gt_10
ENSG00000005483	E016	chr7	105063581	105066726	+	3146	no_CDS	130	639	176	308	124	196	499	386	77	327	235	348	449	191	301	conserved_exonBaseMean_gt_10
ENSG00000005483	E017	chr7	105066727	105066807	+	81	CDS	74	251	105	141	58	115	252	235	84	200	101	159	123	71	147	conserved_exonBaseMean_gt_10
ENSG00000005483	E018	chr7	105073619	105073677	+	59	CDS	59	283	126	148	74	122	233	263	98	206	131	165	112	90	176	conserved_exonBaseMean_gt_10
ENSG00000005483	E019	chr7	105074643	105074761	+	119	CDS	102	374	180	185	112	151	297	332	125	255	181	208	164	94	204	conserved_exonBaseMean_gt_10
ENSG00000005483	E020	chr7	105074762	105074815	+	54	CDS	123	339	169	195	98	150	276	301	97	194	156	177	150	82	154	conserved_exonBaseMean_gt_10
ENSG00000005483	E021	chr7	105076043	105076081	+	39	CDS	112	322	158	195	89	145	286	289	102	196	158	183	171	71	154	conserved_exonBaseMean_gt_10
ENSG00000005483	E022	chr7	105076963	105077193	+	231	CDS	220	456	237	288	152	252	441	437	158	338	259	280	232	94	226	conserved_exonBaseMean_gt_10
ENSG00000005483	E023	chr7	105077303	105077433	+	131	CDS	116	236	136	129	103	131	190	263	105	163	171	147	179	57	124	conserved_exonBaseMean_gt_10
ENSG00000005483	E024	chr7	105078846	105078963	+	118	CDS	64	224	112	110	91	103	167	211	84	171	151	133	155	43	121	conserved_exonBaseMean_gt_10
ENSG00000005483	E025	chr7	105081688	105081797	+	110	CDS	52	199	133	116	81	102	193	196	82	128	155	109	141	50	116	conserved_exonBaseMean_gt_10
ENSG00000005483	E026	chr7	105087560	105090008	+	2449	CDS	61	185	103	95	46	74	136	111	47	85	39	87	101	42	77	conserved_exonBaseMean_gt_10
ENSG00000005483	E027	chr7	105090009	105090116	+	108	CDS	61	226	137	156	86	107	216	184	76	134	134	132	141	54	131	conserved_exonBaseMean_gt_10
ENSG00000005483	E028	chr7	105090117	105090117	+	1	CDS	46	160	81	111	46	76	143	116	46	93	71	100	89	36	89	conserved_exonBaseMean_gt_10
ENSG00000005483	E029	chr7	105090118	105090118	+	1	CDS	46	164	82	114	48	78	145	118	47	92	73	100	87	38	93	conserved_exonBaseMean_gt_10
ENSG00000005483	E030	chr7	105090119	105090122	+	4	CDS	48	165	83	116	53	78	146	121	48	93	74	101	86	42	93	conserved_exonBaseMean_gt_10
ENSG00000005483	E031	chr7	105090123	105090225	+	103	CDS	97	254	124	161	75	119	214	189	85	166	113	141	138	66	145	conserved_exonBaseMean_gt_10
ENSG00000005483	E032	chr7	105090226	105090273	+	48	CDS	91	183	77	107	46	85	144	137	66	127	73	101	101	46	94	conserved_exonBaseMean_gt_10
ENSG00000005483	E033	chr7	105091216	105091314	+	99	CDS	93	209	102	94	57	91	185	189	58	154	87	118	96	54	122	conserved_exonBaseMean_gt_10
ENSG00000005483	E034	chr7	105101425	105101474	+	50	CDS	67	169	74	78	39	74	149	147	45	129	69	104	69	37	106	conserved_exonBaseMean_gt_10
ENSG00000005483	E035	chr7	105101475	105101476	+	2	CDS	51	142	56	70	26	56	109	123	33	111	58	72	44	24	84	conserved_exonBaseMean_gt_10
ENSG00000005483	E036	chr7	105101477	105101481	+	5	CDS	51	143	57	71	27	57	110	124	33	111	60	73	46	24	84	conserved_exonBaseMean_gt_10
ENSG00000005483	E037	chr7	105101482	105101589	+	108	CDS	74	258	87	126	51	111	185	221	55	173	85	132	78	42	132	conserved_exonBaseMean_gt_10
ENSG00000005483	E038	chr7	105101886	105102194	+	309	CDS	74	452	146	217	85	206	319	374	106	287	172	247	155	82	248	conserved_exonBaseMean_gt_10
ENSG00000005483	E039	chr7	105105439	105105640	+	202	CDS	34	330	65	162	33	143	247	190	74	181	78	173	116	56	173	conserved_exonBaseMean_gt_10
ENSG00000005483	E040	chr7	105105641	105105693	+	53	CDS	21	177	37	82	18	75	123	75	38	80	29	86	56	28	77	conserved_exonBaseMean_gt_10
ENSG00000005483	E041	chr7	105105859	105106003	+	145	CDS	30	299	52	135	34	121	168	141	56	161	61	150	101	29	128	conserved_exonBaseMean_gt_10
ENSG00000005483	E042	chr7	105106522	105106772	+	251	CDS	33	458	65	245	42	158	253	272	60	243	82	260	134	41	227	conserved_exonBaseMean_gt_10
ENSG00000005483	E043	chr7	105107166	105107194	+	29	CDS	6	173	28	90	28	58	96	94	30	92	39	109	58	19	125	conserved_exonBaseMean_gt_10
ENSG00000005483	E044	chr7	105107195	105107222	+	28	CDS	6	188	30	104	27	66	104	116	31	98	36	112	53	20	131	conserved_exonBaseMean_gt_10
ENSG00000005483	E045	chr7	105107362	105107527	+	166	CDS	32	250	64	121	43	100	169	181	36	156	53	163	90	23	117	conserved_exonBaseMean_gt_10
ENSG00000005483	E046	chr7	105107528	105107914	+	387	CDS	39	407	88	230	43	172	309	297	59	271	75	244	91	41	201	conserved_exonBaseMean_gt_10
ENSG00000005483	E047	chr7	105107915	105107925	+	11	CDS	4	128	14	70	11	56	98	78	16	88	21	71	22	15	75	conserved_exonBaseMean_gt_10
ENSG00000005483	E048	chr7	105108942	105109228	+	287	CDS	19	339	47	213	31	164	278	279	37	264	71	202	67	33	176	conserved_exonBaseMean_gt_10
ENSG00000005483	E049	chr7	105110280	105110368	+	89	CDS	18	200	27	150	13	91	165	175	15	156	41	134	36	16	116	conserved_exonBaseMean_gt_10
ENSG00000005483	E050	chr7	105110477	105110602	+	126	CDS	21	240	24	161	13	114	174	193	21	169	23	153	35	16	128	conserved_exonBaseMean_gt_10
ENSG00000005483	E051	chr7	105110769	105110770	+	2	no_CDS	2	8	1	6	2	2	11	11	1	8	6	6	1	2	4	conserved_exonBaseMean_le_10
ENSG00000005483	E052	chr7	105110771	105110868	+	98	CDS	25	244	24	151	13	95	182	182	16	155	27	150	44	11	118	conserved_exonBaseMean_gt_10
ENSG00000005483	E053	chr7	105111825	105114082	+	2258	CDS	41	1514	126	860	75	701	1153	1074	110	1104	123	795	212	59	689	conserved_exonBaseMean_gt_10
ENSG00000005483	E054	chr7	105114083	105114084	+	2	no_CDS	4	8	6	6	4	8	4	6	4	8	5	10	3	5	8	conserved_exonBaseMean_le_10
ENSG00000005700	E001	chr6	82170238	82170238	-	1	no_CDS	6	2	5	4	0	2	2	4	6	2	4	1	3	6	3	conserved_exonBaseMean_le_10
ENSG00000005700	E002	chr6	82170239	82170239	-	1	no_CDS	6	2	5	4	0	2	2	5	6	2	4	1	3	6	3	conserved_exonBaseMean_le_10
ENSG00000005700	E003	chr6	82170240	82170240	-	1	no_CDS	6	2	5	4	0	2	2	5	6	1	3	1	3	7	3	conserved_exonBaseMean_le_10
ENSG00000005700	E004	chr6	82170241	82170779	-	539	no_CDS	255	398	499	487	440	420	220	242	285	349	481	295	484	333	350	conserved_exonBaseMean_gt_10
ENSG00000005700	E005	chr6	82170780	82171154	-	375	no_CDS	184	397	455	385	385	337	228	196	287	326	450	218	489	355	349	conserved_exonBaseMean_gt_10
ENSG00000005700	E006	chr6	82171155	82171155	-	1	no_CDS	5	50	102	53	118	54	46	25	101	86	127	37	104	69	60	conserved_exonBaseMean_gt_10
ENSG00000005700	E007	chr6	82171156	82171556	-	401	CDS	192	279	377	316	367	293	196	207	233	259	340	204	386	277	349	conserved_exonBaseMean_gt_10
ENSG00000005700	E008	chr6	82172380	82172512	-	133	CDS	197	318	298	321	307	308	172	221	151	248	256	200	315	207	319	conserved_exonBaseMean_gt_10
ENSG00000005700	E009	chr6	82173367	82173438	-	72	CDS	139	250	255	285	269	257	125	175	141	228	247	160	279	188	240	conserved_exonBaseMean_gt_10
ENSG00000005700	E010	chr6	82175904	82176026	-	123	CDS	22	60	51	80	23	83	0	0	1	8	13	9	4	4	7	3+2
ENSG00000005700	E011	chr6	82181879	82181975	-	97	CDS	154	259	241	245	244	233	122	165	169	237	257	153	295	195	225	conserved_exonBaseMean_gt_10
ENSG00000005700	E012	chr6	82181976	82182028	-	53	CDS	132	233	242	257	188	217	129	129	153	235	235	147	243	179	216	conserved_exonBaseMean_gt_10
ENSG00000005700	E013	chr6	82188317	82191072	-	2756	CDS	42	132	101	86	45	80	46	56	41	85	58	58	201	140	155	variability
ENSG00000005700	E014	chr6	82191073	82191216	-	144	CDS	202	324	346	405	281	351	233	249	225	314	348	220	331	231	300	conserved_exonBaseMean_gt_10
ENSG00000005700	E015	chr6	82191787	82191879	-	93	CDS	165	341	332	417	282	354	222	236	218	293	336	250	338	243	385	conserved_exonBaseMean_gt_10
ENSG00000005700	E016	chr6	82194479	82194576	-	98	CDS	168	329	315	330	264	320	195	229	197	272	293	246	345	223	356	conserved_exonBaseMean_gt_10
ENSG00000005700	E017	chr6	82194577	82194642	-	66	CDS	150	256	261	228	241	242	170	191	169	188	229	179	299	202	273	conserved_exonBaseMean_gt_10
ENSG00000005700	E018	chr6	82196298	82196446	-	149	CDS	209	305	309	295	305	283	219	207	209	262	253	222	351	262	362	conserved_exonBaseMean_gt_10
ENSG00000005700	E019	chr6	82200141	82200232	-	92	CDS	201	249	283	285	278	254	185	172	191	272	244	188	357	230	353	conserved_exonBaseMean_gt_10
ENSG00000005700	E020	chr6	82200233	82200235	-	3	CDS	130	180	186	189	180	171	118	122	130	184	167	128	267	160	228	conserved_exonBaseMean_gt_10
ENSG00000005700	E021	chr6	82200236	82200236	-	1	CDS	125	172	171	188	169	165	113	120	127	176	166	122	253	153	219	conserved_exonBaseMean_gt_10
ENSG00000005700	E022	chr6	82200237	82200253	-	17	CDS	127	175	181	191	182	172	137	142	130	178	176	133	260	157	263	conserved_exonBaseMean_gt_10
ENSG00000005700	E023	chr6	82200587	82200618	-	32	CDS	125	205	199	230	198	183	143	147	125	170	184	128	275	140	282	conserved_exonBaseMean_gt_10
ENSG00000005700	E024	chr6	82200619	82200708	-	90	CDS	180	256	260	311	259	263	176	183	147	236	223	170	342	186	335	conserved_exonBaseMean_gt_10
ENSG00000005700	E025	chr6	82201422	82201482	-	61	CDS	149	178	234	224	227	210	124	119	106	195	203	138	268	168	229	conserved_exonBaseMean_gt_10
ENSG00000005700	E026	chr6	82202528	82202645	-	118	CDS	176	203	301	208	252	276	131	140	149	213	256	153	330	206	228	conserved_exonBaseMean_gt_10
ENSG00000005700	E027	chr6	82204857	82204958	-	102	CDS	167	228	310	209	228	252	128	104	165	213	273	141	288	200	234	conserved_exonBaseMean_gt_10
ENSG00000005700	E028	chr6	82210345	82210813	-	469	CDS	21	32	27	32	13	23	12	16	10	33	12	13	23	13	31	conserved_exonBaseMean_gt_10
ENSG00000005700	E029	chr6	82210814	82210910	-	97	CDS	168	203	298	192	208	227	117	108	175	191	252	118	290	202	222	conserved_exonBaseMean_gt_10
ENSG00000005700	E030	chr6	82211367	82211404	-	38	CDS	133	144	195	120	140	152	77	84	128	116	188	87	227	144	148	conserved_exonBaseMean_gt_10
ENSG00000005700	E031	chr6	82211490	82211572	-	83	CDS	177	146	234	158	189	185	116	98	145	135	203	111	253	162	168	conserved_exonBaseMean_gt_10
ENSG00000005700	E032	chr6	82212707	82212714	-	8	CDS	118	93	138	113	120	121	79	72	81	82	112	79	148	96	117	conserved_exonBaseMean_gt_10
ENSG00000005700	E033	chr6	82212715	82212773	-	59	CDS	185	142	204	134	168	161	99	99	107	118	164	108	201	131	154	conserved_exonBaseMean_gt_10
ENSG00000005700	E034	chr6	82212774	82212774	-	1	CDS	129	102	161	98	124	117	76	75	79	96	130	73	152	91	111	conserved_exonBaseMean_gt_10
ENSG00000005700	E035	chr6	82212775	82212793	-	19	CDS	147	110	178	129	151	153	90	85	89	120	151	86	177	95	127	conserved_exonBaseMean_gt_10
ENSG00000005700	E036	chr6	82214227	82214315	-	89	CDS	239	170	283	204	238	211	118	141	132	177	231	142	287	159	197	conserved_exonBaseMean_gt_10
ENSG00000005700	E037	chr6	82214316	82214316	-	1	CDS	184	113	186	140	156	146	75	96	92	130	166	107	199	119	156	conserved_exonBaseMean_gt_10
ENSG00000005700	E038	chr6	82214317	82214472	-	156	CDS	317	291	405	340	352	314	192	207	198	310	365	241	447	238	396	conserved_exonBaseMean_gt_10
ENSG00000005700	E039	chr6	82214473	82214829	-	357	CDS	368	385	511	465	510	487	305	335	307	401	481	345	632	374	533	conserved_exonBaseMean_gt_10
ENSG00000005700	E040	chr6	82216076	82216250	-	175	CDS	173	260	269	309	307	345	179	197	162	253	286	230	328	247	328	conserved_exonBaseMean_gt_10
ENSG00000005700	E041	chr6	82217960	82217968	-	9	CDS	77	71	117	81	120	112	45	61	72	75	123	67	135	88	80	conserved_exonBaseMean_gt_10
ENSG00000005700	E042	chr6	82217969	82217969	-	1	CDS	75	65	117	75	111	109	37	56	67	75	120	65	125	83	73	conserved_exonBaseMean_gt_10
ENSG00000005700	E043	chr6	82217970	82218137	-	168	CDS	178	192	245	270	261	260	173	184	161	198	274	170	285	212	245	conserved_exonBaseMean_gt_10
ENSG00000005700	E044	chr6	82218649	82218786	-	138	CDS	3	9	6	7	12	3	3	8	1	9	3	6	34	7	20	conserved_exonBaseMean_le_10
ENSG00000005700	E045	chr6	82220590	82220713	-	124	CDS	154	174	199	234	184	191	181	168	132	170	215	150	212	150	229	conserved_exonBaseMean_gt_10
ENSG00000005700	E046	chr6	82223440	82223620	-	181	CDS	216	243	266	313	231	260	211	216	142	284	305	219	280	194	279	conserved_exonBaseMean_gt_10
ENSG00000005700	E047	chr6	82224068	82224185	-	118	CDS	192	256	297	290	216	271	170	235	147	255	322	220	368	222	278	conserved_exonBaseMean_gt_10
ENSG00000005700	E048	chr6	82225477	82225647	-	171	CDS	229	286	308	318	255	304	194	260	181	246	321	181	411	240	347	conserved_exonBaseMean_gt_10
ENSG00000005700	E049	chr6	82227192	82227263	-	72	CDS	203	194	222	205	182	221	130	181	142	169	212	102	272	182	232	conserved_exonBaseMean_gt_10
ENSG00000005700	E050	chr6	82227264	82227302	-	39	CDS	166	131	161	149	141	163	89	141	116	138	155	85	201	161	156	conserved_exonBaseMean_gt_10
ENSG00000005700	E051	chr6	82231718	82231842	-	125	CDS	246	267	258	309	268	286	179	212	176	248	246	191	361	285	315	conserved_exonBaseMean_gt_10
ENSG00000005700	E052	chr6	82234159	82234255	-	97	CDS	195	224	197	271	196	202	138	121	117	197	200	159	279	217	246	conserved_exonBaseMean_gt_10
ENSG00000005700	E053	chr6	82240166	82240843	-	678	CDS	373	578	627	609	596	638	472	451	400	572	566	393	772	576	648	conserved_exonBaseMean_gt_10
ENSG00000005700	E054	chr6	82247562	82247723	-	162	no_CDS	84	202	197	218	172	215	140	141	98	208	180	136	206	143	196	conserved_exonBaseMean_gt_10
ENSG00000005700	E055	chr6	82247724	82247741	-	18	no_CDS	37	65	56	58	63	36	32	34	36	63	59	34	39	35	36	conserved_exonBaseMean_gt_10
ENSG00000005700	E056	chr6	82247742	82247744	-	3	no_CDS	6	5	9	7	9	9	6	1	1	8	8	6	6	7	5	conserved_exonBaseMean_le_10
ENSG00000005700	E057	chr6	82247745	82247746	-	2	no_CDS	4	4	8	8	8	9	6	1	1	8	5	5	3	4	5	conserved_exonBaseMean_le_10
ENSG00000005700	E058	chr6	82247747	82247747	-	1	no_CDS	4	3	8	5	8	8	6	1	1	8	5	5	3	4	5	conserved_exonBaseMean_le_10
ENSG00000005700	E059	chr6	82247748	82247750	-	3	no_CDS	4	3	7	5	8	8	6	1	1	8	5	5	3	4	5	conserved_exonBaseMean_le_10
ENSG00000005700	E060	chr6	82247751	82247752	-	2	no_CDS	4	2	7	3	5	3	3	1	1	5	2	4	1	4	4	conserved_exonBaseMean_le_10
ENSG00000005700	E061	chr6	82247753	82247764	-	12	no_CDS	4	2	6	3	5	3	3	1	1	5	2	4	1	3	4	conserved_exonBaseMean_le_10
ENSG00000005700	E062	chr6	82247765	82247765	-	1	no_CDS	2	2	5	1	3	2	0	1	0	2	0	1	1	0	0	conserved_exonBaseMean_le_10
ENSG00000005700	E063	chr6	82247766	82247767	-	2	no_CDS	2	2	5	1	3	2	0	1	0	2	0	1	1	0	0	conserved_exonBaseMean_le_10
ENSG00000005700	E064	chr6	82247768	82247774	-	7	no_CDS	0	1	4	1	2	2	0	1	0	1	0	0	0	0	0	conserved_exonBaseMean_le_10
ENSG00000005700	E065	chr6	82247775	82247777	-	3	no_CDS	0	1	4	1	2	2	0	1	0	0	0	0	0	0	0	conserved_exonBaseMean_le_10
ENSG00000005801	E001	chr11	3358386	3358387	-	2	no_CDS	2	6	5	3	2	1	2	4	4	6	3	7	5	1	7	conserved_exonBaseMean_le_10
ENSG00000005801	E002	chr11	3358388	3358564	-	177	no_CDS	22	47	44	17	23	19	29	32	30	45	43	28	19	8	30	variability
ENSG00000005801	E003	chr11	3358565	3359116	-	552	no_CDS	107	199	183	88	117	93	104	86	154	164	238	92	137	76	127	conserved_exonBaseMean_gt_10
ENSG00000005801	E004	chr11	3359117	3359117	-	1	no_CDS	43	76	73	19	32	29	10	14	39	32	71	22	68	40	41	conserved_exonBaseMean_gt_10
ENSG00000005801	E005	chr11	3359118	3360332	-	1215	CDS	324	1064	654	340	479	389	205	274	291	623	661	499	545	405	523	conserved_exonBaseMean_gt_10
ENSG00000005801	E006	chr11	3360333	3360565	-	233	CDS	90	243	197	100	176	120	47	65	73	159	195	134	167	125	168	conserved_exonBaseMean_gt_10
ENSG00000005801	E007	chr11	3361743	3361889	-	147	CDS	42	133	84	142	134	153	45	72	44	101	130	107	135	85	117	conserved_exonBaseMean_gt_10
ENSG00000005801	E008	chr11	3370943	3370974	-	32	CDS	28	63	20	10	3	11	12	23	11	41	22	27	14	14	17	variability
ENSG00000005801	E009	chr11	3370975	3371070	-	96	CDS	117	218	133	122	118	127	64	107	69	126	141	106	136	94	122	conserved_exonBaseMean_gt_10
ENSG00000005801	E010	chr11	3371577	3371703	-	127	CDS	110	201	134	143	125	125	45	112	63	135	120	120	114	97	127	conserved_exonBaseMean_gt_10
ENSG00000005801	E011	chr11	3379038	3379139	-	102	CDS	74	120	62	101	61	78	19	57	41	90	56	67	51	48	75	conserved_exonBaseMean_gt_10
ENSG00000005801	E012	chr11	3379140	3379162	-	23	no_CDS	13	23	11	13	8	8	2	7	5	10	7	11	9	13	18	conserved_exonBaseMean_gt_10
ENSG00000005801	E013	chr11	3379163	3379165	-	3	no_CDS	1	7	1	5	1	3	0	1	0	0	3	5	4	8	5	conserved_exonBaseMean_le_10
ENSG00000005801	E014	chr11	3379166	3379181	-	16	no_CDS	1	7	1	5	1	3	0	1	0	0	1	5	4	8	5	conserved_exonBaseMean_le_10
ENSG00000005801	E015	chr11	3379182	3379197	-	16	no_CDS	0	3	0	4	1	2	0	0	0	0	0	2	1	2	4	conserved_exonBaseMean_le_10
ENSG00000005810	E001	chr13	77044657	77044657	-	1	no_CDS	0	4	3	1	4	5	4	1	0	6	5	8	7	2	1	conserved_exonBaseMean_le_10
ENSG00000005810	E002	chr13	77044658	77044659	-	2	no_CDS	0	4	7	1	4	5	4	2	1	6	5	8	7	2	1	conserved_exonBaseMean_le_10
ENSG00000005810	E003	chr13	77044660	77044666	-	7	no_CDS	0	6	9	2	4	6	7	3	3	12	6	15	9	8	4	conserved_exonBaseMean_le_10
ENSG00000005810	E004	chr13	77044667	77044915	-	249	no_CDS	52	116	221	76	85	62	74	78	69	125	129	136	135	103	151	conserved_exonBaseMean_gt_10
ENSG00000005810	E005	chr13	77044916	77045031	-	116	no_CDS	99	186	315	127	105	76	111	125	136	183	204	178	226	182	223	conserved_exonBaseMean_gt_10
ENSG00000005810	E006	chr13	77045032	77045493	-	462	CDS	316	963	807	539	267	359	489	514	388	855	567	784	667	451	746	conserved_exonBaseMean_gt_10
ENSG00000005810	E007	chr13	77050997	77051162	-	166	CDS	177	497	373	301	148	216	276	294	190	528	312	472	316	221	379	conserved_exonBaseMean_gt_10
ENSG00000005810	E008	chr13	77051811	77051918	-	108	CDS	140	319	253	183	106	159	172	233	145	387	234	393	223	161	306	conserved_exonBaseMean_gt_10
ENSG00000005810	E009	chr13	77055558	77055767	-	210	CDS	208	466	394	280	159	212	259	267	185	483	300	507	284	214	450	conserved_exonBaseMean_gt_10
ENSG00000005810	E010	chr13	77056986	77057093	-	108	CDS	154	325	261	178	89	134	203	182	130	337	195	331	225	135	292	conserved_exonBaseMean_gt_10
ENSG00000005810	E011	chr13	77058218	77058406	-	189	CDS	161	505	304	278	81	200	320	288	153	471	233	448	269	151	357	conserved_exonBaseMean_gt_10
ENSG00000005810	E012	chr13	77059523	77059626	-	104	CDS	122	345	256	187	75	129	203	227	95	335	163	332	220	139	264	conserved_exonBaseMean_gt_10
ENSG00000005810	E013	chr13	77061169	77061301	-	133	CDS	152	414	355	255	94	137	256	239	151	375	209	382	257	185	350	conserved_exonBaseMean_gt_10
ENSG00000005810	E014	chr13	77061662	77061790	-	129	CDS	138	395	334	267	99	170	268	261	176	433	195	421	260	211	393	conserved_exonBaseMean_gt_10
ENSG00000005810	E015	chr13	77062596	77062697	-	102	CDS	127	386	286	241	92	162	240	268	150	461	151	409	207	212	383	conserved_exonBaseMean_gt_10
ENSG00000005810	E016	chr13	77064615	77064734	-	120	CDS	112	385	294	258	113	164	194	263	159	433	179	429	231	208	309	conserved_exonBaseMean_gt_10
ENSG00000005810	E017	chr13	77065992	77066088	-	97	CDS	131	413	311	256	116	147	189	215	160	422	192	419	251	201	296	conserved_exonBaseMean_gt_10
ENSG00000005810	E018	chr13	77067581	77067864	-	284	CDS	184	919	451	500	192	315	452	473	271	886	355	849	433	363	714	conserved_exonBaseMean_gt_10
ENSG00000005810	E019	chr13	77068565	77068831	-	267	CDS	166	728	349	432	122	288	341	351	207	657	279	671	356	323	602	conserved_exonBaseMean_gt_10
ENSG00000005810	E020	chr13	77070631	77070711	-	81	CDS	129	311	220	186	53	151	212	201	116	261	163	316	193	162	257	conserved_exonBaseMean_gt_10
ENSG00000005810	E021	chr13	77076751	77076759	-	9	CDS	60	120	84	81	29	68	91	69	29	102	57	129	76	60	100	conserved_exonBaseMean_gt_10
ENSG00000005810	E022	chr13	77076760	77076806	-	47	CDS	170	371	225	232	71	162	225	210	124	312	191	317	207	175	322	conserved_exonBaseMean_gt_10
ENSG00000005810	E023	chr13	77076807	77076849	-	43	CDS	176	395	195	228	70	159	222	208	111	315	176	306	196	164	320	conserved_exonBaseMean_gt_10
ENSG00000005810	E024	chr13	77077148	77077387	-	240	CDS	258	633	386	397	144	280	342	383	202	574	301	574	337	282	559	conserved_exonBaseMean_gt_10
ENSG00000005810	E025	chr13	77078824	77078889	-	66	CDS	101	270	206	183	83	133	139	187	103	261	159	281	187	144	322	conserved_exonBaseMean_gt_10
ENSG00000005810	E026	chr13	77081427	77081642	-	216	CDS	175	539	343	318	119	210	276	306	182	518	249	446	299	232	486	conserved_exonBaseMean_gt_10
ENSG00000005810	E027	chr13	77081643	77081651	-	9	CDS	85	229	164	133	46	74	108	107	92	202	105	186	118	107	175	conserved_exonBaseMean_gt_10
ENSG00000005810	E028	chr13	77081837	77081949	-	113	CDS	156	483	285	237	77	158	257	219	146	352	184	372	200	147	298	conserved_exonBaseMean_gt_10
ENSG00000005810	E029	chr13	77081950	77081993	-	44	CDS	136	342	197	172	50	127	209	170	90	245	113	285	122	94	226	conserved_exonBaseMean_gt_10
ENSG00000005810	E030	chr13	77083032	77083192	-	161	CDS	174	648	342	329	82	232	362	320	155	520	218	535	265	196	438	conserved_exonBaseMean_gt_10
ENSG00000005810	E031	chr13	77087484	77087518	-	35	CDS	121	462	239	216	55	150	209	199	106	364	155	336	218	153	317	conserved_exonBaseMean_gt_10
ENSG00000005810	E032	chr13	77087519	77087525	-	7	CDS	113	406	216	170	46	121	191	183	95	302	149	304	193	128	295	conserved_exonBaseMean_gt_10
ENSG00000005810	E033	chr13	77087526	77087632	-	107	CDS	159	567	299	237	74	181	252	239	140	455	229	415	280	196	451	conserved_exonBaseMean_gt_10
ENSG00000005810	E034	chr13	77087633	77087633	-	1	CDS	93	232	138	94	36	84	98	98	65	226	116	173	130	91	242	conserved_exonBaseMean_gt_10
ENSG00000005810	E035	chr13	77088832	77089031	-	200	CDS	197	455	256	235	108	171	248	217	127	421	206	407	261	189	446	conserved_exonBaseMean_gt_10
ENSG00000005810	E036	chr13	77090106	77090263	-	158	CDS	136	544	252	310	103	189	343	360	139	486	172	495	307	174	517	conserved_exonBaseMean_gt_10
ENSG00000005810	E037	chr13	77093165	77093332	-	168	CDS	135	673	265	345	91	203	337	364	134	520	156	535	282	184	590	conserved_exonBaseMean_gt_10
ENSG00000005810	E038	chr13	77095358	77095602	-	245	CDS	183	706	252	397	90	264	397	409	125	604	180	629	248	183	544	conserved_exonBaseMean_gt_10
ENSG00000005810	E039	chr13	77096312	77096481	-	170	CDS	176	628	274	361	94	259	361	375	124	602	183	559	268	177	502	conserved_exonBaseMean_gt_10
ENSG00000005810	E040	chr13	77097370	77097538	-	169	CDS	170	760	328	363	90	244	339	328	146	606	232	568	305	180	604	conserved_exonBaseMean_gt_10
ENSG00000005810	E041	chr13	77097539	77097540	-	2	CDS	73	424	145	182	51	109	172	146	67	273	120	278	129	88	326	conserved_exonBaseMean_gt_10
ENSG00000005810	E042	chr13	77097541	77097541	-	1	CDS	69	414	145	178	50	105	162	130	67	265	120	261	130	86	314	conserved_exonBaseMean_gt_10
ENSG00000005810	E043	chr13	77097542	77097661	-	120	CDS	111	582	247	268	77	188	251	224	95	402	182	403	220	144	525	conserved_exonBaseMean_gt_10
ENSG00000005810	E044	chr13	77097662	77097702	-	41	CDS	70	327	190	136	60	138	172	162	72	280	128	257	166	105	339	conserved_exonBaseMean_gt_10
ENSG00000005810	E045	chr13	77097703	77097810	-	108	CDS	97	394	243	226	92	155	231	216	87	318	168	315	219	163	436	conserved_exonBaseMean_gt_10
ENSG00000005810	E046	chr13	77097811	77097811	-	1	CDS	48	205	139	137	68	81	147	119	55	175	109	175	134	110	239	conserved_exonBaseMean_gt_10
ENSG00000005810	E047	chr13	77097812	77097836	-	25	CDS	58	237	158	154	78	93	160	134	63	195	133	217	167	133	283	conserved_exonBaseMean_gt_10
ENSG00000005810	E048	chr13	77097837	77097980	-	144	CDS	95	465	242	256	120	165	256	236	90	343	199	338	235	185	392	conserved_exonBaseMean_gt_10
ENSG00000005810	E049	chr13	77097981	77099013	-	1033	CDS	372	2246	751	1150	264	748	1047	1051	331	1883	595	1651	688	522	1795	conserved_exonBaseMean_gt_10
ENSG00000005810	E050	chr13	77121373	77121495	-	123	CDS	111	536	234	325	65	197	228	271	88	437	162	421	232	194	451	conserved_exonBaseMean_gt_10
ENSG00000005810	E051	chr13	77125336	77125468	-	133	CDS	114	584	286	355	90	223	299	310	89	497	176	452	248	177	472	conserved_exonBaseMean_gt_10
ENSG00000005810	E052	chr13	77126318	77126542	-	225	CDS	122	608	297	401	114	252	343	352	145	562	270	501	247	206	568	conserved_exonBaseMean_gt_10
ENSG00000005810	E053	chr13	77139196	77139336	-	141	CDS	102	497	285	296	97	175	335	255	131	411	230	416	245	175	421	conserved_exonBaseMean_gt_10
ENSG00000005810	E054	chr13	77140047	77140163	-	117	CDS	99	448	240	269	77	170	312	308	108	393	215	388	248	175	428	conserved_exonBaseMean_gt_10
ENSG00000005810	E055	chr13	77140846	77140943	-	98	CDS	138	486	244	314	87	178	285	317	98	433	192	378	257	163	440	conserved_exonBaseMean_gt_10
ENSG00000005810	E056	chr13	77144445	77144560	-	116	CDS	123	426	244	291	76	159	200	251	108	422	204	340	266	184	355	conserved_exonBaseMean_gt_10
ENSG00000005810	E057	chr13	77146162	77146217	-	56	CDS	98	290	179	204	52	102	137	182	91	264	142	256	186	128	270	conserved_exonBaseMean_gt_10
ENSG00000005810	E058	chr13	77150734	77150949	-	216	CDS	152	428	308	299	94	186	271	321	130	413	274	419	311	257	473	conserved_exonBaseMean_gt_10
ENSG00000005810	E059	chr13	77156058	77156202	-	145	CDS	120	337	224	222	86	158	173	177	86	318	221	310	234	229	419	conserved_exonBaseMean_gt_10
ENSG00000005810	E060	chr13	77157937	77158109	-	173	CDS	120	419	212	251	82	173	221	242	108	422	188	384	211	212	462	conserved_exonBaseMean_gt_10
ENSG00000005810	E061	chr13	77161906	77161955	-	50	CDS	59	260	132	155	50	88	135	140	73	242	99	228	160	114	293	conserved_exonBaseMean_gt_10
ENSG00000005810	E062	chr13	77164454	77164502	-	49	CDS	75	255	157	160	68	95	144	154	97	197	114	207	167	135	305	conserved_exonBaseMean_gt_10
ENSG00000005810	E063	chr13	77164503	77164541	-	39	CDS	81	311	141	155	64	94	149	160	77	212	111	221	159	136	282	conserved_exonBaseMean_gt_10
ENSG00000005810	E064	chr13	77165273	77165391	-	119	CDS	129	368	206	188	78	109	226	204	123	262	164	259	197	162	343	conserved_exonBaseMean_gt_10
ENSG00000005810	E065	chr13	77166329	77166554	-	226	CDS	150	506	287	274	110	230	326	316	141	462	212	435	227	150	452	conserved_exonBaseMean_gt_10
ENSG00000005810	E066	chr13	77168428	77168646	-	219	CDS	121	847	297	428	101	321	436	450	126	723	193	610	245	150	590	conserved_exonBaseMean_gt_10
ENSG00000005810	E067	chr13	77169614	77169714	-	101	CDS	117	567	196	239	71	195	240	300	95	392	142	381	212	131	329	conserved_exonBaseMean_gt_10
ENSG00000005810	E068	chr13	77171492	77171634	-	143	CDS	142	524	245	251	77	214	265	325	100	413	200	393	225	149	328	conserved_exonBaseMean_gt_10
ENSG00000005810	E069	chr13	77174311	77174489	-	179	CDS	154	645	359	404	111	239	373	440	160	576	299	542	286	213	484	conserved_exonBaseMean_gt_10
ENSG00000005810	E070	chr13	77176497	77176628	-	132	CDS	127	607	372	367	116	212	369	370	173	536	260	522	298	221	496	conserved_exonBaseMean_gt_10
ENSG00000005810	E071	chr13	77177748	77177954	-	207	CDS	125	893	461	468	170	326	439	425	204	742	348	701	400	302	665	conserved_exonBaseMean_gt_10
ENSG00000005810	E072	chr13	77180127	77180318	-	192	CDS	139	706	407	431	163	303	365	372	168	639	349	662	381	285	580	conserved_exonBaseMean_gt_10
ENSG00000005810	E073	chr13	77181701	77181922	-	222	CDS	162	798	404	504	162	313	426	456	177	733	311	704	379	284	737	conserved_exonBaseMean_gt_10
ENSG00000005810	E074	chr13	77185103	77185139	-	37	CDS	90	373	219	206	92	132	194	206	82	344	159	322	201	158	325	conserved_exonBaseMean_gt_10
ENSG00000005810	E075	chr13	77185140	77185377	-	238	CDS	179	640	446	361	169	248	357	327	188	556	335	579	390	292	530	conserved_exonBaseMean_gt_10
ENSG00000005810	E076	chr13	77185871	77186063	-	193	CDS	170	499	331	279	127	194	240	258	164	419	284	440	366	232	466	conserved_exonBaseMean_gt_10
ENSG00000005810	E077	chr13	77188951	77189047	-	97	CDS	126	339	249	193	81	131	162	176	110	315	197	332	276	205	336	conserved_exonBaseMean_gt_10
ENSG00000005810	E078	chr13	77190252	77190335	-	84	CDS	136	303	242	187	81	116	203	200	106	283	176	298	249	186	322	conserved_exonBaseMean_gt_10
ENSG00000005810	E079	chr13	77191679	77191813	-	135	CDS	163	459	291	235	112	151	308	267	122	441	204	369	259	187	385	conserved_exonBaseMean_gt_10
ENSG00000005810	E080	chr13	77194153	77194244	-	92	CDS	144	356	264	187	101	107	230	198	87	374	192	303	205	175	319	conserved_exonBaseMean_gt_10
ENSG00000005810	E081	chr13	77205256	77205383	-	128	CDS	169	476	295	284	113	135	285	264	112	438	226	398	234	207	398	conserved_exonBaseMean_gt_10
ENSG00000005810	E082	chr13	77205473	77205598	-	126	CDS	153	594	299	357	110	194	327	362	101	552	248	487	250	209	515	conserved_exonBaseMean_gt_10
ENSG00000005810	E083	chr13	77206653	77206825	-	173	CDS	139	603	320	360	112	226	334	351	95	591	245	488	267	227	522	conserved_exonBaseMean_gt_10
ENSG00000005810	E084	chr13	77211167	77211252	-	86	no_CDS	112	328	242	179	87	135	182	183	96	295	195	312	221	169	321	conserved_exonBaseMean_gt_10
ENSG00000005810	E085	chr13	77225534	77225554	-	21	CDS	176	442	250	271	79	158	264	279	83	429	158	397	189	144	392	conserved_exonBaseMean_gt_10
ENSG00000005810	E086	chr13	77233156	77233263	-	108	CDS	220	587	289	335	90	187	319	330	100	536	201	485	237	147	481	conserved_exonBaseMean_gt_10
ENSG00000005810	E087	chr13	77243059	77243160	-	102	CDS	218	727	375	387	112	240	352	373	143	667	272	583	311	214	544	conserved_exonBaseMean_gt_10
ENSG00000005810	E088	chr13	77243806	77243951	-	146	CDS	215	872	431	432	120	276	394	439	165	765	299	667	302	210	622	conserved_exonBaseMean_gt_10
ENSG00000005810	E089	chr13	77251151	77251310	-	160	CDS	274	794	445	372	104	231	392	394	177	713	316	613	299	196	505	conserved_exonBaseMean_gt_10
ENSG00000005810	E090	chr13	77251311	77251311	-	1	CDS	188	378	259	157	48	93	179	185	114	313	179	291	173	98	197	conserved_exonBaseMean_gt_10
ENSG00000005810	E091	chr13	77251312	77251355	-	44	CDS	222	500	323	239	70	131	249	257	146	441	231	387	239	148	278	conserved_exonBaseMean_gt_10
ENSG00000005810	E092	chr13	77257671	77257829	-	159	CDS	264	833	547	445	142	226	439	449	251	746	453	686	436	312	598	conserved_exonBaseMean_gt_10
ENSG00000005810	E093	chr13	77260428	77260592	-	165	CDS	246	727	513	422	158	253	416	448	228	627	422	611	464	359	687	conserved_exonBaseMean_gt_10
ENSG00000005810	E094	chr13	77261171	77261375	-	205	CDS	270	832	533	394	153	287	434	520	226	728	398	648	507	365	767	conserved_exonBaseMean_gt_10
ENSG00000005810	E095	chr13	77262053	77262129	-	77	CDS	193	496	376	232	105	181	233	270	148	485	316	454	372	259	460	conserved_exonBaseMean_gt_10
ENSG00000005810	E096	chr13	77263651	77263789	-	139	CDS	209	541	455	296	140	219	302	339	186	498	355	515	445	308	554	conserved_exonBaseMean_gt_10
ENSG00000005810	E097	chr13	77263929	77264002	-	74	CDS	199	397	382	215	131	144	212	247	198	363	321	335	369	241	370	conserved_exonBaseMean_gt_10
ENSG00000005810	E098	chr13	77267841	77267937	-	97	CDS	212	405	429	215	151	134	191	223	222	330	318	341	312	282	342	conserved_exonBaseMean_gt_10
ENSG00000005810	E099	chr13	77269992	77270031	-	40	CDS	193	295	354	163	125	113	159	183	180	241	278	243	272	246	250	conserved_exonBaseMean_gt_10
ENSG00000005810	E100	chr13	77270032	77270063	-	32	CDS	157	273	327	147	115	97	131	150	170	241	247	213	241	219	200	conserved_exonBaseMean_gt_10
ENSG00000005810	E101	chr13	77270296	77270538	-	243	CDS	291	835	649	490	236	315	464	518	300	655	499	706	519	450	684	conserved_exonBaseMean_gt_10
ENSG00000005810	E102	chr13	77273472	77273668	-	197	CDS	270	670	374	405	142	264	362	473	174	582	327	631	329	291	574	conserved_exonBaseMean_gt_10
ENSG00000005810	E103	chr13	77278758	77278911	-	154	CDS	231	459	368	281	103	176	275	458	160	484	274	479	398	292	453	conserved_exonBaseMean_gt_10
ENSG00000005810	E104	chr13	77288161	77288376	-	216	CDS	324	579	459	345	129	206	338	466	181	538	332	498	460	340	605	conserved_exonBaseMean_gt_10
ENSG00000005810	E105	chr13	77296599	77296643	-	45	CDS	183	330	194	158	53	89	168	192	68	250	141	215	199	135	253	conserved_exonBaseMean_gt_10
ENSG00000005810	E106	chr13	77296644	77296674	-	31	CDS	115	232	156	135	40	69	148	166	53	219	112	174	135	92	164	conserved_exonBaseMean_gt_10
ENSG00000005810	E107	chr13	77326473	77326473	-	1	CDS	5	12	6	4	3	5	2	16	1	13	3	6	6	7	6	conserved_exonBaseMean_le_10
ENSG00000005810	E108	chr13	77326474	77327086	-	613	CDS	294	396	209	310	54	190	371	466	98	473	166	359	177	148	362	conserved_exonBaseMean_gt_10
ENSG00000005810	E109	chr13	77327087	77327112	-	26	no_CDS	6	0	2	3	0	1	0	3	0	2	0	0	0	0	2	conserved_exonBaseMean_le_10
ENSG00000005812	E001	chr13	77000750	77002049	-	1300	CDS	52	86	53	26	16	19	8	20	3	43	33	36	46	19	12	variability
ENSG00000005812	E002	chr13	77005236	77005242	-	7	no_CDS	0	2	1	0	0	1	0	0	0	2	1	1	2	0	0	conserved_exonBaseMean_le_10
ENSG00000005812	E003	chr13	77005243	77005249	-	7	no_CDS	0	2	1	0	0	1	0	0	0	2	1	1	2	0	0	conserved_exonBaseMean_le_10
ENSG00000005812	E004	chr13	77005250	77005251	-	2	no_CDS	0	2	1	0	0	0	0	0	0	2	1	1	2	0	0	conserved_exonBaseMean_le_10
ENSG00000005812	E005	chr13	77005252	77005252	-	1	no_CDS	0	2	1	0	0	0	0	0	0	2	1	1	2	0	0	conserved_exonBaseMean_le_10
ENSG00000005812	E006	chr13	77005253	77005255	-	3	no_CDS	0	2	1	0	0	0	0	0	0	2	1	1	2	0	0	conserved_exonBaseMean_le_10
ENSG00000005812	E007	chr13	77005256	77005257	-	2	no_CDS	0	3	1	0	0	0	0	0	0	2	0	1	2	0	0	conserved_exonBaseMean_le_10
ENSG00000005812	E008	chr13	77005258	77005259	-	2	no_CDS	0	3	1	0	0	0	0	0	0	2	0	1	2	0	0	conserved_exonBaseMean_le_10
ENSG00000005812	E009	chr13	77005260	77005265	-	6	no_CDS	0	4	8	0	2	1	0	0	0	4	0	2	7	0	0	conserved_exonBaseMean_le_10
ENSG00000005812	E010	chr13	77005266	77005510	-	245	no_CDS	4	41	74	16	41	22	19	11	30	43	56	48	46	18	21	conserved_exonBaseMean_gt_10
ENSG00000005812	E011	chr13	77005511	77005599	-	89	no_CDS	32	117	145	71	91	75	47	46	86	120	142	67	108	68	63	conserved_exonBaseMean_gt_10
ENSG00000005812	E012	chr13	77005600	77005899	-	300	no_CDS	64	207	239	121	224	111	76	109	148	196	283	115	235	150	147	conserved_exonBaseMean_gt_10
ENSG00000005812	E013	chr13	77005900	77005902	-	3	no_CDS	14	32	64	18	98	18	13	22	51	43	95	22	86	50	24	conserved_exonBaseMean_gt_10
ENSG00000005812	E014	chr13	77005903	77005903	-	1	no_CDS	12	34	61	18	96	18	12	18	48	43	89	21	78	45	23	conserved_exonBaseMean_gt_10
ENSG00000005812	E015	chr13	77005904	77006248	-	345	no_CDS	22	126	274	63	283	78	48	31	170	124	264	84	274	146	66	conserved_exonBaseMean_gt_10
ENSG00000005812	E016	chr13	77006249	77006249	-	1	no_CDS	2	36	99	9	84	17	9	4	65	28	79	14	88	48	23	conserved_exonBaseMean_gt_10
ENSG00000005812	E017	chr13	77006250	77006251	-	2	no_CDS	2	36	101	9	89	17	9	4	66	28	85	14	92	49	23	conserved_exonBaseMean_gt_10
ENSG00000005812	E018	chr13	77006252	77006259	-	8	no_CDS	2	34	102	9	89	17	8	4	66	30	86	14	94	49	23	conserved_exonBaseMean_gt_10
ENSG00000005812	E019	chr13	77006260	77007079	-	820	no_CDS	130	515	599	406	623	425	265	303	432	465	616	285	875	426	375	conserved_exonBaseMean_gt_10
ENSG00000005812	E020	chr13	77007080	77007788	-	709	CDS	235	833	502	536	476	603	366	468	378	626	512	414	774	366	477	conserved_exonBaseMean_gt_10
ENSG00000005812	E021	chr13	77015409	77015580	-	172	CDS	133	327	184	185	192	242	105	175	121	256	210	150	291	152	181	conserved_exonBaseMean_gt_10
ENSG00000005812	E022	chr13	77018600	77018722	-	123	CDS	103	278	194	162	200	209	109	164	135	201	199	123	271	168	157	conserved_exonBaseMean_gt_10
ENSG00000005812	E023	chr13	77021513	77021656	-	144	CDS	102	304	196	200	203	218	133	179	155	223	238	109	309	184	189	conserved_exonBaseMean_gt_10
ENSG00000005812	E024	chr13	77021657	77021861	-	205	CDS	137	300	160	217	171	216	136	188	133	235	201	117	275	166	180	conserved_exonBaseMean_gt_10
ENSG00000005812	E025	chr13	77026827	77027011	-	185	no_CDS	138	119	59	119	55	122	70	79	42	78	46	52	57	24	75	conserved_exonBaseMean_gt_10
ENSG00000005812	E026	chr13	77027012	77027100	-	89	no_CDS	95	105	35	82	44	89	55	74	26	87	36	46	42	21	56	conserved_exonBaseMean_gt_10
ENSG00000005812	E027	chr13	77027101	77027157	-	57	no_CDS	51	86	18	54	28	42	31	64	14	60	26	31	18	19	25	conserved_exonBaseMean_gt_10
ENSG00000005812	E028	chr13	77027158	77027159	-	2	no_CDS	7	7	3	6	4	5	8	16	3	10	3	9	2	2	3	conserved_exonBaseMean_le_10
ENSG00000005812	E029	chr13	77027160	77027163	-	4	no_CDS	7	7	3	6	4	5	8	16	3	10	3	9	2	2	3	conserved_exonBaseMean_le_10
ENSG00000005812	E030	chr13	77027164	77027164	-	1	no_CDS	7	2	3	5	4	3	5	9	1	9	2	7	2	2	3	conserved_exonBaseMean_le_10
ENSG00000005812	E031	chr13	77027165	77027166	-	2	no_CDS	7	2	3	5	4	3	5	7	0	9	1	7	2	2	3	conserved_exonBaseMean_le_10
ENSG00000005812	E032	chr13	77027167	77027181	-	15	no_CDS	7	2	3	5	4	3	5	7	0	9	1	7	2	2	3	conserved_exonBaseMean_le_10
ENSG00000005812	E033	chr13	77027182	77027190	-	9	no_CDS	1	1	1	0	0	0	0	5	0	0	0	3	2	0	0	conserved_exonBaseMean_le_10
ENSG00000005812	E034	chr13	77027191	77027196	-	6	no_CDS	1	0	0	0	0	0	0	1	0	0	0	3	2	0	0	conserved_exonBaseMean_le_10
[truncated: 199,045 more rows]
