# Supplementary material for: Transcriptome innovations in primates revealed by single-molecule long-read sequencing
Source: Genome Res. 2022 Aug;32(8):1448–62. doi: 10.1101/gr.276395.121 (PMC9435740; doi:10.1101/gr.276395.121)
Supplement: Supplemental Material [file supp_gr.276395.121_Supp_scripts.zip]

Archive with 36 entries (31 files):
- isoseq_primate_LCLs-XiaoyuZhan/
- isoseq_primate_LCLs-XiaoyuZhan/DEU.R
- isoseq_primate_LCLs-XiaoyuZhan/isoform_conservation_and_DIU.R
- isoseq_primate_LCLs-XiaoyuZhan/liftOvers_and_TAMA_merge.sh
- isoseq_primate_LCLs-XiaoyuZhan/README.md
- isoseq_primate_LCLs-XiaoyuZhan/config/
- isoseq_primate_LCLs-XiaoyuZhan/config/config.in.lst
- isoseq_primate_LCLs-XiaoyuZhan/config/config_for_ortholog
- isoseq_primate_LCLs-XiaoyuZhan/config/primer.fa
- isoseq_primate_LCLs-XiaoyuZhan/in-house-script/
- isoseq_primate_LCLs-XiaoyuZhan/in-house-script/addGene2gtf.pl
- isoseq_primate_LCLs-XiaoyuZhan/in-house-script/bestProteinFromEnsembl.pl
- isoseq_primate_LCLs-XiaoyuZhan/in-house-script/call_blast.pl
- isoseq_primate_LCLs-XiaoyuZhan/in-house-script/cds2aa.pl
- isoseq_primate_LCLs-XiaoyuZhan/in-house-script/check_orf_for_cds.pl
- isoseq_primate_LCLs-XiaoyuZhan/in-house-script/check_orf_for_gff.pl
- isoseq_primate_LCLs-XiaoyuZhan/in-house-script/cleanpep.pl
- isoseq_primate_LCLs-XiaoyuZhan/in-house-script/filt_fa.pl
- isoseq_primate_LCLs-XiaoyuZhan/in-house-script/filt_sam.pl
- isoseq_primate_LCLs-XiaoyuZhan/in-house-script/getGene.pl
- isoseq_primate_LCLs-XiaoyuZhan/in-house-script/gtf2gff.pl
- isoseq_primate_LCLs-XiaoyuZhan/in-house-script/link_ort.pl
- isoseq_primate_LCLs-XiaoyuZhan/in-house-script/ort.pl
- isoseq_primate_LCLs-XiaoyuZhan/in-house-script/select_gff.pl
- isoseq_primate_LCLs-XiaoyuZhan/in-house-script/select_m8.pl
- isoseq_primate_LCLs-XiaoyuZhan/in-house-script/select_orf.pl
- isoseq_primate_LCLs-XiaoyuZhan/in-house-script/solar_add_identity.pl
- isoseq_primate_LCLs-XiaoyuZhan/in-house-script/solar_add_realLen.pl
- isoseq_primate_LCLs-XiaoyuZhan/in-house-script/Split_fasta.pl
- isoseq_primate_LCLs-XiaoyuZhan/Isoseq-analysis/
- isoseq_primate_LCLs-XiaoyuZhan/Isoseq-analysis/1.from_subreads_to_transcript.sh
- isoseq_primate_LCLs-XiaoyuZhan/Isoseq-analysis/2.from_transcript_tp_HQisoform.sh
- isoseq_primate_LCLs-XiaoyuZhan/Isoseq-analysis/3.find_ortholog.sh
- isoseq_primate_LCLs-XiaoyuZhan/RNAseq-analysis/
- isoseq_primate_LCLs-XiaoyuZhan/RNAseq-analysis/aln2genome.sh
- isoseq_primate_LCLs-XiaoyuZhan/RNAseq-analysis/aln2isoform.sh
