# Supplementary material for: Transcriptome innovations in primates revealed by single-molecule long-read sequencing
Source: Genome Res. 2022 Aug;32(8):1448–62. doi: 10.1101/gr.276395.121 (PMC9435740; doi:10.1101/gr.276395.121)
Supplement: Supplemental Material [file supp_gr.276395.121_Supp_scripts.zip › isoseq_primate_LCLs-XiaoyuZhan/config/config.in.lst]

/data/Iso-seq/Macaca_mulatta/R02027/1-2K/m54172_170614_071644.subreads.bam
/data/Iso-seq/Macaca_mulatta/R02027/2-3K/m54172_170614_172937.subreads.bam
/data/Iso-seq/Macaca_mulatta/R02027/3-6K/m54167_170622_151946.subreads.bam
/data/Iso-seq/Macaca_mulatta/R02027/3-6K/m54172_170615_034911.subreads.bam
/data/Iso-seq/Macaca_mulatta/R02027/all/m54218_181221_231905.subreads.bam
/data/Iso-seq/Macaca_mulatta/R02027/all/m54222_190103_033756.subreads.bam
/data/Iso-seq/Macaca_mulatta/R05040/1-2K/m54172_170630_113603.subreads.bam
/data/Iso-seq/Macaca_mulatta/R05040/2-3K/m54168_171027_071937.subreads.bam
/data/Iso-seq/Macaca_mulatta/R05040/3-6K/m54168_170704_105708.subreads.bam
/data/Iso-seq/Macaca_mulatta/R05040/3-6K/m54172_170701_081000.subreads.bam
/data/Iso-seq/Macaca_mulatta/R05040/all/m54166_181217_092206.subreads.bam
/data/Iso-seq/Macaca_mulatta/R05040/all/m54166_181218_153912.subreads.bam
