# Supplementary material for: Transcriptome innovations in primates revealed by single-molecule long-read sequencing
Source: Genome Res. 2022 Aug;32(8):1448–62. doi: 10.1101/gr.276395.121 (PMC9435740; doi:10.1101/gr.276395.121)
Supplement: Supplemental Material [file supp_gr.276395.121_Supp_scripts.zip › isoseq_primate_LCLs-XiaoyuZhan/config/config_for_ortholog]

#species type
Hsap	ref
Ggor	tar
Mmul	tar
Pabe	tar
Ptro	tar
#--END--

#alignment cutoff
##sp1 sp2 alignRate identity
Hsap Ggor 0 0
Hsap Mmul 0 0
Hsap Pabe 0 0
Hsap Ptro 0 0
#--END--
