# Supplementary material for: Transcriptome innovations in primates revealed by single-molecule long-read sequencing
Source: Genome Res. 2022 Aug;32(8):1448–62. doi: 10.1101/gr.276395.121 (PMC9435740; doi:10.1101/gr.276395.121)
Supplement: Supplemental Material [file supp_gr.276395.121_Supp_scripts.zip › isoseq_primate_LCLs-XiaoyuZhan/config/primer.fa]

>primer_5p
AAGCAGTGGTATCAACGCAGAGTACATGGG
>primer_3p
GTACTCTGCGTTGATACCACTGCTT
