# Supplementary material for: Transcriptome innovations in primates revealed by single-molecule long-read sequencing
Source: Genome Res. 2022 Aug;32(8):1448–62. doi: 10.1101/gr.276395.121 (PMC9435740; doi:10.1101/gr.276395.121)
Supplement: Supplemental Material [file supp_gr.276395.121_Supp_scripts.zip › isoseq_primate_LCLs-XiaoyuZhan/in-house-script/cds2aa.pl]

#!/usr/bin/perl

=head1 Name

cds2aa.pl  --  translate nucleic acid to amino acid

=head1 Description

There are two main functions in this program:

(1) translate coding DNA sequence to protein seqeunce. 
    At current only integrate the standard translate_table, which is universal in both eukaryote and 
	prokaryote genomic sequence. But you can add other translate_tables in the program when needed,
	an option "--translate" is given for this usage. 
	Note that when translate a DNA sequence, we have to consider the phase, that means where is the start
	postion. By default the program will take phase as 0, which means translating from the first base. If
	phase is 1 (or 2), then translate from the second (or third) position. With this function, the program
	can either translate the whole cds, or a single exon with phase information. The phase information is
	given in the head line of the fasta format, like: ">gene1_exon2  phase:1".
	The internal stop codon will be translated into "U", and unknow codon will be translated into "X".
	The unknow codons are often caused by gaps, such as "NNN", or partial gaps "AGN".
    
(2) check the quality of cds sequence. 
    this function only used to the whole cds sequence, check whether it has correct start codon, correct
	stop codon, no frame shift, and no internal stop codon. If any of these problems happened, then it 
	will report the result. In the report, 0 means problem, 1 means correct.
	If all not problem, that means this gene modle is correct, then nothing will be report.

=head1 Contact & Version

  Author: Fan Wei, fanw@genomics.org.cn
  Version: 1.0,  Date: 2006-12-6

=head1 Command-line Option
  
  perl cds2aa.pl  <infile.fa | STDIN>
  --translate <str>   set the translate table, default=standard
  --check             check the quality of gene model
  --verbose           output verbose information to screen  
  --help              output help information to screen  

=head1 Usage Exmples

  perl ./cds2aa.pl test-data/BMF000017.cds.fa 
  perl ./cds2aa.pl test-data/BMF000017.exon.fa 
  perl ./cds2aa.pl -check test-data/test_3chrs.fa.fgenesh.100.cds 

=cut

use strict;
use Getopt::Long;
use FindBin qw($Bin);
use Data::Dumper;


my ($Check,$Trans_table,$Verbose,$Help);
GetOptions(
	"translate:s"=>\$Trans_table,
	"check"=>\$Check,
	"verbose"=>\$Verbose,
	"help"=>\$Help
) || die "Please use --help option to get help\n";
$Trans_table ||= "standard";
die `pod2text $0` if ($Help);


my ($Check_start,$Check_stop,$Check_mid,$Check_triple) = (0,0,0,0);

my %CODE = (
			"standard" =>
				{	
				'GCA' => 'A', 'GCC' => 'A', 'GCG' => 'A', 'GCT' => 'A',                               # Alanine
				'TGC' => 'C', 'TGT' => 'C',                                                           # Cysteine
				'GAC' => 'D', 'GAT' => 'D',                                                           # Aspartic Acid
				'GAA' => 'E', 'GAG' => 'E',                                                           # Glutamic Acid
				'TTC' => 'F', 'TTT' => 'F',                                                           # Phenylalanine
				'GGA' => 'G', 'GGC' => 'G', 'GGG' => 'G', 'GGT' => 'G',                               # Glycine
				'CAC' => 'H', 'CAT' => 'H',                                                           # Histidine
				'ATA' => 'I', 'ATC' => 'I', 'ATT' => 'I',                                             # Isoleucine
				'AAA' => 'K', 'AAG' => 'K',                                                           # Lysine
				'CTA' => 'L', 'CTC' => 'L', 'CTG' => 'L', 'CTT' => 'L', 'TTA' => 'L', 'TTG' => 'L',   # Leucine
				'ATG' => 'M',                                                                         # Methionine
				'AAC' => 'N', 'AAT' => 'N',                                                           # Asparagine
				'CCA' => 'P', 'CCC' => 'P', 'CCG' => 'P', 'CCT' => 'P',                               # Proline
				'CAA' => 'Q', 'CAG' => 'Q',                                                           # Glutamine
				'CGA' => 'R', 'CGC' => 'R', 'CGG' => 'R', 'CGT' => 'R', 'AGA' => 'R', 'AGG' => 'R',   # Arginine
				'TCA' => 'S', 'TCC' => 'S', 'TCG' => 'S', 'TCT' => 'S', 'AGC' => 'S', 'AGT' => 'S',   # Serine
				'ACA' => 'T', 'ACC' => 'T', 'ACG' => 'T', 'ACT' => 'T',                               # Threonine
				'GTA' => 'V', 'GTC' => 'V', 'GTG' => 'V', 'GTT' => 'V',                               # Valine
				'TGG' => 'W',                                                                         # Tryptophan
				'TAC' => 'Y', 'TAT' => 'Y',                                                           # Tyrosine
				'TAA' => 'U', 'TAG' => 'U', 'TGA' => 'U'                                              # Stop
				}
			## more translate table could be added here in future
			## more translate table could be added here in future
			## more translate table could be added here in future
	);


print "Id\tstart\tstop\tmiddle\ttriple\n" if($Check);

$/=">"; <>; $/="\n";
while (<>) {
	my $head = $_;
	chomp $head;
	my $key = $1 if($head =~ /^(\S+)/);
	my $phase = ($head =~ /\s+phase[:\s]+([012])\s+/i) ? $1 : 0 ;
	$/=">";
	my $seq = <>;
	chomp $seq;
	$/="\n";
	
	if ($Check) {
		my ($start,$end,$mid,$triple) = check_CDS($seq);
		print "$key\t$start\t$end\t$mid\t$triple\n" if(!$start || !$end || !$mid || !$triple);
		$Check_start++   if($start == 0);
		$Check_stop++   if($end == 0);
		$Check_mid++   if($mid == 0);
		$Check_triple++  if($triple == 0);
	}else{
		my $prot = cds2aa($seq,$phase,$CODE{$Trans_table});
		Display_seq(\$prot);
		print ">$head [translate_table: $Trans_table]\n".$prot;
	}

}
close IN;

if ($Check && $Verbose){
	print STDERR "wrong_start\twrong_stop\twrong_middle\twrong_triple\n";
	print STDERR "$Check_start\t$Check_stop\t$Check_mid\t$Check_triple\n";
}


####################################################
################### Sub Routines ###################
####################################################


#display a sequence in specified number on each line
#usage: disp_seq(\$string,$num_line);
#		disp_seq(\$string);
#############################################
sub Display_seq{
	my $seq_p=shift;
	my $num_line=(@_) ? shift : 50; ##set the number of charcters in each line
	my $disp;

	$$seq_p =~ s/\s//g;
	for (my $i=0; $i<length($$seq_p); $i+=$num_line) {
		$disp .= substr($$seq_p,$i,$num_line)."\n";
	}
	$$seq_p = ($disp) ?  $disp : "\n";
}
#############################################


## translate CDS to pep
####################################################
sub cds2aa {
	my $seq = shift;
	my $phase = shift || 0;	
	my $translate_p = shift;
	
	$seq =~ s/\s//g;
	$seq = uc($seq);
	
	my $len = length($seq);
	
	my $prot;
	for (my $i=$phase; $i<$len; $i+=3) {
		my $codon = substr($seq,$i,3);
		last if(length($codon) < 3);
		$prot .= (exists $translate_p->{$codon}) ? $translate_p->{$codon} : 'X';
	}
	$prot =~ s/U$//;
	return $prot;

}

#check whether a sequence accord with gene model
#############################################
sub check_CDS{
	my $seq=shift;
	$seq =~ s/\s//g;
	$seq = uc($seq);

	my ($start,$end,$mid,$triple) = (0,0,0,0);
	my $len=length($seq);

	$triple=1 if($len%3 == 0);
	$start=1 if($seq=~/^ATG/);
	
	$end=1 if($seq=~/TAA$/ || $seq=~/TAG$/ || $seq=~/TGA$/);

	$mid=1;
	for (my $i=3; $i<$len-3; $i+=3) {
		my $codon=substr($seq,$i,3);
		$mid=0 if($codon eq 'TGA' || $codon eq 'TAG' || $codon eq 'TAA');
	}


	return ($start,$end,$mid,$triple);
}
