# Supplementary material for: Transcriptome innovations in primates revealed by single-molecule long-read sequencing
Source: Genome Res. 2022 Aug;32(8):1448–62. doi: 10.1101/gr.276395.121 (PMC9435740; doi:10.1101/gr.276395.121)
Supplement: Supplemental Material [file supp_gr.276395.121_Supp_scripts.zip › isoseq_primate_LCLs-XiaoyuZhan/in-house-script/select_orf.pl]

#!/usr/bin/perl -w
use strict;
die "Usage: <best.pep> <all.orf>\n" unless @ARGV == 2;

my %list;
open IN, $ARGV[0];
while (<IN>) {
	next unless /^>/;
	my $id = (split /\s+/)[0];
	$id =~ s/^>//;
	$list{$id} ++;
}
close IN;

open IN, $ARGV[1];
while (<IN>) {
	my $id = (split /\s+/)[0];
	print if $list{$id};
}
close IN;
